# Supplementary material for: Gene conversion and purifying selection shape nucleotide variation in gibbon L/M opsin genes
Source: BMC Evol Biol. 2011 Oct 22;11:312. doi: 10.1186/1471-2148-11-312 (PMC3213168; doi:10.1186/1471-2148-11-312)
Supplement: Additional file 2 — Alignment of the gibbon L and M opsin gene exon 3. A "sequential" (fasta) format of the sequence alignments for the gibbon L and M opsin gene exon 3. [file 1471-2148-11-312-S2.TXT]

Additional file 2 for "Gene conversion and purifying selection shape nucleotide variation in gibbon L/M opsin genes" by T. Hiwatashi et al.

A "sequential" (fasta) format of the sequence alignments for the gibbon L and M opsin gene exon 3.

Species name abbreviations:
Hag, Hylobates agilis; Hla, H. lar; Hpi, H. pileatus; Nle, Nomascus leucogenys; Ssy, Symphalangus syndactylus.

Sequence names can be interpreted as in the following examples.
In 1_Hag_M_L, 1 stands for individual ID number, Hag for Hylobates agilis, M for male, L for L opsin gene.
In 2_Hag_F_L_1, F stands for female, L_1 for a tentative sequence type 1 of the L opsin gene.
In 57_Hag_M_M_1, M_1 stands for a tentative sequence type 1 of the M opsin gene.

>1_Hag_M_L
GGATCACAGGTCTCTGGTCTCTGGCCATCATTTCCTGGGAGAGGTGGCTGGTGGTCTGCAAGCCCTTTGGCAACGTGAGATTTGATGCCAAGCTGGCCATCATTGGCATTGCCTTCTCCTGGATCTGGTCTGCTGTGTGGACGGCCCCGCCCATCTTTGGTTGGAGCAG
>41_Hag_M_L
GGATCACAGGTCTCTGGTCTCTGGCCATCATTTCCTGGGAGAGGTGGCTGGTGGTCTGCAAGCCCTTTGGCAACGTGAGATTTGATGCCAAGCTGGCCATCATTGGCATTGCCTTCTCCTGGATCTGGTCTGCTGTGTGGACGGCCCCGCCCATCTTTGGTTGGAGCAG
>57_Hag_M_L
GGATCACAGGTCTCTGGTCTCTGGCCATCATTTCCTGGGAGAGGTGGCTGGTGGTCTGCAAGCCCTTTGGCAACGTGAGATTTGATGCCAAGCTGGCCATCATTGGCATTGCCTTCTCCTGGATCTGGTCTGCTGTGTGGACGGCCCCGCCCATCTTTGGTTGGAGCAG
>86_Hag_M_L
GGATCACAGGTCTCTGGTCTCTGGCCATCATTTCCTGGGAGAGGTGGCTGGTGGTCTGCAAGCCCTTTGGCAACGTGAGATTTGATGCCAAGCTGGCCATCATTGGCATTGCCTTCTCCTGGATCTGGTCTGCTGTGTGGACGGCCCCGCCCATCTTTGGTTGGAGCAG
>88_Hag_M_L
GGATCACAGGTCTCTGGTCTCTGGCCATCATTTCCTGGGAGAGGTGGCTGGTGGTCTGCAAGCCCTTTGGCAACGTGAGATTTGATGCCAAGCTGGCCATCATTGGCATTGCCTTCTCCTGGATCTGGTCTGCTGTGTGGACGGCCCCGCCCATCTTTGGTTGGAGCAG
>93_Hag_M_L
GGATCACAGGTCTCTGGTCTCTGGCCATCATTTCCTGGGAGAGGTGGCTGGTGGTCTGCAAGCCCTTTGGCAACGTGAGATTTGATGCCAAGCTGGCCATCATTGGCATTGCCTTCTCCTGGATCTGGTCTGCTGTGTGGACGGCCCCGCCCATCTTTGGTTGGAGCAG
>95_Hag_M_L
GGATCACAGGTCTCTGGTCTCTGGCCATCATTTCCTGGGAGAGGTGGCTGGTGGTCTGCAAGCCCTTTGGCAACGTGAGATTTGATGCCAAGCTGGCCATCATTGGCATTGCCTTCTCCTGGATCTGGTCTGCTGTGTGGACGGCCCCGCCCATCTTTGGTTGGAGCAG
>98_Hag_M_L
GGATCACAGGTCTCTGGTCTCTGGCCATCATTTCCTGGGAGAGGTGGCTGGTGGTCTGCAAGCCCTTTGGCAACGTGAGATTTGATGCCAAGCTGGCCATCATTGGCATTGCCTTCTCCTGGATCTGGTCTGCTGTGTGGACGGCCCCGCCCATCTTTGGTTGGAGCAG
>100_Hag_M_L
GGATCACAGGTCTCTGGTCTCTGGCCATCATTTCCTGGGAGAGGTGGCTGGTGGTCTGCAAGCCCTTTGGCAACGTGAGATTTGATGCCAAGCTGGCCATCATTGGCATTGCCTTCTCCTGGATCTGGTCTGCTGTGTGGACGGCCCCGCCCATCTTTGGTTGGAGCAG
>101_Hag_M_L
GGATCACAGGTCTCTGGTCTCTGGCCATCATTTCCTGGGAGAGGTGGCTGGTGGTCTGCAAGCCCTTTGGCAACGTGAGATTTGATGCCAAGCTGGCCATCATTGGCATTGCCTTCTCCTGGATCTGGTCTGCTGTGTGGACGGCCCCGCCCATCTTTGGTTGGAGCAG
>147_Hag_M_L
GGATCACAGGTCTCTGGTCTCTGGCCATCATTTCCTGGGAGAGGTGGCTGGTGGTCTGCAAGCCCTTTGGCAACGTGAGATTTGATGCCAAGCTGGCCATCATTGGCATTGCCTTCTCCTGGATCTGGTCTGCTGTGTGGACGGCCCCGCCCATCTTTGGTTGGAGCAG
>149_Hag_M_L
GGATCACAGGTCTCTGGTCTCTGGCCATCATTTCCTGGGAGAGGTGGCTGGTGGTCTGCAAGCCCTTTGGCAACGTGAGATTTGATGCCAAGCTGGCCATCATTGGCATTGCCTTCTCCTGGATCTGGTCTGCTGTGTGGACGGCCCCGCCCATCTTTGGTTGGAGCAG
>2_Hag_F_L_1
GGATCACAGGTCTCTGGTCTCTGGCCATCATTTCCTGGGAGAGGTGGCTGGTGGTCTGCAAGCCCTTTGGCAACGTGAGATTTGATGCCAAGCTGGCCATCATTGGCATTGCCTTCTCCTGGATCTGGTCTGCTGTGTGGACGGCCCCGCCCATCTTTGGTTGGAGCAG
>2_Hag_F_L_2
GGATCACAGGTCTCTGGTCTCTGGCCATCATTTCCTGGGAGAGGTGGCTGGTGGTCTGCAAGCCCTTTGGCAACGTGAGATTTGATGCCAAGCTGGCCATCATTGGCATTGCCTTCTCCTGGATCTGGTCTGCTGTGTGGACGGCCCCGCCCATCTTTGGTTGGAGCAG
>62_Hag_F_L_1
GGATCACAGGTCTCTGGTCTCTGGCCATCATTTCCTGGGAGAGGTGGCTGGTGGTCTGCAAGCCCTTTGGCAACGTGAGATTTGATGCCAAGCTGGCCATCATTGGCATTGCCTTCTCCTGGATCTGGTCTGCTGTGTGGACGGCCCCGCCCATCTTTGGTTGGAGCAG
>62_Hag_F_L_2
GGATCACAGGTCTCTGGTCTCTGGCCATCATTTCCTGGGAGAGGTGGCTGGTGGTCTGCAAGCCCTTTGGCAACGTGAGATTTGATGCCAAGCTGGCCATCATTGGCATTGCCTTCTCCTGGATCTGGTCTGCTGTGTGGACGGCCCCGCCCATCTTTGGTTGGAGCAG
>69_Hag_F_L_1
GGATCACAGGTCTCTGGTCTCTGGCCATCATTTCCTGGGAGAGGTGGCTGGTGGTCTGCAAGCCCTTTGGCAACGTGAGATTTGATGCCAAGCTGGCCATCATTGGCATTGCCTTCTCCTGGATCTGGTCTGCTGTGTGGACGGCCCCGCCCATCTTTGGTTGGAGCAG
>69_Hag_F_L_2
GGATCACAGGTCTCTGGTCTCTGGCCATCATTTCCTGGGAGAGGTGGCTGGTGGTCTGCAAGCCCTTTGGCAACGTGAGATTTGATGCCAAGCTGGCCATCATTGGCATTGCCTTCTCCTGGATCTGGTCTGCTGTGTGGACGGCCCCGCCCATCTTTGGTTGGAGCAG
>73_Hag_F_L_1
GGATCACAGGTCTCTGGTCTCTGGCCATCATTTCCTGGGAGAGGTGGCTGGTGGTCTGCAAGCCCTTTGGCAACGTGAGATTTGATGCCAAGCTGGCCATCATTGGCATTGCCTTCTCCTGGATCTGGTCTGCTGTGTGGACGGCCCCGCCCATCTTTGGTTGGAGCAG
>73_Hag_F_L_2
GGATCACAGGTCTCTGGTCTCTGGCCATCATTTCCTGGGAGAGGTGGCTGGTGGTCTGCAAGCCCTTTGGCAACGTGAGATTTGATGCCAAGCTGGCCATCATTGGCATTGCCTTCTCCTGGATCTGGTCTGCTGTGTGGACGGCCCCGCCCATCTTTGGTTGGAGCAG
>92_Hag_F_L_1
GGATCACAGGTCTCTGGTCTCTGGCCATCATTTCCTGGGAGAGGTGGCTGGTGGTCTGCAAGCCCTTTGGCAACGTGAGATTTGATGCCAAGCTGGCCATCATTGGCATTGCCTTCTCCTGGATCTGGTCTGCTGTGTGGACGGCCCCGCCCATCTTTGGTTGGAGCAG
>92_Hag_F_L_2
GGATCACAGGTCTCTGGTCTCTGGCCATCATTTCCTGGGAGAGGTGGCTGGTGGTCTGCAAGCCCTTTGGCAACGTGAGATTTGATGCCAAGCTGGCCATCATTGGCATTGCCTTCTCCTGGATCTGGTCTGCTGTGTGGACGGCCCCGCCCATCTTTGGTTGGAGCAG
>99_Hag_F_L_1
GGATCACAGGTCTCTGGTCTCTGGCCATCATTTCCTGGGAGAGGTGGCTGGTGGTCTGCAAGCCCTTTGGCAACGTGAGATTTGATGCCAAGCTGGCCATCATTGGCATTGCCTTCTCCTGGATCTGGTCTGCTGTGTGGACGGCCCCGCCCATCTTTGGTTGGAGCAG
>99_Hag_F_L_2
GGATCACAGGTCTCTGGTCTCTGGCCATCATTTCCTGGGAGAGGTGGCTGGTGGTCTGCAAGCCCTTTGGCAACGTGAGATTTGATGCCAAGCTGGCCATCATTGGCATTGCCTTCTCCTGGATCTGGTCTGCTGTGTGGACGGCCCCGCCCATCTTTGGTTGGAGCAG
>102_Hag_F_L_1
GGATCACAGGTCTCTGGTCTCTGGCCATCATTTCCTGGGAGAGGTGGCTGGTGGTCTGCAAGCCCTTTGGCAACGTGAGATTTGATGCCAAGCTGGCCATCATTGGCATTGCCTTCTCCTGGATCTGGTCTGCTGTGTGGACGGCCCCGCCCATCTTTGGTTGGAGCAG
>102_Hag_F_L_2
GGATCACAGGTCTCTGGTCTCTGGCCATCATTTCCTGGGAGAGGTGGCTGGTGGTCTGCAAGCCCTTTGGCAACGTGAGATTTGATGCCAAGCTGGCCATCATTGGCATTGCCTTCTCCTGGATCTGGTCTGCTGTGTGGACGGCCCCGCCCATCTTTGGTTGGAGCAG
>148_Hag_F_L_1
GGATCACAGGTCTCTGGTCTCTGGCCATCATTTCCTGGGAGAGGTGGCTGGTGGTCTGCAAGCCCTTTGGCAACGTGAGATTTGATGCCAAGCTGGCCATCATTGGCATTGCCTTCTCCTGGATCTGGTCTGCTGTGTGGACGGCCCCGCCCATCTTTGGTTGGAGCAG
>148_Hag_F_L_2
GGATCACAGGTCTCTGGTCTCTGGCCATCATTTCCTGGGAGAGGTGGCTGGTGGTCTGCAAGCCCTTTGGCAACGTGAGATTTGATGCCAAGCTGGCCATCATTGGCATTGCCTTCTCCTGGATCTGGTCTGCTGTGTGGACGGCCCCGCCCATCTTTGGTTGGAGCAG
>1_Hag_M_M
GGATCACAGGTCTCTGGTCTCTGGCCATCATTTCCTGGGAGAGATGGATGGTGGTCTGCAAGCCCTTTGGCAACGTGAGATTTGATGCCAAGCTGGCCATCGTGGGCATCGTCTTCTCCTGGGTCTGGGCTGCTGTGTGGACGGCCCCGCCCATCTTTGGTTGGAGCAG
>41_Hag_M_M
GGATCACAGGTCTCTGGTCTCTGGCCATCATTTCCTGGGAGAGATGGATGGTGGTCTGCAAGCCCTTTGGCAACGTGAGATTTGATGCCAAGCTGGCCATCGTGGGCATCGTCTTCTCCTGGGTCTGGGCTGCTGTGTGGACGGCCCCGCCCATCTTTGGTTGGAGCAG
>57_Hag_M_M_1
GGATCACAGGTCTCTGGTCTCTGGCCATCATTTCCTGGGAGAGATGGATGGTGGTCTGCAAGCCCTTTGGCAACGTGAGATTTGATGCCAAGCTGGCCATCGTGGGCATCGTCTTCTCCTGGGTCTGGGCTGCTGTGTGGACGGCCCCGCCCATCTTTGGTTGGAGCAG
>57_Hag_M_M_2
GGATCACAGGTCTCTGGTCTCTGGCCATCATTTCCTGGGAGAGATGGATGGTGGTCTGCAAGCCCTTTGGCAACGTGAGATTTGATGCCAAGCTGGCCATCGTGGGCATCGTCTTCTCCTGGGTCTGGGCTGCTGTGTGGACGGCCCCGCCCATCTTTGGTTGGAGCAG
>86_Hag_M_M
GGATCACAGGTCTCTGGTCTCTGGCCATCATTTCCTGGGAGAGATGGATGGTGGTCTGCAAGCCCTTTGGCAACGTGAGATTTGATGCCAAGCTGGCCATCGTGGGCATCGTCTTCTCCTGGGTCTGGGCTGCTGTGTGGACGGCCCCGCCCATCTTTGGTTGGAGCAG
>88_Hag_M_M
GGATCACAGGTCTCTGGTCTCTGGCCATCATTTCCTGGGAGAGATGGATGGTGGTCTGCAAGCCCTTTGGCAACGTGAGATTTGATGCCAAGCTGGCCATCGTGGGCATCGTCTTCTCCTGGGTCTGGGCTGCTGTGTGGACGGCCCCGCCCATCTTTGGTTGGAGCAG
>93_Hag_M_M
GGATCACAGGTCTCTGGTCTCTGGCCATCATTTCCTGGGAGAGATGGATGGTGGTCTGCAAGCCCTTTGGCAACGTGAGATTTGATGCCAAGCTGGCCATCGTGGGCATCGTCTTCTCCTGGGTCTGGGCTGCTGTGTGGACGGCCCCGCCCATCTTTGGTTGGAGCAG
>95_Hag_M_M_1
GGATCACAGGTCTCTGGTCTCTGGCCATCATTTCCTGGGAGAGATGGATGGTGGTCTGCAAGCCCTTTGGCAACGTGAGATTTGATGCCAAGCTGGCCATCGTGGGCATCGTCTTCTCCTGGGTCTGGGCTGCTGTGTGGACGGCCCCGCCCATCTTTGGTTGGAGCAG
>95_Hag_M_M_2
GGATCACAGGTCTCTGGTCTCTGGCCATCATTTCCTGGGAGAGATGGATGGTGGTCTGCAAGCCCTTTGGCAACGTGAGATTTGATGCCAAGCTGGCCATCGTGGGCATCGTCTTCTCCTGGGTCTGGGCTGCTGTGTGGACGGCCCCGCCCATCTTTGGTTGGAGCAG
>98_Hag_M_M
GGATCACAGGTCTCTGGTCTCTGGCCATCATTTCCTGGGAGAGATGGATGGTGGTCTGCAAGCCCTTTGGCAACGTGAGATTTGATGCCAAGCTGGCCATCGTGGGCATCGTCTTCTCCTGGGTCTGGGCTGCTGTGTGGACGGCCCCGCCCATCTTTGGTTGGAGCAG
>100_Hag_M_M
GGATCACAGGTCTCTGGTCTCTGGCCATCATTTCCTGGGAGAGATGGATGGTGGTCTGCAAGCCCTTTGGCAACGTGAGATTTGATGCCAAGCTGGCCATCGTGGGCATCGTCTTCTCCTGGGTCTGGGCTGCTGTGTGGACGGCCCCGCCCATCTTTGGTTGGAGCAG
>101_Hag_M_M
GGATCACAGGTCTCTGGTCTCTGGCCATCATTTCCTGGGAGAGATGGATGGTGGTCTGCAAGCCCTTTGGCAACGTGAGATTTGATGCCAAGCTGGCCATCGTGGGCATCGTCTTCTCCTGGGTCTGGGCTGCTGTGTGGACGGCCCCGCCCATCTTTGGTTGGAGCAG
>147_Hag_M_M
GGATCACAGGTCTCTGGTCTCTGGCCATCATTTCCTGGGAGAGATGGATGGTGGTCTGCAAGCCCTTTGGCAACGTGAGATTTGATGCCAAGCTGGCCATCGTGGGCATCGTCTTCTCCTGGGTCTGGGCTGCTGTGTGGACGGCCCCGCCCATCTTTGGTTGGAGCAG
>149_Hag_M_M
GGATCACAGGTCTCTGGTCTCTGGCCATCATTTCCTGGGAGAGATGGATGGTGGTCTGCAAGCCCTTTGGCAACGTGAGATTTGATGCCAAGCTGGCCATCGTGGGCATCGTCTTCTCCTGGGTCTGGGCTGCTGTGTGGACGGCCCCGCCCATCTTTGGTTGGAGCAG
>2_Hag_F_M_1
GGATCACAGGTCTCTGGTCTCTGGCCATCATTTCCTGGGAGAGATGGATGGTGGTCTGCAAGCCCTTTGGCAACGTGAGATTTGATGCCAAGCTGGCCATCGTGGGCATCGTCTTCTCCTGGGTCTGGGCTGCTGTGTGGACGGCCCCGCCCATCTTTGGTTGGAGCAG
>2_Hag_F_M_2
GGATCACAGGTCTCTGGTCTCTGGCCATCATTTCCTGGGAGAGATGGATGGTGGTCTGCAAGCCCTTTGGCAACGTGAGATTTGATGCCAAGCTGGCCATCGTGGGCATCGTCTTCTCCTGGGTCTGGGCTGCTGTGTGGACGGCCCCGCCCATCTTTGGTTGGAGCAG
>62_Hag_F_M_1
GGATCACAGGTCTCTGGTCTCTGGCCATCATTTCCTGGGAGAGATGGATGGTGGTCTGCAAGCCCTTTGGCAACGTGAGATTTGATGCCAAGCTGGCCATCGTGGGCATCGTCTTCTCCTGGGTCTGGGCTGCTGTGTGGACGGCCCCGCCCATCTTTGGTTGGAGCAG
>62_Hag_F_M_2
GGATCACAGGTCTCTGGTCTCTGGCCATCATTTCCTGGGAGAGATGGATGGTGGTCTGCAAGCCCTTTGGCAACGTGAGATTTGATGCCAAGCTGGCCATCGTGGGCATCGTCTTCTCCTGGGTCTGGGCTGCTGTGTGGACGGCCCCGCCCATCTTTGGTTGGAGCAG
>69_Hag_F_M_1
GGATCACAGGTCTCTGGTCTCTGGCCATCATTTCCTGGGAGAGATGGATGGTGGTCTGCAAGCCCTTTGGCAACGTGAGATTTGATGCCAAGCTGGCCATCGTGGGCATCGTCTTCTCCTGGGTCTGGGCTGCTGTGTGGACGGCCCCGCCCATCTTTGGTTGGAGCAG
>69_Hag_F_M_2
GGATCACAGGTCTCTGGTCTCTGGCCATCATTTCCTGGGAGAGATGGATGGTGGTCTGCAAGCCCTTTGGCAACGTGAGATTTGATGCCAAGCTGGCCATCGTGGGCATCGTCTTCTCCTGGGTCTGGGCTGCTGTGTGGACGGCCCCGCCCATCTTTGGTTGGAGCAG
>73_Hag_F_M_1
GGATCACAGGTCTCTGGTCTCTGGCCATCATTTCCTGGGAGAGATGGATGGTGGTCTGCAAGCCCTTTGGCAACGTGAGATTTGATGCCAAGCTGGCCATCGTGGGCATCGTCTTCTCCTGGGTCTGGGCTGCTGTGTGGACGGCCCCGCCCATCTTTGGTTGGAGCAG
>73_Hag_F_M_2
GGATCACAGGTCTCTGGTCTCTGGCCATCATTTCCTGGGAGAGATGGATGGTGGTCTGCAAGCCCTTTGGCAACGTGAGATTTGATGCCAAGCTGGCCATCGTGGGCATCGTCTTCTCCTGGGTCTGGGCTGCTGTGTGGACGGCCCCGCCCATCTTTGGTTGGAGCAG
>92_Hag_F_M_1
GGATCACAGGTCTCTGGTCTCTGGCCATCATTTCCTGGGAGAGATGGATGGTGGTCTGCAAGCCCTTTGGCAACGTGAGATTTGATGCCAAGCTGGCCATCGTGGGCATCGTCTTCTCCTGGGTCTGGGCTGCTGTGTGGACGGCCCCGCCCATCTTTGGTTGGAGCAG
>92_Hag_F_M_2
GGATCACAGGTCTCTGGTCTCTGGCCATCATTTCCTGGGAGAGATGGATGGTGGTCTGCAAGCCCTTTGGCAACGTGAGATTTGATGCCAAGCTGGCCATCGTGGGCATCGTCTTCTCCTGGGTCTGGGCTGCTGTGTGGACGGCCCCGCCCATCTTTGGTTGGAGCAG
>99_Hag_F_M_1
GGATCACAGGTCTCTGGTCTCTGGCCATCATTTCCTGGGAGAGATGGATGGTGGTCTGCAAGCCCTTTGGCAACGTGAGATTTGATGCCAAGCTGGCCATCGTGGGCATCGTCTTCTCCTGGGTCTGGGCTGCTGTGTGGACGGCCCCGCCCATCTTTGGTTGGAGCAG
>99_Hag_F_M_2
GGATCACAGGTCTCTGGTCTCTGGCCATCATTTCCTGGGAGAGATGGATGGTGGTCTGCAAGCCCTTTGGCAACGTGAGATTTGATGCCAAGCTGGCCATCGTGGGCATCGTCTTCTCCTGGGTCTGGGCTGCTGTGTGGACGGCCCCGCCCATCTTTGGTTGGAGCAG
>102_Hag_F_M_1
GGATCACAGGTCTCTGGTCTCTGGCCATCATTTCCTGGGAGAGATGGATGGTGGTCTGCAAGCCCTTTGGCAACGTGAGATTTGATGCCAAGCTGGCCATCGTGGGCATCGTCTTCTCCTGGGTCTGGGCTGCTGTGTGGACGGCCCCGCCCATCTTTGGTTGGAGCAG
>102_Hag_F_M_2
GGATCACAGGTCTCTGGTCTCTGGCCATCATTTCCTGGGAGAGATGGATGGTGGTCTGCAAGCCCTTTGGCAACGTGAGATTTGATGCCAAGCTGGCCATCGTGGGCATCGTCTTCTCCTGGGTCTGGGCTGCTGTGTGGACGGCCCCGCCCATCTTTGGTTGGAGCAG
>148_Hag_F_M_1
GGATCACAGGTCTCTGGTCTCTGGCCATCATTTCCTGGGAGAGATGGATGGTGGTCTGCAAGCCCTTTGGCAACGTGAGATTTGATGCCAAGCTGGCCATCGTGGGCATCGTCTTCTCCTGGGTCTGGGCTGCTGTGTGGACGGCCCCGCCCATCTTTGGTTGGAGCAG
>148_Hag_F_M_2
GGATCACAGGTCTCTGGTCTCTGGCCATCATTTCCTGGGAGAGATGGATGGTGGTCTGCAAGCCCTTTGGCAACGTGAGATTTGATGCCAAGCTGGCCATCGTGGGCATCGTCTTCTCCTGGGTCTGGGCTGCTGTGTGGACGGCCCCGCCCATCTTTGGTTGGAGCAG
>110_Hla_M_L
GGATCACAGGTCTCTGGTCTCTGGCCATCATTTCCTGGGAGAGGTGGCTGGTGGTCTGCAAGCCCTTTGGCAACGTGAGATTTGATGCCAAGCTGGCCATCATTGGCATTGCCTTCTCCTGGATCTGGTCTGCTGTGTGGACGGCCCCGCCCATCTTTGGTTGGAGCAG
>132_Hla_M_L
GGATCACAGGTCTCTGGTCTCTGGCCATCATTTCCTGGGAGAGGTGGCTGGTGGTCTGCAAGCCCTTTGGCAACGTGAGATTTGATGCCAAGCTGGCCATCATTGGCATTGCCTTCTCCTGGATCTGGTCTGCTGTGTGGACGGCCCCGCCCATCTTTGGTTGGAGCAG
>133_Hla_M_L
GGATCACAGGTCTCTGGTCTCTGGCCATCATTTCCTGGGAGAGGTGGCTGGTGGTCTGCAAGCCCTTTGGCAACGTGAGATTTGATGCCAAGCTGGCCATCATTGGCATTGCCTTCTCCTGGATCTGGTCTGCTGTGTGGACGGCCCCGCCCATCTTTGGTTGGAGCAG
>135_Hla_M_L
GGATCACAGGTCTCTGGTCTCTGGCCATCATTTCCTGGGAGAGGTGGCTGGTGGTCTGCAAGCCCTTTGGCAACGTGAGATTTGATGCCAAGCTGGCCATCATTGGCATTGCCTTCTCCTGGATCTGGTCTGCTGTGTGGACGGCCCCGCCCATCTTTGGTTGGAGCAG
>139_Hla_M_L
GGATCACAGGTCTCTGGTCTCTGGCCATCATTTCCTGGGAGAGGTGGCTGGTGGTCTGCAAGCCCTTTGGCAACGTGAGATTTGATGCCAAGCTGGCCATCATTGGCATTGCCTTCTCCTGGATCTGGTCTGCTGTGTGGACGGCCCCGCCCATCTTTGGTTGGAGCAG
>142_Hla_M_L
GGATCACAGGTCTCTGGTCTCTGGCCATCATTTCCTGGGAGAGGTGGCTGGTGGTCTGCAAGCCCTTTGGCAACGTGAGATTTGATGCCAAGCTGGCCATCATTGGCATTGCCTTCTCCTGGATCTGGTCTGCTGTGTGGACGGCCCCGCCCATCTTTGGTTGGAGCAG
>145_Hla_M_L
GGATCACAGGTCTCTGGTCTCTGGCCATCATTTCCTGGGAGAGGTGGCTGGTGGTCTGCAAGCCCTTTGGCAACGTGAGATTTGATGCCAAGCTGGCCATCATTGGCATTGCCTTCTCCTGGATCTGGTCTGCTGTGTGGACGGCCCCGCCCATCTTTGGTTGGAGCAG
>150_Hla_M_L
GGATCACAGGTCTCTGGTCTCTGGCCATCATTTCCTGGGAGAGGTGGCTGGTGGTCTGCAAGCCCTTTGGCAACGTGAGATTTGATGCCAAGCTGGCCATCATTGGCATTGCCTTCTCCTGGATCTGGTCTGCTGTGTGGACGGCCCCGCCCATCTTTGGTTGGAGCAG
>153_Hla_M_L
GGATCACAGGTCTCTGGTCTCTGGCCATCATTTCCTGGGAGAGGTGGCTGGTGGTCTGCAAGCCCTTTGGCAACGTGAGATTTGATGCCAAGCTGGCCATCATTGGCATTGCCTTCTCCTGGATCTGGTCTGCTGTGTGGACGGCCCCGCCCATCTTTGGTTGGAGCAG
>154_Hla_M_L
GGATCACAGGTCTCTGGTCTCTGGCCATCATTTCCTGGGAGAGGTGGCTGGTGGTCTGCAAGCCCTTTGGCAACGTGAGATTTGATGCCAAGCTGGCCATCATTGGCATTGCCTTCTCCTGGATCTGGTCTGCTGTGTGGACGGCCCCGCCCATCTTTGGTTGGAGCAG
>156_Hla_M_L
GGATCACAGGTCTCTGGTCTCTGGCCATCATTTCCTGGGAGAGGTGGCTGGTGGTCTGCAAGCCCTTTGGCAACGTGAGATTTGATGCCAAGCTGGCCATCATTGGCATTGCCTTCTCCTGGATCTGGTCTGCTGTGTGGACGGCCCCGCCCATCTTTGGTTGGAGCAG
>157_Hla_M_L
GGATCACAGGTCTCTGGTCTCTGGCCATCATTTCCTGGGAGAGGTGGCTGGTGGTCTGCAAGCCCTTTGGCAACGTGAGATTTGATGCCAAGCTGGCCATCATTGGCATTGCCTTCTCCTGGATCTGGTCTGCTGTGTGGACGGCCCCGCCCATCTTTGGTTGGAGCAG
>159_Hla_M_L
GGATCACAGGTCTCTGGTCTCTGGCCATCATTTCCTGGGAGAGGTGGCTGGTGGTCTGCAAGCCCTTTGGCAACGTGAGATTTGATGCCAAGCTGGCCATCATTGGCATTGCCTTCTCCTGGATCTGGTCTGCTGTGTGGACGGCCCCGCCCATCTTTGGTTGGAGCAG
>160_Hla_M_L
GGATCACAGGTCTCTGGTCTCTGGCCATCATTTCCTGGGAGAGGTGGCTGGTGGTCTGCAAGCCCTTTGGCAACGTGAGATTTGATGCCAAGCTGGCCATCATTGGCATTGCCTTCTCCTGGATCTGGTCTGCTGTGTGGACGGCCCCGCCCATCTTTGGTTGGAGCAG
>119_Hla_F_L_1
GGATCACAGGTCTCTGGTCTCTGGCCATCATTTCCTGGGAGAGGTGGCTGGTGGTCTGCAAGCCCTTTGGCAACGTGAGATTTGATGCCAAGCTGGCCATCATTGGCATTGCCTTCTCCTGGATCTGGTCTGCTGTGTGGACGGCCCCGCCCATCTTTGGTTGGAGCAG
>119_Hla_F_L_2
GGATCACAGGTCTCTGGTCTCTGGCCATCATTTCCTGGGAGAGGTGGCTGGTGGTCTGCAAGCCCTTTGGCAACGTGAGATTTGATGCCAAGCTGGCCATCATTGGCATTGCCTTCTCCTGGATCTGGTCTGCTGTGTGGACGGCCCCGCCCATCTTTGGTTGGAGCAG
>126_Hla_F_L_1
GGATCACAGGTCTCTGGTCTCTGGCCATCATTTCCTGGGAGAGGTGGCTGGTGGTCTGCAAGCCCTTTGGCAACGTGAGATTTGATGCCAAGCTGGCCATCATTGGCATTGCCTTCTCCTGGATCTGGTCTGCTGTGTGGACGGCCCCGCCCATCTTTGGTTGGAGCAG
>126_Hla_F_L_2
GGATCACAGGTCTCTGGTCTCTGGCCATCATTTCCTGGGAGAGGTGGCTGGTGGTCTGCAAGCCCTTTGGCAACGTGAGATTTGATGCCAAGCTGGCCATCATTGGCATTGCCTTCTCCTGGATCTGGTCTGCTGTGTGGACGGCCCCGCCCATCTTTGGTTGGAGCAG
>129_Hla_F_L_1
GGATCACAGGTCTCTGGTCTCTGGCCATCATTTCCTGGGAGAGGTGGCTGGTGGTCTGCAAGCCCTTTGGCAACGTGAGATTTGATGCCAAGCTGGCCATCATTGGCATTGCCTTCTCCTGGATCTGGTCTGCTGTGTGGACGGCCCCGCCCATCTTTGGTTGGAGCAG
>129_Hla_F_L_2
GGATCACAGGTCTCTGGTCTCTGGCCATCATTTCCTGGGAGAGGTGGCTGGTGGTCTGCAAGCCCTTTGGCAACGTGAGATTTGATGCCAAGCTGGCCATCATTGGCATTGCCTTCTCCTGGATCTGGTCTGCTGTGTGGACGGCCCCGCCCATCTTTGGTTGGAGCAG
>131_Hla_F_L_1
GGATCACAGGTCTCTGGTCTCTGGCCATCATTTCCTGGGAGAGGTGGCTGGTGGTCTGCAAGCCCTTTGGCAACGTGAGATTTGATGCCAAGCTGGCCATCATTGGCATTGCCTTCTCCTGGATCTGGTCTGCTGTGTGGACGGCCCCGCCCATCTTTGGTTGGAGCAG
>131_Hla_F_L_2
GGATCACAGGTCTCTGGTCTCTGGCCATCATTTCCTGGGAGAGGTGGCTGGTGGTCTGCAAGCCCTTTGGCAACGTGAGATTTGATGCCAAGCTGGCCATCATTGGCATTGCCTTCTCCTGGATCTGGTCTGCTGTGTGGACGGCCCCGCCCATCTTTGGTTGGAGCAG
>138_Hla_F_L_1
GGATCACAGGTCTCTGGTCTCTGGCCATCATTTCCTGGGAGAGGTGGCTGGTGGTCTGCAAGCCCTTTGGCAACGTGAGATTTGATGCCAAGCTGGCCATCATTGGCATTGCCTTCTCCTGGATCTGGTCTGCTGTGTGGACGGCCCCGCCCATCTTTGGTTGGAGCAG
>138_Hla_F_L_2
GGATCACAGGTCTCTGGTCTCTGGCCATCATTTCCTGGGAGAGGTGGCTGGTGGTCTGCAAGCCCTTTGGCAACGTGAGATTTGATGCCAAGCTGGCCATCATTGGCATTGCCTTCTCCTGGATCTGGTCTGCTGTGTGGACGGCCCCGCCCATCTTTGGTTGGAGCAG
>151_Hla_F_L_2
GGATCACAGGTCTCTGGTCTCTGGCCATCATTTCCTGGGAGAGGTGGCTGGTGGTCTGCAAGCCCTTTGGCAACGTGAGATTTGATGCCAAGCTGGCCATCATTGGCATTGCCTTCTCCTGGATCTGGTCTGCTGTGTGGACGGCCCCGCCCATCTTTGGTTGGAGCAG
>151_Hla_F_L_1
GGATCACAGGTCTCTGGTCTCTGGCCATCATTTCCTGGGAGAGGTGGCTGGTGGTCTGCAAGCCCTTTGGCAACGTGAGATTTGATGCCAAGCTGGCCATCATTGGCATTGCCTTCTCCTGGATCTGGTCTGCTGTGTGGACGGCCCCGCCCATCTTTGGTTGGAGCAG
>152_Hla_F_L_1
GGATCACAGGTCTCTGGTCTCTGGCCATCATTTCCTGGGAGAGGTGGCTGGTGGTCTGCAAGCCCTTTGGCAACGTGAGATTTGATGCCAAGCTGGCCATCATTGGCATTGCCTTCTCCTGGATCTGGTCTGCTGTGTGGACGGCCCCGCCCATCTTTGGTTGGAGCAG
>152_Hla_F_L_2
GGATCACAGGTCTCTGGTCTCTGGCCATCATTTCCTGGGAGAGGTGGCTGGTGGTCTGCAAGCCCTTTGGCAACGTGAGATTTGATGCCAAGCTGGCCATCATTGGCATTGCCTTCTCCTGGATCTGGTCTGCTGTGTGGACGGCCCCGCCCATCTTTGGTTGGAGCAG
>155_Hla_F_L_1
GGATCACAGGTCTCTGGTCTCTGGCCATCATTTCCTGGGAGAGGTGGCTGGTGGTCTGCAAGCCCTTTGGCAACGTGAGATTTGATGCCAAGCTGGCCATCATTGGCATTGCCTTCTCCTGGATCTGGTCTGCTGTGTGGACGGCCCCGCCCATCTTTGGTTGGAGCAG
>155_Hla_F_L_2
GGATCACAGGTCTCTGGTCTCTGGCCATCATTTCCTGGGAGAGGTGGCTGGTGGTCTGCAAGCCCTTTGGCAACGTGAGATTTGATGCCAAGCTGGCCATCATTGGCATTGCCTTCTCCTGGATCTGGTCTGCTGTGTGGACGGCCCCGCCCATCTTTGGTTGGAGCAG
>158_Hla_F_L_1
GGATCACAGGTCTCTGGTCTCTGGCCATCATTTCCTGGGAGAGGTGGCTGGTGGTCTGCAAGCCCTTTGGCAACGTGAGATTTGATGCCAAGCTGGCCATCATTGGCATTGCCTTCTCCTGGATCTGGTCTGCTGTGTGGACGGCCCCGCCCATCTTTGGTTGGAGCAG
>158_Hla_F_L_2
GGATCACAGGTCTCTGGTCTCTGGCCATCATTTCCTGGGAGAGGTGGCTGGTGGTCTGCAAGCCCTTTGGCAACGTGAGATTTGATGCCAAGCTGGCCATCATTGGCATTGCCTTCTCCTGGATCTGGTCTGCTGTGTGGACGGCCCCGCCCATCTTTGGTTGGAGCAG
>161_Hla_F_L_1
GGATCACAGGTCTCTGGTCTCTGGCCATCATTTCCTGGGAGAGGTGGCTGGTGGTCTGCAAGCCCTTTGGCAACGTGAGATTTGATGCCAAGCTGGCCATCATTGGCATTGCCTTCTCCTGGATCTGGTCTGCTGTGTGGACGGCCCCGCCCATCTTTGGTTGGAGCAG
>161_Hla_F_L_2
GGATCACAGGTCTCTGGTCTCTGGCCATCATTTCCTGGGAGAGGTGGCTGGTGGTCTGCAAGCCCTTTGGCAACGTGAGATTTGATGCCAAGCTGGCCATCATTGGCATTGCCTTCTCCTGGATCTGGTCTGCTGTGTGGACGGCCCCGCCCATCTTTGGTTGGAGCAG
>110_Hla_M_M_1
GGATCACAGGTCTCTGGTCTCTGGCCATCATTTCCTGGGAGAGATGGATGGTGGTCTGCAAGCCCTTTGGCAACGTGAGATTTGATGCCAAGCTGGCCATCGTGGGCATCGTCTTCTCCTGGGTCTGGGCTGCTGTGTGGACGGCCCCGCCCATCTTTGGTTGGAGCAG
>110_Hla_M_M_2
GGATCACAGGTCTCTGGTCTCTGGCCATCATTTCCTGGGAGAGATGGATGGTGGTCTGCAAGCCCTTTGGCAACGTGAGATTTGATGCCAAGCTGGCCATCGTGGGCATCGTCTTCTCCTGGGTCTGGGCTGCTGTGTGGACGGCCCCGCCCATCTTTGGTTGGAGCAG
>132_Hla_M_M
GGATCACAGGTCTCTGGTCTCTGGCCATCATTTCCTGGGAGAGATGGATGGTGGTCTGCAAGCCCTTTGGCAACGTGAGATTTGATGCCAAGCTGGCCATCGTGGGCATCGTCTTCTCCTGGGTCTGGGCTGCTGTGTGGACGGCCCCGCCCATCTTTGGTTGGAGCAG
>133_Hla_M_M_1
GGATCACAGGTCTCTGGTCTCTGGCCATCATTTCCTGGGAGAGATGGATGGTGGTCTGCAAGCCCTTTGGCAACGTGAGATTTGATGCCAAGCTGGCCATCGTGGGCATCGTCTTCTCCTGGGTCTGGGCTGCTGTGTGGACGGCCCCGCCCATCTTTGGTTGGAGCAG
>133_Hla_M_M_2
GGATCACAGGTCTCTGGTCTCTGGCCATCATTTCCTGGGAGAGATGGATGGTGGTCTGCAAGCCCTTTGGCAACGTGAGATTTGATGCCAAGCTGGCCATCGTGGGCATCGTCTTCTCCTGGGTCTGGGCTGCTGTGTGGACGGCCCCGCCCATCTTTGGTTGGAGCAG
>135_Hla_M_M
GGATCACAGGTCTCTGGTCTCTGGCCATCATTTCCTGGGAGAGGTGGATGGTGGTCTGCAAGCCCTTTGGCAACGTGAGATTTGATGCCAAGCTGGCCATCGTGGGCATCGTCTTCTCCTGGGTCTGGGCTGCTGTGTGGACGGCCCCGCCCATCTTTGGTTGGAGCAG
>139_Hla_M_M
GGATCACAGGTCTCTGGTCTCTGGCCATCATTTCCTGGGAGAGATGGATGGTGGTCTGCAAGCCCTTTGGCAACGTGAGATTTGATGCCAAGCTGGCCATCGTGGGCATCGTCTTCTCCTGGGTCTGGGCTGCTGTGTGGACGGCCCCGCCCATCTTTGGTTGGAGCAG
>142_Hla_M_M_1
GGATCACAGGTCTCTGGTCTCTGGCCATCATTTCCTGGGAGAGATGGATGGTGGTCTGCAAGCCCTTTGGCAACGTGAGATTTGATGCCAAGCTGGCCATCGTGGGCATCGTCTTCTCCTGGGTCTGGGCTGCTGTGTGGACGGCCCCGCCCATCTTTGGTTGGAGCAG
>142_Hla_M_M_2
GGATCACAGGTCTCTGGTCTCTGGCCATCATTTCCTGGGAGAGGTGGATGGTGGTCTGCAAGCCCTTTGGCAACGTGAGATTTGATGCCAAGCTGGCCATCGTGGGCATCGTCTTCTCCTGGGTCTGGGCTGCTGTGTGGACGGCCCCGCCCATCTTTGGTTGGAGCAG
>145_Hla_M_M
GGATCACAGGTCTCTGGTCTCTGGCCATCATTTCCTGGGAGAGATGGATGGTGGTCTGCAAGCCCTTTGGCAACGTGAGATTTGATGCCAAGCTGGCCATCGTGGGCATCGTCTTCTCCTGGGTCTGGGCTGCTGTGTGGACGGCCCCGCCCATCTTTGGTTGGAGCAG
>150_Hla_M_M
GGATCACAGGTCTCTGGTCTCTGGCCATCATTTCCTGGGAGAGATGGATGGTGGTCTGCAAGCCCTTTGGCAACGTGAGATTTGATGCCAAGCTGGCCATCGTGGGCATCGTCTTCTCCTGGGTCTGGGCTGCTGTGTGGACGGCCCCGCCCATCTTTGGTTGGAGCAG
>153_Hla_M_M
GGATCACAGGTCTCTGGTCTCTGGCCATCATTTCCTGGGAGAGATGGATGGTGGTCTGCAAGCCCTTTGGCAACGTGAGATTTGATGCCAAGCTGGCCATCGTGGGCATCGTCTTCTCCTGGGTCTGGGCTGCTGTGTGGACGGCCCCGCCCATCTTTGGTTGGAGCAG
>154_Hla_M_M
GGATCACAGGTCTCTGGTCTCTGGCCATCATTTCCTGGGAGAGATGGATGGTGGTCTGCAAGCCCTTTGGCAACGTGAGATTTGATGCCAAGCTGGCCATCGTGGGCATCGTCTTCTCCTGGGTCTGGGCTGCTGTGTGGACGGCCCCGCCCATCTTTGGTTGGAGCAG
>156_Hla_M_M
GGATCACAGGTCTCTGGTCTCTGGCCATCATTTCCTGGGAGAGATGGATGGTGGTCTGCAAGCCCTTTGGCAACGTGAGATTTGATGCCAAGCTGGCCATCGTGGGCATCGTCTTCTCCTGGGTCTGGGCTGCTGTGTGGACGGCCCCGCCCATCTTTGGTTGGAGCAG
>157_Hla_M_M_1
GGATCACAGGTCTCTGGTCTCTGGCCATCATTTCCTGGGAGAGATGGATGGTGGTCTGCAAGCCCTTTGGCAACGTGAGATTTGATGCCAAGCTGGCCATCGTGGGCATCGTCTTCTCCTGGGTCTGGGCTGCTGTGTGGACGGCCCCGCCCATCTTTGGTTGGAGCAG
>157_Hla_M_M_2
GGATCACAGGTCTCTGGTCTCTGGCCATCATTTCCTGGGAGAGATGGATGGTGGTCTGCAAGCCCTTTGGCAACGTGAGATTTGATGCCAAGCTGGCCATCGTGGGCATCGTCTTCTCCTGGGTCTGGGCTGCTGTGTGGACGGCCCCGCCCATCTTTGGTTGGAGCAG
>159_Hla_M_M
GGATCACAGGTCTCTGGTCTCTGGCCATCATTTCCTGGGAGAGATGGATGGTGGTCTGCAAGCCCTTTGGCAACGTGAGATTTGATGCCAAGCTGGCCATCGTGGGCATCGTCTTCTCCTGGGTCTGGGCTGCTGTGTGGACGGCCCCGCCCATCTTTGGTTGGAGCAG
>160_Hla_M_M
GGATCACAGGTCTCTGGTCTCTGGCCATCATTTCCTGGGAGAGATGGATGGTGGTCTGCAAGCCCTTTGGCAACGTGAGATTTGATGCCAAGCTGGCCATCGTGGGCATCGTCTTCTCCTGGGTCTGGGCTGCTGTGTGGACGGCCCCGCCCATCTTTGGTTGGAGCAG
>119_Hla_F_M_1
GGATCACAGGTCTCTGGTCTCTGGCCATCATTTCCTGGGAGAGATGGATGGTGGTCTGCAAGCCCTTTGGCAACGTGAGATTTGATGCCAAGCTGGCCATCGTGGGCATCGTCTTCTCCTGGGTCTGGGCTGCTGTGTGGACGGCCCCGCCCATCTTTGGTTGGAGCAG
>119_Hla_F_M_2
GGATCACAGGTCTCTGGTCTCTGGCCATCATTTCCTGGGAGAGATGGATGGTGGTCTGCAAGCCCTTTGGCAACGTGAGATTTGATGCCAAGCTGGCCATCGTGGGCATCGTCTTCTCCTGGGTCTGGGCTGCTGTGTGGACGGCCCCGCCCATCTTTGGTTGGAGCAG
>126_Hla_F_M_1
GGATCACAGGTCTCTGGTCTCTGGCCATCATTTCCTGGGAGAGGTGGATGGTGGTCTGCAAGCCCTTTGGCAACGTGAGATTTGATGCCAAGCTGGCCATCGTGGGCATCGTCTTCTCCTGGGTCTGGGCTGCTGTGTGGACGGCCCCGCCCATCTTTGGTTGGAGCAG
>126_Hla_F_M_2
GGATCACAGGTCTCTGGTCTCTGGCCATCATTTCCTGGGAGAGGTGGATGGTGGTCTGCAAGCCCTTTGGCAACGTGAGATTTGATGCCAAGCTGGCCATCGTGGGCATCGTCTTCTCCTGGGTCTGGGCTGCTGTGTGGACGGCCCCGCCCATCTTTGGTTGGAGCAG
>129_Hla_F_M_1
GGATCACAGGTCTCTGGTCTCTGGCCATCATTTCCTGGGAGAGATGGATGGTGGTCTGCAAGCCCTTTGGCAACGTGAGATTTGATGCCAAGCTGGCCATCGTGGGCATCGTCTTCTCCTGGGTCTGGGCTGCTGTGTGGACGGCCCCGCCCATCTTTGGTTGGAGCAG
>129_Hla_F_M_2
GGATCACAGGTCTCTGGTCTCTGGCCATCATTTCCTGGGAGAGATGGATGGTGGTCTGCAAGCCCTTTGGCAACGTGAGATTTGATGCCAAGCTGGCCATCGTGGGCATCGTCTTCTCCTGGGTCTGGGCTGCTGTGTGGACGGCCCCGCCCATCTTTGGTTGGAGCAG
>131_Hla_F_M_1
GGATCACAGGTCTCTGGTCTCTGGCCATCATTTCCTGGGAGAGATGGATGGTGGTCTGCAAGCCCTTTGGCAACGTGAGATTTGATGCCAAGCTGGCCATCGTGGGCATCGTCTTCTCCTGGGTCTGGGCTGCTGTGTGGACGGCCCCGCCCATCTTTGGTTGGAGCAG
>131_Hla_F_M_2
GGATCACAGGTCTCTGGTCTCTGGCCATCATTTCCTGGGAGAGATGGATGGTGGTCTGCAAGCCCTTTGGCAACGTGAGATTTGATGCCAAGCTGGCCATCGTGGGCATCCTCTTCTCCTGGGTCTGGGCTGCTGTGTGGACGGCCCCGCCCATCTTTGGTTGGAGCAG
>138_Hla_F_M_1
GGATCACAGGTCTCTGGTCTCTGGCCATCATTTCCTGGGAGAGATGGATGGTGGTCTGCAAGCCCTTTGGCAACGTGAGATTTGATGCCAAGCTGGCCATCGTGGGCATCGTCTTCTCCTGGGTCTGGGCTGCTGTGTGGACGGCCCCGCCCATCTTTGGTTGGAGCAG
>138_Hla_F_M_2
GGATCACAGGTCTCTGGTCTCTGGCCATCATTTCCTGGGAGAGATGGATGGTGGTCTGCAAGCCCTTTGGCAACGTGAGATTTGATGCCAAGCTGGCCATCGTGGGCATCGTCTTCTCCTGGGTCTGGGCTGCTGTGTGGACGGCCCCGCCCATCTTTGGTTGGAGCAG
>151_Hla_F_M_1
GGATCACAGGTCTCTGGTCTCTGGCCATCATTTCCTGGGAGAGATGGATGGTGGTCTGCAAGCCCTTTGGCAACGTGAGATTTGATGCCAAGCTGGCCATCGTGGGCATCGTCTTCTCCTGGGTCTGGGCTGCTGTGTGGACGGCCCCGCCCATCTTTGGTTGGAGCAG
>151_Hla_F_M_2
GGATCACAGGTCTCTGGTCTCTGGCCATCATTTCCTGGGAGAGATGGATGGTGGTCTGCAAGCCCTTTGGCAACGTGAGATTTGATGCCAAGCTGGCCATCGTGGGCATCGTCTTCTCCTGGGTCTGGGCTGCTGTGTGGACGGCCCCGCCCATCTTTGGTTGGAGCAG
>152_Hla_F_M_1
GGATCACAGGTCTCTGGTCTCTGGCCATCATTTCCTGGGAGAGATGGATGGTGGTCTGCAAGCCCTTTGGCAACGTGAGATTTGATGCCAAGCTGGCCATCGTGGGCATCGTCTTCTCCTGGGTCTGGGCTGCTGTGTGGACGGCCCCGCCCATCTTTGGTTGGAGCAG
>152_Hla_F_M_2
GGATCACAGGTCTCTGGTCTCTGGCCATCATTTCCTGGGAGAGATGGATGGTGGTCTGCAAGCCCTTTGGCAACGTGAGATTTGATGCCAAGCTGGCCATCGTGGGCATCGTCTTCTCCTGGGTCTGGGCTGCTGTGTGGACGGCCCCGCCCATCTTTGGTTGGAGCAG
>155_Hla_F_M_1
GGATCACAGGTCTCTGGTCTCTGGCCATCATTTCCTGGGAGAGATGGATGGTGGTCTGCAAGCCCTTTGGCAACGTGAGATTTGATGCCAAGCTGGCCATCGTGGGCATCGTCTTCTCCTGGGTCTGGGCTGCTGTGTGGACGGCCCCGCCCATCTTTGGTTGGAGCAG
>155_Hla_F_M_2
GGATCACAGGTCTCTGGTCTCTGGCCATCATTTCCTGGGAGAGATGGATGGTGGTCTGCAAGCCCTTTGGCAACGTGAGATTTGATGCCAAGCTGGCCATCGTGGGCATCGTCTTCTCCTGGGTCTGGGCTGCTGTGTGGACGGCCCCGCCCATCTTTGGTTGGAGCAG
>158_Hla_F_M_1
GGATCACAGGTCTCTGGTCTCTGGCCATCATTTCCTGGGAGAGATGGATGGTGGTCTGCAAGCCCTTTGGCAACGTGAGATTTGATGCCAAGCTGGCCATCGTGGGCATCGTCTTCTCCTGGGTCTGGGCTGCTGTGTGGACGGCCCCGCCCATCTTTGGTTGGAGCAG
>158_Hla_F_M_2
GGATCACAGGTCTCTGGTCTCTGGCCATCATTTCCTGGGAGAGATGGATGGTGGTCTGCAAGCCCTTTGGCAACGTGAGATTTGATGCCAAGCTGGCCATCGTGGGCATCGTCTTCTCCTGGGTCTGGGCTGCTGTGTGGACGGCCCCGCCCATCTTTGGTTGGAGCAG
>161_Hla_F_M_1
GGATCACAGGTCTCTGGTCTCTGGCCATCATTTCCTGGGAGAGATGGATGGTGGTCTGCAAGCCCTTTGGCAACGTGAGATTTGATGCCAAGCTGGCCATCGTGGGCATCGTCTTCTCCTGGGTCTGGGCTGCTGTGTGGACGGCCCCGCCCATCTTTGGTTGGAGCAG
>161_Hla_F_M_2
GGATCACAGGTCTCTGGTCTCTGGCCATCATTTCCTGGGAGAGATGGATGGTGGTCTGCAAGCCCTTTGGCAACGTGAGATTTGATGCCAAGCTGGCCATCGTGGGCATCGTCTTCTCCTGGGTCTGGGCTGCTGTGTGGACGGCCCCGCCCATCTTTGGTTGGAGCAG
>29_Hpi_M_L
GGATCACAGGTCTCTGGTCTCTGGCCATCATTTCCTGGGAGAGGTGGCTGGTGGTCTGCAAGCCCTTTGGCAACGTGAGATTTGATGCCAAGCTGGCCATCATTGGCATTGCCTTCTCCTGGATCTGGTCTGCTGTGTGGACGGCCCCGCCCATCTTTGGTTGGAGCAG
>49_Hpi_M_L
GGATCACAGGTCTCTGGTCTCTGGCCATCATTTCCTGGGAGAGGTGGCTGGTGGTCTGCAAGCCCTTTGGCAACGTGAGATTTGATGCCAAGCTGGCCATCATTGGCATTGCCTTCTCCTGGATCTGGTCTGCTGTGTGGACGGCCCCGCCCATCTTTGGTTGGAGCAG
>50_Hpi_M_L
GGATCACAGGTCTCTGGTCTCTGGCCATCATTTCCTGGGAGAGGTGGCTGGTGGTCTGCAAGCCCTTTGGCAACGTGAGATTTGATGCCAAGCTGGCCATCATTGGCATTGCCTTCTCCTGGATCTGGTCTGCTGTGTGGACGGCCCCGCCCATCTTTGGTTGGAGCAG
>109_Hpi_M_L
GGATCACAGGTCTCTGGTCTCTGGCCATCATTTCCTGGGAGAGGTGGCTGGTGGTCTGCAAGCCCTTTGGCAACGTGAGATTTGATGCCAAGCTGGCCATCATTGGCATTGCCTTCTCCTGGATCTGGTCTGCTGTGTGGACGGCCCCGCCCATCTTTGGTTGGAGCAG
>113_Hpi_M_L
GGATCACAGGTCTCTGGTCTCTGGCCATCATTTCCTGGGAGAGGTGGCTGGTGGTCTGCAAGCCCTTTGGCAACGTGAGATTTGATGCCAAGCTGGCCATCATTGGCATTGCCTTCTCCTGGATCTGGTCTGCTGTGTGGACGGCCCCGCCCATCTTTGGTTGGAGCAG
>114_Hpi_M_L
GGATCACAGGTCTCTGGTCTCTGGCCATCATTTCCTGGGAGAGGTGGCTGGTGGTCTGCAAGCCCTTTGGCAACGTGAGATTTGATGCCAAGCTGGCCATCATTGGCATTGCCTTCTCCTGGATCTGGTCTGCTGTGTGGACGGCCCCGCCCATCTTTGGTTGGAGCAG
>124_Hpi_M_L
GGATCACAGGTCTCTGGTCTCTGGCCATCATTTCCTGGGAGAGGTGGCTGGTGGTCTGCAAGCCCTTTGGCAACGTGAGATTTGATGCCAAGCTGGCCATCATTGGCATTGCCTTCTCCTGGATCTGGTCTGCTGTGTGGACGGCCCCGCCCATCTTTGGTTGGAGCAG
>128_Hpi_M_L
GGATCACAGGTCTCTGGTCTCTGGCCATCATTTCCTGGGAGAGGTGGCTGGTGGTCTGCAAGCCCTTTGGCAACGTGAGATTTGATGCCAAGCTGGCCATCATTGGCATTGCCTTCTCCTGGATCTGGTCTGCTGTGTGGACGGCCCCGCCCATCTTTGGTTGGAGCAG
>130_Hpi_M_L
GGATCACAGGTCTCTGGTCTCTGGCCATCATTTCCTGGGAGAGGTGGCTGGTGGTCTGCAAGCCCTTTGGCAACGTGAGATTTGATGCCAAGCTGGCCATCATTGGCATTGCCTTCTCCTGGATCTGGTCTGCTGTGTGGACGGCCCCGCCCATCTTTGGTTGGAGCAG
>141_Hpi_M_L
GGATCACAGGTCTCTGGTCTCTGGCCATCATTTCCTGGGAGAGGTGGCTGGTGGTCTGCAAGCCCTTTGGCAACGTGAGATTTGATGCCAAGCTGGCCATCATTGGCATTGCCTTCTCCTGGATCTGGTCTGCTGTGTGGACGGCCCCGCCCATCTTTGGTTGGAGCAG
>30_Hpi_F_L_1
GGATCACAGGTCTCTGGTCTCTGGCCATCATTTCCTGGGAGAGGTGGCTGGTGGTCTGCAAGCCCTTTGGCAACGTGAGATTTGATGCCAAGCTGGCCATCATTGGCATTGCCTTCTCCTGGATCTGGTCTGCTGTGTGGACGGCCCCGCCCATCTTTGGTTGGAGCAG
>30_Hpi_F_L_2
GGATCACAGGTCTCTGGTCTCTGGCCATCATTTCCTGGGAGAGGTGGCTGGTGGTCTGCAAGCCCTTTGGCAACGTGAGATTTGATGCCAAGCTGGCCATCATTGGCATTGCCTTCTCCTGGATCTGGTCTGCTGTGTGGACGGCCCCGCCCATCTTTGGTTGGAGCAG
>51_Hpi_F_L_1
GGATCACAGGTCTCTGGTCTCTGGCCATCATTTCCTGGGAGAGGTGGCTGGTGGTCTGCAAGCCCTTTGGCAACGTGAGATTTGATGCCAAGCTGGCCATCATTGGCATTGCCTTCTCCTGGATCTGGTCTGCTGTGTGGACGGCCCCGCCCATCTTTGGTTGGAGCAG
>51_Hpi_F_L_2
GGATCACAGGTCTCTGGTCTCTGGCCATCATTTCCTGGGAGAGGTGGCTGGTGGTCTGCAAGCCCTTTGGCAACGTGAGATTTGATGCCAAGCTGGCCATCATTGGCATTGCCTTCTCCTGGATCTGGTCTGCTGTGTGGACGGCCCCGCCCATCTTTGGTTGGAGCAG
>117_Hpi_F_L_1
GGATCACAGGTCTCTGGTCTCTGGCCATCATTTCCTGGGAGAGGTGGCTGGTGGTCTGCAAGCCCTTTGGCAACGTGAGATTTGATGCCAAGCTGGCCATCATTGGCATTGCCTTCTCCTGGATCTGGTCTGCTGTGTGGACGGCCCCGCCCATCTTTGGTTGGAGCAG
>117_Hpi_F_L_2
GGATCACAGGTCTCTGGTCTCTGGCCATCATTTCCTGGGAGAGGTGGCTGGTGGTCTGCAAGCCCTTTGGCAACGTGAGATTTGATGCCAAGCTGGCCATCATTGGCATTGCCTTCTCCTGGATCTGGTCTGCTGTGTGGACGGCCCCGCCCATCTTTGGTTGGAGCAG
>125_Hpi_F_L_1
GGATCACAGGTCTCTGGTCTCTGGCCATCATTTCCTGGGAGAGGTGGCTGGTGGTCTGCAAGCCCTTTGGCAACGTGAGATTTGATGCCAAGCTGGCCATCATTGGCATTGCCTTCTCCTGGATCTGGTCTGCTGTGTGGACGGCCCCGCCCATCTTTGGTTGGAGCAG
>125_Hpi_F_L_2
GGATCACAGGTCTCTGGTCTCTGGCCATCATTTCCTGGGAGAGGTGGCTGGTGGTCTGCAAGCCCTTTGGCAACGTGAGATTTGATGCCAAGCTGGCCATCATTGGCATTGCCTTCTCCTGGATCTGGTCTGCTGTGTGGACGGCCCCGCCCATCTTTGGTTGGAGCAG
>140_Hpi_F_L_1
GGATCACAGGTCTCTGGTCTCTGGCCATCATTTCCTGGGAGAGGTGGCTGGTGGTCTGCAAGCCCTTTGGCAACGTGAGATTTGATGCCAAGCTGGCCATCATTGGCATTGCCTTCTCCTGGATCTGGTCTGCTGTGTGGACGGCCCCGCCCATCTTTGGTTGGAGCAG
>140_Hpi_F_L_2
GGATCACAGGTCTCTGGTCTCTGGCCATCATTTCCTGGGAGAGGTGGCTGGTGGTCTGCAAGCCCTTTGGCAACGTGAGATTTGATGCCAAGCTGGCCATCATTGGCATTGCCTTCTCCTGGATCTGGTCTGCTGTGTGGACGGCCCCGCCCATCTTTGGTTGGAGCAG
>144_Hpi_F_L_1
GGATCACAGGTCTCTGGTCTCTGGCCATCATTTCCTGGGAGAGGTGGCTGGTGGTCTGCAAGCCCTTTGGCAACGTGAGATTTGATGCCAAGCTGGCCATCATTGGCATTGCCTTCTCCTGGATCTGGTCTGCTGTGTGGACGGCCCCGCCCATCTTTGGTTGGAGCAG
>144_Hpi_F_L_2
GGATCACAGGTCTCTGGTCTCTGGCCATCATTTCCTGGGAGAGGTGGCTGGTGGTCTGCAAGCCCTTTGGCAACGTGAGATTTGATGCCAAGCTGGCCATCATTGGCATTGCCTTCTCCTGGATCTGGTCTGCTGTGTGGACGGCCCCGCCCATCTTTGGTTGGAGCAG
>29_Hpi_M_M
GGATCACAGGTCTCTGGTCTCTGGCCATCATTTCCTGGGAGAGATGGATGGTGGTCTGCAAGCCCTTTGGCAACGTGAGATTTGATGCCAAGCTGGCCATCGTGGGCATCGTCTTCTCCTGGGTCTGGGCTGCTGTGTGGACGGCCCCGCCCATCTTTGGTTGGAGCAG
>49_Hpi_M_M
GGATCACAGGTCTCTGGTCTCTGGCCATCATTTCCTGGGAGAGATGGATGGTGGTCTGCAAGCCCTTTGGCAACGTGAGATTTGATGCCAAGCTGGCCATCGTGGGCATCGTCTTCTCCTGGGTCTGGGCTGCTGTGTGGACGGCCCCGCCCATCTTTGGTTGGAGCAG
>50_Hpi_M_M
GGATCACAGGTCTCTGGTCTCTGGCCATCATTTCCTGGGAGAGATGGATGGTGGTCTGCAAGCCCTTTGGCAACGTGAGATTTGATGCCAAGCTGGCCATCGTGGGCATCGTCTTCTCCTGGGTCTGGGCTGCTGTGTGGACGGCCCCGCCCATCTTTGGTTGGAGCAG
>109_Hpi_M_M
GGATCACAGGTCTCTGGTCTCTGGCCATCATTTCCTGGGAGAGATGGATGGTGGTCTGCAAGCCCTTTGGCAACGTGAGATTTGATGCCAAGCTGGCCATCGTGGGCATCGTCTTCTCCTGGGTCTGGGCTGCTGTGTGGACGGCCCCGCCCATCTTTGGTTGGAGCAG
>113_Hpi_M_M
GGATCACAGGTCTCTGGTCTCTGGCCATCATTTCCTGGGAGAGATGGATGGTGGTCTGCAAGCCCTTTGGCAACGTGAGATTTGATGCCAAGCTGGCCATCGTGGGCATCGTCTTCTCCTGGGTCTGGGCTGCTGTGTGGACGGCCCCGCCCATCTTTGGTTGGAGCAG
>114_Hpi_M_M_1
GGATCACAGGTCTCTGGTCTCTGGCCATCATTTCCTGGGAGAGATGGATGGTGGTCTGCAAGCCCTTTGGCAACGTGAGATTTGATGCCAAGCTGGCCATCGTGGGCATCGTCTTCTCCTGGGTCTGGGCTGCTGTGTGGACGGCCCCGCCCATCTTTGGTTGGAGCAG
>114_Hpi_M_M_2
GGATCACAGGTCTCTGGTCTCTGGCCATCATTTCCTGGGAGAGATGGATGGTGGTCTGCAAGCCCTTTGGCAACGTGAGATTTGATGCCAAGCTGGCCATCGTGGGCATCGTCTTCTCCTGGGTCTGGGCTGCTGTGTGGACGGCCCCGCCCATCTTTGGTTGGAGCAG
>124_Hpi_M_M
GGATCACAGGTCTCTGGTCTCTGGCCATCATTTCCTGGGAGAGATGGATGGTGGTCTGCAAGCCCTTTGGCAACGTGAGATTTGATGCCAAGCTGGCCATCGTGGGCATCGTCTTCTCCTGGGTCTGGGCTGCTGTGTGGACGGCCCCGCCCATCTTTGGTTGGAGCAG
>128_Hpi_M_M
GGATCACAGGTCTCTGGTCTCTGGCCATCATTTCCTGGGAGAGATGGATGGTGGTCTGCAAGCCCTTTGGCAACGTGAGATTTGATGCCAAGCTGGCCATCGTGGGCATCGTCTTCTCCTGGGTCTGGGCTGCTGTGTGGACGGCCCCGCCCATCTTTGGTTGGAGCAG
>130_Hpi_M_M
GGATCACAGGTCTCTGGTCTCTGGCCATCATTTCCTGGGAGAGATGGATGGTGGTCTGCAAGCCCTTTGGCAACGTGAGATTTGATGCCAAGCTGGCCATCGTGGGCATCGTCTTCTCCTGGGTCTGGGCTGCTGTGTGGACGGCCCCGCCCATCTTTGGTTGGAGCAG
>141_Hpi_M_M
GGATCACAGGTCTCTGGTCTCTGGCCATCATTTCCTGGGAGAGATGGATGGTGGTCTGCAAGCCCTTTGGCAACGTGAGATTTGATGCCAAGCTGGCCATCGTGGGCATCGTCTTCTCCTGGGTCTGGGCTGCTGTGTGGACGGCCCCGCCCATCTTTGGTTGGAGCAG
>30_Hpi_F_M_1
GGATCACAGGTCTCTGGTCTCTGGCCATCATTTCCTGGGAGAGATGGATGGTGGTCTGCAAGCCCTTTGGCAACGTGAGATTTGATGCCAAGCTGGCCATCGTGGGCATCGTCTTCTCCTGGGTCTGGGCTGCTGTGTGGACGGCCCCGCCCATCTTTGGTTGGAGCAG
>30_Hpi_F_M_2
GGATCACAGGTCTCTGGTCTCTGGCCATCATTTCCTGGGAGAGATGGATGGTGGTCTGCAAGCCCTTTGGCAACGTGAGATTTGATGCCAAGCTGGCCATCGTGGGCATCGTCTTCTCCTGGGTCTGGGCTGCTGTGTGGACGGCCCCGCCCATCTTTGGTTGGAGCAG
>51_Hpi_F_M_1
GGATCACAGGTCTCTGGTCTCTGGCCATCATTTCCTGGGAGAGATGGATGGTGGTCTGCAAGCCCTTTGGCAACGTGAGATTTGATGCCAAGCTGGCCATCGTGGGCATCGTCTTCTCCTGGGTCTGGGCTGCTGTGTGGACGGCCCCGCCCATCTTTGGTTGGAGCAG
>51_Hpi_F_M_2
GGATCACAGGTCTCTGGTCTCTGGCCATCATTTCCTGGGAGAGATGGATGGTGGTCTGCAAGCCCTTTGGCAACGTGAGATTTGATGCCAAGCTGGCCATCGTGGGCATCGTCTTCTCCTGGGTCTGGGCTGCTGTGTGGACGGCCCCGCCCATCTTTGGTTGGAGCAG
>117_Hpi_F_M_1
GGATCACAGGTCTCTGGTCTCTGGCCATCATTTCCTGGGAGAGATGGATGGTGGTCTGCAAGCCCTTTGGCAACGTGAGATTTGATGCCAAGCTGGCCATCGTGGGCATCGTCTTCTCCTGGGTCTGGGCTGCTGTGTGGACGGCCCCGCCCATCTTTGGTTGGAGCAG
>117_Hpi_F_M_2
GGATCACAGGTCTCTGGTCTCTGGCCATCATTTCCTGGGAGAGATGGATGGTGGTCTGCAAGCCCTTTGGCAACGTGAGATTTGATGCCAAGCTGGCCATCGTGGGCATCGTCTTCTCCTGGGTCTGGGCTGCTGTGTGGACGGCCCCGCCCATCTTTGGTTGGAGCAG
>125_Hpi_F_M_1
GGATCACAGGTCTCTGGTCTCTGGCCATCATTTCCTGGGAGAGATGGATGGTGGTCTGCAAGCCCTTTGGCAACGTGAGATTTGATGCCAAGCTGGCCATCGTGGGCATCGTCTTCTCCTGGGTCTGGGCTGCTGTGTGGACGGCCCCGCCCATCTTTGGTTGGAGCAG
>125_Hpi_F_M_2
GGATCACAGGTCTCTGGTCTCTGGCCATCATTTCCTGGGAGAGATGGATGGTGGTCTGCAAGCCCTTTGGCAACGTGAGATTTGATGCCAAGCTGGCCATCGTGGGCATCGTCTTCTCCTGGGTCTGGGCTGCTGTGTGGACGGCCCCGCCCATCTTTGGTTGGAGCAG
>140_Hpi_F_M_1
GGATCACAGGTCTCTGGTCTCTGGCCATCATTTCCTGGGAGAGATGGATGGTGGTCTGCAAGCCCTTTGGCAACGTGAGATTTGATGCCAAGCTGGCCATCGTGGGCATCGTCTTCTCCTGGGTCTGGGCTGCTGTGTGGACGGCCCCGCCCATCTTTGGTTGGAGCAG
>140_Hpi_F_M_2
GGATCACAGGTCTCTGGTCTCTGGCCATCATTTCCTGGGAGAGATGGATGGTGGTCTGCAAGCCCTTTGGCAACGTGAGATTTGATGCCAAGCTGGCCATCGTGGGCATCGTCTTCTCCTGGGTCTGGGCTGCTGTGTGGACGGCCCCGCCCATCTTTGGTTGGAGCAG
>144_Hpi_F_M_1
GGATCACAGGTCTCTGGTCTCTGGCCATCATTTCCTGGGAGAGATGGATGGTGGTCTGCAAGCCCTTTGGCAACGTGAGATTTGATGCCAAGCTGGCCATCGTGGGCATCGTCTTCTCCTGGGTCTGGGCTGCTGTGTGGACGGCCCCGCCCATCTTTGGTTGGAGCAG
>144_Hpi_F_M_2
GGATCACAGGTCTCTGGTCTCTGGCCATCATTTCCTGGGAGAGATGGATGGTGGTCTGCAAGCCCTTTGGCAACGTGAGATTTGATGCCAAGCTGGCCATCGTGGGCATCGTCTTCTCCTGGGTCTGGGCTGCTGTGTGGACGGCCCCGCCCATCTTTGGTTGGAGCAG
>107_Nle_M_L
GGATCACAGGTCTCTGGTCTCTGGCCATCATTTCCTGGGAGAGGTGGCTGGTGGTCTGCAAGCCCTTTGGCAACGTGAGATTTGATGCCAAGCTGGCCATCATTGGCATTGCCTTCTCCTGGATCTGGTCTGCTGTGTGGACGGCCCCGCCCATCTTTGGTTGGAGCAG
>111_Nle_M_L
GGATCACAGGTCTCTGGTCTCTGGCCATCATTTCCTGGGAGAGGTGGCTGGTGGTCTGCAAGCCCTTTGGCAACGTGAGATTTGATGCCAAGCTGGCCATCATTGGCATTGCCTTCTCCTGGATCTGGTCTGCTGTGTGGACGGCCCCGCCCATCTTTGGTTGGAGCAG
>112_Nle_M_L
GGATCACAGGTCTCTGGTCTCTGGCCATCATTTCCTGGGAGAGGTGGCTGGTGGTCTGCAAGCCCTTTGGCAACGTGAGATTTGATGCCAAGCTGGCCATCATTGGCATTGCCTTCTCCTGGATCTGGTCTGCTGTGTGGACGGCCCCGCCCATCTTTGGTTGGAGCAG
>115_Nle_M_L
GGATCACAGGTCTCTGGTCTCTGGCCATCATTTCCTGGGAGAGGTGGCTGGTGGTCTGCAAGCCCTTTGGCAACGTGAGATTTGATGCCAAGCTGGCCATCATTGGCATTGCCTTCTCCTGGATCTGGTCTGCTGTGTGGACGGCCCCGCCCATCTTTGGTTGGAGCAG
>116_Nle_M_L
GGATCACAGGTCTCTGGTCTCTGGCCATCATTTCCTGGGAGAGGTGGCTGGTGGTCTGCAAGCCCTTTGGCAACGTGAGATTTGATGCCAAGCTGGCCATCATTGGCATTGCCTTCTCCTGGATCTGGTCTGCTGTGTGGACGGCCCCGCCCATCTTTGGTTGGAGCAG
>118_Nle_F_L_1
GGATCACAGGTCTCTGGTCTCTGGCCATCATTTCCTGGGAGAGGTGGCTGGTGGTCTGCAAGCCCTTTGGCAACGTGAGATTTGATGCCAAGCTGGCCATCATTGGCATTGCCTTCTCCTGGATCTGGTCTGCTGTGTGGACGGCCCCGCCCATCTTTGGTTGGAGCAG
>118_Nle_F_L_2
GGATCACAGGTCTCTGGTCTCTGGCCATCATTTCCTGGGAGAGGTGGCTGGTGGTCTGCAAGCCCTTTGGCAACGTGAGATTTGATGCCAAGCTGGCCATCATTGGCATTGCCTTCTCCTGGATCTGGTCTGCTGTGTGGACGGCCCCGCCCATCTTTGGTTGGAGCAG
>120_Nle_F_L_1
GGATCACAGGTCTCTGGTCTCTGGCCATCATTTCCTGGGAGAGGTGGCTGGTGGTCTGCAAGCCCTTTGGCAACGTGAGATTTGATGCCAAGCTGGCCATCATTGGCATTGCCTTCTCCTGGATCTGGTCTGCTGTGTGGACGGCCCCGCCCATCTTTGGTTGGAGCAG
>120_Nle_F_L_2
GGATCACAGGTCTCTGGTCTCTGGCCATCATTTCCTGGGAGAGGTGGCTGGTGGTCTGCAAGCCCTTTGGCAACGTGAGATTTGATGCCAAGCTGGCCATCATTGGCATTGCCTTCTCCTGGATCTGGTCTGCTGTGTGGACGGCCCCGCCCATCTTTGGTTGGAGCAG
>121_Nle_F_L_1
GGATCACAGGTCTCTGGTCTCTGGCCATCATTTCCTGGGAGAGGTGGCTGGTGGTCTGCAAGCCCTTTGGCAACGTGAGATTTGATGCCAAGCTGGCCATCATTGGCATTGCCTTCTCCTGGATCTGGTCTGCTGTGTGGACGGCCCCGCCCATCTTTGGTTGGAGCAG
>121_Nle_F_L_2
GGATCACAGGTCTCTGGTCTCTGGCCATCATTTCCTGGGAGAGGTGGCTGGTGGTCTGCAAGCCCTTTGGCAACGTGAGATTTGATGCCAAGCTGGCCATCATTGGCATTGCCTTCTCCTGGATCTGGTCTGCTGTGTGGACGGCCCCGCCCATCTTTGGTTGGAGCAG
>122_Nle_F_L_1
GGATCACAGGTCTCTGGTCTCTGGCCATCATTTCCTGGGAGAGGTGGCTGGTGGTCTGCAAGCCCTTTGGCAACGTGAGATTTGATGCCAAGCTGGCCATCATTGGCATTGCCTTCTCCTGGATCTGGTCTGCTGTGTGGACGGCCCCGCCCATCTTTGGTTGGAGCAG
>122_Nle_F_L_2
GGATCACAGGTCTCTGGTCTCTGGCCATCATTTCCTGGGAGAGGTGGCTGGTGGTCTGCAAGCCCTTTGGCAACGTGAGATTTGATGCCAAGCTGGCCATCATTGGCATTGCCTTCTCCTGGATCTGGTCTGCTGTGTGGACGGCCCCGCCCATCTTTGGTTGGAGCAG
>123_Nle_F_L_1
GGATCACAGGTCTCTGGTCTCTGGCCATCATTTCCTGGGAGAGGTGGCTGGTGGTCTGCAAGCCCTTTGGCAACGTGAGATTTGATGCCAAGCTGGCCATCATTGGCATTGCCTTCTCCTGGATCTGGTCTGCTGTGTGGACGGCCCCGCCCATCTTTGGTTGGAGCAG
>123_Nle_F_L_2
GGATCACAGGTCTCTGGTCTCTGGCCATCATTTCCTGGGAGAGGTGGCTGGTGGTCTGCAAGCCCTTTGGCAACGTGAGATTTGATGCCAAGCTGGCCATCATTGGCATTGCCTTCTCCTGGATCTGGTCTGCTGTGTGGACGGCCCCGCCCATCTTTGGTTGGAGCAG
>134_Nle_F_L_1
GGATCACAGGTCTCTGGTCTCTGGCCATCATTTCCTGGGAGAGGTGGCTGGTGGTCTGCAAGCCCTTTGGCAACGTGAGATTTGATGCCAAGCTGGCCATCATTGGCATTGCCTTCTCCTGGATCTGGTCTGCTGTGTGGACGGCCCCGCCCATCTTTGGTTGGAGCAG
>134_Nle_F_L_2
GGATCACAGGTCTCTGGTCTCTGGCCATCATTTCCTGGGAGAGGTGGCTGGTGGTCTGCAAGCCCTTTGGCAACGTGAGATTTGATGCCAAGCTGGCCATCATTGGCATTGCCTTCTCCTGGATCTGGTCTGCTGTGTGGACGGCCCCGCCCATCTTTGGTTGGAGCAG
>146_Nle_F_L_1
GGATCACAGGTCTCTGGTCTCTGGCCATCATTTCCTGGGAGAGGTGGCTGGTGGTCTGCAAGCCCTTTGGCAACGTGAGATTTGATGCCAAGCTGGCCATCATTGGCATTGCCTTCTCCTGGATCTGGTCTGCTGTGTGGACGGCCCCGCCCATCTTTGGTTGGAGCAG
>146_Nle_F_L_2
GGATCACAGGTCTCTGGTCTCTGGCCATCATTTCCTGGGAGAGGTGGCTGGTGGTCTGCAAGCCCTTTGGCAACGTGAGATTTGATGCCAAGCTGGCCATCATTGGCATTGCCTTCTCCTGGATCTGGTCTGCTGTGTGGACGGCCCCGCCCATCTTTGGTTGGAGCAG
>162_Nle_F_L_1
GGATCACAGGTCTCTGGTCTCTGGCCATCATTTCCTGGGAGAGGTGGCTGGTGGTCTGCAAGCCCTTTGGCAACGTGAGATTTGATGCCAAGCTGGCCATCATTGGCATTGCCTTCTCCTGGATCTGGTCTGCTGTGTGGACGGCCCCGCCCATCTTTGGTTGGAGCAG
>162_Nle_F_L_2
GGATCACAGGTCTCTGGTCTCTGGCCATCATTTCCTGGGAGAGGTGGCTGGTGGTCTGCAAGCCCTTTGGCAACGTGAGATTTGATGCCAAGCTGGCCATCATTGGCATTGCCTTCTCCTGGATCTGGTCTGCTGTGTGGACGGCCCCGCCCATCTTTGGTTGGAGCAG
>107_Nle_M_M
GGATCACAGGTCTCTGGTCTCTGGCCATCATTTCCTGGGAGAGATGGATGGTGGTCTGCAAGCCCTTTGGCAACGTGAGATTTGATGCCAAGCTGGCCATCGTGGGCATCGTCTTCTCCTGGGTCTGGGCTGCTGTGTGGACGGCCCCGCCCATCTTTGGTTGGAGCAG
>111_Nle_M_M_1
GGATCACAGGTCTCTGGTCTCTGGCCATCATTTCCTGGGAGAGATGGATGGTGGTCTGCAAGCCCTTTGGCAACGTGAGATTTGATGCCAAGCTGGCCATCGTGGGCATCGTCTTCTCCTGGGTCTGGGCTGCTGTGTGGACGGCCCCGCCCATCTTTGGTTGGAGCAG
>111_Nle_M_M_2
GGATCACAGGTCTCTGGTCTCTGGCCATCATTTCCTGGGAGAGATGGATGGTGGTCTGCAAGCCCTTTGGCAACGTGAGATTTGATGCCAAGCTGGCCATCGTGGGCATCGTCTTCTCCTGGGTCTGGGCTGCTGTGTGGACGGCCCCGCCCATCTTTGGTTGGAGCAG
>112_Nle_M_M_1
GGATCACAGGTCTCTGGTCTCTGGCCATCATTTCCTGGGAGAGATGGATGGTGGTCTGCAAGCCCTTTGGCAACGTGAGATTTGATGCCAAGCTGGCCATCGTGGGCATCGTCTTCTCCTGGGTCTGGGCTGCTGTGTGGACGGCCCCGCCCATCTTTGGTTGGAGCAG
>112_Nle_M_M_2
GGATCACAGGTCTCTGGTCTCTGGCCATCATTTCCTGGGAGAGATGGATGGTGGTCTGCAAGCCCTTTGGCAACGTGAGATTTGATGCCAAGCTGGCCATCGTGGGCATCGTCTTCTCCTGGGTCTGGGCTGCTGTGTGGACGGCCCCGCCCATCTTTGGTTGGAGCAG
>115_Nle_M_M_1
GGATCACAGGTCTCTGGTCTCTGGCCATCATTTCCTGGGAGAGATGGATGGTGGTCTGCAAGCCCTTTGGCAACGTGAGATTTGATGCCAAGCTGGCCATCGTGGGCATCGTCTTCTCCTGGGTCTGGGCTGCTGTGTGGACGGCCCCGCCCATCTTTGGTTGGAGCAG
>115_Nle_M_M_2
GGATCACAGGTCTCTGGTCTCTGGCCATCATTTCCTGGGAGAGATGGATGGTGGTCTGCAAGCCCTTTGGCAACGTGAGATTTGATGCCAAGCTGGCCATCGTGGGCATCGTCTTCTCCTGGGTCTGGGCTGCTGTGTGGACGGCCCCGCCCATCTTTGGTTGGAGCAG
>116_Nle_M_M_1
GGATCACAGGTCTCTGGTCTCTGGCCATCATTTCCTGGGAGAGATGGATGGTGGTCTGCAAGCCCTTTGGCAACGTGAGATTTGATGCCAAGCTGGCCATCGTGGGCATCGTCTTCTCCTGGGTCTGGGCTGCTGTGTGGACGGCCCCGCCCATCTTTGGTTGGAGCAG
>116_Nle_M_M_2
GGATCACAGGTCTCTGGTCTCTGGCCATCATTTCCTGGGAGAGATGGATGGTGGTCTGCAAGCCCTTTGGCAACGTGAGATTTGATGCCAAGCTGGCCATCGTGGGCATCGTCTTCTCCTGGGTCTGGGCTGCTGTGTGGACGGCCCCGCCCATCTTTGGTTGGAGCAG
>118_Nle_F_M_1
GGATCACAGGTCTCTGGTCTCTGGCCATCATTTCCTGGGAGAGATGGATGGTGGTCTGCAAGCCCTTTGGCAACGTGAGATTTGATGCCAAGCTGGCCATCGTGGGCATCGTCTTCTCCTGGGTCTGGGCTGCTGTGTGGACGGCCCCGCCCATCTTTGGTTGGAGCAG
>118_Nle_F_M_2
GGATCACAGGTCTCTGGTCTCTGGCCATCATTTCCTGGGAGAGATGGATGGTGGTCTGCAAGCCCTTTGGCAACGTGAGATTTGATGCCAAGCTGGCCATCGTGGGCATCGTCTTCTCCTGGGTCTGGGCTGCTGTGTGGACGGCCCCGCCCATCTTTGGTTGGAGCAG
>120_Nle_F_M_1
GGATCACAGGTCTCTGGTCTCTGGCCATCATTTCCTGGGAGAGATGGATGGTGGTCTGCAAGCCCTTTGGCAACGTGAGATTTGATGCCAAGCTGGCCATCGTGGGCATCGTCTTCTCCTGGGTCTGGGCTGCTGTGTGGACGGCCCCGCCCATCTTTGGTTGGAGCAG
>120_Nle_F_M_2
GGATCACAGGTCTCTGGTCTCTGGCCATCATTTCCTGGGAGAGATGGATGGTGGTCTGCAAGCCCTTTGGCAACGTGAGATTTGATGCCAAGCTGGCCATCGTGGGCATCGTCTTCTCCTGGGTCTGGGCTGCTGTGTGGACGGCCCCGCCCATCTTTGGTTGGAGCAG
>121_Nle_F_M_1
GGATCACAGGTCTCTGGTCTCTGGCCATCATTTCCTGGGAGAGATGGATGGTGGTCTGCAAGCCCTTTGGCAACGTGAGATTTGATGCCAAGCTGGCCATCGTGGGCATCGTCTTCTCCTGGGTCTGGGCTGCTGTGTGGACGGCCCCGCCCATCTTTGGTTGGAGCAG
>121_Nle_F_M_2
GGATCACAGGTCTCTGGTCTCTGGCCATCATTTCCTGGGAGAGATGGATGGTGGTCTGCAAGCCCTTTGGCAACGTGAGATTTGATGCCAAGCTGGCCATCGTGGGCATCGTCTTCTCCTGGGTCTGGGCTGCTGTGTGGACGGCCCCGCCCATCTTTGGTTGGAGCAG
>122_Nle_F_M_1
GGATCACAGGTCTCTGGTCTCTGGCCATCATTTCCTGGGAGAGATGGATGGTGGTCTGCAAGCCCTTTGGCAACGTGAGATTTGATGCCAAGCTGGCCATCGTGGGCATCGTCTTCTCCTGGGTCTGGGCTGCTGTGTGGACGGCCCCGCCCATCTTTGGTTGGAGCAG
>122_Nle_F_M_2
GGATCACAGGTCTCTGGTCTCTGGCCATCATTTCCTGGGAGAGATGGATGGTGGTCTGCAAGCCCTTTGGCAACGTGAGATTTGATGCCAAGCTGGCCATCGTGGGCATCGTCTTCTCCTGGGTCTGGGCTGCTGTGTGGACGGCCCCGCCCATCTTTGGTTGGAGCAG
>123_Nle_F_M_1
GGATCACAGGTCTCTGGTCTCTGGCCATCATTTCCTGGGAGAGATGGATGGTGGTCTGCAAGCCCTTTGGCAACGTGAGATTTGATGCCAAGCTGGCCATCGTGGGCATCGTCTTCTCCTGGGTCTGGGCTGCTGTGTGGACGGCCCCGCCCATCTTTGGTTGGAGCAG
>123_Nle_F_M_2
GGATCACAGGTCTCTGGTCTCTGGCCATCATTTCCTGGGAGAGATGGATGGTGGTCTGCAAGCCCTTTGGCAACGTGAGATTTGATGCCAAGCTGGCCATCGTGGGCATCGTCTTCTCCTGGGTCTGGGCTGCTGTGTGGACGGCCCCGCCCATCTTTGGTTGGAGCAG
>134_Nle_F_M_1
GGATCACAGGTCTCTGGTCTCTGGCCATCATTTCCTGGGAGAGATGGATGGTGGTCTGCAAGCCCTTTGGCAACGTGAGATTTGATGCCAAGCTGGCCATCGTGGGCATCGTCTTCTCCTGGGTCTGGGCTGCTGTGTGGACGGCCCCGCCCATCTTTGGTTGGAGCAG
>134_Nle_F_M_2
GGATCACAGGTCTCTGGTCTCTGGCCATCATTTCCTGGGAGAGATGGATGGTGGTCTGCAAGCCCTTTGGCAACGTGAGATTTGATGCCAAGCTGGCCATCGTGGGCATCGTCTTCTCCTGGGTCTGGGCTGCTGTGTGGACGGCCCCGCCCATCTTTGGTTGGAGCAG
>146_Nle_F_M_1
GGATCACAGGTCTCTGGTCTCTGGCCATCATTTCCTGGGAGAGATGGATGGTGGTCTGCAAGCCCTTTGGCAACGTGAGATTTGATGCCAAGCTGGCCATCGTGGGCATCGTCTTCTCCTGGGTCTGGGCTGCTGTGTGGACGGCCCCGCCCATCTTTGGTTGGAGCAG
>146_Nle_F_M_2
GGATCACAGGTCTCTGGTCTCTGGCCATCATTTCCTGGGAGAGATGGATGGTGGTCTGCAAGCCCTTTGGCAACGTGAGATTTGATGCCAAGCTGGCCATCGTGGGCATCGTCTTCTCCTGGGTCTGGGCTGCTGTGTGGACGGCCCCGCCCATCTTTGGTTGGAGCAG
>162_Nle_F_M_1
GGATCACAGGTCTCTGGTCTCTGGCCATCATTTCCTGGGAGAGATGGATGGTGGTCTGCAAGCCCTTTGGCAACGTGAGATTTGATGCCAAGCTGGCCATCGTGGGCATCGTCTTCTCCTGGGTCTGGGCTGCTGTGTGGACGGCCCCGCCCATCTTTGGTTGGAGCAG
>162_Nle_F_M_2
GGATCACAGGTCTCTGGTCTCTGGCCATCATTTCCTGGGAGAGATGGATGGTGGTCTGCAAGCCCTTTGGCAACGTGAGATTTGATGCCAAGCTGGCCATCGTGGGCATCGTCTTCTCCTGGGTCTGGGCTGCTGTGTGGACGGCCCCGCCCATCTTTGGTTGGAGCAG
>6_Ssy_M_L
GGATCACAGGTCTCTGGTCTCTGGCCATCATTTCCTGGGAGAGGTGGCTGGTGGTCTGCAAGCCCTTTGGCAACGTGAGATTTGATGCCAAGCTGGCCATCATTGGCATTGCCTTCTCCTGGATCTGGTCTGCTGTGTGGACGGCCCCGCCCATCTTTGGTTGGAGCAG
>13_Ssy_M_L
GGATCACAGGTCTCTGGTCTCTGGCCATCATTTCCTGGGAGAGGTGGCTGGTGGTCTGCAAGCCCTTTGGCAACGTGAGATTTGATGCCAAGCTGGCCATCATTGGCATTGCCTTCTCCTGGATCTGGTCTGCTGTGTGGACGGCCCCGCCCATCTTTGGTTGGAGCAG
>38_Ssy_M_L
GGATCACAGGTCTCTGGTCTCTGGCCATCATTTCCTGGGAGAGGTGGCTGGTGGTCTGCAAGCCCTTTGGCAACGTGAGATTTGATGCCAAGCTGGCCATCATTGGCATTGCCTTCTCCTGGATCTGGTCTGCTGTGTGGACGGCCCCGCCCATCTTTGGTTGGAGCAG
>39_Ssy_M_L
GGATCACAGGTCTCTGGTCTCTGGCCATCATTTCCTGGGAGAGGTGGCTGGTGGTCTGCAAGCCCTTTGGCAACGTGAGATTTGATGCCAAGCTGGCCATCATTGGCATTGCCTTCTCCTGGATCTGGTCTGCTGTGTGGACGGCCCCGCCCATCTTTGGTTGGAGCAG
>40_Ssy_M_L
GGATCACAGGTCTCTGGTCTCTGGCCATCATTTCCTGGGAGAGGTGGCTGGTGGTCTGCAAGCCCTTTGGCAACGTGAGATTTGATGCCAAGCTGGCCATCATTGGCATTGCCTTCTCCTGGATCTGGTCTGCTGTGTGGACGGCCCCGCCCATCTTTGGTTGGAGCAG
>63_Ssy_M_L
GGATCACAGGTCTCTGGTCTCTGGCCATCATTTCCTGGGAGAGGTGGCTGGTGGTCTGCAAGCCCTTTGGCAACGTGAGATTTGATGCCAAGCTGGCCATCATTGGCATTGCCTTCTCCTGGATCTGGTCTGCTGTGTGGACGGCCCCGCCCATCTTTGGTTGGAGCAG
>67_Ssy_M_L
GGATCACAGGTCTCTGGTCTCTGGCCATCATTTCCTGGGAGAGGTGGCTGGTGGTCTGCAAGCCCTTTGGCAACGTGAGATTTGATGCCAAGCTGGCCATCATTGGCATTGCCTTCTCCTGGATCTGGTCTGCTGTGTGGACGGCCCCGCCCATCTTTGGTTGGAGCAG
>68_Ssy_M_L
GGATCACAGGTCTCTGGTCTCTGGCCATCATTTCCTGGGAGAGGTGGCTGGTGGTCTGCAAACCCTTTGGCAACGTGAGATTTGATGCCAAGCTGGCCATCATTGGCATTGCCTTCTCCTGGATCTGGTCTGCTGTGTGGACGGCCCCGCCCATCTTTGGTTGGAGCAG
>76_Ssy_M_L
GGATCACAGGTCTCTGGTCTCTGGCCATCATTTCCTGGGAGAGGTGGCTGGTGGTCTGCAAGCCCTTTGGCAACGTGAGATTTGATGCCAAGCTGGCCATCATTGGCATTGCCTTCTCCTGGATCTGGTCTGCTGTGTGGACGGCCCCGCCCATCTTTGGTTGGAGCAG
>104_Ssy_M_L
GGATCACAGGTCTCTGGTCTCTGGCCATCATTTCCTGGGAGAGGTGGCTGGTGGTCTGCAAACCCTTTGGCAACGTGAGATTTGATGCCAAGCTGGCCATCATTGGCATTGCCTTCTCCTGGATCTGGTCTGCTGTGTGGACGGCCCCGCCCATCTTTGGTTGGAGCAG
>12_Ssy_F_L_1
GGATCACAGGTCTCTGGTCTCTGGCCATCATTTCCTGGGAGAGGTGGCTGGTGGTCTGCAAGCCCTTTGGCAACGTGAGATTTGATGCCAAGCTGGCCATCATTGGCATTGCCTTCTCCTGGATCTGGTCTGCTGTGTGGACGGCCCCGCCCATCTTTGGTTGGAGCAG
>12_Ssy_F_L_2
GGATCACAGGTCTCTGGTCTCTGGCCATCATTTCCTGGGAGAGGTGGCTGGTGGTCTGCAAGCCCTTTGGCAACGTGAGATTTGATGCCAAGCTGGCCATCATTGGCATTGCCTTCTCCTGGATCTGGTCTGCTGTGTGGACGGCCCCGCCCATCTTTGGTTGGAGCAG
>37_Ssy_F_L_1
GGATCACAGGTCTCTGGTCTCTGGCCATCATTTCCTGGGAGAGGTGGCTGGTGGTCTGCAAGCCCTTTGGCAACGTGAGATTTGATGCCAAGCTGGCCATCATTGGCATTGCCTTCTCCTGGATCTGGTCTGCTGTGTGGACGGCCCCGCCCATCTTTGGTTGGAGCAG
>37_Ssy_F_L_2
GGATCACAGGTCTCTGGTCTCTGGCCATCATTTCCTGGGAGAGGTGGCTGGTGGTCTGCAAGCCCTTTGGCAACGTGAGATTTGATGCCAAGCTGGCCATCATTGGCATTGCCTTCTCCTGGATCTGGTCTGCTGTGTGGACGGCCCCGCCCATCTTTGGTTGGAGCAG
>54_Ssy_F_L_1
GGATCACAGGTCTCTGGTCTCTGGCCATCATTTCCTGGGAGAGGTGGCTGGTGGTCTGCAAGCCCTTTGGCAACGTGAGATTTGATGCCAAGCTGGCCATCATTGGCATTGCCTTCTCCTGGATCTGGTCTGCTGTGTGGACGGCCCCGCCCATCTTTGGTTGGAGCAG
>54_Ssy_F_L_2
GGATCACAGGTCTCTGGTCTCTGGCCATCATTTCCTGGGAGAGGTGGCTGGTGGTCTGCAAGCCCTTTGGCAACGTGAGATTTGATGCCAAGCTGGCCATCATTGGCATTGCCTTCTCCTGGATCTGGTCTGCTGTGTGGACGGCCCCGCCCATCTTTGGTTGGAGCAG
>59_Ssy_F_L_1
GGATCACAGGTCTCTGGTCTCTGGCCATCATTTCCTGGGAGAGGTGGCTGGTGGTCTGCAAACCCTTTGGCAACGTGAGATTTGATGCCAAGCTGGCCATCATTGGCATTGCCTTCTCCTGGATCTGGTCTGCTGTGTGGACGGCCCCGCCCATCTTTGGTTGGAGCAG
>59_Ssy_F_L_2
GGATCACAGGTCTCTGGTCTCTGGCCATCATTTCCTGGGAGAGGTGGCTGGTGGTCTGCAAACCCTTTGGCAACGTGAGATTTGATGCCAAGCTGGCCATCATTGGCATTGCCTTCTCCTGGATCTGGTCTGCTGTGTGGACGGCCCCGCCCATCTTTGGTTGGAGCAG
>60_Ssy_F_L_1
GGATCACAGGTCTCTGGTCTCTGGCCATCATTTCCTGGGAGAGGTGGCTGGTGGTCTGCAAGCCCTTTGGCAACGTGAGATTTGATGCCAAGCTGGCCATCATTGGCATTGCCTTCTCCTGGATCTGGTCTGCTGTGTGGACGGCCCCGCCCATCTTTGGTTGGAGCAG
>60_Ssy_F_L_2
GGATCACAGGTCTCTGGTCTCTGGCCATCATTTCCTGGGAGAGGTGGCTGGTGGTCTGCAAGCCCTTTGGCAACGTGAGATTTGATGCCAAGCTGGCCATCATTGGCATTGCCTTCTCCTGGATCTGGTCTGCTGTGTGGACGGCCCCGCCCATCTTTGGTTGGAGCAG
>65_Ssy_F_L_1
GGATCACAGGTCTCTGGTCTCTGGCCATCATTTCCTGGGAGAGGTGGCTGGTGGTCTGCAAGCCCTTTGGCAACGTGAGATTTGATGCCAAGCTGGCCATCATTGGCATTGCCTTCTCCTGGATCTGGTCTGCTGTGTGGACGGCCCCGCCCATCTTTGGTTGGAGCAG
>65_Ssy_F_L_2
GGATCACAGGTCTCTGGTCTCTGGCCATCATTTCCTGGGAGAGGTGGCTGGTGGTCTGCAAACCCTTTGGCAACGTGAGATTTGATGCCAAGCTGGCCATCATTGGCATTGCCTTCTCCTGGATCTGGTCTGCTGTGTGGACGGCCCCGCCCATCTTTGGTTGGAGCAG
>74_Ssy_F_L_1
GGATCACAGGTCTCTGGTCTCTGGCCATCATTTCCTGGGAGAGGTGGCTGGTGGTCTGCAAGCCCTTTGGCAACGTGAGATTTGATGCCAAGCTGGCCATCATTGGCATTGCCTTCTCCTGGATCTGGTCTGCTGTGTGGACGGCCCCGCCCATCTTTGGTTGGAGCAG
>74_Ssy_F_L_2
GGATCACAGGTCTCTGGTCTCTGGCCATCATTTCCTGGGAGAGGTGGCTGGTGGTCTGCAAGCCCTTTGGCAACGTGAGATTTGATGCCAAGCTGGCCATCATTGGCATTGCCTTCTCCTGGATCTGGTCTGCTGTGTGGACGGCCCCGCCCATCTTTGGTTGGAGCAG
>75_Ssy_F_L_1
GGATCACAGGTCTCTGGTCTCTGGCCATCATTTCCTGGGAGAGGTGGCTGGTGGTCTGCAAGCCCTTTGGCAACGTGAGATTTGATGCCAAGCTGGCCATCATTGGCATTGCCTTCTCCTGGATCTGGTCTGCTGTGTGGACGGCCCCGCCCATCTTTGGTTGGAGCAG
>75_Ssy_F_L_2
GGATCACAGGTCTCTGGTCTCTGGCCATCATTTCCTGGGAGAGGTGGCTGGTGGTCTGCAAGCCCTTTGGCAACGTGAGATTTGATGCCAAGCTGGCCATCATTGGCATTGCCTTCTCCTGGATCTGGTCTGCTGTGTGGACGGCCCCGCCCATCTTTGGTTGGAGCAG
>103_Ssy_F_L_1
GGATCACAGGTCTCTGGTCTCTGGCCATCATTTCCTGGGAGAGGTGGCTGGTGGTCTGCAAGCCCTTTGGCAACGTGAGATTTGATGCCAAGCTGGCCATCATTGGCATTGCCTTCTCCTGGATCTGGTCTGCTGTGTGGACGGCCCCGCCCATCTTTGGTTGGAGCAG
>103_Ssy_F_L_2
GGATCACAGGTCTCTGGTCTCTGGCCATCATTTCCTGGGAGAGGTGGCTGGTGGTCTGCAAGCCCTTTGGCAACGTGAGATTTGATGCCAAGCTGGCCATCATTGGCATTGCCTTCTCCTGGATCTGGTCTGCTGTGTGGACGGCCCCGCCCATCTTTGGTTGGAGCAG
>105_Ssy_F_L_1
GGATCACAGGTCTCTGGTCTCTGGCCATCATTTCCTGGGAGAGGTGGCTGGTGGTCTGCAAGCCCTTTGGCAACGTGAGATTTGATGCCAAGCTGGCCATCATTGGCATTGCCTTCTCCTGGATCTGGTCTGCTGTGTGGACGGCCCCGCCCATCTTTGGTTGGAGCAG
>105_Ssy_F_L_2
GGATCACAGGTCTCTGGTCTCTGGCCATCATTTCCTGGGAGAGGTGGCTGGTGGTCTGCAAGCCCTTTGGCAACGTGAGATTTGATGCCAAGCTGGCCATCATTGGCATTGCCTTCTCCTGGATCTGGTCTGCTGTGTGGACGGCCCCGCCCATCTTTGGTTGGAGCAG
>106_Ssy_F_L_1
GGATCACAGGTCTCTGGTCTCTGGCCATCATTTCCTGGGAGAGGTGGCTGGTGGTCTGCAAGCCCTTTGGCAACGTGAGATTTGATGCCAAGCTGGCCATCATTGGCATTGCCTTCTCCTGGATCTGGTCTGCTGTGTGGACGGCCCCGCCCATCTTTGGTTGGAGCAG
>106_Ssy_F_L_2
GGATCACAGGTCTCTGGTCTCTGGCCATCATTTCCTGGGAGAGGTGGCTGGTGGTCTGCAAGCCCTTTGGCAACGTGAGATTTGATGCCAAGCTGGCCATCATTGGCATTGCCTTCTCCTGGATCTGGTCTGCTGTGTGGACGGCCCCGCCCATCTTTGGTTGGAGCAG
>6_Ssy_M_M
GGATCACAGGTCTCTGGTCTCTGGCCATCATTTCCTGGGAGAGATGGATGGTGGTCTGCAAGCCCTTTGGCAACGTGAGATTTGATGCCAAGCTGGCCATCGTGGGCATCGTCTTCTCCTGGGTCTGGGCTGCTGTGTGGACGGCCCCGCCCATCTTTGGTTGGAGCAG
>13_Ssy_M_M
GGATCACAGGTCTCTGGTCTCTGGCCATCATTTCCTGGGAGAGATGGATGGTGGTCTGCAAGCCCTTTGGCAACGTGAGATTTGATGCCAAGCTGGCCATCGTGGGCATCGTCTTCTCCTGGGTCTGGGCTGCTGTGTGGACGGCCCCGCCCATCTTTGGTTGGAGCAG
>38_Ssy_M_M
GGATCACAGGTCTCTGGTCTCTGGCCATCATTTCCTGGGAGAGATGGATGGTGGTCTGCAAGCCCTTTGGCAACGTGAGATTTGATGCCAAGCTGGCCATCGTGGGCATCGTCTTCTCCTGGGTCTGGGCTGCTGTGTGGACGGCCCCGCCCATCTTTGGTTGGAGCAG
>39_Ssy_M_M
GGATCACAGGTCTCTGGTCTCTGGCCATCATTTCCTGGGAGAGATGGATGGTGGTCTGCAAGCCCTTTGGCAACGTGAGATTTGATGCCAAGCTGGCCATCGTGGGCATCGTCTTCTCCTGGGTCTGGGCTGCTGTGTGGACGGCCCCGCCCATCTTTGGTTGGAGCAG
>40_Ssy_M_M
GGATCACAGGTCTCTGGTCTCTGGCCATCATTTCCTGGGAGAGATGGATGGTGGTCTGCAAGCCCTTTGGCAACGTGAGATTTGATGCCAAGCTGGCCATCGTGGGCATCGTCTTCTCCTGGGTCTGGGCTGCTGTGTGGACGGCCCCGCCCATCTTTGGTTGGAGCAG
>63_Ssy_M_M
GGATCACAGGTCTCTGGTCTCTGGCCATCATTTCCTGGGAGAGATGGATGGTGGTCTGCAAGCCCTTTGGCAACGTGAGATTTGATGCCAAGCTGGCCATCGTGGGCATCGTCTTCTCCTGGGTCTGGGCTGCTGTGTGGACGGCCCCGCCCATCTTTGGTTGGAGCAG
>67_Ssy_M_M_1
GGATCACAGGTCTCTGGTCTCTGGCCATCATTTCCTGGGAGAGATGGATGGTGGTCTGCAAGCCCTTTGGCAACGTGAGATTTGATGCCAAGCTGGCCATCGTGGGCATCGTCTTCTCCTGGGTCTGGGCTGCTGTGTGGACGGCCCCGCCCATCTTTGGTTGGAGCAG
>67_Ssy_M_M_2
GGATCACAGGTCTCTGGTCTCTGGCCATCATTTCCTGGGAGAGATGGATGGTGGTCTGCAAGCCCTTTGGCAACGTGAGATTTGATGCCAAGCTGGCCATCGTGGGCATCGTCTTCTCCTGGGTCTGGGCTGCTGTGTGGACGGCCCCGCCCATCTTTGGTTGGAGCAG
>68_Ssy_M_M
GGATCACAGGTCTCTGGTCTCTGGCCATCATTTCCTGGGAGAGATGGATGGTGGTCTGCAAGCCCTTTGGCAACGTGAGATTTGATGCCAAGCTGGCCATCGTGGGCATCGTCTTCTCCTGGGTCTGGGCTGCTGTGTGGACGGCCCCGCCCATCTTTGGTTGGAGCAG
>76_Ssy_M_M
GGATCACAGGTCTCTGGTCTCTGGCCATCATTTCCTGGGAGAGATGGATGGTGGTCTGCAAGCCCTTTGGCAACGTGAGATTTGATGCCAAGCTGGCCATCGTGGGCATCGTCTTCTCCTGGGTCTGGGCTGCTGTGTGGACGGCCCCGCCCATCTTTGGTTGGAGCAG
>104_Ssy_M_M
GGATCACAGGTCTCTGGTCTCTGGCCATCATTTCCTGGGAGAGATGGATGGTGGTCTGCAAGCCCTTTGGCAACGTGAGATTTGATGCCAAGCTGGCCATCGTGGGCATCGTCTTCTCCTGGGTCTGGGCTGCTGTGTGGACGGCCCCGCCCATCTTTGGTTGGAGCAG
>12_Ssy_F_M_1
GGATCACAGGTCTCTGGTCTCTGGCCATCATTTCCTGGGAGAGATGGATGGTGGTCTGCAAGCCCTTTGGCAACGTGAGATTTGATGCCAAGCTGGCCATCGTGGGCATCGTCTTCTCCTGGGTCTGGGCTGCTGTGTGGACGGCCCCGCCCATCTTTGGTTGGAGCAG
>12_Ssy_F_M_2
GGATCACAGGTCTCTGGTCTCTGGCCATCATTTCCTGGGAGAGATGGATGGTGGTCTGCAAGCCCTTTGGCAACGTGAGATTTGATGCCAAGCTGGCCATCGTGGGCATCGTCTTCTCCTGGGTCTGGGCTGCTGTGTGGACGGCCCCGCCCATCTTTGGTTGGAGCAG
>37_Ssy_F_M_1
GGATCACAGGTCTCTGGTCTCTGGCCATCATTTCCTGGGAGAGATGGATGGTGGTCTGCAAGCCCTTTGGCAACGTGAGATTTGATGCCAAGCTGGCCATCGTGGGCATCGTCTTCTCCTGGGTCTGGGCTGCTGTGTGGACGGCCCCGCCCATCTTTGGTTGGAGCAG
>37_Ssy_F_M_2
GGATCACAGGTCTCTGGTCTCTGGCCATCATTTCCTGGGAGAGATGGATGGTGGTCTGCAAGCCCTTTGGCAACGTGAGATTTGATGCCAAGCTGGCCATCGTGGGCATCGTCTTCTCCTGGGTCTGGGCTGCTGTGTGGACGGCCCCGCCCATCTTTGGTTGGAGCAG
>54_Ssy_F_M_1
GGATCACAGGTCTCTGGTCTCTGGCCATCATTTCCTGGGAGAGATGGATGGTGGTCTGCAAGCCCTTTGGCAACGTGAGATTTGATGCCAAGCTGGCCATCGTGGGCATCGTCTTCTCCTGGGTCTGGGCTGCTGTGTGGACGGCCCCGCCCATCTTTGGTTGGAGCAG
>54_Ssy_F_M_2
GGATCACAGGTCTCTGGTCTCTGGCCATCATTTCCTGGGAGAGATGGATGGTGGTCTGCAAGCCCTTTGGCAACGTGAGATTTGATGCCAAGCTGGCCATCGTGGGCATCGTCTTCTCCTGGGTCTGGGCTGCTGTGTGGACGGCCCCGCCCATCTTTGGTTGGAGCAG
>59_Ssy_F_M_1
GGATCACAGGTCTCTGGTCTCTGGCCATCATTTCCTGGGAGAGATGGATGGTGGTCTGCAAGCCCTTTGGCAACGTGAGATTTGATGCCAAGCTGGCCATCGTGGGCATCGTCTTCTCCTGGGTCTGGGCTGCTGTGTGGACGGCCCCGCCCATCTTTGGTTGGAGCAG
>59_Ssy_F_M_2
GGATCACAGGTCTCTGGTCTCTGGCCATCATTTCCTGGGAGAGATGGATGGTGGTCTGCAAGCCCTTTGGCAACGTGAGATTTGATGCCAAGCTGGCCATCGTGGGCATCGTCTTCTCCTGGGTCTGGGCTGCTGTGTGGACGGCCCCGCCCATCTTTGGTTGGAGCAG
>60_Ssy_F_M_1
GGATCACAGGTCTCTGGTCTCTGGCCATCATTTCCTGGGAGAGATGGATGGTGGTCTGCAAGCCCTTTGGCAACGTGAGATTTGATGCCAAGCTGGCCATCGTGGGCATCGTCTTCTCCTGGGTCTGGGCTGCTGTGTGGACGGCCCCGCCCATCTTTGGTTGGAGCAG
>60_Ssy_F_M_2
GGATCACAGGTCTCTGGTCTCTGGCCATCATTTCCTGGGAGAGATGGATGGTGGTCTGCAAGCCCTTTGGCAACGTGAGATTTGATGCCAAGCTGGCCATCGTGGGCATCGTCTTCTCCTGGGTCTGGGCTGCTGTGTGGACGGCCCCGCCCATCTTTGGTTGGAGCAG
>65_Ssy_F_M_1
GGATCACAGGTCTCTGGTCTCTGGCCATCATTTCCTGGGAGAGATGGATGGTGGTCTGCAAGCCCTTTGGCAACGTGAGATTTGATGCCAAGCTGGCCATCGTGGGCATCGTCTTCTCCTGGGTCTGGGCTGCTGTGTGGACGGCCCCGCCCATCTTTGGTTGGAGCAG
>65_Ssy_F_M_2
GGATCACAGGTCTCTGGTCTCTGGCCATCATTTCCTGGGAGAGATGGATGGTGGTCTGCAAGCCCTTTGGCAACGTGAGATTTGATGCCAAGCTGGCCATCGTGGGCATCGTCTTCTCCTGGGTCTGGGCTGCTGTGTGGACGGCCCCGCCCATCTTTGGTTGGAGCAG
>74_Ssy_F_M_1
GGATCACAGGTCTCTGGTCTCTGGCCATCATTTCCTGGGAGAGATGGATGGTGGTCTGCAAGCCCTTTGGCAACGTGAGATTTGATGCCAAGCTGGCCATCGTGGGCATCGTCTTCTCCTGGGTCTGGGCTGCTGTGTGGACGGCCCCGCCCATCTTTGGTTGGAGCAG
>74_Ssy_F_M_2
GGATCACAGGTCTCTGGTCTCTGGCCATCATTTCCTGGGAGAGATGGATGGTGGTCTGCAAGCCCTTTGGCAACGTGAGATTTGATGCCAAGCTGGCCATCGTGGGCATCGTCTTCTCCTGGGTCTGGGCTGCTGTGTGGACGGCCCCGCCCATCTTTGGTTGGAGCAG
>75_Ssy_F_M_1
GGATCACAGGTCTCTGGTCTCTGGCCATCATTTCCTGGGAGAGATGGATGGTGGTCTGCAAGCCCTTTGGCAACGTGAGATTTGATGCCAAGCTGGCCATCGTGGGCATCGTCTTCTCCTGGGTCTGGGCTGCTGTGTGGACGGCCCCGCCCATCTTTGGTTGGAGCAG
>75_Ssy_F_M_2
GGATCACAGGTCTCTGGTCTCTGGCCATCATTTCCTGGGAGAGATGGATGGTGGTCTGCAAGCCCTTTGGCAACGTGAGATTTGATGCCAAGCTGGCCATCGTGGGCATCGTCTTCTCCTGGGTCTGGGCTGCTGTGTGGACGGCCCCGCCCATCTTTGGTTGGAGCAG
>103_Ssy_F_M_1
GGATCACAGGTCTCTGGTCTCTGGCCATCATTTCCTGGGAGAGATGGATGGTGGTCTGCAAGCCCTTTGGCAACGTGAGATTTGATGCCAAGCTGGCCATCGTGGGCATCGTCTTCTCCTGGGTCTGGGCTGCTGTGTGGACGGCCCCGCCCATCTTTGGTTGGAGCAG
>103_Ssy_F_M_2
GGATCACAGGTCTCTGGTCTCTGGCCATCATTTCCTGGGAGAGATGGATGGTGGTCTGCAAGCCCTTTGGCAACGTGAGATTTGATGCCAAGCTGGCCATCGTGGGCATCGTCTTCTCCTGGGTCTGGGCTGCTGTGTGGACGGCCCCGCCCATCTTTGGTTGGAGCAG
>105_Ssy_F_M_1
GGATCACAGGTCTCTGGTCTCTGGCCATCATTTCCTGGGAGAGATGGATGGTGGTCTGCAAGCCCTTTGGCAACGTGAGATTTGATGCCAAGCTGGCCATCGTGGGCATCGTCTTCTCCTGGGTCTGGGCTGCTGTGTGGACGGCCCCGCCCATCTTTGGTTGGAGCAG
>105_Ssy_F_M_2
GGATCACAGGTCTCTGGTCTCTGGCCATCATTTCCTGGGAGAGATGGATGGTGGTCTGCAAGCCCTTTGGCAACGTGAGATTTGATGCCAAGCTGGCCATCGTGGGCATCGTCTTCTCCTGGGTCTGGGCTGCTGTGTGGACGGCCCCGCCCATCTTTGGTTGGAGCAG
>106_Ssy_F_M_1
GGATCACAGGTCTCTGGTCTCTGGCCATCATTTCCTGGGAGAGATGGATGGTGGTCTGCAAGCCCTTTGGCAACGTGAGATTTGATGCCAAGCTGGCCATCGTGGGCATCGTCTTCTCCTGGGTCTGGGCTGCTGTGTGGACGGCCCCGCCCATCTTTGGTTGGAGCAG
>106_Ssy_F_M_2
GGATCACAGGTCTCTGGTCTCTGGCCATCATTTCCTGGGAGAGATGGATGGTGGTCTGCAAGCCCTTTGGCAACGTGAGATTTGATGCCAAGCTGGCCATCGTGGGCATCGTCTTCTCCTGGGTCTGGGCTGCTGTGTGGACGGCCCCGCCCATCTTTGGTTGGAGCAG
