# Supplementary material for: Gene conversion and purifying selection shape nucleotide variation in gibbon L/M opsin genes
Source: BMC Evol Biol. 2011 Oct 22;11:312. doi: 10.1186/1471-2148-11-312 (PMC3213168; doi:10.1186/1471-2148-11-312)
Supplement: Additional file 3 — Alignment of the gibbon L and M opsin gene intron 3. A "sequential" (fasta) format of the sequence alignments for the gibbon L and M opsin gene intron 3. [file 1471-2148-11-312-S3.TXT]

Additional file 3 for "Gene conversion and purifying selection shape nucleotide variation in gibbon L/M opsin genes" by T. Hiwatashi et al.

A "sequential" (fasta) format of the sequence alignments for the gibbon L and M opsin gene intron 3.

Species name abbreviations:
Hag, Hylobates agilis; Hla, H. lar; Hpi, H. pileatus; Nle, Nomascus leucogenys; Ssy, Symphalangus syndactylus.

Sequence names can be interpreted as in the following examples.
In 1_Hag_M_L, 1 stands for individual ID number, Hag for Hylobates agilis, M for male, L for L opsin gene.
In 2_Hag_F_L_1, F stands for female, L_1 for a tentative sequence type 1 of the L opsin gene.
In 57_Hag_M_M_1, M_1 stands for a tentative sequence type 1 of the M opsin gene.

>1_Hag_M_L
GTAAGGGTGCGAGGGCACGAGATGGATTGGGCAGGGTCAGACTCTGTGACCTTAAGGCAAATCACTTCCTTTCTCTGGGCCCCTCTGAGCGTGCAATGTCTATCAATGTATGAATGTGGCTGCAATGTAGGAATGGCTCTGTGGTCCCCGAACCTCTGGAAACATATTTGTCCCAAGCACCATCAGGTCACAGGAGCACACGGAGCTGAGGCCATGAGCACAGCTGTCAGTGAACACACAGC------------------GTGTTTGCATTCCAGGTCTCTTTCTTGCACATGCTGCCCCACCCCGCCCCCCACCTTTCAGAGGCTGCTTGGGTCATAGATCCACCTGGGCCTACAGAGCACATGTCCTGGCCAGGCCAAGCAAGTGGCTCAAATGTTTGATTAGGATGGACTGGATGGGACAGCATTTCACTGTTTTATCGACAAGCTTGTGAGTAAGTTCTCGTGGTGTTTGGAGAGGGAATGTTCTTTCCTCCAGAACGTTCCACAATTCTAGGAAACAAACCTTGTGGAAGCCTGTCTCTGTCTCCCACCCTCCTCATGCCGCCATGCCCCGCACAGCTGCCCAGTATCAAACATGTGTGGCGAGCTGACCCTGGTGGAGGCTCTCCCGCGGGTTATCTCATTTAATCCTCCAGGCCACCAAGTGAGCAGGGCCCTTTATTTCAGTCACGGCCTAGCTGACCTCAGATAAAAGACTCAGCTCTTCATGGGTGTTCTCAGAAGGTCAGGGCAAGACGGAACCTCACACTCCCTTCGTAAAGAGGGGGAGTGATTGGGAAGATGAAAATGTTCTGGAAGCAGATAGTGGAGATGGTTGCACAGCACTGTGAATGTACCATAGGTCATAATGGTACTTTTTTTTTTTTTTGAGACAGGGTCTCACTGTGTCACCCAGGCTGGCACAGTGCAGTGGTGTAATTACGGCTCACTGCAGCCTCGACCTCCTGGGCTCAAGTGATCCTCCTACCTCAGCCTCCTGAGGAGCTGGGCCTACAGGTGCACCACTTCACCTGGCTAATTGTTTTTATTTTTTGTAGAGACAAGATCTCACTATGTGTTCCAGGCTCTAGTCTTGAATTCCTGGGCTCAAGCAATCCTCCTACCTCTGCCTCCAAATGTGCTGGGACTATAGGCGTGAGCCATTGTGCCTGGCCTATAATGGCACATTTTATGTTATGTGTATTTTACCACAATTTTAAAAAGAGGAAAGGCGTGACATCTAAAAGCGGACAAGGATTTACCAAAATCCTACCCAACGGTTTCGTTTTGGGTTGATGAAAATGTTCTGGAAGCAGAGGTGGTGACTGCCACCGAACTGATCGCTTCAAATTGGGTAACCTCATGCAACGTGAATTTCACCTCAATTAAAAAAAAACAAACCAGGCGTGGTGGCTCACGCCTATAATCCCAGCACTTTGGGAAGCAGAGGTGGGTGGATCATGAGGTCAGGAGATAGAGACCATCTTGGCTAACACAGTGAAACCCTGTCTCTACTAAAAATACAAAAAAATCAGCCGGGCCTGGTGGCGGGTGCCCATGGTCCCAGCTACTCAGAAGGCTGAGGCAGGAGAATCGGTTGAATCCAGGAGGCGGAGGTTGCAGTGAGCCGAGATCTCGCCACTGCACTCCAGCCTGGGCGACACAGCCAGACTCCGTCTCAAAAACAAACAAACAAACAAACAAACAAAGAAAAAAAAA----CAGCACCATGCCTGGGCTGGGGGTCCTGGGTCACCCCACCCTGCATCAGGACTGGCTGCCGGCCCTTCTCTCCAG
>41_Hag_M_L
GTAAGGGTGCGAGGGCACGAGATGGATTGGGCAGGGTCAGACTCTGTGACCTTAAGGCAAATCACTTCCTTTCTCTGGGCCCCTCTGAGCGTGCAATGTCTATCAATGTATGAATGTGGCTGCAACGTAGGAATGGCTCTGTGGTCCCCGAACCTCTGGAAACATATTTGTCCCAAGCACCATCAGGTCACAGGAGCACACGGAGCTGAGGCCATGAGCACAGCTGTCAGTGAACGCACAGC------------------GTGTTTGCATTCCAGGTCTCTTTCTTGCACATGCTGCCCCACCCCGCCCCCCACCTTTCAGAGGCTGCTTGGGTCATAGATCCACCTGGGCCTACAGAGCACATGTCCTGGCCAGGCCAAGCAAGTGGCTCAAATGTTTGATTAGGATGGACTGGATGGGACAGCATTTCACTGTTTTATCGACAAGCTTGTGAGTAAGTTCTCGTGGTGTTTGGAGAGGGAATGTTCTTTCCTCCAGAACGTTCCACAATTCTAGGAAACAAACCTTGTGGAAGCCTGTCTCTGTCTCCCACCCTCCTCATGCCGCCATGCCCCACACAGCTGCCCGGTATCAAACATGTGTGGCGAGCTGACCCTGGTGGAGGCTCTCCCGCGGGTTATCTCATTTAATCCTCCAGGCCACCAAGTGAGCAGGGCCCTTTATTTCAGTCACGGCCTAGCTGACCTCAGATAAAAGACTCAGCTCTTCATGGGTGTTCTCAGAAGGTCAGGGCAAGACGGAACCTCACACTCCCTTCGTAAAGAGGGGGAGTGATTGGGAAGATGAAAATGTTCTGGAAGCAGATAGTGGAGATGGTTGCACAGCACTGTGAATGTACCATAGGTCATAATGGTACTTTTTTTTTTTTTTGAGACAGGGTCTCACTGTGTCACCCAGGCTGGCACAGTGCAGTGGTGTAATTACGGCTCACTGCAGCCTCGACCTCCTGGGCTCAAGTGATCCTCCTACCTCAGCCTCCTGAGGCGCTGGGCCTACAGGTGCACCACTTCACCTGGCTAATTGTTTTTATTTTTTGTAGAGACAAGATCTCACTATGTGTTCCAGGCTCTAGTCTTGAATTCCTGGGCTCAAGCAATCCTCCTACCTCTGCCTCCAAATGTGCTGGGACTATAGGCGTGAGCCATTGTGCCTGGCCTATAATGGCACATTTTATGTTATGTGTATTTTACCACAATTTTAAAAAGAGGAAAGGCGTGACGTCTAAAAGCGGACAAGGATTTACCAAAATCCTACCCAACGGTTTCGTTTTGGGTTGATGAAAATGTTCTGGAAGCAGAGGTGGTGACTGCCACCGAACTGATCGCTTCAAATTGGGTAACCTCATGCAACGTGAATTTCACCTCAATTAAAAAAAAACAAGCCAGGCGTGGTGGCTCACGCCTATAATCCCAGCACTTTGGGAAGCAGAGGTGGGTGGATCATGAGGTCAGGAGATAGAGACCATCTTGGCTAACACAGTGAAACCCTGTCTCTACTAAAAATACAAAAAAATCAGCCGGGCCTGGTGGCGGGTGCCCATGGTCCCAGCTACTCAGAAGGCTGAGGCAGGAGAATCGGTTGAATCCAGGAGGCGGAGGTTGCAGTGAGCCGAGATCTCGCCACTGCACTCCAGCCTGGGCGACACAGCCAGACTCTGTCTCAAAAACAAACAAACAAACAAACAAA----GAAAAAAAAA----CAGCACCATGCCTGGGCTGGGGGTCCTGGGTCACCCCACCCTGCATCAGGACTGGCTGCCGGCCCTTCTCTCCAG
>57_Hag_M_L
GTAAGGGTGCGAGGGCACGAGATGGATTGGGCAGGGTCAGACTCTGTGACCTTAAGGCAAATCACTTCCTTTCTCTGGGCCCCTCTGAGCGTGCAATGTCTATCAATGTATGAATGTGGCTGCAATGTAGGAATGGCTCTGTGGTCCCCGAACCTCTGGAAACATATTTGTCCCAAGCACCATCAGGTCACAGGAGCACACGGAGCTGAGGCCATGAGCACAGCTGTCAGTGAACACACAGC------------------GTGTTTGCATTCCAGGTCTCTTTCTTGCACATGCTGCCCCACCCCGCCCCCCACCTTTCAGAGGCTGCTTGGGTCATAGATCCACCTGGGCCTACAGAGCACATGTCCTGGCCAGGCCAAGCAAGTGGCTCAAATGTTTGATTAGGATGGACTGGATGGGACAGCATTTCACTGTTTTATCGACAAGCTTGTGAGTAAGTTCTCGTGGTGTTTGGAGAGGGAATGTTCTTTCCTCCAGAACGTTCCACAATTCTAGGAAACAAACCTTGTGGAAGCCTGTCTCTGTCTCCCACCCTCCTCATGCCGCCATGCCCCGCACAGCTGCCCAGTATCAAACATGTGTGGCGAGCTGACCCTGGTGGAGGCTCTCCCGCGGGTTATCTCATTTAATCCTCCAGGCCACCAAGTGAGCAGGGCCCTTTATTTCAGTCACGGCCTAGCTGACCTCAGATAAAAGACTCAGCTCTTCATGGGTGTTCTCAGAAGGTCAGGGCAAGACGGAACCTCACACTCCCTTCGTAAAGAGGGGGAGTGATTGGGAAGATGAAAATGTTCTGGAAGCAGATAGTGGAGATGGTTGCACAGCACTGTGAATGTACCATAGGTCATAATGGTACTTTTTTTTTTTTTTGAGACAGGGTCTCACTGTGTCACCCAGGCTGGCACAGTGCAGTGGTGTAATTACGGCTCACTGCAGCCTCGACCTCCTGGGCTCAAGTGATCCTCCTACCTCAGCCTCCTGAGGAGCTGGGCCTACAGGTGCACCACTTCACCTGGCTAATTGTTTTTATTTTTTGTAGAGACAAGATCTCACTATGTGTTCCAGGCTCTAGTCTTGAATTCCTGGGCTCAAGCAATCCTCCTACCTCTGCCTCCAAATGTGCTGGGACTATAGGCGTGAGCCATTGTGCCTGGCCTATAATGGCACATTTTATGTTATGTGTATTTTACCACAATTTTAAAAAGAGGAAAGGCGTGACATCTAAAAGCGGACAAGGATTTACCAAAATCCTACCCAACGGTTTCGTTTTGGGTTGATGAAAATGTTCTGGAAGCAGAGGTGGTGACTGCCACCGAACTGATCGCTTCAAATTGGGTAACCTCATGCAACGTGAATTTCACCTCAATTAAAAAAAAACAAACCAGGCGTGGTGGCTCACGCCTATAATCCCAGCACTTTGGGAAGCAGAGGTGGGTGGATCATGAGGTCAGGAGATAGAGACCATCTTGGCTAACACAGTGAAACCCTGTCTCTACTAAAAATACAAAAAAATCAGCCGGGCCTGGTGGCGGGTGCCCATGGTCCCAGCTACTCAGAAGGCTGAGGCAGGAGAATCGGTTGAATCCAGGAGGCGGAGGTTGCAGTGAGCCGAGATCTCGCCACTGCACTCCAGCCTGGGCGACACAGCCAGACTCCGTCTCAAAAACAAACAAACAAACAAACAAA----GAAAAAAAAAA---CAGCACCATGCCTGGGCTGGGGGTCCTGGGTCACCCCACCCTGCATCAGGACTGGCTGCCGGCCCTTCTCTCCAG
>86_Hag_M_L
GTAAGGGTGCGAGGGCACGAGATGGATTGGGCAGGGTCAGACTCTGTGACCTTAAGGCAAATCACTTCCTTTCTCTGGGCCCCTCTGAGCGTGCAATGTCTATCAATGTATGAATGTGGCTGCAATGTAGGAATGGCTCTGTGGTCCCCGAACCTCTGGAAACATATTTGTCCCAAGCACCATCAGGTCACAGGAGCACATGGAGCTGAGGCCATGAGCACAGCTGTCAGTGAACGCACAGC------------------GTGTTTGCATTCCAGGTCTCTTTCTTGCACATGCTGCCCCACCCCGCCCCCCACCTTTCAGAGGCTGCTTGGGTCATAGATCCACCTGGGCCTACAGAGCACATGTCCTGGCCAGGCCAAGCAAGTGGCTCAAATGTTTGATTAGGATGGACTGGATGGGACAGCATTTCACTGTTTTATCGACAAGCTTGTGAGTAAGTTCTCGTGGTGTTTGGAGAGGGAATGTTCTTTCCTCCAGAACGTTCCACAATTCTAGGAAACAAACCTTGTGGAAGCCTGTCTCTGTCTCCCACCCTCCTCATGCCGCCATGCCCCACACAGCTGCCCGGTATCAAACATGTGTGGCGAGCTGACCCTGGTGGAGGCTCTCCCGCGGGTTATCTCATTTAATCCTCCAGGCCACCAAGTGAGCAGGGCCCTTTATTTCAGTCACGGCCTAGCTGACCTCAGATAAAAGACTCAGCTCTTCATGGGTGTTCTCAGAAGGTCAGGGCAAGACGGAACCTCACACTCCCTTCGTAAAGAGGGGGAGTGATTGGGAAGATGAAAATCTTCTGGAAGCAGATAGTGGAGATGGTTGCACAGCACTGTGAATGTACCATAGGTCATAATGGTACTTTTTTTTTTTTTTGAGACAGGGTCTCACTGTGTCACCCAGGCTGGCACAGTGCAGTGGTGTAATTACGGCTCACTGCAGCCTCGACCTCCTGGGCTCAAGTGATCCTCCTACCTCAGCCTCCTGAGGAGCTGGGCCTACAGGTGCACCACTTCACCTGGCTAATTGTTTTTATTTTTTGTAGAGACAAGATCTCACTATGTGTTCCAGGCTCTAGTCTTGAATTCCTGGGCTCAAGCAATCCTCCTACCTCTGCCTCCAAATGTGCTGGGACTATAGGCGTGAGCCATTGTGCCTGGCCTATAATGGCACATTTTATGTTATGTGTATTTTACCACAATTTTAAAAAGAGGAAAGGCGTGACATCTAAAAGCGGACAAGGATTTACCAAAATCCTACCCAACGGTTTCGTTTTGGGTTGATGAAAATGTTCTGGAAGCAGAGGTGGTGACTGCCACCGAACTGATCGCTTCAAATTGGGTAACCTCATGCAACGTGAATTTCACCTCAATTAAAAAAAAACAAGCCAGGCGTGGTGGCTCACGCCTATAATCCCAGCACTTTGGGAAGCAGAGGTGGGTGGATCATGAGGTAAGGAGATAGAGACCATCTTGGCTAACACAGTGAAACCCTGTCTCTACTAAAAATACAAAAAAATCAGCCGGGCCTGGTGGCGGGTGCCCATGGTCCCAGCTACTCAGAAGGCTGAGGCAGGAGAATCGGTTGAATCCAGGAGGCGGAGGTTGCAGTGAGCCGAGATCTCGCCACTGCACTCCAGCCTGGGCGACACAGCCAGACTCCGTCTCAAAAACAAACAAACAAACAAACAAACAAAGAAAAAAAAA----CAGCACCATGCCTGGGCTGGGGGTCCTGGGTCACCCCACCCTGCATCAGGACTGGCTGCCGGCCCTTCTCTCCAG
>88_Hag_M_L
GTAAGGGTGCGAGGGCACGAGATGGATTGGGCAGGGTCAGACTCTGTGACCTTAAGGCAAATCACTTCCTTTCTCTGGGCCCCTCTGAGCGTGCAATGTCTATCAATGTATGAATGTGGCTGCAATGTAGGAATGGCTCTGTGGTCCCCGAACCTCTGGAAACATATTTGTCCCAAGCACCATCAGGTCACAGGAGCACACGGAGCTGAGGCCATGAGCACAGCTGTCAGTGAACACACAGC------------------GTGTTTGCATTCCAGGTCTCTTTCTTGCACATGCTGCCCCACCCCGCCCCCCACCTTTCAGAGGCTGCTTGGGTCATAGATCCACCTGGGCCTACAGAGCACATGTCCTGGCCAGGCCAAGCAAGTGGCTCAAATGTTTGATTAGGATGGACTGGATGGGACAGCATTTCACTGTTTTATCGACAAGCTTGTGAGTAAGTTCTCGTGGTGTTTGGAGAGGGAATGTTCTTTCCTCCAGAACGTTCCACAATTCTAGGAAACAAACCTTGTGGAAGCCTGTCTCTGTCTCCCACCCTCCTCATGCCGCCATGCCCCACACAGCTGCCCGGTATCAAACATGTGTGGCGAGCTGACCCTGGTGGAGGCTCTCCCGCGGGTTATCTCATTTAATCCTCCAGGCCACCAAGTGAGCAGGGCCCTTTATTTCAGTCACGGCCTAGCTGACCTCAGATAAAAGACTCAGCTCTTCATGGGTGTTCTCAGAAGGTCAGGGCAAGACGGAACCTCACACTCCCTTCGTAAAGAGGGGGAGTGATTGGGAAGATGAAAATCTTCTGGAAGCAGATAGTGGAGATGGTTGCACAGCACTGTGAATGTACCATAGGTCATAATGGTACTTTTTTTTTTTTTTGAGACAGGGTCTCACTGTGTCACCCAGGCTGGCACAGTGCAGTGGTGTAATTACGGCTCACTGCAGCCTCGACCTCCTGGGCTCAAGTGATCCTCCTACCTCAGCCTCCTGAGGAGCTGGGCCTACAGGTGCACCACTTCACCTGGCTAATTGTTTTTATTTTTTGTAGAGACAAGATCTCACTATGTGTTCCAGGCTCTAGTCTTGAATTCCTGGGCTCAAGCAATCCTCCTACCTCTGCCTCCAAATGTGCTGGGACTATAGGCGTGAGCCATTGTGCCTGGCCTATAATGGCACATTTTATGTTATGTGTATTTTACCACAATTTTAAAAAGAGGAAAGGCGTGACATCTAAAAGCGGACAAGGATTTACCAAAATCCTACCCAACGGTTTCGTTTTGGGTTGATGAAAATGTTCTGGAAGCAGAGGTGGTGACTGCCACCGAACTGATCGCTTCAAATTGGGTAACCTCATGCAACGTGAATTTCACCTCAATTAAAAAAAAACAAGCCAGGCGTGGTGGCTCACGCCTATAATCCCAGCACTTTGGGAAGCAGAGGTGGGTGGATCATGAGGTAAGGAGATAGAGACCATCTTGGCTAACACAGTGAAACCCTGTCTCTACTAAAAATACAAAAAAATCAGCCGGGCCTGGTGGCGGGTGCCCATGGTCCCAGCTACTCAGAAGGCTGAGGCAGGAGAATCGGTTGAATCCAGGAGGCGGAGGTTGCAGTGAGCCGAGATCTCGCCACTGCACTCCAGCCTGGGCGACACAGCCAGACTCCGTCTCAAAAACAAACAAACAAACAAACAAACAAAGAAAAAAAAA----CAGCACCATGCCTGGGCTGGGGGTCCTGGGTCACCCCACCCTGCATCAGGACTGGCTGCCGGCCCTTCTCTCCAG
>93_Hag_M_L
GTAAGGGTGCGAGGGCACGAGATGGATTGGGCAGGGTCAGACTCTGTGACCTTAAGGCAAATCACTTCCTTTCTCTGGGCCCCTCTGAGCGTGCAATGTCTATCAATGTATGAATGTGGCTGCAATGTAGGAATGGCTCTGTGGTCCCCGAACCTCTGGAAACATATTTGTCCCAAGCACCATCAGGTCACAGGAGCACACGGAGCTGAGGCCATGAGCACAGCTGTCAGTGAACACACAGC------------------GTGTTTGCATTCCAGGTCTCTTTCTTGCACATGCTGCCCCACCCCGCCCCCCACCTTTCAGAGGCTGCTTGGGTCATAGATCCACCTGGGCCTACAGAGCACATGTCCTGGCCAGGCCAAGCAAGTGGCTCAAATGTTTGATTAGGATGGACTGGATGGGACAGCATTTCACTGTTTTATCGACAAGCTTGTGAGTAAGTTCTCGTGGTGTTTGGAGAGGGAATGTTCTTTCCTCCAGAACGTTCCACAATTCTAGGAAACAAACCTTGTGGAAGCCTGTCTCTGTCTCCCACCCTCCTCATGCCGCCATGCCCCGCACAGCTGCCCAGTATCAAACATGTGTGGCGAGCTGACCCTGGTGGAGGCTCTCCCGCGGGTTATCTCATTTAATCCTCCAGGCCACCAAGTGAGCAGGGCCCTTTATTTCAGTCACGGCCTAGCTGACCTCAGATAAAAGACTCAGCTCTTCATGGGTGTTCTCAGAAGGTCAGGGCAAGACGGAACCTCACACTCCCTTCGTAAAGAGGGGGAGTGATTGGGAAGATGAAAATGTTCTGGAAGCAGATAGTGGAGATGGTTGCACAGCACTGTGAATGTACCATAGGTCATAATGGTACTTTTTTTTTTTTTTGAGACAGGGTCTCACTGTGTCACCCAGGCTGGCACAGTGCAGTGGTGTAATTACGGCTCACTGCAGCCTCGACCTCCTGGGCTCAAGTGATCCTCCTACCTCAGCCTCCTGAGGAGCTGGGCCTACAGGTGCACCACTTCACCTGGCTAATTGTTTTTATTTTTTGTAGAGACAAGATCTCACTATGTGTTCCAGGCTCTAGTCTTGAATTCCTGGGCTCAAGCAATCCTCCTACCTCTGCCTCCAAATGTGCTGGGACTATAGGCGTGAGCCATTGTGCCTGGCCTATAATGGCACATTTTATGTTATGTGTATTTTACCACAATTTTAAAAAGAGGAAAGGCGTGACATCTAAAAGCGGACAAGGATTTACCAAAATCCTACCCAACGGTTTCGTTTTGGGCTGATGAAAATGTTCTGGAAGCAGAGGTGGTGACTGCCACCGAACTGATCGCTTCAAATTGGGTAACCTCATGCAACGTGAATTTCACCTCAATTAAAAAAAAACAAACCAGGCGTGGTGGCTCACGCCTATAATCCCAGCACTTTGGGAAGCAGAGGTGGGTGGATCATGAGGTCAGGAGATAGAGACCATCTTGGCTAACACAGTGAAACCCTGTCTCTACTAAAAATACAAAAAAATCAGCCGGGCCTGGTGGCGGGTGCCCATGGTCCCAGCTACTCAGAAGGCTGAGGCAGGAGAATCGGTTGAATCCAGGAGGCGGAGGTTGCAGTGAGCCGAGATCTCGCCACTGCACTCCAGCCTGGGCGACACAGCCAGACTCCGTCTCAAAAACAAACAAACAAACAAACAAA----GAAAAAAAAA----CAGCACCATGCCTGGGCTGGGGGTCCTGGGTCACCCCACCCTGCATCAGGACTGGCTGCCGGCCCTTCTCTCCAG
>95_Hag_M_L
GTAAGGGTGCGAGGGCACGAGATGGATTGGGCAGGGTCAGACTCTGTGACCTTAAGGCAAATCACTTCCTTTCTCTGGGCCCCTCTGAGCGTGCAATGTCTATCAATGTATGAATGTGGCTGCAATGTAGGAATGGCTCTGTGGTCCCCGAACCTCTGGAAACATATTTGTCCCAAGCACCATCAGGTCACAGGAGCACACGGAGCTGAGGCCATGAGCACAGCTGTCAGTGAACGCACAGC------------------GTGTTTGCATTCCAGGTCTCTTTCTTGCACATGCTGCCCCACCCCGCCCCCCACCTTTCAGAGGCTGCTTGGGTCATAGATCCACCTGGGCCTACAGAGCACATGTCCTGGCCAGGCCAAGCAAGTGGCTCAAATGTTTGATTAGGATGGACTGGATGGGACAGCATTTCACTGTTTTATCGACAAGCTTGTGAGTAAGTTCTCGTGGTGTTTGGAGAGGGAATGTTCTTTCCTCCAGAACGTTCCACAATTCTAGGAAACAAACCTTGTGGAAGCCTGTCTCTGTCTCCCACCCTCCTCATGCCGCCATGCCCCACACAGCTGCCCAGTATCAAACATGTGTGGCGAGCTGACCCTGGTGGAGGCTCTCCCGCGGGTTATCTCATTTAATCCTCCAGGCCACCAAGTGAGCAGGGCCCTTTATTTCAGTCACGGCCTAGCTGACCTCAGATAAAAGACTCAGCTCTTCATGGGTGTTCTCAGAAGGTCAGGGCAAGACGGAACCTCACACTCCCTTCGTAAAGAGGGGGAGTGATTGGGAAGATGAAAATGTTCTGGAAGCAGATAGTGGAGATGGTTGCACAGCACTGTGAATGTACCATAGGTCATAATGGTACTTTTTTTTTTTTTTGAGACAGGGTCTCACTGTGTCACCCAGGCTGGCACAGTGCAGTGGTGTAATTACGGCTCACTGCAGCCTCGACCTCCTGGGCTCAAGTGATCCTCCTACCTCAGCCTCCTGAGGAGCTGGGCCTACAGGTGCACCACTTCACCTGGCTAATTGTTTTTATTTTTTGTAGAGACAAGATCTCACTATGTGTTCCAGGCTCTAGTCTTGAATTCCTGGGCTCAAGCAATCCTCCTACCTCTGCCTCCAAATGTGCTGGGACTATAGGCGTGAGCCATTGTGCCTGGCCTATAATGGCACATTTTATGTTGTGTGTATTTTACCACAATTTTAAAAAGAGGAAAGGCGTGACATCTAAAAGCGGACAAGGATTTACCAAAATCCTACCCAACGGTTTCGTTTTGGGTTGATGAAAATGTTCTGGGAGCAGAGGTGGTGACTGCCACCGAACTGATCGCTTCAAATTGGGTAACCTCATGCAACGTGAATTTCACCTCAATTAAAAAAAAACAAACCAGGCGTGGTGGCTCACGCCTATAATCCCAGCACTTTGGGAAGCAGAGGTGGGTGGATCATGAGGTCAGGAGATAGAGACCATCTTGGCTAACACAGTGAAACCCTGTCTCTACTAAAAATACAAAAAAATCAGCCGGGCCTGGTGGCGGGTGCCCATGGTCCCAGCTACTCAGAAGGCTGAGGCAGGAGAATCGGTTGAATCCAGGAGGCGGAGGTTGCAGTGAGCCGAGATCTCGCCACTGCACTCCAGCCTGGGCGACACAGCCAGACTCCGTCTCAAAAACAAACAAACAAA------------GAAAAAAAAA----CAGCACCATGCCTGGGCTGGGGGTCCTGGGTCACCCCACCCTGCATCAGGACTGGCTGCCGGCCCTTCTCTCCAG
>98_Hag_M_L
GTAAGGGTGCGAGGGCACGAGATGGATTGGGCAGGGTCAGACTCTGTGACCTTAAGGCAAATCACTTCCTTTCTCTGGGCCCCTCTGAGCGTGCAATGTCTATCAATGTATGAATGTGGCTGCAATGTAGGAATGGCTCTGTGGTCCCCGAACCTCTGGAAACATATTTGTCCCAAGCACCATCAGGTCACAGGAGCACACGGAGCTGAGGCCATGAGCACAGCTGTCAGTGAACACACAGC------------------GTGTTTGCATTCCAGGTCTCTTTCTTGCACATGCTGCCCCACCCCGCCCCCCACCTTTCAGAGGCTGCTTGGGTCATAGATCCACCTGGGCCTACAGAGCACATGTCCTGGCCAGGCCAAGCAAGTGGCTCAAATGTTTGATTAGGATGGACTGGATGGGACAGCATTTCACTGTTTTATCGACAAGCTTGTGAGTAAGTTCTCGTGGTGTTTGGAGAGGGAATGTTCTTTCCTCCAGAACGTTCCACAATTCTAGGAAACAAACCTTGTGGAAGCCTGTCTCTGTCTCCCACCCTCCTCATGCCGCCATGCCCCACACAGCTGCCCAGTATCAAACATGTGTGGCGAGCTGACCCTGGTGGAGGCTCTCCCGCGGGTTATCTCATTTAATCCTCCAGGCCACCAAGTGAGCAGGGCCCTTTATTTCAGTCACGGCCTAGCTGACCTCAGATAAAAGACTCAGCTCTTCATGGGTGTTCTCAGAAGGTCAGGGCAAGACGGAACCTCACACTCCCTTCGTAAAGAGGGGGAGTGATTGGGAAGATGAAAATGTTCTGGAAGCAGATAGTGGAGATGGTTGCACAGCACTGTGAATGTACCATAGGTCATAATGGTACTTTTTTTTTTTTTTGAGACAGGGTCTCACTGTGTCACCCAGGCTGGCACAGTGCAGTGGTGTAATTACGGCTCACTGCAGCCTCGACCTCCTGGGCTCAAGTGATCCTCCTACCTCAGCCTCCTGAGGAGCTGGGCCTACAGGTGCACCACTTCACCTGGCTAATTGTTTTTATTTTTTGTAGAGACAAGATCTCACTATGTGTTCCAGGCTCTAGTCTTGAATTCCTGGGCTCAAGCAATCCTCCTACCTCTGCCTCCAAATGTGCTGGGACTATAGGCGTGAGCCATTGTGCCTGGCCTATAATGGCACATTTTATGTTATGTGTATTTTACCACAATTTTAAAAAGAGGAAAGGCGTGACATCTAAAAGCGGACAAGGATTTACCAAAATCCTACCCAACGGTTTCGTTTTGGGTTGATGAAAATGTTCTGGAAGCAGAGGTGGTGACTGCCACCGAACTGATCGCTTCAAATTGGGTAACCTCATGCAACGTGAATTTCACCTCAATTAAAAAAAAACAAACCAGGCGTGGTGGCTCACGCCTATAATCCCAGCACTTTGGGAAGCAGAGGTGGGTGGATCATGAGGTCAGGAGATAGAGACCATCTTGGCTAACACAGTGAAACCCTGTCTCTACTAAAAATACAAAAAAATCAGCCGGGCCTGGTGGCGGGTGCCCATGGTCCCAGCTACTCAGAAGGCTGAGGCAGGAGAATCGGTTGAATCCAGGAGGCGGAGGTTGCAGTGAGCCGAGATCTCGCCACTGCACTCCAGCCTGGGCGACACAGCCAGACTCCGTCTCAAAAACAAACAAACAAACAAACAAA----GAAAAAAAAA----CAGCACCATGCCTGGGCTGGGGGTCCTGGGTCACCCCACCCTGCATCAGGACTGGCTGCCGGCCCTTCTCTCCAG
>100_Hag_M_L
GTAAGGGTGCGAGGGCAGGAGATGGATTGGGCAGGGTCAGACTCTGTGACCTTAAGGCAAATCACTTCCTTTCTCTGGGCCCCTCTGAGCATGCAATGTCTATCAATGTATGAATGTGGCTGCAATGTAGGAATGGCTCTGTGGTCCCCGAACCTCTGGAAACATATTTGTCCCAAGCACCATCAGGTCACAGGAGCACACGGAGCTGAGGCCATGAGCACAGCTGTCAGTGAACGCACAGC------------------GTGTTTGCATTCCAGGTCTCTTTCTTGCACATGCTGCCCCACCCCGCCCCCCACCTTTCAGAGGCTGCTTGGGTCATAGATCCACCTGGGCCTACAGAGCACATGTCCTGGCCAGGCCAAGCAAGTGGCTCAAATGTTTGATTAGGATGGACTGGATGGGACAGCATTTCACTGTTTTATCGACAAGCTTGTGAGTAAGTTCTCGTGGTGTTTGGAGAGGGAATGTTCTTTCCTCCAGAACGTTCCACAATTCTAGGAAACAAACCTTGTGGAAGCCTGTCTCTGTCTCCCACCCTCCTCATGCCGCCATGCCCCACACAGCTGCCCGGTATCAAACATGTGTGGCGAGCTGACCCTGGTGGAGGCTCTCCCGCAGGTTATCTCATTTAATCCTCCAGGCCACCAAGTGAGCAGGGCCCTTTATTTCAGTCACGGCCTAGCTGACCTCAGATAAAAGACTCAGCTCTTCATGGGTGTTCTCAGAAGGTCAGGGCAAGACGGAACCTCACACTCCCTTCGTAAAGAGGGGGAGTGATTGGGAAGATGAAAATGTTCTGGAAGCAGATAGTGGAGATGGTTGCACAGCACTGTGAATGTACCATAGGTCATAATGGTACTTTTTTTTTTTTTTGAGACAGGGTCTCACTGTGTCACCCAGGCTGGCACAGTGCAGTGGTGTAATTACAGCTCACTGCAGCCTCGACCTCCTGGGCTCAAGTGATCCTCCTACCTCAGCCTCCTGAGGAGCTGGGCCTACAGGTGCACCACTTCACCTGGCTAATTGTTTTTATTTTTTGTAGAGACAAGATCTCACTATGTGTTCCAGGCTCTAGTCTTGAATTCCTGGGCTCAAGCAATCCTCCTACCTCTGCCTCCAAATGTGCTGGGACTATAGGCGTGAGCCATTGTGCCTGGCCTATAATGGCACATTTTATGTTATGTGTATTTTACCACAATTTTAAAAAGAGGAAAGGCGTGACATCTAAAAGCGGACAAGGATTTACCAAAATCCTACCCAACGGTTTCGTTTTGGGTTGATGAAAATGTTCTGGAAGCAGAGGTGGTGACTGCCACCGAACTGATCGCTTCAAATTGGGTAACCTCATGCAACGTGAATTTCACCTCAATTAAAAAAAAACAAGCCAGGCGTGGTGGCTCACGCCTATAATCCCAGCACTTTGGGAAGCAGAGGTGGGTGGATCATGAGGTCAGGAGATAGAGACCATCTTGGCTAACACAGTGAAACCCTGTCTCTACTAAAAATACAAAAAAATCAGCCGGGCCTGGTGGCGGGTGCCCATGGTCCCAGCTACTCAGAAGGCTGAGGCAGGAGAATCGGTTGAATCCAGGAGGCGGAGGTTGCAGTGAGCCGAGATCTCGCCACTGCACTCCAGCCTGGGCGACACAGCCAGACTCCGTCTCAAAAACAAACAAACAAACAAACAAACAAAGAAAAAAAAA----CAGCACCATGCCTGGGCTGGGGGTCCTGGGTCACCCCACCCTGCATCAGGACTGGCTGCCGGCCCTTCTCTCCAG
>101_Hag_M_L
GTAAGGGTGCGAGGGCACGAGATGGATTGGGCAGGGTCAGACTCTGTGACCTTAAGGCAAATCACTTCCTTTCTCTGGGCCCCTCTGAGCGTGCAATGTCTATCAATGTATGAATGTGGCTGCAATGTAGGAATGGCTCTGTGGTCCCCGAACCTCTGGAAACATATTTGTCCCAAGCACCATCAGGTCACAGGAGTACACGGAGCTGAGGCCATGAGCACAGCTGTCAGTGAACACACAGC------------------GTGTTTGCATTCCAGGTCTCTTTCTTGCACATGCTGCCCCACCCCGCCCCCCACCTTTCAGAGGCTGCTTGGGTCATAGATCCACCTGGGCCTACAGAGCACATGTCCTGGCCAGGCCAAGCAAGTGGCTCAAATGTTTGATTAGGATGGACTGGATGGGACAGCATTTCACTGTTTTATCGACAAGCTTGTGAGTAAGTTCTCGTGGTGTTTGGAGAGGGAATGTTCTTTCCTCCAGAACGTTCCACAATTCTAGGAAACAAACCTTGTGGAAGCCTGTCTCTGTCTCCCACCCTCCTCATGCCGCCATGCCCCACACAGCTGCCCAGTATCAAACATGTGTGGCGAGCTGACCCTGGTGGAGGCTCTCCCGCGGGTTATCTCATTTAATCCTCCAGGCCACCAAGTGAGCAGGGCCCTTTATTTCAGTCACGGCCTAGCTGACCTCAGATAAAAGACTCAGCTCTTCATGGGTGTTCTCAGAAGGTCAGGGCAAGACGGAACCTCACACTCCCTTCGTAAAGAGGGGGAGTGATTGGGAAGATGAAAATGTTCTGGAAGCAGATAGTGGAGATGGTTGCACAGCACTGTGAATGTACCATAGGTCATAATGGTACTTTTTTTTTTTTTTGAGACAGGGTCTCACTGTGTCACCCAGGCTGGCACAGTGCAGTGGTGTAATTACGGCTCACTGCAGCCTCGACCTCCTGGGCTCAAGTGATCCTCCTACCTCAGCCTCCTGAGGAGCTGGGCCTACAGGTGCACCACTTCACCTGGCTAATTGTTTTTATTTTTTGTAGAGACAAGATCTCACTATGTGTTCCAGGCTCTAGTCTTGAATTCCTGGGCTCAAGCAATCCTCCTACCTCTGCCTCCAAATGTGCTGGGACTATAGGCGTGAGCCATTGTGCCTGGCCTATAATGGCACATTTTATGTTATGTGTATTTTACCACAATTTTAAAAAGAGGAAAGGCGTGACATCTAAAAGCGGACAAGGATTTACCAAAATCCTACCCAACGGTTTCGTTTTGGGTTGATGAAAATGTTCTGGAAGCAGAGGTGGTGACTGCCACCGAACTGATCGCTTCAAATTGGGTAACCTCATGCAACGTGAATTTCACCTCAATTAAAAAAAAACAAACCAGGCGTGGTGGCTCACGCCTATAATCCCAGCACTTTGGGAAGCAGAGGTGGGTGGATCATGAGGTCAGGAGATAGAGACCATCTTGGCTAACACAGTGAAACCCTGTCTCTACTAAAAATACAAAAAAATCAGCCGGGCCTGGTGGCGGGTGCCCATGGTCCCAGCTACTCAGAAGGCTGAGGCAGGAGAATCGGTTGAATCCAGGAGGCGGAGGTTGCAGTGAGCCGAGATCTCGCCACTGCACTCCAGCCTGGGCGACACAGCCAGACTCCGTCTCAAAAACAAACAAACAAACAAACAAA----GAAAAAAAAA----CAGCACCATGCCTGGGCTGGGGGTCCTGGGTCACCCCACCCTGCATCAGGACTGGCTGCCGGCCCTTCTCTCCAG
>147_Hag_M_L
GTAAGGGTGCGAGGGCACGAGATGGATTGGGCAGGGTCAGACTCTGTGACCTTAAGGCAAATCACTTCCTTTCTCTGGGCCCCTCTGAGCGTGCAATGTCTATCAATGTATGAATGTGGCTGCAATGTAGGAATGGCTCTGTGGTCCCCGAACCTCTGGAAACATATTTGTCCCAAGCACCATCAGGTCACAGGAGCACACGGAGCTGAGGCCATGAGCACAGCTGTCAGTGAACACACAGC------------------GTGTTTGCATTCCAGGTCTCTTTCTTGCACATGCTGCCCCACCCCGCCCCCCACCTTTCAGAGGCTGCTTGGGTCATAGATCCACCTGGGCCTACAGAGCACATGTCCTGGCCAGGCCAAGCAAGTGGCTCAAATGTTTGATTAGGATGGACTGGATGGGACAGCATTTCACTGTTTTATCGACAAGCTTGTGAGTAAGTTCTCGTGGTGTTTGGAGAGGGAATGTTCTTTCCTCCAGAACGTTCCACAATTCTAGGAAACAAACCTTGTGGAAGCCTGTCTCTGTCTCCCACCCTCCTCATGCCGCCATGCCCCACACAGCTGCCCAGTATCAAACATGTGTGGCGAGCTGACCCTGGTGGAGGCTCTCCCGCGGGTTATCTCATTTAATCCTCCAGGCCACCAAGTGAGCAGGGCCCTTTATTTCAGTCACGGCCTAGCTGACCTCAGATAAAAGACTCAGCTCTTCATGGGTGTTCTCAGAAGGTCAGGGCAAGACGGAACCTCACACTCCCTTCGTAAAGAGGGGGAGTGATTGGGAAGATGAAAATGTTCTGGAAGCAGATAGTGGAGATGGTTGCACAGCACTGTGAATGTACCATAGGTCATAATGGTACTTTTTTTTTTTTTTGAGACAGGGTCTCACTGTGTCACCCAGGCTGGCACAGTGCAGTGGTGTAATTACGGCTCACTGCAGCCTCGACCTCCTGGGCTCAAGTGATCCTCCTACCTCAGCCTCCTGAGGAGCTGGGCCTACAGGTGCACCACTTCACCTGGCTAATTGTTTTTATTTTTTGTAGAGACAAGATCTCACTATGTGTTCCAGGCTCTAGTCTTGAATTCCTGGGCTCAAGCAATCCTCCTACCTCTGCCTCCAAATGTGCTGGGACTATAGGCGTGAGCCATTGTGCCTGGCCTATAATGGCACATTTTATGTTATGTGTATTTTACCACAATTTTAAAAAGAGGAAAGGCGTGACATCTAAAAGCGGACAAGGATTTACCAAAATCCTACCCAACGGTTTCGTTTTGGGTTGATGAAAATGTTCTGGAAGCAGAGGTGGTGACTGCCACCGAACTGATCGCTTCAAATTGGGTAACCTCATGCAACGTGAATTTCACCTCAATTAAAAAAAAACAAACCAGGCGTGGTGGCTCACGCCTATAATCCTAGCACTTTGGGAAGCAGAGGTGGGTGGATCATGAGGTCAGGAGATAGAGACCATCTTGGCTAACACAGTGAAACCCTGTCTCTACTAAAAATACAAAAAAATCAGCCGGGCCTGGTGGCGGGTGCCCATGGTCCCAGCTACTCAGAAGGCTGAGGCAGGAGAATCGGTTGAATCCAGGAGGCGGAGGTTGCAGTGAGCCGAGATCTCGCCACTGCACTCCAGCCTGGGCGACACAGCCAGACTCCGTCTCAAAAACAAACAAACAAACAAACAAA----GAAAAAAAAAA---CAGCACCATGCCTGGGCTGGGGGTCCTGGGTCACCCCACCCTGCATCAGGACTGGCTGCCGGCCCTTCTCTCCAG
>149_Hag_M_L
GTAAGGGTGCGAGGGCACGAGATGGATTGGGCAGGGTCAGACTCTGTGACCTTAAGGCAAATCACTTCCTTTCTCTGGGCCCCTCTGAGCGTGCAATGTCTATCAATGTATGAATGTGGCTGCAATGTAGGAATGGCTCTGTGGTCCCCGAACCTCTGGAAACATATTTGTCCCAAGCACCATCAGGTCACAGGAGCACACGGAGCTGAGGCCATGAGCACAGCTGTCAGTGAACGCACAGC------------------GTGTTTGCATTCCAGGTCTCTTTCTTGCACATGCTGCCCCACCCCGCCCCCCACCTTTCAGAGGCTGCTTGGGTCATAGATCCACCTGGGCCTACAGAGCACATGTCCTGGCCAGGCCAAGCAAGTGGCTCAAATGTTTGATTAGGATGGACTGGATGGGACAGCATTTCACTGTTTTATCGACAAGCTTGTGAGTAAGTTCTCGTGGTGTTTGGAGAGGGAATGTTCTTTCCTCCAGAACGTTCCACAATTCTAGGAAACAAACCTTGTGGAAGCCTGTCTCTGTCTCCCACCCTCCTCATGCCGCCATGCCCCACACAGCTGCCCAGTATCAAACATGTGTGGCGAGCTGACCCTGGTGGAGGCTCTCCCGCGGGTTATCTCATTTAATCCTCCAGGCCACCAAGTGAGCAGGGCCCTTTATTTCAGTCACGGCCTAGCTGACCTCAGATAAAAGACTCAGCTCTTCATGGGTGTTCTCAGAAGGTCAGGGCAAGACGGAACCTCACACTCCCTTCGTAAAGAGGGGGAGTGATTGGGAAGATGAAAATGTTCTGGAAGCAGATAGTGGAGATGGTTGCACAGCACTGTGAATGTACCATAGGTCATAATGGTACTTTTTTTTTTTTTTGAGACAGGGTCTCACTGTGTCACCCAGGCTGGCACAGTGCAGTGGTGTAATTACGGCTCACTGCAGCCTCGACCTCCTGGGCTCAAGTGATCCTCCTACCTCAGCCTCCTGAGGAGCTGGGCCTACAGGTGCACCACTTCACCTGGCTAATTGTTTTTATTTTTTGTAGAGACAAGATCTCACTATGTGTTCCAGGCTCTAGTCTTGAATTCCTGGGCTCAAGCAATCCTCCTACCTCTGCCTCCAAATGTGCTGGGACTATAGGCGTGAGCCATTGTGCCTGGCCTATAATGGCACATTTTATGTTATGTGTATTTTACCACAATTTTAAAAAGAGGAAAGGCGTGACATCTAAAAGCGGACAAGGATTTACCAAAATCCTACCCAACGGTTTCGTTTTGGGTTGATGAAAATGTTCTGGAAGCAGAGGTGGTGACTGCCACCGAACTGATCGCTTCAAATTGGGTAACCTCATGCAACGTGAATTTCACCTCAATTAAAAAAAAACAAACCAGGCGTGGTGGCTCACGCCTATAATCCTAGCACTTTGGGAAGCAGAGGTGGGTGGATCATGAGGTCAGGAGATAGAGACCATCTTGGCTAACACAGTGAAACCCTGTCTCTACTAAAAATACAAAAAAATCAGCCGGGCCTGGTGGCGGGTGCCCATGGTCCCAGCTACTCAGAAGGCTGAGGCAGGAGAATCGGTTGAATCCAGGAGGCGGAGGTTGCAGTGAGCCGAGATCTCGCCACTGCACTCCAGCCTGGGCGACACAGCCAGACTCCGTCTCAAAAACAAACAAACAAACAAACAAA----GAAAAAAAAA----CAGCACCATGCCTGGGCTGGGGGTCCTGGGTCACCCCACCCTGCATCAGGACTGGCTGCCGGCCCTTCTCTCCAG
>2_Hag_F_L_1
GTAAGGGTGCGAGGGCACGAGATGGATTGGGCAGGGTCAGACTCTGTGACCTTAAGGCAAATCACTTCCTTTCTCTGGGCCCCTCTGAGCGTGCAATGTCTATCAATGTATGAATGTGGCTGCAACGTAGGAATGGCTCTGTGGTCCCCGAACCTCTGGAAACATATTTGTCCCAAGCACCATCAGGTCACAGGAGCACACGGAGCTCAGGCCATGAGCACAGCTGTCAGTGAACGCACAGC------------------GTGTTTGCATTCCAGGTCTCTTTCTTGCACATGCTGCCCCACCCCGCCCCCCACCTTTCAGAGGCTGCTTGGGTCATAGATCCACCTGGGCCTACAGAGCACATGTCCTGGCCAGGCCAAGCAAGTGGCTCAAATGTTTGATTAGGATGGACTGGATGGGACAGCATTTCACTGTTTTATCGACAAGCTTGTGAGTAAGTTCTCGTGGTGTTTGGAGAGGGAATGTTCTTTCCTCCAGAACGTTCCACAATTCTAGGAAACAAACCTTGTGGAAGCCTGTCTCTGTCTCCCACCCTCCTCATGCCGCCATGCCCCACACAGCTGCCCGGTATCAAACATGTGTGGCGAGCTGACCCTGGTGGAGGCTCTCCCGCGGGTTATCTCATTTAATCCTCCAGGCCACCAAGTGAGCAGGGCCCTTTATTTCAGTCACGGCCTAGCTGACCTCAGATAAAAGACTCAGCTCTTCATGGGTGTTCTCAGAAGGTCAGGGCAAGACGGAACCTCACACTCCCTTCGTAAAGAGGGGGAGTGATTGGGAAGATGAAAATCTTCTGGAAGCAGATAGTGGAGATGGTTGCACAGCACTGTGAATGTACCATAGGTCATAATGGTACTTTTTTTTTTTTTTGAGACAGGGTCTCACTGTGTCACCCAGGCTGGCACAGTGCAGTGGTGTAATTACGGCTCACTGCAGCCTCGACCTCCTGGGCTCAAGTGATCCTCCTACCTCAGCCTCCTGAGGAGCTGGGCCTACAGGTGCACCACTTCACCTGGCTAATTGTTTTTATTTTTTGTAGAGACAAGATCTCACTATGTGTTCCAGGCTCTAGTCTTGAATTCCTGGGCTCAAGCAATCCTCCTACCTCTGCCTCCAAATGTGCTGGGACTATAGGCGTGAGCCATTGTGCCTGGCCTATAATGGCACATTTTATGTTATGTGTATTTTACCACAATTTTAAAAAGAGGAAAGGCGTGACATCTAAAAGCGGACAAGGATTTACCAAAATCCTACCCAACGGTTTCGTTTTGGGTTGATGAAAATGTTCTGGAAGCAGAGGTGGTGACTGCCACCGAACTGATCGCTTCAAATTGGGTAACCTCATGCAACGTGAATTTCACCTCAATTAAAAAAAAACAAGCCAGGCGTGGTGGCTCACGCCTATAATCCCAGCACTTTGGGAAGCAGAGGTGGGTGGATCATGAGGTCAGGAGATAGAGACCATCTTGGCTAACACAGTGAAACCCTGTCTCTACTAAAAATACAAAAAAATCAGCCGGGCCTGGTGGCGGGTGCCCATGGTCCCAGCTACTCAGAAGGCTGAGGCAGGAGAATCGGTTGAATCCAGGAGGCGGAGGTTGCAGTGAGCCGAGATCTCGCCACTGCACTCCAGCCTGGGCGACACAGCCAGACTCCGTCTCAAAAACAAACAAACAAACAAACAAACAAAGAAAAAAAA-----CAGCACCATGCCTGGGCTGGGGGTCCTGGGTCACCCCACCCTGCATCAGGACTGGCTGCCGGCCCTTCTCTCCAG
>2_Hag_F_L_2
GTAAGGGTGCGAGGGCAGGAGATGGATTGGGCAGGGTCAGACTCTGTGACCTTAGGGCAAATCACTTCCTTTCTCTGGGCCCCTCTGAGCGTGCAATGTCTATCAATGTATGAATGTGGCTGCAACGTAGGAATGGCTCTGTGGTCCCCGAACCTCTGGAAACATATTTGTCCCAAGCACCATCAGGTCACAGGAGCACACGGAGCTCAGGCCATGAGCACAGCTGTCAGTGAACGCACAGC------------------GTGTTTGCATTCCAGGTCTCTTTCTTGCACATGCTGCCCCACCCCGCCCCCCACCTTTCAGAGGCTGCTTGGGTCATAGATCCACCTGGGCCTACAGAGCACATGTCCTGGCCAGGCCAAGCAAGTGGCTCAAATGTTTGATTAGGATGGACTGGATGGGACAGCATTTCACTGTTTTATCGACAAGCTTGTGAGTAAGTTCTCGTGGTGTTTGGAGAGGGAATGTTCTTTCCTCCAGAACGTTCCACAATTCTAGGAAACAAACCTTGTGGAAGCCTGTCTCTGTCTCCCACCCTCCTCATGCCGCCATGCCCCACACAGCTGCCCGGTATCAAACATGTGTGGCGAGCTGACCCTGGTGGAGGCTCTCCCGCGGGTTATCTCATTTAATCCTCCAGGCCACCAAGTGAGCAGGGCCCTTTATTTCAGTCACGGCCTAGCTGACCTCAGATAAAAGACTCAGCTCTTCATGGGTGTTCTCAGAAGGTCAGGGCAAGACGGAACCTCACACTCCCTTCGTAAAGAGGGGGAGTGATTGGGAAGATGAAAATCTTCTGGAAGCAGATAGTGGAGATGGTTGCACAGCACTGTGAATGTACCATAGGTCATAATGGTACTTTTTTTTTTTTTTGAGACAGGGTCTCACTGTGTCACCCAGGCTGGCACAGTGCAGTGGTGTAATTACAGCTCACTGCAACCTCGACCTCCTGGGCTCAAGTGATCCTCCTACCTCAGCCTCCTGAGGAGCTGGGCCTACAGGTGCACCACTTCACCTGGCTAATTGTTTTTATTTTTTGTAGAGACAAGATCTCACTATGTGTTCCAGGCTCTAGTCTTGAATTCCTGGGCTCAAGCAATCCTCCTACCTCTGCCTCCAAATGTGCTGGGACTATAGGCGTGAGCCATTGTGCCTGGCCTATAATGGCACATTTTATGTTATGTGTATTTTACCACAATTTTAAAAAGAGGAAAGGCGTGACATCTAAAAGCGGACAAGGATTTACCAAAATCCTACCCAACGGTTTCGTTTTGGGTTGATGAAAATGTTCTGGAAGCAGAGGTGGTGACTGCCACCGAACTGATCGCTTCAAATTGGGTAACCTCATGCAACGTGAATTTCACCTCAATTAAAAAAAAACAAGCCAGGCGTGGTGGCTCACGCCTATAATCCCAGCACTTTGGGAAGCAGAGGTGGGTGGATCATGAGGTCAGGAGATAGAGACCATCTTGGCTAACACAGTGAAACCCTGTCTCTACTAAAAATACAAAAAAATCAGCCGGGCCTGGTGGCGGGTGCCCATGGTCCCAGCTACTCAGAAGGCTGAGGCAGGAGAATCGGTTGAATCCAGGAGGCGGAGGTTGCAGTGAGCCGAGATCTCGCCACTGCACTCCAGCCTGGGCGACACAGCCAGACTCCGTCTC-------------CAAACAAACAAACAAAGAAAAAAA-----CCAGCACCATGCCTGGGCTGGGGGTCCTGGGTCACCCCACCCTGCATCAGGACTGGCTGCCGGCCCTTCTCTCCAG
>62_Hag_F_L_1
GTAAGGGTGCGAGGGCACGAGATGGATTGGGCAGGGTCAGACTCTGTGACCTTAAGGCAAATCACTTCCTTTCTCTGGGCCCCTCTGAGCGTGCAATGTCTATCAATGTATGAATGTGGCTTCAATGTAGGAATGGCTCTGTGGTCCCCGAACCTCTGGAAACATATTTGTCCCAAGCACCATCAGGTCACAGGAGCACACGGAGCTGAGGCCATGAGCACAGCTGTCAGTGAACACACAGC------------------GTGTTTGCATTCCAGGTCTCTTTCTTGCACATGCTGCCCCACCCCGCCCCCCACCTTTCAGAGGCTGCTTGGGTCATAGATCCACCTGGGCCTACAGAGCACATGTCCTGGCCAGGCCAAGCAAGTGGCTCAAATGTTTGATTAGGATGGACTGGATGGGACAGCATTTCACTGTTTTATCGACAAGCTTGTGAGTAAGTTCTCGTGGTGTTTGGAGAGGGAATGTTCTTTCCTCCAGAACGTTCCACAATTCTAGGAAACAAACCTTGTGGAAGCCTGTCTCTGTCTCCCACCCTCCTCATGCCGCCATGCCCCACACAGCTGCCCAGTATCAAACATGTGTGGCGAGCTGACCCTGGTGGAGGCTCTCCCGCGGGTTATCTCATTTAATCCTCCAGGCCACCAAGTGAGCAGGGCCCTTTATTTCAGTCACGGCCTAGCTGACCTCAGATAAAAGACTCAGCTCTTCATGGGTGTTCTCAGAAGGTCAGGGCAAGACGGAACCTCACACTCCCTTCGTAAAGAGGGGGAGTGATTGGGAAGATGAAAATGTTCTGGAAGCAGATAGTGGAGATGGTTGCACAGCACTGTGAATGTACCATAGGTCATAATGGTACTTTTTTTTTTTTTTGAGACAGGGTCTCACTGTGTCACCCAGGCTGGCACAGTGCAGTGGTGTAATTACGGCTCACTGCAGCCTCGACCTCCTGGGCTCAAGTGATCCTCCTACCTCAGCCTCCTGAGGAGCTGGGCCTACAGGTGCACCACTTCACCTGGCTAATTGTTTTTATTTTTTGTAGAGACAAGATCTCACTATGTGTTCCAGGCTCTAGTCTTGAATTCCTGGGCTCAAGCAATCCTCCTACCTCTGCCTCCAAATGTGCTGGGACTATAGGCGTGAGCCATTGTGCCTGGCCTATAATGGCACATTTTATGTTATGTGTATTTTACCACAATTTTAAAAAGAGGAAAGGCGTGACATCTAAAAGCGGACAAGGATTTACCAAAATCCTACCCAACGGTTTCGTTTTGGGTTGATGAAAATGTTCTGGAAGCAGAGGTGGTGACTGCCACCGAACTGATCGCTTCAAATTGGGTAACCTCATGCAACGTGAATTTCACCTCAATTAAAAAAAAACAAACCAGGCGTGGTGGCTCACGCCTATAATCCCAGCACTTTGGGAAGCAGAGGTGGGTGGATCATGAGGTCAGGAGATAGAGACCATCTTGGCTAACACAGTGAAACCCTGTCTCTACTAAAAATACAAAAAAATCAGCCGGGCCTGGTGGCGGGTGCCCATGGTCCCAGCTACTCAGAAGGCTGAGGCAGGAGAATCGGTTGAATCCAGGAGGCGGAGGTTGCAGTGAGCCGAGATCTCGCCACTGCACTCCAGCCTGGGCGACACAGCCAGACTCCGTCTCAAAAACAAACAAACAAACAAACAAACAAAGAAAAAAAAAA---CAGCACCATGCCTGGGCTGGGGGTCCTGGGTCACCCCACCCTGCATCAGGACTGGCTGCCGGCCCTTCTCTCCAG
>62_Hag_F_L_2
GTAAGGGTGCGAGGGCACGAGATGGATTGGGCAGGGTCAGACTCTGTGACCTTAAGGCAAATCACTTCCTTTCTCTGGGCCCCTCTGAGGGTGCAATGTCTATCAATGTATGAATGTGGCTTCAATGTAGGAATGGCTCTGTGGTCCCCGAACCTCTGGAAACATATTTGTCCCAAGCACCATCAGGTCACAGGAGCACACGGAGCTGAGGCCATGAGCACAGCTGTCAGTGAACACACAGC------------------GTGTTTGCATTCCAGGTCTCTTTCTTGCACATGCTGCCCCACCCCGCCCCCCACCTTTCAGAGGCTGCTTGGGTCATAGATCCACCTGGGCCTACAGAGCACATGTCCTGGCCAGGCCAAGCAAGTGGCTCAAATGTTTGATTAGGATGGACTGGATGGGACAGCATTTCACTGTTTTATCGACAAGCTTGTGAGTAAGTTCTCGTGGTGTTTGGAGAGGGAATGTTCTTTCCTCCAGAACGTTCCACAATTCTAGGAAACAAACCTTGTGGAAGCCTGTCTCTGTCTCCCACCCTCCTCATGCCGCCATGCCCCACACAGCTGCCCAGTATCAAACATGTGTGGCGAGCTGACCCTGGTGGAGGCTCTCCCGCGGGTTATCTCATTTAATCCTCCAGGCCACCAAGTGAGCAGGGCCCTTTATTTCAGTCACGGCCTAGCTGACCTCAGATAAAAGACTCAGCTCTTCATGGGTGTTCTCAGAAGGTCAGGGCAAGACGGAACCTCACACTCCCTTCGTAAAGAGGGGGAGTGATTGGGAAGATGAAAATGTTCTGGAAGCAGATAGTGGAGATGGTTGCACAGCACTGTGAATGTACCATAGGTCATAATGGTACTTTTTTTTTTTTTTGAGACAGGGTCTCACTGTGTCACCCAGGCTGGCACAGTGCAGTGGTGTAATTACGGCTCACTGCAGCCTCGACCTCCTGGGCTCAAGTGATCCTCCTACCTCAGCCTCCTGAGGAGCTGGGCCTACAGGTGCACCACTTCACCTGGCTAATTGTTTTTATTTTTTGTAGAGACAAGATCTCACTATGTGTTCCAGGCTCTAGTCTTGAATTCCTGGGCTCAAGCAATCCTCCTACCTCTGCCTCCAAATGTGCTGGGACTATAGGCGTGAGCCATTGTGCCTGGCCTATAATGGCACATTTTATGTTATGTGTATTTTACCACAATTTTAAAAAGAGGAAAGGCGTGACATCTAAAAGCGGACAAGGATTTACCAAAATCCTACCCAACGGTTTCGTTTTGGGTTGATGAAAATGTTCTGGAAGCAGAGGTGGTGACTGCCACCGAACTGATCGCTTCAAATTGGGTAACCTCATGCAACGTGAATTTCACCTCAATTAAAAAAAAACAAACCAGGCGTGGTGGCTCACGCCTATAATCCCAGCACTTTGGGAAGCAGAGGTGGGTGGATCATGAGGTCAGGAGATAGAGACCATCTTGGCTAACACAGTGAAACCCTGTCTCTACTAAAAATACAAAAAAATCAGCCGGGCCTGGTGGCGGGTGCCCATGGTCCCAGCTACTCAGAAGGCTGAGGCAGGAGAATCGGTTGAATCCAGGAGGCGGAGGTTGCAGTGAGCCGAGATCTCGCCACTGCACTCCAGCCTGGGCGACACAGCCAGACTCCGTCTCAAAAACAAACAAACAAACAAACAAACAAAGAAAAAAAAA----CAGCACCATGCCTGGGCTGGGGGTCCTGGGTCACCCCACCCTGCATCAGGACTGGCTGCCGGCCCTTCTCTCCAG
>69_Hag_F_L_1
GTAAGGGTGCGAGGGCACGAGATGGATTGGGCAGGGTCAGACTCTGTGACCTTAAGGCAAATCACTTCCTTTCTCTGGGCCCCTCTGAGCGTGCAATGTCTATCAATGTATGAATGTGGCTGCAATGTAGGAATGGCTCTGTGGTCCCCGAACCTCTGGAAACATATTTGTCCCAAGCACCATCAGGTCACAGGAGCACACGGAGCTGAGGCCATGAGCACAGCTGTCAGTGAACACACAGC------------------GTGTTTGCATTCCAGGTCTCTTTCTTGCACATGCTGCCCCACCCCGCCCCCCACCTTTCAGAGGCTGCTTGGGTCATAGATCCACCTGGGCCTACAGAGCACATGTCCTGGCCAGGCCAAGCAAGTGGCTCAAATGTTTGATTAGGATGGACTGGATGGGACAGCATTTCACTGTTTTATCGACAAGCTTGTGAGTAAGTTCTCGTGGTGTTTGGAGAGGGAATGTTCTTTCCTCCAGAACGTTCCACAATTCTAGGAAACAAACCTTGTGGAAGCCTGTCTCTGTCTCCCACCCTCCTCATGCCGCCATGCCCCACACAGCTGCCCAGTATCAAACATGTGTGGCGAGCTGACCCTGGTGGAGGCTCTCCCGCGGGTTATCTCATTTAATCCTCCAGGCCACCAAGTGAGCAGGGCCCTTTATTTCAGTCACGGCCTAGCTGACCTCAGATAAAAGACTCAGCTCTTCATGGGTGTTCTCAGAAGGTCAGGGCAAGACGGAACCTCACACTCCCTTCGTAAAGAGGGGGAGTGATTGGGAAGATGAAAATGTTCTGGAAGCAGATAGTGGAGATGGTTGCACAGCACTGTGAATGTACCATAGGTCATAATGGTACTTTTTTTTTTTTTTGAGACAGGGTCTCACTGTGTCACCCAGGCTGGCACAGTGCAGTGGTGTAATTACGGCTCACTGCAGCCTCGACCTCCTGGGCTCAAGTGATCCTCCTACCTCAGCCTCCTGAGGAGCTGGGCCTACAGGTGCACCACTTCACCTGGCTAATTGTTTTTATTTTTTGTAGAGACAAGATCTCACTATGTGTTCCAGGCTCTAGTCTTGAATTCCTGGGCTCAAGCAATCCTCCTACCTCTGCCTCCAAATGTGCTGGGACTATAGGCGTGAGCCATTGTGCCTGGCCTATAATGGCACATTTTATGTTATGTGTATTTTACCACAATTTTAAAAAGAGGAAAGGCGTGACATCTAAAAGCGGACAAGGATTTACCAAAATCCTACCCAACGGTTTCGTTTTGGGTTGATGAAAATGTTCTGGAAGCAGAGGTGGTGACTGCCACCGAACTGATCGCTTCAAATTGGGTAACCTCATGCAACGTGAATTTCACCTCAATTAAAAAAAAACAAACCAGGCGTGGTGGCTCACGCCTATAATCCTAGCACTTTGGGAAGCAGAGGTGGGTGGATCATGAGGTCAGGAGATAGAGACCATCTTGGCTAACACAGTGAAACCCTGTCTCTACTAAAAATACAAAAAAATCAGCCGGGCCTGGTGGCGGGTGCCCATGGTCCCAGCTACTCAGAAGGCTGAGGCAGGAGAATCGGTTGAATCCCGGAGGCGGAGGTTGCAGTGAGCCGAGATCTCGCCACTGCACTCCAGCCTGGGCGACACAGCCAGACTCCGTCTCAAAAACAAACAAACAAACAAACAAA----GAAAAAAAAAA---CAGCACCATGCCTGGGCTGGGGGTCCTGGGTCACCCCACCCTGCATCAGGACTGGCTGCCGGCCCTTCTCTCCAG
>69_Hag_F_L_2
GTAAGGGTGCGAGGGCACGAGATGGATTGGGCAGGGTCAGACTCTGTGACCTTAAGGCAAATCACTTCCTTTCTCTGGGCCCCTCTGAGCGTGCAATGTCTATCAATGTATGAATGTGGCTGCAATGTAGGAATGGCTCTGTGGTCCCCGAACCTCTGGAAACATATTTGTCCCAAGCACCATCAGGTCACAGGAGTACACGGAGCTGAGGCCATGAGCACAGCTGTCAGTGAACACACAGC------------------GTGTTTGCATTCCAGGTCTCTTTCTTGCACATGCTGCCCCACCCCGCCCCCCACCTTTCAGAGGCTGCTTGGGTCATAGATCCACCTGGGCCTACAGAGCACATGTCCTGGCCAGGCCAAGCAAGTGGCTCAAATGTTTGATTAGGATGGACTGGATGGGACAGCATTTCACTGTTTTATCGACAAGCTTGTGAGTAAGTTCTCGTGGTGTTTGGAGAGGGAATGTTCTTTCCTCCAGAACGTTCCACAATTCTAGGAAACAAACCTTGTGGAAGCCTGTCTCTGTCTCCCACCCTCCTCATGCCGCCATGCCCCACACAGCTGCCCAGTATCAAACATGTGTGGCGAGCTGACCCTGGTGGAGGCTCTCCCGCGGGTTATCTCATTTAATCCTCCAGGCCACCAAGTGAGCAGGGCCCTTTATTTCAGTCACGGCCTAGCTGACCTCAGATAAAAGACTCAGCTCTTCATGGGTGTTCTCAGAAGGTCAGGGCAAGACGGAACCTCACACTCCCTTCGTAAAGAGGGGGAGTGATTGGGAAGATGAAAATGTTCTGGAAGCAGATAGTGGAGATGGTTGCACAGCACTGTGAATGTACCATAGGTCATAATGGTACTTTTTTTTTTTTTTGAGACAGGGTCTCACTGTGTCACCCAGGCTGGCACAGTGCAGTGGTGTAATTACGGCTCACTGCAGCCTCGACCTCCTGGGCTCAAGTGATCCTCCTACCTCAGCCTCCTGAGGAGCTGGGCCTACAGGTGCACCACTTCACCTGGCTAATTGTTTTTATTTTTTGTAGAGACAAGATCTCACTATGTGTTCCAGGCTCTAGTCTTGAATTCCTGGGCTCAAGCAATCCTCCTACCTCTGCCTCCAAATGTGCTGGGACTATAGGCGTGAGCCATTGTGCCTGGCCTATAATGGCACATTTTATGTTATGTGTATTTTACCACAATTTTAAAAAGAGGAAAGGCGTGACATCTAAAAGCGGACAAGGATTTACCAAAATCCTACCCAACGGTTTCGTTTTGGGTTGATGAAAATGTTCTGGAAGCAGAGGTGGTGACTGCCACCGAACTGATCGCTTCAAATTGGGTAACCTCATGCAACGTGAATTTCACCTCAATTAAAAAAAAACAAACCAGGCGTGGTGGCTCACGCCTATAATCCTAGCACTTTGGGAAGCAGAGGTGGGTGGATCATGAGGTCAGGAGATAGAGACCATCTTGGCTAACACAGTGAAACCCTGTCTCTACTAAAAATACAAAAAAATCAGCCGGGCCTGGTGGCGGGTGCCCATGGTCCCAGCTACTCAGAAGGCTGAGGCAGGAGAATCGGTTGAATCCCGGAGGCGGAGGTTGCAGTGAGCCGAGATCTCGCCACTGCACTCCAGCCTGGGCGACACAGCCAGACTCCGTCTCAAAAACAAACAAACAAACAAACAAA----GAAAAAAAAA----CAGCACCATGCCTGGGCTGGGGGTCCTGGGTCACCCCACCCTGCATCAGGACTGGCTGCCGGCCCTTCTCTCCAG
>73_Hag_F_L_1
GTAAGGGTGCGAGGGCACGAGATGGATTGGGCAGGGTCAGACTCTGTGACCTTAAGGCAAATCACTTCCTTTCTCTGGGCCCCTCTGAGCGTGCAATGTCTATCAATGTATGAATGTGGCTGCAATGTAGGAATGGCTCTGTGGTCCCCGAACCTCTGGAAACATATTTGTCCCAAGCACCATCAGGTCACAGGAGCACACGGAGCTGAGGCCATGAGCACAGCTGTCAGTGAACACACAGC------------------GTGTTTGCATTCCAGGTCTCTTTCTTGCACATGCTGCCCCACCCCGCCCCCCACCTTTCAGAGGCTGCTTGGGTCATAGATCCACCTGGGCCTACAGAGCACATGTCCTGGCCAGGCCAAGCAAGTGGCTCAAATGTTTGATTAGGATGGACTGGATGGGACAGCATTTCACTGTTTTATCGACAAGCTTGTGAGTAAGTTCTCGTGGTGTTTGGAGAGGGAATGTTCTTTCCTCCAGAACGTTCCACAATTCTAGGAAACAAACCTTGTGGAAGCCTGTCTCTGTCTCCCACCCTCCTCATGCCGCCATGCCCCACACAGCTGCCCAGTATCAAACATGTGTGGCGAGCTGACCCTGGTGGAGGCTCTCCCGCGGGTTATCTCATTTAATCCTCCAGGCCACCAAGTGAGCAGGGCCCTTTATTTCAGTCACGGCCTAGCTGACCTCAGATAAAAGACTCAGCTCTTCATGGGTGTTCTCAGAAGGTCAGGGCAAGACGGAACCTCACACTCCCTTCGTAAAGAGGGGGAGTGATTGGGAAGATGAAAATGTTCTGGAAGCAGATAGTGGAGATGGTTGCACAGCACTGTGAATGTACCATAGGTCATAATGGTACTTTTTTTTTTTTTTGAGACAGGGTCTCACTGTGTCACCCAGGCTGGCACAGTGCAGTGGTGTAATTACGGCTCACTGCAGCCTCGACCTCCTGGGCTCAAGTGATCCTCCTACCTCAGCCTCCTGAGGAGCTGGGCCTACAGGTGCACCACTTCACCTGGCTAATTGTTTTTATTTTTTGTAGAGACAAGATCTCACTATGTGTTCCAGGCTCTAGTCTTGAATTCCTGGGCTCAAGCAATCCTCCTACCTCTGCCTCCAAATGTGCTGGGACTATAGGCGTGAGCCATTGTGCCTGGCCTATAATGGCACATTTTATGTTATGTGTATTTTACCACAATTTTAAAAAGAGGAAAGGCGTGACATCTAAAAGCGGACAAGGATTTACCAAAATCCTACCCAACGGTTTCGTTTTGGGTTGATGAAAATGTTCTGGAAGCAGAGGTGGTGACTGCCACCGAACTGATCGCTTCAAATTGGGTAACCTCATGCAACGTGAATTTCACCTCAATTAAAAAAAAACAAACCAGGCGTGGTGGCTCACGCCTATAATCCCAGCACTTTGGGAAGCAGAGGTGGGTGGATCATGAGGTCAGGAGATAGAGACCATCTTGGCTAACACAGTGAAACCCTGTCTCTACTAAAAATACAAAAAAATCAGCCGGGCCTGGTGGCGGGTGCCCATGGTCCCAGCTACTCAGAAGGCTGAGGCAGGAGAATCGGTTGAATCCAGGAGGCGGAGGTTGCAGTGAGCCGAGATCTCGCCACTGCACTCCAGCCTGGGCGACACAGCCAGACTCCGTCTCAAAAACAAACAAACAAACAAACAAA----GAAAAAAAAAA---CAGCACCATGCCTGGGCTGGGGGTCCTGGGTCACCCCACCCTGCATCAGGACTGGCTGCCGGCCCTTCTCTCCAG
>73_Hag_F_L_2
GTAAGGGTGCGAGGGCACGAGATGGATTGGGCAGGGTCAGACTCTGTGACCTTAAGGCAAATCACTTCCTTTCTCTGGGCCCCTCTGAGCGTGCAATGTCTATCAATGTATGAATGTGGCTGCAATGTAGGAATGGCTCTGTGGTCCCCGAACCTCTGGAAACATATTTGTCCCAAGCACCATCAGGTCACAGGAGCACACGGAGCTGAGGCCATGAGCACAGCTGTCAGTGAACACACAGC------------------GTGTTTGCATTCCAGGTCTCTTTCTTGCACATGCTGCCCCACCCCGCCCCCCACCTTTCAGAGGCTGCTTGGGTCATAGATCCACCTGGGCCTACAGAGCACATGTCCTGGCCAGGCCAAGCAAGTGGCTCAAATGTTTGATTAGGATGGACTGGATGGGACAGCATTTCACTGTTTTATCGACAAGCTTGTGAGTAAGTTCTCGTGGTGTTTGGAGAGGGAATGTTCTTTCCTCCAGAACGTTCCACAATTCTAGGAAACAAACCTTGTGGAAGCCTGTCTCTGTCTCCCACCCTCCTCATGCCGCCATGCCCCACACAGCTGCCCGGTATCAAACACGTGTGGCGAGCTGACCCTGGTGGAGGCTCTCCCGCGGGTTATCTCATTTAATCCTCCAGGCCACCAAGTGAGCAGGGCCCTTTATTTCAGTCACGGCCTAGCTGACCTCAGATAAAAGACTCAGCTCTTCATGGGTGTTCTCAGAAGGTCAGGGCAAGACGGAACCTCACACTCCCTTCGTAAAGAGGGGGAGTGATTGGGAAGATGAAAATGTTCTGGAAGCAGATAGTGGAGATGGTTGCACAGCACTGTGAATGTACCATAGGTCATAATGGTACTTTTTTTTTTTTTTGAGACAGGGTCTCACTGTGTCACCCAGGCTGGCACAGTGCAGTGGTGTAATTACGGCTCACTGCAGCCTCGACCTCCTGGGCTCAAGTGATCCTCCTACCTCAGCCTCCTGAGGAGCTGGGCCTACAGGTGCACCACTTCACCTGGCTAATTGTTTTTATTTTTTGTAGAGACAAGATCTCACTATGTGTTCCAGGCTCTAGTCTTGAATTCCTGGGCTCAAGCAATCCTCCTACCTCTGCCTCCAAATGTGCTGGGACTATAGGCGTGAGCCATTGTGCCTGGCCTATAATGGCACATTTTATGTTATGTGTATTTTACCACAATTTTAAAAAGAGGAAAGGCGTGACATCTAAAAGCGGACAAGGATTTACCAAAATCCTACCCAACGGTTTCGTTTTGGGTTGATGAAAATGTTCTGGAAGCAGAGGTGGTGACTGCCACCGAACTGATCGCTTCAAATTGGGTAACCTCATGCAACGTGAATTTCACCTCAATTAAAAAAAAACAAACCAGGCGTGGTGGCTCACGCCTATAATCCCAGCACTTTGGGAAGCAGAGGTGGGTGGATCATGAGGTCAGGAGATAGAGACCATCTTGGCTAACACAGTGAAACCCTGTCTCTACTAAAAATACAAAAAAATCAGCCGGGCCTGGTGGCGGGTGCCCATGGTCCCAGCTACTCAGAAGGCTGAGGCAGGAGAATCGGTTGAATCCAGGAGGCGGAGGTTGCAGTGAGCCGAGATCTCGCCACTGCACTCCAGCCTGGGCGACACAGCCAGACTCCGTCTCAAAAACAAACAAACAAACAAACAAA----GAAAAAAAAA----CAGCACCATGCCTGGGCTGGGGGTCCTGGGTCACCCCACCCTGCATCAGGACTGGCTGCCGGCCCTTCTCTCCAG
>92_Hag_F_L_1
GTAAGGGTGCGAGGGCACGAGATGGATTGGGCAGGGTCAGACTCTGTGACCTTAAGGCAAATCACTTCCTTTCTCTGGGCCCCTCTGAGCGTGCAATGTCTATCAATGTATGAATGTGGCTGCAATGTAGGAATGGCTCTGTGGTCCCCGAACCTCTGGAAACATATTTGTCCCAAGCACCATCAGGTCACAGGAGCACACGGAGCTGAGGCCATGAGCACAGCTGTCAGTGAACGCACAGC------------------GTGTTTGCATTCCAGGTCTCTTTCTTGCACATGCTGCCCCACCCCGCCCCCCACCTTTCAGAGGCTGCTTGGGTCATAGATCCACCTGGGCCTACAGAGCACATGTCCTGGCCAGGCCAAGCAAGTGGCTCAAATGTTTGATTAGGATGGACTGGATGGGACAGCATTTCACTGTTTTATCGACAAGCTTGTGAGTAAGTTCTCGTGGTGTTTGGAGAGGGAATGTTCTTTCCTCCAGAACGTTCCACAATTCTAGGAAACAAACCTTGTGGAAGCCTGTCTCTGTCTCCCACCCTCCTCATGCCGCCATGCCCCACACAGCTGCCCGGTATCAAACATGTGTGGCGAGCTGACCCTGGTGGAGGCTCTCCCGCGGGTTATCTCATTTAATCCTCCAGGCCACCAAGTGAGCAGGGCCCTTTATTTCAGTCACGGCCTAGCTGACCTCAGATAAAAGACTCAGCTCTTCATGGGTGTTCTCAGAAGGTCAGGGCAAGACGGAACCTCACACTCCCTTCGTAAAGAGGGGGAGTGATTGGGAAGATGAAAATCTTCTGGAAGCAGATAGTGGAGATGGTTGCACAGCACTGTGAATGTACCATAGGTCATAATGGTACTTTTTTTTTTTTTTGAGACAGGGTCTCACTGTGTCACCCAGGCTGGCACAGTGCAGTGGTGTAATTACGGCTCACTGCAGCCTCGACCTCCTGGGCTCAAGTGATCCTCCTACCTCAGCCTCCTGAGGAGCTGGGCCTACAGGTGCACCACTTCACCTGGCTAATTGTTTTTATTTTTTGTAGAGACAAGATCTCACTATGTGTTCCAGGCTCTAGTCTTGAATTCCTGGGCTCAAGCAATCCTCCTACCTCTGCCTCCAAATGTGCTGGGACTATAGGCGTGAGCCATTGTGCCTGGCCTATAATGGCACATTTTATGTTATGTGTATTTTACCACAATTTTAAAAAGAGGAAAGGCGTGACATCTAAAAGCGGACAAGGATTTACCAAAATCCTACCCAACGGTTTCGTTTTGGGTTGATGAAAATGTTCTGGAAGCAGAGGTGGTGACTGCCACCGAACTGATCGCTTCAAATTGGGTAACCTCATGCAACGTGAATTTCACCTCAATTAAAAAAAAACAAGCCAGGCGTGGTGGCTCACGCCTATAATCCCAGCACTTTGGGAAGCAGAGGTGGGTGGATCATGAGGTCAGGAGATAGAGACCATCTTGGCTAACACAGTGAAACCCTGTCTCTACTAAAAATACAAAAAAATCAGCCGGGCCTGGTGGCGGGTGCCCATGGTCCCAGCTACTCAGAAGGCTGAGGCAGGAGAATCGGTTGAATCCAGGAGGCGGAGGTTGCAGTGAGCCGAGATCTCGCCACTGCACTCCAGCCTGGGCGACACAGCCAGACTCCGTCTCAAAAACAAACAAACAAACAAACAAACAAAGAAAAAAAAA----CAGCACCATGCCTGGGCTGGGGGTCCTGGGTCACCCCACCCTGCATCAGGACTGGCTGCCGGCCCTTCTCTCCAG
>92_Hag_F_L_2
GTAAGGGTGCGAGGGCACGAGATGGATTGGGCAGGGTCAGACTCTGTGACCTTAAGGCAAATCACTTCCTTTCTCTGGGCCCCTCTGAGCGTGCAATGTCTATCAATGTATGAATGTGGCTGCAATGTAGGAATGGCTCTGTGGTCCCCGAACCTCTGGAAACATATTTGTCCCAAGCACCATCAGGTCACAGGAGCACACGGAGCTGAGGCCATGAGCACAGCTGTCAGTGAACGCACAGC------------------GTGTTTGCATTCCAGGTCTCTTTCTTGCACATGCTGCCCCACCCCGCCCCCCACCTTTCAGAGGCTGCTTGGGTCATAGATCCACCTGGGCCTACAGAGCACATGTCCTGGCCAGGCCAAGCAAGTGACTCAAATGTTTGATTAGGATGGACTGGATGGGACAGCATTTCACTGTTTTATCGACAAGCTTGTGAGTAAGTTCTCGTGGTGTTTGGAGAGGGAATGTTCTTTCCTCCAGAACGTTCCACAATTCTAGGAAACAAACCTTGTGGAAGCCTGTCTCTGTCTCCCACCCTCCTCATGCCGCCATGCCCCACACAGCTGCCCGGTATCAAACATGTGTGGCGAGCTGACCCTGGTGGAGGCTCTCCCGCGGGTTATCTCATTTAATCCTCCAGGCCACCAAGTGAGCAGGGCCCTTTATTTCAGTCACGGCCTAGCTGACCTCAGATAAAAGACTCAGCTCTTCATGGGTGTTCTCAGAAGGTCAGGGCAAGACGGAACCTCACACTCCCTTCGTAAAGAGGGGGAGTGATTGGGAAGATGAAAATCTTCTGGAAGCAGATAGTGGAGATGGTTGCACAGCACTGTGAATGTACCATAGGTCATAATGGTACTTTTTTTTTTTTTTGAGACAGGGTCTCACTGTGTCACCCAGGCTGGCACAGTGCAGTGGTGTAATTACGGCTCACTGCAGCCTCGACCTCCTGGGCTCAAGTGATCCTCCTACCTCAGCCTCCTGAGGAGCTGGGCCTACAGGTGCACCACTTCACCTGGCTAATTGTTTTTATTTTTTGTAGAGACAAGATCTCACTATGTGTTCCAGGCTCTAGTCTTGAATTCCTGGGCTCAAGCAATCCTCCTACCTCTGCCTCCAAATGTGCTGGGACTATAGGTGTGAGCCATTGTGCCTGGCCTATAATGGCACATTTTATGTTATGTGTATTTTACCACAATTTTAAAAAGAGGAAAGGCGTGACATCTAAAAGCGGACAAGGATTTACCAAAATCCTACCCAACGGTTTCGTTTTGGGTTGATGAAAATGTTCTGGGAGCAGAGGTGGTGACTGCCACCGAACTGATCGCTTCAAATTGGGTAACCTCATGCAACGTGAATTTCACCTCAATTAAAAAAAAACAAGCCAGGCGTGGTGGCTCACGCCTATAATCCCAGCACTTTGGGAAGCAGAGGTGGGTGGATCATGAGGTCAGGAGATAGAGACCATCTTGGCTAACACAGTGAAACCCTGTCTCTACTAAAAATACAAAAAAATCAGCCGGGCCTGGTGGCGGGTGCCCATGGTCCCAGCTACTCAGAAGGCTGAGGCAGGAGAATCGGTTGAATCCAGGAGGCGGAGGTTGCAGTGAGCCGAGATCTCGCCACTGCACTCCAGCCTGGGCGACACAGCCAGACTCCGTCTCAAAAACAAACAAACAAACAAACAAACAAAGAAAAAAAAA----CAGCACCATGCCTGGGCTGGGGGTCCTGGGTCACCCCACCCTGCATCAGGACTGGCTGCCGGCCCTTCTCTCCAG
>99_Hag_F_L_1
GTAAGGGTGCGAGGGCACGAGATGGATTGGGCAGGGTCAGACTCTGTGACCTTAAGGCAAATCACTTCCTTTCTCTGGGCCCCTCTGAGCGTGCAATGTCTATCAATGTATGAATGTGGCTGCAATGTAGGAATGGCTCTGTGGTCCCCGAACCTCTGGAAACATATTTGTCCCAAGCACCATCAGGTCACAGGAGCACACGGAGCTGAGGCCATGAGCACAGCTGTCAGTGAACACACAGC------------------GTGTTTGCATTCCAGGTCTCTTTCTTGCACATGCTGCCCCACCCCGCCCCCCACCTTTCAGAGGCTGCTTGGGTCATAGATCCACCTGGGCCTACAGAGCACATGTCCTGGCCAGGCCAAGCAAGTGGCTCAAATGTTTGATTAGGATGGACTGGATGGGACAGCATTTCACTGTTTTATCGACAAGCTTGTGAGTAAGTTCTCGTGGTGTTTGGAGAGGGAATGTTCTTTCCTCCAGAACGTTCCACAATTCTAGGAAACAAACCTTGTGGAAGCCTGTCTCTGTCTCCCACCCTCCTCATGCCGCCATGCCCCACACAGCTGCCCAGTATCAAACATGTGTGGCGAGCTGACCCTGGTGGAGGCTCTCCCGCGGGTTATCTCATTTAATCCTCCAGGCCACCAAGTGAGCAGGGCCCTTTATTTCAGTCACGGCCTAGCTGACCTCAGATAAAAGACTCAGCTCTTCATGGGTGTTCTCAGAAGGTCAGGGCAAGACGGAACCTCACACTCCCTTCGTAAAGAGGGGGAGTGATTGGGAAGATGAAAATGTTCTGGAAGCAGATAGTGGAGATGGTTGCACAGCACTGTGAATGTACCATAGGTCATAATGGTACTTTTTTTTTTTTTTGAGACAGGGTCTCACTGTGTCACCCAGGCTGGCACAGTGCAGTGGTGTAATTACGGCTCACTGCAGCCTCGACCTCCTGGGCTCAAGTGATCCTCCTACCTCAGCCTCCTGAGGAGCTGGGCCTACAGGTGCACCACTTCACCTGGCTAATTGTTTTTATTTTTTGTAGAGACAAGATCTCACTATGTGTTCCAGGCTCTAGTCTTGAATTCCTGGGCTCAAGCAATCCTCCTACCTCTGCCTCCAAATGTGCTGGGACTATAGGCGTGAGCCATTGTGCCTGGCCTATAATGGCACATTTTATGTTATGTGTATTTTACCACAATTTTAAAAAGAGGAAAGGCGTGACATCTAAAAGCGGACAAGGATTTACCAAAATCCTACCCAACGGTTTCGTTTTGGGTTGATGAAAATGTTCTGGAAGCAGAGGTGGTGACTGCCACCGAACTGATCGCTTCAAATTGGGTAACCTCATGCAACGTGAATTTCACCTCAATTAAAAAAAAACAAACCAGGCGTGGTGGCTCACGCCTATAATCCCAGCACTTTGGGAAGCAGAGGTGGGTGGATCATGAGGTCAGGAGATAGAGACCATCTTGGCTAACACAGTGAAACCCTGTCTCTACTAAAAATACAAAAAAATCAGCCGGGCCTGGTGGCGGGTGCCCATGGTCCCAGCTACTCAGAAGGCTGAGGCAGGAGAATCGGTTGAATCCAGGAGGCGGAGGTTGCAGTGAGCCGAGATCTCGCCACTGCACTCCAGCCTGGGCGACACAGCCAGACTCCGTCTCAAAAACAAACAAACAAACAAACAAA----GAAAAAAAAAA---CAGCACCATGCCTGGGCTGGGGGTCCTGGGTCACCCCACCCTGCATCAGGACTGGCTGCCGGCCCTTCTCTCCAG
>99_Hag_F_L_2
GTAAGGGTGCGAGGGCACGAGATGGATTGGGCAGGGTCAGACTCTGTGACCTTAAGGCAAATCACTTCCTTTCTCTGGGCCCCTCTGAGCGTGCAATGTCTATCAATGTATGAATGTGGCTGCAATGTAGGAATGGCTCTGTGGTCCCCGAACCTCTGGAAACATATTTGTCCCAAGCACCATCAGGTCACAGGAGCACACGGAGCTGAGGCCATGAGCACAGCTGTCAGTGAACACACAGC------------------GTGTTTGCATTCCAGGTCTCTTTCTTGCACATGCTGCCCCACCCCGCCCCCCACCTTTCAGAGGCTGCTTGGGTCATAGATCCACCTGGGCCTACAGAGCACATGTCCTGGCCAGGCCAAGCAAGTGGCTCAAATGTTTGATTAGGATGGACTGGATGGGACAGCATTTCACTGTTTTATCGACAAGCTTGTGAGTAAGTTCTCGTGGTGTTTGGAGAGGGAATGTTCTTTCCTCCAGAACGTTCCACAATTCTAGGAAACAAACCTTGTGGAAGCCTGTCTCTGTCTCCCACCCTCCTCATGCCGCCATGCCCCACACAGCTGCCCAGTATCAAACATGTGTGGCGAGCTGACCCTGGTGGAGGCTCTCCCGCGGGTTATCTCATTTAATCCTCCAGGCCACCAAGTGAGCAGGGCCCTTTATTTCAGTCACGGCCTAGCTGACCTCAGATAAAAGACTCAGCTCTTCATGGGTGTTCTCAGAAGGTCAGGGCAAGACGGAACCTCACACTCCCTTCGTAAAGAGGGGGAGTGATTGGGAAGATGAAAATGTTCTGGAAGCAGATAGTGGAGATGGTTGCACAGCACTGTGAATGTACCATAGGTCATAATGGTACTTTTTTTTTTTTTTGAGACAGGGTCTCACTGTGTCACCCAGGCTGGCACAGTGCAGTGGTGTAATTACGGCTCACTGCAGCCTCGACCTCCTGGGCTCAAGTGATCCTCCTACCTCAGCCTCCTGAGGAGCTGGGCCTACAGGTGCACCACTTCACCTGGCTAATTGTTTTTATTTTTTGTAGAGACAAGATCTCACTATGTGTTCCAGGCTCTAGTCTTGAATTCCTGGGCTCAAGCAATCCTCCTACCTCTGCCTCCAAATGTGCTGGGACTATAGGCGTGAGCCATTGTGCCTGGCCTATAATGGCACATTTTATGTTATGTGTATTTTACCACAATTTTAAAAAGAGGAAAGGCGTGACATCTAAAAGCGGACAAGGATTTACCAAAATCCTACCCAACGGTTTCGTTTTGGGTTGATGAAAATGTTCTGGAAGCAGAGGTGGTGACTGCCACCGAACTGATCGCTTCAAATTGGGTAACCTCATGCAACGTGAATTTCACCTCAATTAAAAAAAAACAAACCAGGCGTGGTGGCTCACGCCTATAATCCCAGCACTTTGGGAAGCAGAGGTGGGTGGATCATGAGGTCAGGAGATAGAGACCATCTTGGCTAACACAGTGAAACCCTGTCTCTACTAAAAATACAAAAAAATCAGCCGGGCCTGGTGGCGGGTGCCCATGGTCCCAGCTACTCAGAAGGCTGAGGCAGGAGAATCGGTTGAATCCAGGAGGCGGAGGTTGCAGTGAGCCGAGATCTCGCCACTGCACTCCAGCCTGGGCGACACAGCCAGACTCCGTCTCAAAAACAAACAAACAAACAAACAAA----GAAAAAAAAAA---CAGCACCATGCCTGGGCTGGGGGTCCTGGGTCACCCCACCCTGCATCAGGACTGGCTGCCGGCCCTTCTCTCCAG
>102_Hag_F_L_1
GTAAGGGTGCGAGGGCACGAGATGGATTGGGCAGGGTCAGACTCTGTGACCTTAAGGCAAATCACTTCCTTTCTCTGGGCCCCTCTGAGCGTGCAATGTCTATCAATGTATGAATGTGGCTGCAATGTAGGAATGGCTCTGTGGTCCCCGAACCTCTGGAAACATATTTGTCCCAAGCACCATCAGGTCACAGGAGCACACGGAGCTGAGGCCATGAGCACAGCTGTCAGTGAACGCACAGC------------------GTGTTTGCATTCCAGGTCTCTTTCTTGCACATGCTGCCCCACCCCGCCCCCCACCTTTCAGAGGCTGCTTGGGTCATAGATCCACCTGGGCCTACAGAGCACATGTCCTGGCCAGGCCAAGCAAGTGGCTCAAATGTTTGATTAGGATGGACTGGATGGGACAGCATTTCACTGTTTTATCGACAAGCTTGTGAGTAAGTTCTCGTGGTGTTTGGAGAGGGAATGTTCTTTCCTCCAGAACGTTCCACAATTCTAGGAAACAAACCTTGTGGAAGCCTGTCTCTGTCTCCCACCCTCCTCATGCCGCCATGCCCCACACAGCTGCCCAGTATCAAACATGTGTGGCGAGCTGACCCTGGTGGAGGCTCTCCCGCGGGTTATCTCATTTAATCCTCCAGGCCACCAAGTGAGCAGGGCCCTTTATTTCAGTCACGGCCTAGCTGACCTCAGATAAAAGACTCAGCTCTTCATGGGTGTTCTCAGAAGGTCAGGGCAAGACGGAACCTCACACTCCCTTCGTAAAGAGGGGGAGTGATTGGGAAGATGAAAATGTTCTGGAAGCAGATAGTGGAGATGGTTGCACAGCACTGTGAATGTACCATAGGTCATAATGGTACTTTTTTTTTTTTTTGAGACAGGGTCTCACTGTGTCACCCAGGCTGGCACAGTGCAGTGGTGTAATTACGGCTCACTGCAGCCTCGACCTCCTGGGCTCAAGTGATCCTCCTACCTCAGCCTCCTGAGGAGCTGGGCCTACAGGTGCACCACTTCACCTGGCTAATTGTTTTTATTTTTTGTAGAGACAAGATCTCACTATGTGTTCCAGGCTCTAGTCTTGAATTCCTGGGCTCAAGCAATCCTCCTACCTCTGCCTCCAAATGTGCTGGGACTATAGGCGTGAGCCATTGTGCCTGGCCTATAATGGCACATTTTATGTTATGTGTATTTTACCACAATTTTAAAAAGAGGAAAGGCGTGACATCTAAAAGCGGACAAGGATTTACCAAAATCCTACCCAACGGTTTCGTTTTGGGTTGATGAAAATGTTCTGGAAGCAGAGGTGGTGACTGCCACCGAACTGATCGCTTCAAATTGGGTAACCTCATGCAACGTGAATTTCACCTCAATTAAAAAAAAACAAACCAGGCGTGGTGGCTCACGCCTATAATCCTAGCACTTTGGGAAGCAGAGGTGGGTGGATCATGAGGTCAGGAGATAGAGACCATCTTGGCTAACACAGTGAAACCCTGTCTCTACTAAAAATACAAAAAAATCAGCCGGGCCTGGTGGCGGGTGCCCATGGTCCCAGCTACTCAGAAGGCTGAGGCAGGAGAATCGGTTGAATCCAGGAGGCGGAGGTTGCAGTGAGCCGAGATCTCGCCACTGCACTCCAGCCTGGGCGACACAGCCAGACTCCGTCTCAAAAACAAACAAACAAACAAACAAA----GAAAAAAAAAA---CAGCACCATGCCTGGGCTGGGGGTCCTGGGTCACCCCACCCTGCATCAGGACTGGCTGCCGGCCCTTCTCTCCAG
>102_Hag_F_L_2
GTAAGGGTGCGAGGGCACGAGATGGATTGGGCAGGGTCAGACTCTGTGACCTTAAGGCAAATCACTTCCTTTCTCTGGGCCCCTCTGAGCGTGCAATGTCTATCAATGTATGAATGTGGCTGCAATGTAGGAATGGCTCTGTGGTCCCCGAACCTCTGGAAACATATTTGTCCCAAGCACCATCAGGTCACAGGAGCACACGGAGCTGAGGCCATGAGCACAGCTGTCAGTGAACGCACAGC------------------GTGTTTGCATTCCAGGTCTCTTTCTTGCACATGCTGCCCCACCCCGCCCCCCACCTTTCAGAGGCTGCTTGGGTCATAGATCCACCTGGGCCTACAGAGCACATGTCCTGGCCAGGCCAAGCAAGTGGCTCAAATGTTTGATTAGGATGGACTGGATGGGACAGCATTTCACTGTTTTATCGACAAGCTTGTGAGTAAGTTCTCGTGGTGTTTGGAGAGGGAATGTTCTTTCCTCCAGAACGTTCCACAATTCTAGGAAACAAACCTTGTGGAAGCCTGTCTCTGTCTCCCACCCTCCTCATGCCGCCATGCCCCACACAGCTGCCCAGTATCAAACATGTGTGGCGAGCTGACCCTGGTGGAGGCTCTCCCGCGGGTTATCTCATTTAATCCTCCAGGCCACCAAGTGAGCAGGGCCCTTTATTTCAGTCACGGCCTAGCTGACCTCAGATAAAAGACTCAGCTCTTCATGGGTGTTCTCAGAAGGTCAGGGCAAGACGGAACCTCACACTCCCTTCGTAAAGAGGGGGAGTGATTGGGAAGATGAAAATGTTCTGGAAGCAGATAGTGGAGATGGTTGCACAGCACTGTGAATGTACCATAGGTCATAATGGTACTTTTTTTTTTTTTTGAGACAGGGTCTCACTGTGTCACCCAGGCTGGCACAGTGCAGTGGTGTAATTACGGCTCACTGCAGCCTCGACCTCCTGGGCTCAAGTGATCCTCCTACCTCAGCCTCCTGAGGAGCTGGGCCTACAGGTGCACCACTTCACCTGGCTAATTGTTTTTATTTTTTGTAGAGACAAGATCTCACTATGTGTTCCAGGCTCTAGTCTTGAATTCCTGGGCTCAAGCAATCCTCCTACCTCTGCCTCCAAATGTGCTGGGACTATAGGCGTGAGCCATTGTGCCTGGCCTATAATGGCACATTTTATGTTATGTGTATTTTACCACAATTTTAAAAAGAGGAAAGGCGTGACATCTAAAAGCGGACAAGGATTTACCAAAATCCTACCCAACGGTTTCGTTTTGGGTTGATGAAAATGTTCTGGAAGCAGAGGTGGTGACTGCCACCGAACTGATCGCTTCAAATTGGGTAACCTCATGCAACGTGAATTTCACCTCAATTAAAAAAAAACAAACCAGGCGTGGTGGCTCACGCCTATAATCCTAGCACTTTGGGAAGCAGAGGTGGGTGGATCATGAGGTCAGGAGATAGAGACCATCTTGGCTAACACAGTGAAACCCTGTCTCTACTAAAAATACAAAAAAATCAGCCGGGCCTGGTGGCGGGTGCCCATGGTCCCAGCTACTCAGAAGGCTGAGGCAGGAGAATCGGTTGAATCCAGGAGGCGGAGGTTGCAGTGAGCCGAGATCTCGCCACTGCACTCCAGCCTGGGCGACACAGCCAGACTCCGTCTCAAAAACAAACAAACAAACAAACAAA----GAAAAAAAAA----CAGCACCATGCCTGGGCTGGGGGTCCTGGGTCACCCCACCCTGCATCAGGACTGGCTGCCGGCCCTTCTCTCCAG
>148_Hag_F_L_1
GTAAGGGTGCGAGGGCACGAGATGGATTGGGCAGGGTCAGACTCTGTGACCTTAAGGCAAATCACTTCCTTTCTCTGGGCCCCTCTGAGCGTGCAATGTCTATCAATGTATGAATGTGGCTGCAATGTAGGAATGGCTCTGTGGTCCCCGAACCTCTGGAAACATATTTGTCCCAAGCACCATCAGGTCACAGGAGCACACGGAGCTGAGGCCATGAGCACAGCTGTCAGTGAACACACAGC------------------GTGTTTGCATTCCAGGTCTCTTTCTTGCACATGCTGCCCCACCCCGCCCCCCACCTTTCAGAGGCTGCTTGGGTCATAGATCCACCTGGGCCTACAGAGCACATGTCCTGGCCAGGCCAAGCAAGTGGCTCAAATGTTTGATTAGGATGGACTGGATGGGACAGCATTTCACTGTTTTATCGACAAGCTTGTGAGTAAGTTCTCGTGGTGTTTGGAGAGGGAATGTTCTTTCCTCCAGAACGTTCCACAATTCTAGGAAACAAACCTTGTGGAAGCCTGTCTCTGTCTCCCACCCTCCTCATGCCGCCATGCCCCACACAGCTGCCCAGTATCAAACATGTGTGGCGAGCTGACCCTGGTGGAGGCTCTCCCGCGGGTTATCTCATTTAATCCTCCAGGCCACCAAGTGAGCAGGGCCCTTTATTTCAGTCACGGCCTAGCTGACCTCAGATAAAAGACTCAGCTCTTCATGGGTGTTCTCAGAAGGTCAGGGCAAGACGGAACCTCACACTCCCTTCGTAAAGAGGGGGAGTGATTGGGAAGATGAAAATGTTCTGGAAGCAGATAGTGGAGATGGTTGCACAGCACTGTGAATGTACCATAGGTCATAATGGTACTTTTTTTTTTTTTTGAGACAGGGTCTCACTGTGTCACCCAGGCTGGCACAGTGCAGTGGTGTAATTACGGCTCACTGCAGCCTCGACCTCCTGGGCTCAAGTGATCCTCCTACCTCAGCCTCCTGAGGAGCTGGGCCTACAGGTGCACCACTTCACCTGGCTAATTGTTTTTATTTTTTGTAGAGACAAGATCTCACTATGTGTTCCAGGCTCTAGTCTTGAATTCCTGGGCTCAAGCAATCCTCCTACCTCTGCCTCCAAATGTGCTGGGACTATAGGCGTGAGCCATTGTGCCTGGCCTATAATGGCACATTTTATGTTATGTGTATTTTACCACAATTTTAAAAAGAGGAAAGGCGTGACATCTAAAAGCGGACAAGGATTTACCAAAATCCTACCCAACGGTTTCGTTTTGGGTTGATGAAAATGTTCTGGAAGCAGAGGTGGTGACTGCCACCGAACTGATCGCTTCAAATTGGGTAACCTCATGCAACGTGAATTTCACCTCAATTAAAAAAAAACAAACCAGGCGTGGTGGCTCACGCCTATAATCCTAGCACTTTGGGAAGCAGAGGTGGGTGGATCATGAGGTCAGGAGATAGAGACCATCTTGGCTAACACAGTGAAACCCTGTCTCTACTAAAAATACAAAAAAATCAGCCGGGCCTGGTGGCGGGTGCCCATGGTCCCAGCTACTCAGAAGGCTGAGGCAGGAGAATCGGTTGAATCCAGGAGGCGGAGGTTGCAGTGAGCCGAGATCTCGCCACTGCACTCCAGCCTGGGCGACACAGCCAGACTCCGTCTCAAAAACAAACAAACAAACAAACAAA----GAAAAAAAAAA---CAGCACCATGCCTGGGCTGGGGGTCCTGGGTCACCCCACCCTGCATCAGGACTGGCTGCCGGCCCTTCTCTCCAG
>148_Hag_F_L_2
GTAAGGGTGCGAGGGCACGAGATGGATTGGGCAGGGTCAGACTCTGTGACCTTAAGGCAAATCACTTCCTTTCTCTGGGCCCCTCTGAGCGTGCAATGTCTATCAATGTATGAATGTGGCTGCAATGTAGGAATGGCTCTGTGGTCCCCGAACCTCTGGAAACATATTTGTCCCAAGCACCATCAGGTCACAGGAGCACACGGAGCTGAGGCCATGAGCACAGCTGTCAGTGAACGCACAGC------------------GTGTTTGCATTCCAGGTCTCTTTCTTGCACATGCTGCCCCACCCCGCCCCCCACCTTTCAGAGGCTGCTTGGGTCATAGATCCACCTGGGCCTACAGAGCACATGTCCTGGCCAGGCCAAGCAAGTGGCTCAAATGTTTGATTAGGATGGACTGGATGGGACAGCATTTCACTGTTTTATCGACAAGCTTGTGAGTAAGTTCTCGTGGTGTTTGGAGAGGGAATGTTCTTTCCTCCAGAACGTTCCACAATTCTAGGAAACAAACCTTGTGGAAGCCTGTCTCTGTCTCCCACCCTCCTCATGCCGCCATGCCCCACACAGCTGCCCAGTATCAAACATGTGTGGCGAGCTGACCCTGGTGGAGGCTCTCCCGCGGGTTATCTCATTTAATCCTCCAGGCCACCAAGTGAGCAGGGCCCTTTATTTCAGTCACGGCCTAGCTGACCTCAGATAAAAGACTCAGCTCTTCATGGGTGTTCTCAGAAGGTCAGGGCAAGACGGAACCTCACACTCCCTTCGTAAAGAGGGGGAGTGATTGGGAAGATGAAAATGTTCTGGAAGCAGATAGTGGAGATGGTTGCACAGCACTGTGAATGTACCATAGGTCATAATGGTACTTTTTTTTTTTTTTGAGACAGGGTCTCACTGTGTCACCCAGGCTGGCACAGTGCAGTGGTGTAATTACGGCTCACTGCAGCCTCGACCTCCTGGGCTCAAGTGATCCTCCTACCTCAGCCTCCTGAGGAGCTGGGCCTACAGGTGCACCACTTCACCTGGCTAATTGTTTTTATTTTTTGTAGAGACAAGATCTCACTATGTGTTCCAGGCTCTAGTCTTGAATTCCTGGGCTCAAGCAATCCTCCTACCTCTGCCTCCAAATGTGCTGGGACTATAGGCGTGAGCCATTGTGCCTGGCCTATAATGGCACATTTTATGTTATGTGTATTTTACCACAATTTTAAAAAGAGGAAAGGCGTGACATCTAAAAGCGGACAAGGATTTACCAAAATCCTACCCAACGGTTTCGTTTTGGGTTGATGAAAATGTTCTGGAAGCAGAGGTGGTGACTGCCACCGAACTGATCGCTTCAAATTGGGTAACCTCATGCAACGTGAATTTCACCTCAATTAAAAAAAAACAAACCAGGCGTGGTGGCTCACGCCTATAATCCTAGCACTTTGGGAAGCAGAGGTGGGTGGATCATGAGGTCAGGAGATAGAGACCATCTTGGCTAACACAGTGAAACCCTGTCTCTACTAAAAATACAAAAAAATCAGCCGGGCCTGGTGGCGGGTGCCCATGGTCCCAGCTACTCAGAAGGCTGAGGCAGGAGAATCGGTTGAATCCAGGAGGCGGAGGTTGCAGTGAGCCGAGATCTCGCCACTGCACTCCAGCCTGGGCGACACAGCCAGACTCCGTCTCAAAAACAAACAAACAAACAAACAAA----GAAAAAAAAA----CAGCACCATGCCTGGGCTGGGGGTCCTGGGTCACCCCACCCTGCATCAGGACTGGCTGCCGGCCCTTCTCTCCAG
>1_Hag_M_M
GTAAGGGTGCGAGGGCAGGAGATGGATTGGGCAGGGTCAGACTCTGTGACCTTAAGGCAAATCACTTCCTTTCTCTGGGCCCCTCTGAGCGTGCAATGTCTATTAATGTATGAATGTGGCTGCAATGTAGGAATGGCTCTGTGGTCCCCGAACCTCTGGAAACATATTTGTCCCAAGCACCATCAGGTCACAGGAGCACACGGAGCTGAGGCCATGAGCACAGCTGTCAGTGAACGCACAGC------------------GTGTTTGCATTCCAGGTCTCTTTCTTGCACATGCTGCCCCACCCCGCCCCCCACCTTTCAGAGGCTGCTTGGGTCATAGATCCACCTGGGCCTACAGAGCACATGTCCTGGCCAGGCCAAGCAAGTGACTCAAATGTTTGATTAGGATGGACTGGATGGGACAGCATTTCACTGTTTTATCGACAAGCTTGTGAGTAAGTTCTCGTGGTGTTTGGAGAGGGAATGTTCTTTCCTCCAGAACGTTCCACAATTCTAGGAAACAAACCTTGTGGAAGCCTGTCTCTGTCTCCCACCCTCCTCATGCCGCCATGCCCCACACAGCTGCCCGGTATCAAACACGTGTGGCGAGCTGACCCTGGTGGAGGCTCTCCCGCGGGTTATCTCATTTAATCCTCCAGGCCACCAAGTGAGCAGGGCCCTTTATTTCAGTCACGGCCTAGCTGACCTCAGATAAAAGACTCAGCTCTTCATGGGTGTTCTCAGAAGGTCAGGGCAAGACGGAACCTCACACTCCCTTCGTAAAGAGGGGGAGTGATTGGGAAGATAAAAATGTTCTGGAAGCAGATAGTAGAGATGGTTGCACAGCACTGTGAATGTACCATAGGTCATAATGGTACTTTTTTTTTTTT--GAGACAGGGTCTCACTGTGTCACCCAGGCTGGCACAGTGCAGTGGTGTAATTACGGCTCACTGCAGCCTCGACCTCCTGGGCTCAAGTGATCCTCCTACCTCAGCCTCCTGAGGCGCTGGGCCTACAGGTGCACCACTTCACCTGGCTAATTGTTTTTATTTTTTGTAGAGACAAGATCTCACTATGTGTTCCAGGCTCTAGTCTTGAATTCCTGGGCTCAAGCAATCCTCCTACCTCTGCCTCCAAATGTGCTGGGACTATAGGCGTGAGCCATTGTGCCTGGCCTATAATGGCACATTTTATGTTATGTGTATTTTACCACAATTTTAAAAAGAGGAAAGGCGTGACATCTAAAAGCGGACAAGGATTTACCAAAATCCTACCCAACGGTTTCGTTTTGGGTTGATGAAAATGTTCTGGAAGCAGAGGTGGTGACTGCCACCAAACTGATCGCTTCAAATTGGGTAACCTCATGCAACGTGAATTTCACCTCAATTAAAAAAAA-CAAACC------------------------------------------------------------------------------CCACCCGAGTTA-----------------------------------------------------------------------------------------------------------------------------------------------------------------------------------------------------------------------------------------GCACCATGCCTGGGCTGGGGGTCCTGGGTCACCCCACCCTGCATCAGGACTGGCTGCCGGCCCTTCTCTCCAG
>41_Hag_M_M
GTAAGGGTGCGAGGGCAGGAGATGGATTGGGCAGGGTCAGACTCTGTGACCTTAAGGCAAATCACTTCCTTTCTCTGGGCCCCTCTGAGCGTGCAATGTCTATCAATGTATGAATGTGGCTGCAACGTAGGAATGGCTCTGTGGTCCCCGAACCTCTGGAAACATATTTGTCCCAAGCACCATCAGGTCACAGGAGCACACGGAGCTGAGGCCATGAGCACAGCTGTCAGTGAACGCACAGC------------------GTGTTTGCATTCCAGGTCTCTTTCTTGCACATGCTGCCCCACCCCGCCCCCCACCTTTCAGAGGCTGCTTGGGTCATAGATCCACCTGGGCCTACAGAGCACATGTCCTGGCCAGGCCAAGCAAGTGACTCAAATGTTTGATTAGGATGGACTGGATGGGACAGCATTTCACTGTTTTATCGACAAGCTTGTGAATAAGTTCTCGTGGTGTTTGGAGAGGGAATGTTCTTTCCTCCAGAACGTTCCACAATTCTAGGAAACAAACCTTGTGGAAGCCTGTCTCTGTCTCCCACCCTCCTCATGCCGCCATGCCCCACACAGCTGCCCGGTATCAAACACGTGTGGCGAGCTGACCCTGGTGGAGGCTCTCCCGCGGGTTATCTCATTTAATCCTCCAGGCCACCAAGTGAGCAGGGCCCTTTATTTCAGTCACGGCCTAGCTGACCTCAGATAAAAGACTCAGCTCTTCATGGGTGTTCTCAGAAGGTCAGGGCAAGACGGAACCTCACACTCCCTTCGTAAAGAGGGGGAGTGATTGGGAAGATGAAAATGTTCTGGAAGCAGATAGTGGAGATGGTTGCACAGCACTGTGAATGTACCATAGGTCATAATGGTACTTTTTTTTTTTT--GAGACAGGGTCTCACTGTGTCACCCAGGCTGGCACAGTGCAGTGGTGTAATTACGGCTCACTGCAGCCTCGACCTCCTGGGCTCAAGTGATCCTCCTACCTCAGCCTCCTGAGGAGCTGGGCCTACAGGTGCACCACTTCACCTGGCTAATTGTTTTTATTTTTTGTAGAGACAAGATCTCACTATGTGTTCCAGGCTCTAGTCTTGAATTCCTGGGCTCAAGCAATCCTCCTACCTCTGCCTCCAAATGTGCTGGGACTATAGGCGTGAGCCATTGTGCCTGGCCTATAATGGCACATTTTATGTTATGTGTATTTTACCACAATTTTAAAAAGAGGAAAGGCGTGACATCTAAAAGCCGACAAGGATTTACCAAAATCCTACCCAACGGTTTCGTTTTGGGTTGATGAAAATGTTCTGGAAGCAGAGGTGGTGACTGCCACCGAACTGATCGCTTCAAATTGGGTAACCTCATGCAACGTGAATTTCACCTCAATTAAAAAAAA-CAAACC------------------------------------------------------------------------------CCACCCGAGTTA-----------------------------------------------------------------------------------------------------------------------------------------------------------------------------------------------------------------------------------------GCACCATGCCTGGGCTGGGGGTCCTGGGTCACCCCACCCTGCATCAGGACTGGCTGCCGGCCCTTCTCTCCAG
>57_Hag_M_M_1
GTAAGGGTGCGAGGGCAGGAGATGGATTGGGCAGGGTCAGACTCTGTGACCTTAAGGCAAATCACTTCCTTTCTCTGGGCCCCTCTGAGCGTGCAATGTCTATTAATGTATGAATGTGGCTGCAATGTAGGAATGGCTCTGTGGTCCCCGAACCTCTGGAAACATATTTGTCCCAAGCACCATCAGGTCACAGGAGCACACGGAGCTGAGGCCATGAGCACAGCTGTCAGTGAACGCACAGC------------------GTGTTTGCATTCCAGGTCTCTTTCTTGCACATGCTGCCCCACCCCGCCCCCCACCTTTCAGAGGCTGCTTGGGTCATAGATCCACCTGGGCCTACAGAGCACATGTCCTGGCCAGGCCAAGCAAGTGACTCAAATGTTTGATTAGGATGGACTGGATGGGACAGCATTTCACTGTTTTATCGACAAGCTTGTGAGTAAGTTCTCGTGGTGTTTGGAGAGGGAATGTTCTTTCCTCCAGAACGTTCCACAATTCTAGGAAACAAACCTTGTGGAAGCCTGTCTCTGTCTCCCACCCTCCTCATGCCGCCATGCCCCACACAGCTGCCCGGTATCAAACACGTGTGGCGAGCTGACCCTGGTGGAGGCTCTCCCGCGGGTTATCTCATTTAATCCTCCAGGCCACCAAGTGAGCAGGGCCCTTTATTTCAGTCACGGCCTAGCTGACCTCAGATAAAAGACTCAGCTCTTCATGGGTGTTCTCAGAAGGTCAGGGCAAGACGGAACCTCACACTCCCTTCGTAAAGAGGGGGAGTGATTGGGAAGATAAAAATGTTCTGGAAGCAGATAGTAGAGATGGTTGCACAGCACTGTGAATGTACCATAGGTCATAATGGTACTTTTTTTTTTTT--GAGACAGGGTCTCACTGTGTCACCCAGGCTGGCACAGTGCAGTGGTGTAATTACGGCTCACTGCAGCCTCGACCTCCTGGGCTCAAGTGATCCTCCTACCTCAGCCTCCTGAGGCGCTGGGCCTACAGGTGCACCACTTCACCTGGCTAATTGTTTTTATTTTTTGTAGAGACAAGATCTCACTATGTGTTCCAGGCTCTAGTCTTGAATTCCTGGGCTCAAGCAATCCTCCTACCTCTGCCTCCAAATGTGCTGGGACTATAGGCGTGAGCCATTGTGCCTGGCCTATAATGGCACATTTTATGTTATGTGTATTTTACCACAATTTTAAAAAGAGGAAAGGCGTGACATCTAAAAGCGGACAAGGATTTACCAAAATCCTACCCAACGGTTTCGTTTTGGGTTGATGAAAATGTTCTGGAAGCAGAGGTGGTGACTGCCACCAAACTGATCGCTTCAAATTGGGTAACCTCATGCAACGTGAATTTCACCTCAATTAAAAAAAA-CAAACC------------------------------------------------------------------------------CCACCCGAGTTA-----------------------------------------------------------------------------------------------------------------------------------------------------------------------------------------------------------------------------------------GCACCATGCCTGGGCTGGGGGTCCTGGGTCACCCCACCCTGCATCAGGACTGGCTGCCGGCCCTTCTCTCCAG
>57_Hag_M_M_2
GTAAGGGTGCGAGGGCAGGAGATGGATTGGGCAGGGTCAGACTCTGTGACCTTAAGGCAAATCACTTCCTTTCTCTGGGCCCCTCTGAGCGTGCAAAGTCTATTAATGTATGAATGTGGCTGCAATGTAGGAATGGCTCTGTGGTCCCCGAACCTCTGGAAACATATTTGTCCCAAGCACCATCAGGTCACAGGAGCACACGGAGCTGAGGCCATGAGCACAGCTGTCAGTGAACGCACAGC------------------GTGTTTGCATTCCAGGTCTCTTTCTTGCACATGCTGCCCCACCCCGCCCCCCACCTTTCAGAGGCTGCTTGGGTCATAGATCCACCTGGGCCTACAGAGCACATGTCCTGGCCAGGCCAAGCAAGTGACTCAAATGTTTGATTAGGATGGACTGGATGGGACAGCATTTCACTGTTTTATCGACAAGCTTGTGAGTAAGTTCTCGTGGTGTTTGGAGAGGGAATGTTCTTTCCTCCAGAACGTTCCACAATTCTAGGAAACAAACCTTGTGGAAGCCTGTCTCTGTCTCCCACCCTCCTCATGCCGCCATGCCCCACACAGCTGCCCGGTATCAAACACGTGTGGCGAGCTGACCCTGGTGGAGGCTCTCCCGCGGGTTATCTCATTTAATCCTCCAGGCCACCAAGTGAGCAGGGCCCTTTATTTCAGTCACGGCCTAGCTGACCTCAGATAAAAGACTCAGCTCTTCATGGGTGTTCTCAGAAGGTCAGGGCAAGACGGAACCTCACACTCCCTTCGTAAAGAGGGGGAGTGATTGGGAAGATAAAAATGTTCTGGAAGCAGATAGTAGAGATGGTTGCACAGCACTGTGAATGTACCATAGGTCATAATGGTACTTTTTTTTTTTT--GAGACAGGGTCTCACTGTGTCACCCAGGCTGGCACAGTGCAGTGGTGTAATTACGGCTCACTGCAGCCTCGACCTCCTGGGCTCAAGTGATCCTCCTACCTCAGCCTCCTGAGGCGCTGGGCCTACAGGTGCACCACTTCACCTGGCTAATTGTTTTTATTTTTTGTAGAGACAAGATCTCACTATGTGTTCCAGGCTCTAGTCTTGAATTCCTGGGCTCAAGCAATCCTCCTACCTCTGCCTCCAAATGTGCTGGGACTATAGGCGTGAGCCATTGTGCCTGGCCTATAATGGCACATTTTATGTTATGTGTATTTTACCACAATTTTAAAAAGAGGAAAGGCGTGACATCTAAAAGCGGACAAGGATTTACCAAAATCCTACCCAACGGTTTCGTTTTGGGTTGATGAAAATGTTCTGGAAGCAGAGGTGGTGACTGCCACCAAACTGATCGCTTCAAATTGGGTAACCTCATGCAACGTGAATTTCACCTCAATTAAAAAAAA-CAAACC------------------------------------------------------------------------------CCACCCGAGTTA-----------------------------------------------------------------------------------------------------------------------------------------------------------------------------------------------------------------------------------------GCACCATGCCTGGGCTGGGGGTCCTGGGTCACCCCACCCTGCATCAGGACTGGCTGCCGGCCCTTCTCTCCAG
>86_Hag_M_M
GTAAGGGTGCGAGGGCACGAGATGGATTGGGCAGGGTCAGACTCTGTGACCTGAAGGCAAATCACTTCCTTTCTCTGGGCCCCTCTGAGCGTGCAATGTCTATCAATGTATGAATGTGGCTGCAATGTAGGAATGGCTCTGTGGTCCCCGAACCTCTGGAAACATATTTGTCCCAAGCACCATCAGGTCACAGGAGCACACGGAGCTGAGGCCATGAGCACAGCTGTCAGTGAACGCACAGC------------------GTGTTTGCATTCCAGGTCTCTTTCTTGCACATGCTGCCCCACCCCGCCCCCCACCTTTCAGAGGCTGCTTGGGTCATAGATCCACCTGGGCCTACAGAGCACATGTCCTGGCCAGGCCAAGCAAGTGACTCAAATGTTTGATTAGGATGGACTGGATGGGACAGCATTTCACTGTTTTATCGACAAGCTTGTGAGTAAGTTCTCGTGGTGTTTGGAGAGGGAATGTTCTTTCCTCCAGAACGTTCCACAATTCTAGGAAACAAACCTTGTGGAAGCCTGTCTCTGTCTCCCACCCTCCTCATGCCGCCATGCCCCACACAGCTGCCCGGTATCAAACATGTGTGGCGAGCTGACCCTGGTGGAGGCTCTCCCGCGGGTTATCTCATTTAATCCTCCAGGCCACCAAGTGAGCAGGGCCCTTTATTTCAGTCACGGCCTAGCTGACCTCAGATAAAAGACTCAGCTCTTCATGGGTGTTCTCAGAAGGTCAGGGCAAGACGGAACCTCACACTCCCTTCGTAAAGAGGGGGAGTGATTGGGAAGATGAAAATGTTCTGGAAGCAGATAGTGGAGATGGTTGCACAGCACTGTGAATGTACCATAGGTCATAATGGTACTTTTTTTTTTTT--GAGACAGGGTCTCACTGTGTCACCCAGGCTGGCACAGTGCAGTGGTGTAATTACGGCTCACTGCAGCCTCGACCTCCTGGGCTCAAGTGATCCTCCTACCTCAGCCTCCTGAGGCGCTGGGCCTACAGGTGCACCACTTCACCTGGCTAATTGTTTTTATTTTTTGTAGAGACAAGATCTCACTATGTGTTCCAGGCTCTAGTCTTGAATTCCTGGGCTCAAGCAATCCTCCTACCTCTGCCTCCAAATGTGCTGGGACTATAGGCGTGAGCCATTGTGCCTGGCCTATAATGGCACATTTTATGTTATGTGTATTTTACCACAATTTTAAAAAGAGGAAAGGCGTGACATCTAAAAGCGGACAAGGATTTACCAAAATCCTACCCAACGGTTTCGTTTTGGGTTGATGAAAATGTTCTGGAAGCAGAGGTGGTGACTGCCACCGAACTGATCGCTTCAAATTGGGTAACCTCATGCAACGTGAATTTCACCTCAATTAAAAAAAA-CAAACC------------------------------------------------------------------------------CCACCCGAGTTA-----------------------------------------------------------------------------------------------------------------------------------------------------------------------------------------------------------------------------------------GCACCATGCCTGGGCTGGGGGTCCTGGGTCACCCCACCCTGCATCAGGACTGGCTGCCGGCCCTTCTCTCCAG
>88_Hag_M_M
GTAAGGGTGCGAGGGCAGGAGATGGATTGGGCAGGGTCAGACTCTGTGACCTTAAGGCAAATCACTTCCTTTCTCTGGGCCCCTCTGAGCGTGCAATGTCTATTAATGTATGAATGTGGCTGCAATGTAGGAATGGCTCTGTGGTCCCCGAACCTCTGGAAACATATTTGTCCCAAGCACCATCAGGTCACAGGAGCACACGGAGCTGAGGCCATGAGCACAGCTGTCAGTGAACGCACAGC------------------GTGTTTGCATTCCAGGTCTCTTTCTTGCACATGCTGCCCCACCCCGCCCCCCACCTTTCAGAGGCTGCTTGGGTCATAGATCCACCTGGGCCTACAGAGCACATGTCCTGGCCAGGCCAAGCAAGTGACTCAAATGTTTGATTAGGATGGACTGGATGGGACAGCATTTCACTGTTTTATCGACAAGCTTGTGAGTAAGTTCTCGTGGTGTTTGGAGAGGGAATGTTCTTTCCTCCAGAACGTTCCACAATTCTAGGAAACAAACCTTGTGGAAGCCTGTCTCTGTCTCCCACCCTCCTCATGCCGCCATGCCCCACACAGCTGCCCGGTATCAAACACGTGTGGCGAGCTGACCCTGGTGGAGGCTCTCCCGCGGGTTATCTCATTTAATCCTCCAGGCCACCAAGTGAGCAGGGCCCTTTATTTCAGTCACGGCCTAGCTGACCTCAGATAAAAGACTCAGCTCTTCATGGGTGTTCTCAGAAGGTCAGGGCAAGACGGAACCTCACACTCCCTTCGTAAAGAGGGGGAGTGATTGGGAAGATAAAAATGTTCTGGAAGCAGATAGTAGAGATGGTTGCACAGCACTGTGAATGTACCATAGGTCATAATGGTACTTTTTTTTTTTT--GAGACAGGGTCTCACTGTGTCACCCAGGCTGGCACAGTGCAGTGGTGTAATTACGGCTCACTGCAGCCTCGACCTCCTGGGCTCAAGTGACCCTCCTACCTCAGCCTCCTGAGGCGCTGGGCCTACAGGTGCACCACTTCACCTGGCTAATTGTTTTTATTTTTTGTAGAGACAAGATCTCACTATGTGTTCCAGGCTCTAGTCTTGAATTCCTGGGCTCAAGCAATCCTCCTACCTCTGCCTCCAAATGTGCTGGGACTATAGGCGTGAGCCATTGTGCCTGGCCTATAATGGCACATTTTATGTTATGTGTATTTTACCACAATTTTAAAAAGAGGAAAGGCGTGACATCTAAAAGCGGACAAGGATTTACCAAAATCCTACCCAACGGTTTCGTTTTGGGTTGATGAAAATGTTCTGGAAGCAGAGGTGGTGACTGCCACCGAACTGATCGCTTCAAATTGGGTAACCTCATGCAACGTGAATTTCACCTCAATTAAAAAAAA-CAAACC------------------------------------------------------------------------------CCACCCGAGTTA-----------------------------------------------------------------------------------------------------------------------------------------------------------------------------------------------------------------------------------------GCACCATGCCTGGGCTGGGGGTCCTGGGTCACCCCACCCTGCATCAGGACTGGCTGCCGGCCCTTCTCTCCAG
>93_Hag_M_M
GTAAGGGTGCGAGGGCAGGAGATGGATTGGGCAGGGTCAGACTCTGTGACCTTAAGGCAAATCACTTCCTTTCTCTGGGCCCCTCTGAGCGTGCAATGTCTATTAATGTATGAATGTGGCTGCAATGTAGGAATGGCTCTGTGGTCCCCGAACCTCTGGAAACATATTTGTCCCAAGCACCATCAGGTCACAGGAGCACACGGAGCTGAGGCCATGAGCACAGCTGTCAGTGAACGCACAGC------------------GTGTTTGCATTCCAGGTCTCTTTCTTGCACATGCTGCCCCACCCCGCCCCCCACCTTTCAGAGGCTGCTTGGGTCATAGATCCACCTGGGCCTACAGAGCACATGTCCTGGCCAGGCCAAGCAAGTGACTCAAATGTTTGATTAGGATGGACTGGATGGGACAGCATTTCACTGTTTTATCGACAAGCTTGTGAGTAAGTTCTCGTGGTGTTTGGAGAGGGAATGTTCTTTCCTCCAGAACGTTCCACAATTCTAGGAAACAAACCTTGTGGAAGCCTGTCTCTGTCTCCCACCCTCCTCATGCCGCCATGCCCCACACAGCTGCCCGGTATCAAACACGTGTGGCGAGCTGACCCTGGTGGAGGCTCTCCCGCGGGTTATCTCATTTAATCCTCCAGGCCACCAAGTGAGCAGGGCCCTTTATTTCAGTCACGGCCTAGCTGACCTCAGATAAAAGACTCAGCTCTTCATGGGTGTTCTCAGAAGGTCAGGGCAAGACGGAACCTCACACTCCCTTCGTAAAGAGGGGGAGTGATTGGGAAGATAAAAATGTTCTGGAAGCAGATAGTAGAGATGGTTGCACAGCACTGTGAATGTACCATAGGTCATAATGGTACTTTTTTTTTTTT--GAGACAGGGTCTCACTGTGTCACCCAGGCTGGCACAGTGCAGTGGTGTAATTACGGCTCACTGCAGCCTCGACCTCCTGGGCTCAAGTGATCCTCCTACCTCAGCCTCCTGAGGCGCTGGGCCTACAGGTGCACCACTTCACCTGGCTAATTGTTTTTATTTTTTGTAGAGACAAGATCTCACTATGTGTTCCAGGCTCTAGTCTTGAATTCCTGGGCTCAAGCAATCCTCCTACCTCTGCCTCCAAATGTGCTGGGACTATAGGCGTGAGCCATTGTGCCTGGCCTATAATGGCACATTTTATGTTATGTGTATTTTACCACAATTTTAAAAAGAGGAAAGGCGTGACATCTAAAAGCGGACAAGGATTTACCAAAATCCTACCCAACGGTTTCGTTTTGGGTTGATGAAAATGTTCTGGAAGCAGAGGTGGTGACTGCCACCAAACTGATCGCTTCAAATTGGGTAACCTCATGCAACGTGAATTTCACCTCAATTAAAAAAAA-CAAACC------------------------------------------------------------------------------CCACCCGAGTTA-----------------------------------------------------------------------------------------------------------------------------------------------------------------------------------------------------------------------------------------GCACCATGCCTGGGCTGGGGGTCCTGGGTCACCCCACCCTGCATCAGGACTGGCTGCCGGCCCTTCTCTCCAG
>95_Hag_M_M_1
GTAAGGGTGCGAGGGCAGGAGATGGATTGGGCAGGGTCAGACTCTGTGACCTTAAGGCAAATCAGTTCCTTTCTCTGGGCCCCTCTGAGCGTGCAATGTCTATCAATGTATGAATGTGGCTGCAATGTAGGAATGGCTCTGTGGTCCCCGAACCTCTGGAAACATATTTGTCCCAAGCACCATCAGGTCACAGGAGCACACGGAGCTCAGGCCATGAGCACAGCTGTCAGTGAACGCACAGC------------------GTGTTTGCATTCCAGGTCTCTTTCTTGCACATGCTGCCCCACC------------TTTCAGAGGCTGCTTGGGTCATAGATCCACCTGGGCCTACAGAGCACATGTCCTGGCCAGGCCAAGCAAGTGACTCAAATGTTTGATTAGGATGGACTGGATGGGACAGCATTTCACTGTTTTATCGACAAGCTTGTGAGTAAGTTCTCGTGGTGTTTGGAGAGGGAATGTTCTTTCCTCCAGAACGTTCCACAATTCTAGGAAACAAACCTTGTGGAAGCCTGTCTCTGTCTCCCACCCTCCTCATGGCGCCATGCCCCACACAGCTGCCCGGTATCAAACATGTGTGGCGAGCTGACCCTGGTGGAGGCTCTCCCGCGGGTTATCTCATTTAATCCTCCAGGCCACCAAGTGAGCAGGGCCCTTTATTTCAGTCACGGCCTAGCTGACCTCAGATAAAAGACTCAGCTCTTCATGGGTGTTCTCAGAAGGTCAGGGCAAGACGGAACCTCACACTCCCTTCGTAAAGAGGGGGAGTGATTGGGAAGATAAAAATGTTCTGGAAGCAGATAGTGGAGATGGTTGCACAGCACTGTGAATGTACCATAGGTCATAATGGTACTTTTTTTTTTTT--GAGACAGGGTCTCACTGTGTCACCCAGGCTGGCACAGTGCAGTGGTGTAATTACGGCTCACTGCAGCCTCGACCTCCTGGGCTCAAGTGATCCTCCTACCTCAGCCTCCTGAGGCGCTGGGCCTACAGGTGCACCACTTCACCTGGCTAATTGTTTTTATTTTTTGTAGAGACAAGATCTCACTATGTGTTCCAGGCTCTAGTCTTGAATTCCTGGGCTCAAGCAATCCTCCTACCTCTGCCTCCAAATGTGCTGGGACTATAGGCATGAGCCATTGTGCCTGGCCTATAATGGCACATTTTATGTTATGTGTATTTTACCACAATTTTAAAAAGAGGAAAGGCGTGACATCTAAAAGCGGACAAGGATTTACCAAAATCCTACCCAACGGTTTCGTTTTGGGTTGATGAAAATGTTCTGGAAGCAGAGGTGGTGACTGCCACCGAACTGATCGCTTCAAATTGGGTAACCTCATGCAACGTGAATTTCACCTCAATTAAAAAAAA-CAAACC------------------------------------------------------------------------------CCACCCGAGTTA-----------------------------------------------------------------------------------------------------------------------------------------------------------------------------------------------------------------------------------------GCACCATGCCTGGGCTGGGGGTCCTGGGTCACCCCACCCTGCATCAGGACTGGCTGCCGGCCCTTCTCTCCAG
>95_Hag_M_M_2
GTAAGGGTGCGAGGGCAGGAGATGGATTGGGCAGGGTCAGACTCTGTGACCTTAAGGCAAATCAGTTCCTTTGTCTGGGCCCCTCTGAGCGTGCAATGTCTATCAATGTATGAATGTGGCTGCAATGTAGGAATGGCTCTGTGGTCCCCGAACCTCTGGAAACATATTTGTCCCAAGCACCATCAGGTCACAGGAGCACACGGAGCTCAGGCCATGAGCACAGCTGTCAGTGAACGCACAGC------------------GTGTTTGCATTCCAGGTCTCTTTCTTGCACATGCTGCCCCACC------------TTTCAGAGGCTGCTTGGGTCATAGATCCACCTGGGCCTACAGAGCACATGTCCTGGCCAGGCCAAGCAAGTGACTCAAATGTTTGATTAGGATGGACTGGATGGGACAGCATTTCACTGTTTTATCGACAAGCTTGTGAGTAAGTTCTCGTGGTGTTTGGAGAGGGAATGTTCTTTCCTCCAGAACGTTCCACAATTCTAGGAAACAAACCTTGTGGAAGCCTGTCTCTGTCTCCCACCCTCCTCATGGCGCCATGCCCCACACAGCTGCCCGGTATCAAACATGTGTGGCGAGCTGACCCTGGTGGAGGCTCTCCCGCGGGTTATCTCATTTAATCCTCCAGGCCACCAAGTGAGCAGGGCCCTTTATTTCAGTCACGGCCTAGCTGACCTCAGATAAAAGACTCAGCTCTTCATGGGTGTTCTCAGAAGGTCAGGGCAAGACGGAACCTCACACTCCCTTCGTAAAGAGGGGGAGTGATTGGGAAGATAAAAATGTTCTGGAAGCAGATAGTGGAGATGGTTGCACAGCACTGTGAATGTACCATAGGTCATAATGGTACTTTTTTTTTTTT--GAGACAGGGTCTCACTGTGTCACCCAGGCTGGCACAGTGCAGTGGTGTAATTACGGCTCACTGCAGCCTCGACCTCCTGGGCTCAAGTGATCCTCCTACCTCAGCCTCCTGAGGCGCTGGGCCTACAGGTGCACCACTTCACCTGGCTAATTGTTTTTATTTTTTGTAGAGACAAGATCTCACTATGTGTTCCAGGCTCTAGTCTTGAATTCCTGGGCTCAAGCAATCCTCCTACCTCTGCCTCCAAATGTGCTGGGACTATAGGCATGAGCCATTGTGCCTGGCCTATAATGGCACATTTTATGTTATGTGTATTTTACCACAATTTTAAAAAGAGGAAAGGCGTGACATCTAAAAGCGGACAAGGATTTACCAAAATCCTACCCAACGGTTTCGTTTTGGGTTGATGAAAATGTTCTGGAAGCAGAGGTGGTGACTGCCACCGAACTGATCGCTTCAAATTGGGTAACCTCATGCAACGTGAATTTCACCTCAATTAAAAAAAA-CAAACC------------------------------------------------------------------------------CCACCCGAGTTA-----------------------------------------------------------------------------------------------------------------------------------------------------------------------------------------------------------------------------------------GCACCATGCCTGGGCTGGGGGTCCTGGGTCACCCCACCCTGCATCAGGACTGGCTGCCGGCCCTTCTCTCCAG
>98_Hag_M_M
GTAAGGGTGCGAGGGCAGGAGATGGATTGGGCAGGGTCAGACTCTGTGACCTTAAGGCAAATCACTTCCTTTCTCTGGGCCCCTCTGAGCGTGCAATGTCTATTAATGTATGAATGTGGCTGCAATGTAGGAATGGCTCTGTGGTCCCCGAACCTCTGGAAACATATTTGTCCCAAGCACCATCAGGTCACAGGAGCACACGGAGCTGAGGCCATGAGCACAGCTGTCAGTGAACGCACAGC------------------GTGTTTGCATTCCAGGTCTCTTTCTTGCACATGCTGCCCCACCCCGCCCCCCACCTTTCAGAGGCTGCTTGGGTCATAGATCCACCTGGGCCTACAGAGCACATGTCCTGGCCAGGCCAAGCAAGTGACTCAAATGTTTGATTAGGATGGACTGGATGGGACAGCATTTCACTGTTTTATCGACAAGCTTGTGAGTAAGTTCTCGTGGTGTTTGGAGAGGGAATGTTCTTTCCTCCAGAACGTTCCACAATTCTAGGAAACAAACCTTGTGGAAGCCTGTCTCTGTCTCCCACCCTCCTCATGCCGCCATGCCCCACACAGCTGCCCGGTATCAAACACGTGTGGCGAGCTGACCCTGGTGGAGGCTCTCCCGCGGGTTATCTCATTTAATCCTCCAGGCCACCAAGTGAGCAGGGCCCTTTATTTCAGTCACGGCCTAGCTGACCTCAGATAAAAGACTCAGCTCTTCATGGGTGTTCTCAGAAGGTCAGGGCAAGACGGAACCTCACACTCCCTTCGTAAAGAGGGGGAGTGATTGGGAAGATAAAAATGTTCTGGAAGCAGATAGTAGAGATGGTTGCACAGCACTGTGAATGTACCATAGGTCATAATGGTACTTTTTTTTTTTT--GAGACAGGGTCTCACTGTGTCACCCAGGCTGGCACAGTGCAGTGGTGTAATTACGGCTCACTGCAGCCTCGACCTCCTGGGCTCAAGTGATCCTCCTACCTCAGCCTCCTGAGGCGCTGGGCCTACAGGTGCACCACTTCACCTGGCTAATTGTTTTTATTTTTTGTAGAGACAAGATCTCACTATGTGTTCCAGGCTCTAGTCTTGAATTCCTGGGCTCAAGCAATCCTCCTACCTCTGCCTCCAAATGTGCTGGGACTATAGGCGTGAGCCATTGTGCCTGGCCTATAATGGCACATTTTATGTTATGTGTATTTTACCACAATTTTAAAAAGAGGAAAGGCGTGACATCTAAAAGCGGACAAGGATTTACCAAAATCCTACCCAACGGTTTCGTTTTGGGTTGATGAAAATGTTCTGGAAGCAGAGGTGGTGACTGCCACCGAACTGATCGCTTCAAATTGGGTAACCTCATGCAACGTGAATTTCACCTCAATTAAAAAAAA-CAAACC------------------------------------------------------------------------------CCACCCGAGTTA-----------------------------------------------------------------------------------------------------------------------------------------------------------------------------------------------------------------------------------------GCACCATGCCTGGGCTGGGGGTCCTGGGTCACCCCACCCTGCATCAGGACTGGCTGCCGGCCCTTCTCTCCAG
>100_Hag_M_M
GTAAGGGTGCGAGGGCAGGAGATGGATTGGGCAGGGTCAGACTCTGTGACCTTAAGGCAAATCACTTCCTTTCTCTGGGCCCCTCTGAGCGTGCAATGTCTATTAATGTATGAATGTGGCTGCAATGTAGGAATGGCTCTGTGGTCCCCGAACCTCTGGAAACATATTTGTCCCAAGCACCATCAGGTCACAGGAGCACACGGAGCTGAGGCCATGAGCACAGCTGTCAGTGAACGCACAGC------------------GTGTTTGCATTCCAGGTCTCTTTCTTGCACATGCTGCCCCACCCCGCCCCCCACCTTTCAGAGGCTGCTTGGGTCATAGATCCACCTGGGCCTACAGAGCACATGTCCTGGCCAGGCCAAGCAAGTGACTCAAATGTTTGATTAGGATGGACTGGATGGGACAGCATTTCACTGTTTTATCGACAAGCTTGTGAATAAGTTCTCGTGGTGTTTGGAGAGGGAATGTTCTTTCCTCCAGAACGTTCCACAATTCTAGGAAACAAACCTTGTGGAAGCCTGTCTCTGTCTCCCACCCTCCTCATGCCGCCATGCCCCACACAGCTGCCCGGTATCAAACACGTGTGGCGAGCTGACCCTGGTGGAGGCTCTCCCGCGGGTTATCTCATTTAATCCTCCAGGCCACCAAGTGAGCAGGGCCCTTTATTTCAGTCACGGCCTAGCTGACCTCAGATAAAAGACTCAGCTCTTCATGGGTGTTCTCAGAAGGTCAGGGCAAGACGGAACCTCACACTCCCTTCGTAAAGAGGGGGAGTGATTGGGAAGATAAAAATGTTCTGGAAGCAGATAGTAGAGATGGTTGCACAGCACTGTGAATGTACCATAGGTCATAATGGTACTTTTTTTTTTTT--GAGACAGGGTCTCACTGTGTCACCCAGGCTGGCACAGTGCAGTGGTGTAATTACGGCTCACTGCAGCCTCGACCTCCTGGGCTCAAGTGATCCTCCTACCTCAGCCTCCTGAGGAGCTGGGCCTACAGGTGCACCACTTCACCTGGCTAATTGTTTTTATTTTTTGTAGAGACAAGATCTCACTATGTGTTCCAGGCTCTAGTCTTGAATTCCTGGGCTCAAGCAATCCTCCTACCTCTGCCTCCAAATGTGCTGGGACTATAGGCGTGAGCCATTGTGCCTGGCCTATAATAGCACATTTTATGTTATGTGTATTTTACCACAATTTTAAAAAGAGGAAAGGCGTGACATCTAAAAGCGGACAAGGATTTACCAAAATCCTACCCAACGGTTTCGTTTTGGGTTGATGAAAATGTTCTGGAAGCAGAGGTGGTGACTGCCACCGAACTGATCGCTTCAAATTGGGTAACCTCATGCAACGTGAATTTCACCTCAATTAAAAAAAA-CAAACC------------------------------------------------------------------------------CCACCCGAGTTA-----------------------------------------------------------------------------------------------------------------------------------------------------------------------------------------------------------------------------------------GCACCATGCCTGGGCTGGGGGTCCTGGGTCACCCCACCCTGCATCAGGACTGGCTGCCGGCCCTTCTCTCCAG
>101_Hag_M_M
GTAAGGGTGCGAGGGCAGGAGATGGATTGGGCAGGGTCAGACTCTGTGACCTTAAGGCAAATCACTTCCTTTCTCTGGGCCCCTCTGAGCGTGCAATGTCTATTAATGTATGAATGTGGCTGCAATGTAGGAATGGCTCTGTGGTCCCCGAACCTCTGGAAACATATTTGTCCCAAGCACCATCAGGTCACAGGAGCACACGGAGCTGAGGCCATGAGCACAGCTGTCAGTGAACGCACAGC------------------GTGTTTGCATTCCAGGTCTCTTTCTTGCACATGCTGCCCCACCCCGCCCCCCACCTTTCAGAGGCTGCTTGGGTCATAGATCCACCTGGGCCTACAGAGCACATGTCCTGGCCAGGCCAAGCAAGTGACTCAAATGTTTGATTAGGATGGACTGGATGGGACAGCATTTCACTGTTTTATCGACAAGCTTGTGAATAAGTTCTCGTGGTGTTTGGAGAGGGAATGTTCTTTCCTCCAGAACGTTCCACAATTCTAGGAAACAAACCTTGTGGAAGCCTGTCTCTGTCTCCCACCCTCCTCATGCCGCCATGCCCCACACAGCTGCCCGGTATCAAACACGTGTGGCGAGCTGACCCTGGTGGAGGCTCTCCCGCGGGTTATCTCATTTAATCCTCCAGGCCACCAAGTGAGCAGGGCCCTTTATTTCAGTCACGGCCTAGCTGACCTCAGATAAAAGACTCAGCTCTTCATGGGTGTTCTCAGAAGGTCAGGGCAAGACGGAACCTCACACTCCCTTCGTAAAGAGGGGGAGTGATTGGGAAGATAAAAATGTTCTGGAAGCAGATAGTAGAGATGGTTGCACAGCACTGTGAATGTACCATAGGTCATAATGGTACTTTTTTTTTTTT--GAGACAGGGTCTCACTGTGTCACCCAGGCTGGCACAGTGCAGTGGTGTAATTACGGCTCACTGCAGCCTCGACCTCCTGGGCTCAAGTGATCCTCCTACCTCAGCCTCCTGAGGCGCTGGGCCTACAGGTGCACCACTTCACCTGGCTAATTGTTTTTATTTTTTGTAGAGACAAGATCTCACTATGTGTTCCAGGCTCTAGTCTTGAATTCCTGGGCTCAAGCAATCCTCCTACCTCTGCCTCCAAATGTGCTGGGACTATAGGCGTGAGCCATTGTGCCTGGCCTATAATGGCACATTTTATGTTATGTGTATTTTACCACAATTTTAAAAAGAGGAAAGGCGTGACATCTAAAAGCGGACAAGGATTTACCAAAATCCTACCCAACGGTTTCGTTTTGGGTTGATGAAAATGTTCTGGAAGCAGAGGTGGTGACTGCCACCGAACTGATCGCTTCAAATTGGGTAACCTCATGCAACGTGAATTTCACCTCAATTAAAAAAAA-CAAACC------------------------------------------------------------------------------CCACCCGAGTTA-----------------------------------------------------------------------------------------------------------------------------------------------------------------------------------------------------------------------------------------GCACCATGCCTGGGCTGGGGGTCCTGGGTCACCCCACCCTGCATCAGGACTGGCTGCCGGCCCTTCTCTCCAG
>147_Hag_M_M
GTAAGGGTGCGAGGGCAGGAGATGGATTGGGCAGGGTCAGACTCTGTGACCTTAAGGCAAATCACTTCCTTTCTCTGGGCCCCTCTGAGCGTGCAATGTCTATTAATGTATGAATGTGGCTGCAATGTAGGAATGGCTCTGTGGTCCCCGAACCTCTGGAAACATATTTGTCCCAAGCACCATCAGGTCACAGGAGCACACGGAGCTGAGGCCATGAGCACAGCTGTCAGTGAACGCACAGC------------------GTGTTTGCATTCCAGGTCTCTTTCTTGCACATGCTGCCCCACCCCGCCCCCCACCTTTCAGAGGCTGCTTGGGTCATAGATCCACCTGGGCCTACAGAGCACATGTCCTGGCCAGGCCAAGCAAGTGACTCAAATGTTTGATTAGGATGGACTGGATGGGACAGCATTTCACTGTTTTATCGACAAGCTTGTGAATAAGTTCTCGTGGTGTTTGGAGAGGGAATGTTCTTTCCTCCAGAACGTTCCACAATTCTAGGAAACAAACCTTGTGGAAGCCTGTCTCTGTCTCCCACCCTCCTCATGCCGCCATGCCCCACACAGCTGCCCGGTATCAAACACGTGTGGCGAGCTGACCCTGGTGGAGGCTCTCCCGCGGGTTATCTCATTTAATCCTCCAGGCCACCAAGTGAGCAGGGCCCTTTATTTCAGTCACGGCCTAGCTGACCTCAGATAAAAGACTCAGCTCTTCATGGGTGTTCTCAGAAGGTCAGGGCAAGACGGAACCTCACACTCCCTTCGTAAAGAGGGGGAGTGATTGGGAAGATAAAAATGTTCTGGAAGCAGATAGTAGAGATGGTTGCACAGCACTGTGAATGTACCATAGGTCATAATGGTACTTTTTTTTTTTT--GAGACAGGGTCTCACTGTGTCACCCAGGCTGGCACAGTGCAGTGGTGTAATTACGGCTCACTGCAGCCTCGACCTCCTGGGCTCAAGTGATCCTCCTACCTCAGCCTCCTGAGGCGCTGGGCCTACAGGTGCACCACTTCACCTGGCTAATTGATTTTATTTTTTGTAGAGACAAGATCTCACTATGTGTTCCAGGCTCTAGTCTTGAATTCCTGGGCTCAAGCAATCCTCCTACCTCTGCCTCCAAATGTGCTGGGACTATAGGCGTGAGCCATTGTGCCTGGCCTATAATGGCACATTTTATGTTATGTGTATTTTACCACAATTTTAAAAAGAGGAAAGGCGTGACATCTAAAAGCGGACAAGGATTTACCAAAATCCTACCCAACGGTTTCGTTTTGGGTTGATGAAAATGTTCTGGAAGCAGAGGTGGTGACTGCCACCGAACTGATCGCTTCAAATTGGGTAACCTCATGCAACGTGAATTTCACCTCAATTAAAAAAAA-CAAACC------------------------------------------------------------------------------CCACCCGAGTTA-----------------------------------------------------------------------------------------------------------------------------------------------------------------------------------------------------------------------------------------GCACCATGCCTGGGCTGGGGGTCCTGGGTCACCCCACCCTGCATCAGGACTGGCTGCCGGCCCTTCTCTAAAG
>149_Hag_M_M
GTAAGGGTGCGAGGGCAGGAGATGGATTGGGCAGGGTCAGACTCTGTGACCTTAAGGCAAATCACTTCCTTTCTCTGGGCCCCTCTGAGCGTGCAATGTCTATTAATGTATGAATGTGGCTGCAATGTAGGAATGGCTCTGTGGTCCCCGAACCTCTGGAAACATATTTGTCCCAAGCACCATCAGGTCACAGGAGCACACGGAGCTGAGGCCATGAGCACAGCTGTCAGTGAACGCACAGC------------------GTGTTTGCATTCCAGGTCTCTTTCTTGCACATGCTGCCCCACCCCGCCCCCCACCTTTCAGAGGCTGCTTGGGTCATAGATCCACCTGGGCCTACAGAGCACATGTCCTGGCCAGGCCAAGCAAGTGACTCAAATGTTTGATTAGGATGGACTGGATGGGACAGCATTTCACTGTTTTATCGACAAGCTTGTGAATAAGTTCTCGTGGTGTTTGGAGAGGGAATGTTCTTTCCTCCAGAACGTTCCACAATTCTAGGAAACAAACCTTGTGGAAGCCTGTCTCTGTCTCCCACCCTCCTCATGCCGCCATGCCCCACACAGCTGCCCGGTATCAAACACGTGTGGCGAGCTGACCCTGGTGGAGGCTCTCCCGCGGGTTATCTCATTTAATCCTCCAGGCCACCAAGTGAGCAGGGCCCTTTATTTCAGTCACGGCCTAGCTGACCTCAGATAAAAGACTCAGCTCTTCATGGGTGTTCTCAGAAGGTCAGGGCAAGACGGAACCTCACACTCCCTTCGTAAAGAGGGGGAGTGATTGGGAAGATAAAAATGTTCTGGAAGCAGATAGTAGAGATGGTTGCACAGCACTGTGAATGTACCATAGGTCATAATGGTACTTTTTTTTTTTT--GAGACAGGGTCTCACTGTGTCACCCAGGCTGGCACAGTGCAGTGGTGTAATTACGGCTCACTGCAGCCTCGACCTCCTGGGCTCAAGTGATCCTCCTACCTCAGCCTCCTGAGGCGCTGGGCCTACAGGTGCACCACTTCACCTGGCTAATTGTTTTTATTTTTTGTAGAGACAAGATCTCACTATGTGTTCCAGGCTCTAGTCTTGAATTCCTGGGCTCAAGCAATCCTCCTACCTCTGCCTCCAAATGTGCTGGGACTATAGGCGTGAGCCATTGTGCCTGGCCTATAATGGCACATTTTATGTTATGTGTATTTTACCACAATTTTAAAAAGAGGAAAGGCGTGACATCTAAAAGCGGACAAGGATTTACCAAAATCCTACCCAACGGTTTCGTTTTGGGTTGATGAAAATGTTCTGGAAGCAGAGGTGGTGACTGCCACCGAACTGATCGCTTCAAATTGGGTAACCTCATGCAACGTGAATTTCACCTCAATTAAAAAAAA-CAAACC------------------------------------------------------------------------------CCACCCGAGTTA-----------------------------------------------------------------------------------------------------------------------------------------------------------------------------------------------------------------------------------------GCACCATGCCTGGGCTGGGGGTCCTGGGTCACCCCACCCTGCATCAGGACTGGCTGCCGGCCCTTCTCTCCAG
>2_Hag_F_M_1
GTAAGGGTGCGAGGGCAGGAGATGGATTGGGCAGGGTCAGACTCTGTGACCTTAAGGCAAATCACTTCCTTTCTCTGGGCCCCTCTGAGCGTGCAATGTCTATCAATGTATGAATGTGGCTGCAATGTAGGAATGGCTCTGTGGTCCCCGAACCTCTGGAAACATATTTGTCCCAAGCACCATCAGGTCACAGGAGCACACGGAGCTGAGGCCATGAGCACAGCTGTCAGTGAACGCACAGC------------------GTGTTTGCATTCCAGGTCTCTTTCTTGCACATGCTGCCCCACCCCGCCCCCCACCTTTCAGAGGCTGCTTGGGTCATAGATCCACCTGGGCCTACAGAGCACATGTCCTGGCCAGGCCAAGCAAGTGACTCAAATGTTTGATTAGGATGGACTGGATGGGACAGCATTTCACTGTTTTATCGACAAGCTTGTGAGTAAGTTCTCGTGGTGTTTGGAGAGGGAATGTTCTTTCCTCCAGAACGTTCCACAATTCTAGGAAACAAACCTTGTGGAAGCCTGTCTCTGTCTCCCACCCTCCTCATGCCGCCATGCCCCACACAGCTGCCCGGTATCAAACATGTGTGGCGAGCTGACCCTGGTGGAGGCTCTCCCGCGGGTTATCTCATTTAATCCTCCAGGCCACCAAGTGAGCAGGGCCCTTTATTTCAGTCACGGCCTAGCTGACCTCAGATAAAAGACTCAGCTCTTCATGGGTGTTCTCAGAAGGTCAGGGCAAGACGGAACCTCACACTCCCTTCGTAAAGAGGGGGAGTGATTGGGAAGATGAAAATGTTCTGGAAGCAGATAGTGGAGATGGTTGCACAGCACTGTGAATGTACCATAGGTCATAATGGTACTTTTTTTTTTT---GAGACAGGGTCTCACTGTGTCACCCAGGCTGGCACAGTGCAGTGGTGTAATTACGGCTCACTGCAGCCTCGACCTCCTGGGCTCAAGTGATCCTCCTACCTCAGCCTCCTGAGGCGCTGGGCCTACAGGTGCACCACTTCACCTGGCTAATTGTTTTTATTTTTTGTAGAGACAAGATCTCACTATGTGTTCCAGGCTCTAGTCTTGAATTCCTGGGCTCAAGCAATCCTCCTACCTCTGCCTCCAAATGTGCTGGGACTATAGGCGTGAGCCATTGTGCCTGGCCTATAATGGCACATTTTATGTTATGTGTATTTTACCACAATTTTAAAAAGAGGAAAGGCGTGACATCTAAAAGCGGACAAGGATTTACCAAAATCCTACCCAACGGTTTCGTTTTGGGTTGATGAAAATGTTCTGGAAGCAGAGGTGGTGACTGCCACCGAACTGATCGCTTCAAATTGGGTAACCTCATGCAACGTGAATTTCACCTCAATTAAAAAAAA-CAAACC------------------------------------------------------------------------------CCACCCGAGTTA-----------------------------------------------------------------------------------------------------------------------------------------------------------------------------------------------------------------------------------------GCACCATGCCTGGGCTGGGGGTCCTGGGTCACCCCACCCTGCATCAGGACTGGCTGCCGGCCCTTCTCTCCAG
>2_Hag_F_M_2
GTAAGGGTGCGAGGGCACGAGATGGATTGGGCAGGGTCAGACTCTGTGACCTTAAGGCAAATCACTTCCTGTCTCTGGGCCCCTCTGAGCGTGCAATGTCTATCAATGTATGAATGTGGCTGCAATGTAGGAATGGCTCTGTGGTCCCCGAACCTCTGGAAACATATTTGTCCCAAGCACCATCAGGTCACAGGAGCACACGGAGCTCAGGCCATGAGCACAGCTGTCAGTGAACGCACAGC------------------GTGTTTGCATTCCAGGTCTCTTTCTTGCACATGCTGCCCCACCCCGCCCCCCACCTTTCAGAGGCTGCTTGGGTCATAGATCCACCTGGGCCTACAGAGCACATGTCCTGGCCAGGCCAAGCAAGTGACTCAAATGTTTGATTAGGATGGACTGGATGGGACAGCATTTCACTGTTTTATCGACAAGCTTGTGAGTAAGTTCTCGTGGTGTTTGGAGAGGGAATGTTCTTTCCTCCAGAACGTTCCACAATTCTAGGAAACAAACCTTGTGGAAGCCTGTCTCTGTCTCCCACCCTCCTCATGCCGCCATGCCCCACACAGCTGCCCGGTATCAAACATGTGTGGCGAGCTGACCCTGGTGGAGGCTCTCCCGCGGGTTATCTCATTTAATCCTCCAGGCCACCAAGTGAGCAGGGCCCTTTATTTCAGTCACGGCCTAGCTGACCTCAGATAAAAGACTCAGCTCTTCATGGGTGTTCTCAGAAGGTCAGGGCAAGACGGAACCTCACACTCCCTTCGTAAAGAGGGGGAGTGATTGGGAAGATGAAAATGTTCTGGAAGCAGATAGTGGAGATGGTTGCACAGCACTGTGAATGTGCCATAGGTCATAATGGTACTTTTTTTTTTT---GAGACAGGGTCTCACTGTGTCACCCAGGCTGGCACAGTGCAGTGGTGTAATTACGGCTCACTGCAGCCTCGACCTCCTGGGCTCAAGTGATCCTCCTACCTCAGCCTCCTGAGGCGCTGGGCCTACAGGTGCACCACTTCACCTGGCTAATTGTTTTTATTTTTTGTAGAGACAAGATCTCACTGTGTGTTCCAGGCTCTAGTCTTGAATTCCTGGGCTCAAGCAATCCTCCTACCTCTGCCTCCAAATGTGCTGGGACTATAAGCGTGAGCCATTGTGCCTGGCCTATAATGGCACATTTTATGTTATGTGTATTTTACCACAATTTTAAAAAGAGGAAAGGCGTGACATCTAAAAGCAGACAAGGATTTACCAAAATCGTACCCAACGGTTTCGTTTTGGGTTGATGAAAATGTTCTGGAAGCAGAGGTGGTGACTGCCACCGAACTGATCGCTTCAAATTGGGTAACCTCATGCAACGTGAATTTCACCTCAATTAAAAAAAA-CAAACC------------------------------------------------------------------------------CCACCCGAGTTA-----------------------------------------------------------------------------------------------------------------------------------------------------------------------------------------------------------------------------------------GCACCATGCCTGGGCTGGGGGTCCTGGGTCACCCTACCCTGCATCAGGACTGGCTGCCGGCCCTTCTCTCCAG
>62_Hag_F_M_1
GTAAGGGTGCGAGGGCAGGAGATGGATTGGGCAGGGTCAGACTCTGTGACCTTAAGGCAAATCACTTCCTTTCTCTGGGCCCCTCTGAGCGTGCAATGTCTATTAATGTATGAATGTGGCTGCAATGTAGGAATGGCTCTGTGGTCCCCGAACCTCTGGAAACATATTTGTCCCAAGCACCATCAGGTCACAGGAGCACACGGAGCTGAGGCCATGAGCACAGCTGTCAGTGAACGCACAGC------------------GTGTTTGCATTCCAGGTCTCTTTCTTGCACATGCTGCCCCACCCCGCCCCCCACCTTTCAGAGGCTGCTTGGGTCATAGATCCACCTGGGCCTACAGAGCACATGTCCTGGCCAGGCCAAGCAAGTGACTCAAATGTTTGATTAGGATGGACTGGATGGGACAGCATTTCACTGTTTTATCGACAAGCTTGTGAATAAGTTCTCGTGGTGTTTGGAGAGGGAATGTTCTTTCCTCCAGAACGTTCCACAATTCTAGGAAACAAACCTTGTGGAAGCCTGTCTCTGTCTCCCACCCTCCTCATGCCGCCATGCCCCACACAGCTGCCCGGTATCAAACACGTGTGGCGAGCTGACCCTGGTGGAGGCTCTCCCGCGGGTTATCTCATTTAATCCTCCAGGCCACCAAGTGAGCAGGGCCCTTTATTTCAGTCACGGCCTAGCTGACCTCAGATAAAAGACTCAGCTCTTCATGGGTGTTCTCAGAAGGTCAGGGCAAGACGGAACCTCACACTCCCTTCGTAAAGAGGGGGAGTGATTGGGAAGATAAAAATGTTCTGGAAGCAGATAGTAGAGATGGTTGCACAGCACTGTGAATGTACCATAGGTCATAATGGTACTTTTTTTTTTTT--GAGACAGGGTCTCACTGTGTCACCCAGGCTGGCACAGTGCAGTGGTGTAATTACGGCTCACTGCAGCCTCGACCTCCTGGGCTCAAGTGATCCTCCTACCTCAGCCTCCTGAGGCGCTGGGCCTACAGGTGCACCACTTCACCTGGCTAATTGTTTTTATTTTTTGTAGAGACAAGATCTCACTATGTGTTCCAGGCTCTAGTCTTGAATTCCTGGGCTCAAGCAATCCTCCTACCTCTGCCTCCAAATGTGCTGGGACTATAGGCGTGAGCCATTGTGCCTGGCCTATAATGGCACATTTTATGTTATGTGTATTTTACCACAATTTTAAAAAGAGGAAAGGCGTGACATCTAAAAGCGGACAAGGATTTACCAAAATCCTACCCAACGGTTTCGTTTTGGGTTGATGAAAATGTTCTGGAAGCAGAGGTGGTGACTGCCACCGAACTGATCGCTTCAAATTGGGTAACCTCATGCAACGTGAATTTCACCTCAATTAAAAAAAA-CAAACC------------------------------------------------------------------------------CCACCCGAGTTA-----------------------------------------------------------------------------------------------------------------------------------------------------------------------------------------------------------------------------------------GCACCATGCCTGGGCTGGGGGTCCTGGGTCACCCCACCCTGCATCAGGACTGGCTGCCGGCCCTTCTCTCCAG
>62_Hag_F_M_2
GTAAGGGTGCGAGGGCAGGAGATGGATTGGGCAGGGTCAGACTCTGTGACCTTAAGGCAAATCACTTCCTTTCTCTGGGCCCCTCTGAGCGTGCAATGTCTATTAATGTATGAATGTGGCTGCAATGTAGGAATGGCTCTGTGGTCCCCGAACCTCTGGAAACATATTTGTCCCAAGCACCATCAGGTCACAGGAGCACACGGAGCTGAGGCCATGAGCACAGCTGTCAGTGAACGCACAGC------------------GTGTTTGCATTCCAGGTCTCTTTCTTGCACATGCTGCCCCACCCCGCCCCCCACCTTTCAGAGGCTGCTTGGGTCATAGATCCACCTGGGCCTACAGAGCACATGTCCTGGCCAGGCCAAGCAAGTGACTCAAATGTTTGATTAGGATGGACTGGATGGGACAGCATTTCACTGTTTTATCGACAAGCTTGTGAATAAGTTCTCGTGGTGTTTGGAGAGGGAATGTTCTTTCCTCCAGAACGTTCCACAATTCTAGGAAACAAATCTTGTGGAAGCCTGTCTCTGTCTCCCACCCTCCTCATGCCGCCATGCCCCACACAGCTGCCCGGTATCAAACACGTGTGGCGAGCTGACCCTGGTGGAGGCTCTCCCGCGGGTTATCTCATTTAATCCTCCAGGCCACCAAGTGAGCAGGGCCCTTTATTTCAGTCACGGCCTAGCTGACCTCAGATAAAAGACTCAGCTCTTCATGGGTGTTCTCAGAAGGTCAGGGCAAGACGGAACCTCACACTCCCTTCGTAAAGAGGGGGAGTGATTGGGAAGATAAAAATGTTCTGGAAGCAGATAGTAGAGATGGTTGCACAGCACTGTGAATGTACCATAGGTCATAATGGTACTTTTTTTTTTTT--GAGACAGGGTCTCACTGTGTCACCCAGGCTGGCACAGTGCAGTGGTGTAATTACGGCTCACTGCAGCCTCGACCTCCTGGGCTCAAGTGATCCTCCTACCTCAGCCTCCTGAGGCGCTGGGCCTACAGGTGCACCACTTCACCTGGCTAATTGTTTTTATTTTTTGTAGAGACAAGATCTCACTATGTGTTCCAGGCTCTAGTCTTGAATTCCTGGGCTCAAGCAATCCTCCTACCTCTGCCTCCAAATGTGCTGGGACTATAGGCGTGAGCCATTGTGCCTGGCCTATAATGGCACATTTTATGTTATGTGTATTTTACCACAATTTTAAAAAGAGGAAAGGCGTGACATCTAAAAGCGGACAAGGATTTACCAAAATCCTACCCAACGGTTTCGTTTTGGGTTGATGAAAATGTTCTGGAAGCAGAGGTGGTGACTGCCACCGAACTGATCGCTTCAAATTGGGTAACCTCATGCAACGTGAATTTCACCTCAATTAAAAAAAA-CAAACC------------------------------------------------------------------------------CCACCCGAGTTA-----------------------------------------------------------------------------------------------------------------------------------------------------------------------------------------------------------------------------------------GCACCATGCCTGGGCTGGGGGTCCTGGGTCACCCCACCCTGCATCAGGACTGGCTGCCGGCCCTTCTCTCCAG
>69_Hag_F_M_1
GTAAGGGTGCGAGGGCAGGAGATGGATTGGGCAGGGTCAGACTCTGTGACCTTAAGGCAAATCACTTCCTTTCTCTGGGCCCCTCTGAGCGTGCAATGTCTATTAATGTATGAATGTGGCTGCAATGTAGGAATGGCTCTGTGGTCCCCGAACCTCTGGAAACATATTTGTCCCAAGCACCATCAGGTCACAGGAGCACACGGAGCTGAGGCCATGAGCACAGCTGTCAGTGAACGCACAGC------------------GTGTTTGCATTCCAGGTCTCTTTCTTGCACATGCTGCCCCACCCCGCCCCCCACCTTTCAGAGGCTGCTTGGGTCATAGATCCACCTGGGCCTACAGAGCACATGTCCTGGCCAGGCCAAGCAAGTGACTCAAATGTTTGATTAGGATGGACTGGATGGGACAGCATTTCACTGTTTTATCGACAAGCTTGTGAATAAGTTCTCGTGGTGTTTGGAGAGGGAATGTTCTTTCCTCCAGAACGTTCCACAATTCTAGGAAACAAACCTTGTGGAAGCCTGTCTCTGTCTCCCACCCTCCTCATGCCGCCATGCCCCACACAGCTGCCCGGTATCAAACACGTGTGGCGAGCTGACCCTGGTGGAGGCTCTCCCGCGGGTTATCTCATTTAATCCTCCAGGCCACCAAGTGAGCAGGGCCCTTTATTTCAGTCACGGCCTAGCTGACCTCAGATAAAAGACTCAGCTCTTCATGGGTGTTCTCAGAAGGTCAGGGCAAGACGGAACCTCACACTCCCTTCGTAAAGAGGGGGAGTGATTGGGAAGATAAAAATGTTCTGGAAGCAGATAGTAGAGATGGTTGCACAGCACTGTGAATGTACCATAGGTCATAATGGTACTTTTTTTTTTTT--GAGACAGGGTCTCACTGTGTCACCCAGGCTGGCACAGTGCAGTGGTGTAATTACGGCTCACTGCAGCCTCGACCTCCTGGGCTCAAGTGATCCTCCTACCTCAGCCTCCTGAGGCGCTGGGCCTACAGGTGCACCACTTCACCTGGCTAATTGTTTTTATTTTTTGTAGAGACAAGATCTCACTATGTGTTCCAGGCTCTAGTCTTGAATTCCTGGGCTCAAGCAATCCTCCTACCTCTGCCTCCAAATGTGCTGGGACTATAGGCGTGAGCCATTGTGCCTGGCCTATAATGGCACATTTTATGTTATGTGTATTTTACCACAATTTTAAAAAGAGGAAAGGCGTGACATCTAAAAGCGGACAAGGATTTACCAAAATCCTACCCAACGGTTTCGTTTTGGGTTGATGAAAATGTTCTGGAAGCAGAGGTGGTGACTGCCACCGAACTGATCGCTTCAAATTGGGTAACCTCATGCAACGTGAATTTCACCTCAATTAAAAAAAA-CAAACC------------------------------------------------------------------------------CCACCCGAGTTA-----------------------------------------------------------------------------------------------------------------------------------------------------------------------------------------------------------------------------------------GCACCATGCCTGGGCTGGGGGTCCTGGGTCACCCCACCCTGCATCAGGACTGGCTGCCGGCCCTTCTCTCCAG
>69_Hag_F_M_2
GTAAGGGTGCGAGGGCAGGAGATGGATTGGGCAGGGTCAGACTCTGTGACCTTAAGGCAAATCACTTCCTTTCTCTGGGCCCCTCTGAGCGTGCAATGTCTATTAATGTATGAATGTGGCTGCAATGTAGGAATGGCTCTGTGGTCCCCGAACCTCTGGAAACATATTTGTCCCAAGCACCATCAGGTCACAGGAGCACACGGAGCTGAGGCCATGAGCACAGCTGTCAGTGAACGCACAGC------------------GTGTTTGCATTCCAGGTCTCTTTCTTGCACATGCTGCCCCACCCCGCCCCCCACCTTTCAGAGGCTGCTTGGGTCATAGATCCACCTGGGCCTACAGAGCACATGTCCTGGCCAGGCCAAGCAAGTGACTCAAATGTTTGATTAGGATGGACTGGATGGGACAGCATTTCACTGTTTTATCGACAAGCTTGTGAATAAGTTCTCGTGGTGTTTGGAGAGGGAATGTTCTTTCCTCCAGAACGTTCCACAATTCTAGGAAACAAACCTTGTGGAAGCCTGTCTCTGTCTCCCACCCTCCTCATGCCGCCATGCCCCACACAGCTGCCCGGTATCAAACACGTGTGGCGAGCTGACCCTGGTGGAGGCTCTCCCGCGGGTTATCTCATTTAATCCTCCAGGCCACCAAGTGAGCAGGGCCCTTTATTTCAGTCACGGCCTAGCTGACCTCAGATAAAAGACTCAGCTCTTCATGGGTGTTCTCAGAAGGTCAGGGCAAGACGGAACCTCACACTCCCTTCGTAAAGAGGGGGAGTGATTGGGAAGATAAAAATGTTCTGGAAGCAGATAGTAGAGATGGTTGCACAGCACTGTGAATGTACCATAGGTCATAATGGTACTTTTTTTTTTTT--GAGACAGGGTCTCACTGTGTCACCCAGGCTGGCACAGTGCAGTGGTGTAATTACGGCTCACTGCAGCCTCGACCTCCTGGGCTCAAGTGATCCTCCTACCTCAGCGTCCTGAGGCGCTGGGCCTACAGGTGCACCACTTCACCTGGCTAATTGTTTTTATTTTTTGTAGAGACAAGATCTCACTATGTGTTCCAGGCTCTAGTCTTGAATTCCTGGGCTCAAGCAATCCTCCTACCTCTGCCTCCAAATGTGCTGGGACTATAGGCGTGAGCCATTGTGCCTGGCCTATAATGGCACATTTTATGTTATGTGTATTTTACCACAATTTTAAAAAGAGGAAAGGCGTGACATCTAAAAGCGGACAAGGATTTACCAAAATCCTACCCAACGGTTTCGTTTTGGGTTGATGAAAATGTTCTGGAAGCAGAGGTGGTGACTGCCACCGAACTGATCGCTTCAAATTGGGTAACCTCATGCAACGTGAATTTCACCTCAATTAAAAAAAA-CAAACC------------------------------------------------------------------------------CCACCCGAGTTA-----------------------------------------------------------------------------------------------------------------------------------------------------------------------------------------------------------------------------------------GCACCATGCCTGGGCTGGGGGTCCTGGGTCACCCCACCCTGCATCAGGACTGGCTGCCGGCCCTTCTCTCCAG
>73_Hag_F_M_1
GTAAGGGTGCGAGGGCAGGAGATGGATTGGGCAGGGTCAGACTCTGTGACCTTAAGGCAAATCACTTCCTTTCTCTGGGCCCCTCTGAGCGTGCAATGTCTATTAATGTATGAATGTGGCTGCAATGTAGGAATGGCTCTGTGGTCCCCGAACCTCTGGAAACATATTTGTCCCAAGCACCATCAGGTCACAGGAGCACACGGAGCTGAGGCCATGAGCACAGCTGTCAGTGAACGCACAGC------------------GTGTTTGCATTCCAGGTCTCTTTCTTGCACATGCTGCCCCACCCCGCCCCCCACCTTTCAGAGGCTGCTTGGGTCATAGATCCACCTGGGCCTACAGAGCACATGTCCTGGCCAGGCCAAGCAAGTGACTCAAATGTTTGATTAGGATGGACTGGATGGGACAGCATTTCACTGTTTTATCGACAAGCTTGTGAATAAGTTCTCGTGGTGTTTGGAGAGGGAATGTTCTTTCCTCCAGAACGTTCCACAATTCTAGGAAACAAACCTTGTGGAAGCCTGTCTCTGTCTCCCACCCTCCTCATGCCGCCATGCCCCACACAGCTGCCCGGTATCAAACACGTGTGGCGAGCTGACCCTGGTGGAGGCTCTCCCGCGGGTTATCTCATTTAATCCTCCAGGCCACCAAGTGAGCAGGGCCCTTTATTTCAGTCACGGCCTAGCTGACCTCAGATAAAAGACTCAGCTCTTCATGGGTGTTCTCAGAAGGTCAGGGCAAGACGGAACCTCACACTCCCTTCGTAAAGAGGGGGAGTGATTGGGAAGATAAAAATGTTCTGGAAGCAGATAGTAGAGATGGTTGCACAGCACTGTGAATGTACCATAGGTCATAATGGTACTTTTTTTTTTTT--GAGACAGGGTCTCACTGTGTCACCCAGGCTGGCACAGTGCAGTGGTGTAATTACGGCTCACTGCAGCCTCGACCTCCTGGGCTCAAGTGATCCTCCTACCTCAGCCTCCTGAGGCGCTGGGCCTACAGGTGCACCACTTCACCTGGCTAATTGTTTTTATTTTTTGTAGAGACAAGATCTCACTATGTGTTCCAGGCTCTAGTCTTGAATTCCTGGGCTCAAGCAATCCTCCTACCTCTGCCTCCAAATGTGCTGGGACTATAGGCGTGAGCCATTGTGCCTGGCCTATAATGGCACATTTTATGTTATGTGTATTTTACCACAATTTTAAAAAGAGGAAAGGCGTGACATCTAAAAGCGGACAAGGATTTACCAAAATCCTACCCAACGGTTTCGTTTTGGGTTGATGAAAATGTTCTGGAAGCAGAGGTGGTGACTGCCACCGAACTGATCGCTTCAAATTGGGTAACCTCATGCAACGTGAATTTCACCTCAATTAAAAAAAA-CAAACC------------------------------------------------------------------------------CCACCCGAGTTA-----------------------------------------------------------------------------------------------------------------------------------------------------------------------------------------------------------------------------------------GCACCATGCCTGGGCTGGGGGTCCTGGGTCACCCCACCCTGCATCAGGACTGGCTGCCGGCCCTTCTCTCCAG
>73_Hag_F_M_2
GTAAGGGTGCGAGGGCAGGAGATGGATTGGGCAGGGTCAGACTCTGTGACCTTAAGGCAAATCACTTCCTTTCTCTGGGCCCCTCTGAGCGTGCAATGTCTATTAATGTATGAATGTGGCTGCAATGTAGGAATGGCTCTGTGGTCCCCGAACCTCTGGAAACATATTTGTCCCAAGCACCATCAGGTCACAGGAGCACACGGAGCTGAGGCCATGAGCACAGCTGTCAGTGAACGCACAGC------------------GTGTTTGCATTCCAGGTCTCTTTCTTGCACATGCTGCCCCACCCCGCCCCCCACCTTTCAGAGGCTGCTTGGGTCATAGATCCACCTGGGCCTACAGAGCACATGTCCTGGCCAGGCCAAGCAAGTGACTCAAATGTTTGATTAGGATGGACTGGATGGGACAGCATTTCACTGTTTTATCGACAAGCTTGTGAGTAAGTTCTCGTGGTGTTTGGAGAGGGAATGTTCTTTCCTCCAGAACGTTCCACAATTCTAGGAAACAAACCTTGTGGAAGCCTGTCTCTGTCTCCCACCCTCCTCATGCCGCCATGCCCCACACAGCTGCCCGGTATCAAACACGTGTGGCGAGCTGACCCTGGTGGAGGCTCTCCCGCGGGTTATCTCATTTAATCCTCCAGGCCACCAAGTGAGCAGGGCCCTTTATTTCAGTCACGGCCTAGCTGACCTCAGATAAAAGACTCAGCTCTTCATGGGTGTTCTCAGAAGGTCAGGGCAAGACGGAACCTCACACTCCCTTCGTAAAGAGGGGGAGTGATTGGGAAGATGAAAATGTTCTGGAAGCAGATAGTAGAGATGGTTGCACAGCACTGTGAATGTACCATAGGTCATAATGGTACTTTTTTTTTTTT--GAGACAGGGTCTCACTGTGTCACCCAGGCTGGCACAGTGCAGTGGTGTAATTACGGCTCACTGCAGCCTCGACCTCCTGGGCTCAAGTGATCCTCCTACCTCAGCCTCCTGAGGCGCTGGGCCTACAGGTGCACCACTTCACCTGGCTAATTGTTTTTATTTTTTGTAGAGACAAGATCTCACTATGTGTTCCAGGCTCTAGTCTTGAATTCCTGGGCTCAAGCAATCCTCCTACCTCTGCCTCCAAATGTGCTGGGACTATAGGCGTGAGCCATTGTGCCTGGCCTATAATGGCACATTTTATGTTATGTGTATTTTACCACAATTTTAAAAAGAGGAAAGGCGTGACATCTAAAAGCGGACAAGGATTTACCAAAATCCTACCCAACGGTTTCGTTTTGGGTTGATGAAAATGTTCTGGAAGCAGAGGTGGTGACTGCCACCGAACTGATCGCTTCAAATTGGGTAACCTCATGCAACGTGAATTTCACCTCAATTAAAAAAAA-CAAACC------------------------------------------------------------------------------CCACCCGAGTTA-----------------------------------------------------------------------------------------------------------------------------------------------------------------------------------------------------------------------------------------GCACCATGCCTGGGCTGGGGGTCCTGGGTCACCCCACCCTGCATCAGGACTGGCTGCCGGCCCTTCTCTCCAG
>92_Hag_F_M_1
GTAAGGGTGCGAGGGCAGGAGATGGATTGGGCAGGGTCAGACTCTGTGACCTTAAGGCAAATCACTTCCTTTCTCTGGGCCCCTCTGAGCGTGCAATGTCTATCAATGTATGAATGTGGCTGCAATGTAGGAATGGCTCTGTGGTCCCCGAACCTCTGGAAACATATTTGTCCCAAGCACCATCAGGTCACAGGAGCACACGGAGCTGAGGCCATGAGCACAGCTGTCAGTGAACGCACAGC------------------GTGTTTGCATTCCAGGTCTCTTTCTTGCACATGCTGCCCCACCCCGCCCCCCACCTTTCAGAGGCTGCTTGGGTCATAGATCCACCTGGGCCTACAGAGCACATGTCCTGGCCAGGCCAAGCAAGTGACTCAAATGTTTGATTAGGATGGACTGGATGGGACAGCATTTCACTGTTTTATCGACAAGCTTGTGAGTAAGTTCTCGTGGTGTTTGGAGAGGGAATGTTCTTTCCTCCAGAACGTTCCACAATTCTAGGAAACAAACCTTGTGGAAGCCTGTCTCTGTCTCCCACCCTCCTCATGCCGCCATGCCCCACACAGCTGCCCGGTATCAAACATGTGTGGCGAGCTGACCCTGGTGGAGGCTCTCCCGCGGGTTATCTCATTTAATCCTCCAGGCCACCAAGTGAGCAGGGCCCTTTATTTCAGTCACGGCCTAGCTGACCTCAGATAAAAGACTCAGCTCTTCATGGGTGTTCTCAGAAGGTCAGGGCAAGACGGAACCTCACACTCCCTTCGTAAAGAGGGGGAGTGATTGGGAAGATGAAAATCTTCTGGAAGCAGATAGTGGAGATGGTTGCACAGCACTGTGAATGTACCATAGGTCATAATGGTACTTTTTTTTTTTT--GAGACAGGGTCTCACTGTGTCACCCAGGCTGGCACAGTGCAGTGGTGTAATTACGGCTCACTGCAGCCTCGACCTCCTGGGCTCAAGTGATCCTCCTACCTCAGCCTCCTGAGGCGCTGGGCCTACAGGTGCACCACTTCACCTGGCTAATTGTTTTTATTTTTTGTAGAGACAAGATCTCACTATGTGTTCCAGGCTCTAGTCTTGAATTCCTGGGCTCAAGCAATCCTCCTACCTCTGCCTCCAAATGTGCTGGGACTATAGGCATGAGCCATTGTGCCTGGCCTATAATGGCACATTTTATGTTATGTGTATTTTACCACAATTTTAAAAAGAGGAAAGGCGTGACATCTAAAAGCGGACAAGGATTTACCAAAATCCTACCCAACGGTTTCGTTTTGGGTTGATGAAAATGTTCTGGAAGCAGAGGTGGTGACTGCCACCGAACTGATCGCTTCAAATTGGGTAACCTCATGCAACGTGAATTTCACCTCAATTAAAAAAAA-CAAACC------------------------------------------------------------------------------CCACCCGAGTTA-----------------------------------------------------------------------------------------------------------------------------------------------------------------------------------------------------------------------------------------GCACCATGCCTGGGCTGGGGGTCCTGGGTCACCCCACCCTGCATCAGGACTGGCTGCCGGCCCTTCTCTCCAG
>92_Hag_F_M_2
GTAAGGGTGCGAGGGCACGAGATGGATTGGGCAGGGTCAGACTCTGTGACCTTAAGGCAAATCACTTCCTTTCTCTGGGCCCCTCTGAGCGTGCAATGTCTATCAATGTATGAATGTGGCTGCAATGTAGGAATGGCTCTGTGGTCCCCGAACCTCTGGAAACATATTTGTCCCAAGCACCATCAGGTCACAGGAGCACACGGAGCTGAGGCCATGAGCACAGCTGTCAGTGAACGCACAGC------------------GTGTTTGCATTCCAGGTCTCTTTCTTGCACATGCTGCCCCACCCCGCCCCCCACCTTTCAGAGGCTGCTTGGGTCATAGATCCACCTGGGCCTACAGAGCACATGTCCTGGCCAGGCCAAGCAAGTGGCTCAAATGTTTGATTAGGATGGACTGGATGGGACAGCATTTCACTGTTTTATCGACAAGCTTGTGAGTAAGTTCTCGTGGTGTTTGGAGAGGGAATGTTCTTTCCTCCAGAACGTTCCACAATTCTAGGAAACAAACCTTGTGGAAGCCTGTCTCTGTCTCCCACCCTCCTCATGCCGCCATGCCCCACACAGCTGCCCGGTATCAAACATGTGTGGCGAGCTGACCCTGGTGGAGGCTCTCCCGCGGGTTATCTCATTTAATCCTCCAGGCCACCAAGTGAGCAGGGCCCTTTATTTCAGTCACGGCCTAGCTGACCTCAGATAAAAGACTCAGCTCTTCATGGGTGTTCTCAGAAGGTCAGGGCAAGACGGAACCTCACACTCCCTTCGTAAAGAGGGGGAGTGATTGGGAAGATGAAAATCTTCTGGAAGCAGATAGTGGAGATGGTTGCACAGCACTGTGAATGTACCATAGGTCATAATGGTACTTTTTTTTTTTT--GAGACAGGGTCTCACTGTGTCACCCAGGCTGGCACAGTGCAGTGGTGTAATTACGGCTCACTGCAGCCTCGACCTCCTGGGCTCAAGTGATCCTCCTACCTCAGCCTCCTGAGGAGCTGGGCCTACAGGTGCACCACTTCACCTGGCTAATTGTTTTTATTTTTTGTAGAGACAAGATCTCACTATGTGTTCCAGGCTCTAGTCTTGAATTCCTGGGCTCAAGCAATCCTCCTACCTCTGCCTCCAAATGTGCTGGGACTATAGGCATGAGCCATTGTGCCTGGCCTATAATGGCACATTTTATGTTATGTGTATTTTACCACAATTTTAAAAAGAGGAAAGGCGTGACATCTAAAAGCGGACAAGGATTTACCAAAATCCTACCCAACGGTTTCGTTTTGGGTTGATGAAAATGTTCTGGAAGCAGAGGTGGTGACTGCCACCGAACTGATCGCTTCAAATTGGGTAACCTCATGCAACGTGAATTTCACCTCAATTAAAAAAAA-CAAACC------------------------------------------------------------------------------CCACCCGAGTTA-----------------------------------------------------------------------------------------------------------------------------------------------------------------------------------------------------------------------------------------GCACCATGCCTGGGCTGGGGGTCCTGGGTCACCCCACCCTGCATCAGGACTGGCTGCCGGCCCTTCTCTCCAG
>99_Hag_F_M_1
GTAAGGGTGCGAGGGCAGGAGATGGATTGGGCAGGGTCAGACTCTGTGACCTTAAGGCAAATCACTTCCTTTCTCTGGGCCCCTCTGAGCGTGCAATGTCTATTAATGTATGAATGTGGCTGCAATGTAGGAATGGCTCTGTGGTCCCCGAACCTCTGGAAACATATTTGTCCCAAGCACCATCAGGTCACAGGAGCACACGGAGCTGAGGCCATGAGCACAGCTGTCAGTGAACGCACAGC------------------GTGTTTGCATTCCAGGTCTCTTTCTTGCACATGCTGCCCCACCCCGCCCCCCACCTTTCAGAGGCTGCTTGGGTCATAGATCCACCTGGGCCTACAGAGCACATGTCCTGGCCAGGCCAAGCAAGTGACTCAAATGTTTGATTAGGATGGACTGGATGGGACAGCATTTCACTGTTTTATCGACAAGCTTGTGAATAAGTTCTCGTGGTGTTTGGAGAGGGAATGTTCTTTCCTCCAGAACGTTCCACAATTCTAGGAAACAAACCTTGTGGAAGCCTGTCTCTGTCTCCCACCCTCCTCATGCCGCCATGCCCCACACAGCTGCCCGGTATCAAACACGTGTGGCGAGCTGACCCTGGTGGAGGCTCTCCCGCGGGTTATCTCATTTAATCCTCCAGGCCACCAAGTGAGCAGGGCCCTTTATTTCAGTCACGGCCTAGCTGACCTCAGATAAAAGACTCAGCTCTTCATGGGTGTTCTCAGAAGGTCAGGGCAAGACGGAACCTCACACTCCCTTCGTAAAGAGGGGGAGTGATTGGGAAGATGAAAATGTTCTGGAAGCAGATAGTAGAGATGGTTGCACAGCACTGTGAATGTACCATAGGTCATAATGGTACTTTTTTTTTTTT--GAGACAGGGTCTCACTGTGTCACCCAGGCTGGCACAGTGCAGTGGTGTAATTACGGCTCACTGCAGCCTCGACCTCCTGGGCTCAAGTGATCCTCCTACCTCAGCCTCCTGAGGCGCTGGGCCTACAGGTGCACCACTTCACCTGGCTAATTGTTTTTATTTTTTGTAGAGACAAGATCTCACTATGTGTTCCAGGCTCTAGTCTTGAATTCCTGGGCTCAAGCAATCCTCCTACCTCTGCCTCCAAATGTGCTGGGACTATAGGCGTGAGCCATTGTGCCTGGCCTATAATGGCACATTTTATGTTATGTGTATTTTACCACAATTTTAAAAAGAGGAAAGGCGTGACATCTAAAAGCGGACAAGGATTTACCAAAATCCTACCCAACGGTTTCGTTTTGGGTTGATGAAAATGTTCTGGAAGCAGAGGTGGTGACTGCCACCGAACTGATCGCTTCAAATTGGGTAACCTCATGCAACGTGAATTTCACCTCAATTAAAAAAAA-CAAACC------------------------------------------------------------------------------CCACCCGAGTTA-----------------------------------------------------------------------------------------------------------------------------------------------------------------------------------------------------------------------------------------GCACCATGCCTGGGCTGGGGGTCCTGGGTCACCCCACCCTGCATCAGGACTGGCTGCCGGCCCTTCTCTCCAG
>99_Hag_F_M_2
GTAAGGGTGCGAGGGCAGGAGATGGATTGGGCAGGGTCAGACTCTGTGACCTTAAGGCAAATCACTTCCTTTCTCTGGGCCCCTCTGAGCGTGCAATGTCTATTAATGTATGAATGTGGCTGCAATGTAGGAATGGCTCTGTGGTCCCCGAACCTCTGGAAACATATTTGTCCCAAGCACCATCAGGTCACAGGAGCACACGGAGCTGAGGCCATGAGCACAGCTGTCAGTGAACGCACAGC------------------GTGTTTGCATTCCAGGTCTCTTTCTTGCACATGCTGCCCCACCCCGCCCCCCACCTTTCAGAGGCTGCTTGGGTCATAGATCCACCTGGGCCTACAGAGCACATGTCCTGGCCAGGCCAAGCAAGTGACTCAAATGTTTGATTAGGATGGACTGGATGGGACAGCATTTCACTGTTTTATCGACAAGCTTGTGAATAAGTTCTCGTGGTGTTTGGAGAGGGAATGTTCTTTCCTCCAGAACGTTCCACAATTCTAGGAAACAAACCTTGTGGAAGCCTGTCTCTGTCTCCCACCCTCCTCATGCCACCATGCCCCACACAGCTGCCCGGTATCAAACACGTGTGGCGAGCTGACCCTGGTGGAGGCTCTCCCGCGGGTTATCTCATTTAATCCTCCAGGCCACCAAGTGAGCAGGGCCCTTTATTTCAGTCACGGCCTAGCTGACCTCAGATAAAAGACTCAGCTCTTCATGGGTGTTCTCAGAAGGTCAGGGCAAGACGGAACCTCACACTCCCTTCGTAAAGAGGGGGAGTGATTGGGAAGATGAAAATGTTCTGGAAGCAGATAGTAGAGATGGTTGCACAGCACTGTGAATGTACCATAGGTCATAATGGTACTTTTTTTTTTTT--GAGACAGGGTCTCACTGTGTCACCCAGGCTGGCACAGTGCAGTGGTGTAATTACGGCTCACTGCAGCCTCGACCTCCTGGGCTCAAGTGATCCTCCTACCTCAGCCTCCTGAGGAGCTGGGCCTACAGGTGCACCACTTCACCTGGCTAATTGTTTTTATTTTTTGTAGAGACAAGATCTCACTATGTGTTCCAGGCTCTAGTCTTGAATTCCTGGGCTCAAGCAATCCTCCTACCTCTGCCTCCAAATGTGCTGGGACTATAGGCGTGAGCCATTGTGCCTGGCCTATAATGGCACATTTTATGTTATGTGTATTTTACCACAATTTTAAAAAGAGGAAAGGCGTGACATCTAAAAGCGGACAAGGATTTACCAAAATCCTACCCAACGGTTTCGTTTTGGGTTGATGAAAATGTTCTGGAAGCAGAGGTGGTGACTGCCACCGAACTGATCGCTTCAAATTGGGTAACCTCATGCAACGTGAATTTCACGTCAATTAAAAAAAA-CAAACC------------------------------------------------------------------------------CCACCCGAGTTA-----------------------------------------------------------------------------------------------------------------------------------------------------------------------------------------------------------------------------------------GCACCATGCCTGGGCTGGGGGTCCTGGGTCACCCCACCCTGCATCAGGACTGGCTGCCGGCCCTTCTCTCCAG
>102_Hag_F_M_1
GTAAGGGTGCGAGGGCAGGAGATGGATTGGGCAGGGTCAGACTCTGTGACCTTAAGGCAAATCACTTCCTTTCTCTGGGCCCCTCTGAGCGTGCAATGTCTATTAATGTATGAATGTGGCTGCAATGTAGGAATGGCTCTGTGGTCCCCGAACCTCTGGAAACATATTTGTCCCAAGCACCATCAGGTCACAGGAGCACACGGAGCTGAGGCCATGAGCACAGCTGTCAGTGAACACACAGC------------------GTGTTTGCATTCCAGGTCTCTTTCTTGCACATGCTGCCCCACCCCGCCCCCCACCTTTCAGAGGCTGCTTGGGTCATAGATCCACCTGGGCCTACAGAGCACATGTCCTGGCCAGGCCAAGCAAGTGACTCAAATGTTTGATTAGGATGGACTGGATGGGACAGCATTTCACTGTTTTATCGACAAGCTTGTGAATAAGTTCTCGTGGTGTTTGGAGAGGGAATGTTCTTTCCTCCAGAACGTTCCACAATTCTAGGAAACAAACCTTGTGGAAGCCTGTCTCTGTCTCCCACCCTCCTCATGCCGCCATGCCCCACACAGCTGCCCGGTATCAAACACGTGTGGCGAGCTGACCCTGGTGGAGGCTCTCCCGCGGGTTATCTCATTTAATCCTCCAGGCCACCAAGTGAGCAGGGCCCTTTATTTCAGTCACGGCCTAGCTGACCTCAGATAAAAGACTCAGCTCTTCATGGGTGTTCTCAGAAGGTCAGGGCAAGACGGAACCTCACACTCCCTTCGTAAAGAGGGGGAGTGATTGGGAAGATAAAAATGTTCTGGAAGCAGATAGTAGAGATGGTTGCACAGCACTGTGAATGTACCATAGGTCATAATGGTACTTTTTTTTTTTT--GAGACAGGGTCTCACTGTGTCACCCAGGCTGGCACAGTGCAGTGGTGTAATTACGGCTCACTGCAGCCTCGACCTCCTGGGCTCAAGTGATCCTCCTACCTCAGCCTCCTGAGGAGCTGGGCCTACAGGTGCACCACTTCACCTGGCTAATTGTTTTTATTTTTTGTAGAGACAAGATCTCACTATGTGTTCCAGGCTCTAGTCTTGAATTCCTGGGCTCAAGCAATCCTCCTACCTCTGCCTCCAAATGTGCTGGGACTATAGGCGTGAGCCATTGTGCCTGGCCTATAATGGCACATTTTATGTTATGTGTATTTTACCACAATTTTAAAAAGAGGAAAGGCGTGACATCTAAAAGCGGACAAGGATTTACCAAAATCCTACCCAACGGTTTCGTTTTGGGTTGATGAAAATGTTCTGGAAGCAGAGGTGGTGACTGCCACCGAACTGATCGCTTCAAATTGGGTAACCTCATGCAACGTGAATTTCACCTCAATTAAAAAAAA-CAAACC------------------------------------------------------------------------------CCACCCGAGTTA-----------------------------------------------------------------------------------------------------------------------------------------------------------------------------------------------------------------------------------------GCACCATGCCTGGGCTGGGGGTCCTGGGTCACCCCACCCTGCATCAGGACTGGCTGCCGGCCCTTCTCTCCAG
>102_Hag_F_M_2
GTAAGGGTGCGAGGGCAGGAGATGGATTGGGCAGGGTCAGACTCTGTGACCTTAAGGCAAATCACTTCCTTTCTCTGGGCCCCTCTGAGCGTGCAATGTCTATTAATGTATGAATGTGGCTGCAATGTAGGAATGGCTCTGTGGTCCCCGAACCTCTGGAAACATATTTGTCCCAAGCACCATCAGGTCACAGGAGCACACGGAGCTGAGGCCATGAGCACAGCTGTCAGTGAACACACAGC------------------GTGTTTGCATTCCAGGTCTCTTTCTTGCACATGCTGCCCCACCCCGCCCCCCACCTTTCAGAGGCTGCTTGGGTCATAGATCCACCTGGGCCTACAGAGCACATGTCCTGGCCAGGCCAAGCAAGTGACTCAAATGTTTGATTAGGATGGACTGGATGGGACAGCATTTCACTGTTTTATCGACAAGCTTGTGAATAAGTTCTCGTGGTGTTTGGAGAGGGAATGTTCTTTCCTCCAGAACGTTCCACAATTCTAGGAAACAAACCTTGTGGAAGCCTGTCTCTGTCTCCCACCCTCCTCATGCCGCCATGCCCCACACAGCTGCCCGGTATCAAACACGTGTGGCGAGCTGACCCTGGTGGAGGCTCTCCCGCGGGTTATCTCATTTAATCCTCCAGGCCACCAAGTGAGCAGGGCCCTTTATTTCAGTCACGGCCTAGCTGACCTCAGATAAAAGACTCAGCTCTTCATGGGTGTTCTCAGAAGGTCAGGGCAAGACGGAACCTCACACTCCCTTCGTAAAGAGGGGGAGTGATTGGGAAGATAAAAATGTTCTGGAAGCAGATAGTAGAGATGGTTGCACAGCACTGTGAATGTACCATAGGTCATAATGGTACTTTTTTTTTTTT--GAGACAGGGTCTCACTGTGTCACCCAGGCTGGCACAGTGCAGTGGTGTAATTACGGCTCACTGCAGCCTCGACCTCCTGGGCTCAAGTGATCCTCCTACCTCAGCCTCCTGAGGAGCTGGGCCTACAGGTGCACCACTTCACCTGGCTAATTGTTTTTATTTTTTGTAGAGACAAGATCTCACTATGTGTTCCAGGCTCTAGTCTTGAATTCCTGGGCTCAAGCAATCCTCCTACCTCTGCCTCCAAATGTGCTGGGACTATAGGCGTGAGCCATTGTGCCTGGCCTATAATGGCACATTTTATGTTATGTGTATTTTACCACAATTTTAAAAAGAGGAAAGGCGTGACATCTAAAAGCGGACAAGGATTTACCAAAATCCTACCCAACGGTTTCGTTTTGGGTTGATGAAAATGTTCTGGAAGCAGAGGTGGTGACTGCCACCGAACTGATCGCTTCAAATTGGGTAACCTCATGCAACGTGAATTTCACCTCAATTAAAAAAAA-CAAACC------------------------------------------------------------------------------CCACCCGAGTTA-----------------------------------------------------------------------------------------------------------------------------------------------------------------------------------------------------------------------------------------GCACCATGCCTGGGCTGGGGGTCCTGGGTCACCCCACCCTGCATCAGGACTGGCTGCCGGCCCTTCTCTCCAG
>148_Hag_F_M_1
GTAAGGGTGCGAGGGCAGGAGATGGATTGGGCAGGGTCAGACTCTGTGACCTTAAGGCAAATCACTTCCTTTCTCTGGGCCCCTCTGAGCGTGCAATGTCTATTAATGTATGAATGTGGCTGCAATGTAGGAATGGCTCTGTGGTCCCCGAACCTCTGGAAACATATTTGTCCCAAGCACCATCAGGTCACAGGAGCACACGGAGCTGAGGCCATGAGCACAGCTGTCAGTGAACGCACAGC------------------GTGTTTGCATTCCAGGTCTCTTTCTTGCACATGCTGCCCCACCCCGCCCCCCACCTTTCAGAGGCTGCTTGGGTCATAGATCCACCTGGGCCTACAGAGCACATGTCCTGGCCAGGCCAAGCAAGTGACTCAAATGTTTGATTAGGATGGACTGGATGGGACAGCATTTCACTGTTTTATCGACAAGCTTGTGAATAAGTTCTCGTGGTGTTTGGAGAGGGAATGTTCTTTCCTCCAGAACGTTCCACAATTCTAGGAAACAAACCTTGTGGAAGCCTGTCTCTGTCTCCCACCCTCCTCATGCCGCCATGCCCCACACAGCTGCCCGGTATCAAACACGTGTGGCGAGCTGACCCTGGTGGAGGCTCTCCCGCGGGTTATCTCATTTAATCCTCCAGGCCACCAAGTGAGCAGGGCCCTTTATTTCAGTCACGGCCTAGCTGACCTCAGATAAAAGACTCAGCTCTTCATGGGTGTTCTCAGAAGGTCAGGGCAAGACGGAACCTCACACTCCCTTCGTAAAGAGGGGGAGTGATTGGGAAGATAAAAATGTTCTGGAAGCAGATAGTAGAGATGGTTGCACAGCACTGTGAATGTACCATAGGTCATAATGGTACTTTTTTTTTTTT--GAGACAGGGTCTCACTGTGTCACCCAGGCTGGCACAGTGCAGTGGTGTAATTACGGCTCACTGCAGCCTCGACCTCCTGGGCTCAAGTGATCCTCCTACCTCAGCCTCCTGAGGCGCTGGGCCTACAGGTGCACCACTTCACCTGGCTAATTGATTTTATTTTTTGTAGAGACAAGATCTCACTATGTGTTCCAGGCTCTAGTCTTGAATTCCTGGGCTCAAGCAATCCTCCTACCTCTGCCTCCAAATGTGCTGGGACTATAGGCGTGAGCCATTGTGCCTGGCCTATAATGGCACATTTTATGTTATGTGTATTTTACCACAATTTTAAAAAGAGGAAAGGCGTGACATCTAAAAGCGGACAAGGATTTACCAAAATCCTACCCAACGGTTTCGTTTTGGGTTGATGAAAATGTTCTGGAAGCAGAGGTGGTGACTGCCACCGAACTGATCGCTTCAAATTGGGTAACCTCATGCAACGTGAATTTCACCTCAATTAAAAAAAA-CAAACC------------------------------------------------------------------------------CCACCCGAGTTA-----------------------------------------------------------------------------------------------------------------------------------------------------------------------------------------------------------------------------------------GCACCATGCCTGGGCTGGGGGTCCTGGGTCACCCCACCCTGCATCAGGACTGGCTGCCGGCCCTTCTCTCCAG
>148_Hag_F_M_2
GTAAGGGTGCGAGGGCAGGAGATGGATTGGGCAGGGTCAGACTCTGTGACCTTAAGGCAAATCACTTCCTTTCTCTGGGCCCCTCTGAGCGTGCAATGTCTATTAATGTATGAATGTGGCTGCAATGTAGGAATGGCTCTGTGGTCCCCGAACCTCTGGAAACATATTTGTCCCAAGCACCATCAGGTCACAGGAGCACACGGAGCTGAGGCCATGAGCACAGCTGTCAGTGAACGCACAGC------------------GTGTTTGCATTCCAGGTCTCTTTCTTGCACATGCTGCCCCACCCCGCCCCCCACCTTTCAGAGGCTGCTTGGGTCATAGATCCACCTGGGCCTACAGAGCACATGTCCTGGCCAGGCCAAGCAAGTGACTCAAATGTTTGATTAGGATGGACTGGATGGGACAGCATTTCACTGTTTTATCGACAAGCTTGTGAATAAGTTCTCGTGGTGTTTGGAGAGGGAATGTTCTTTCCTCCAGAACGTTCCACAATTCTAGGAAACAAACCTTGTGGAAGCCTGTCTCTGTCTCCCACCCTCCTCATGCCGCCATGCCCCACACAGCTGCCCGGTATCAAACACGTGTGGCGAGCTGACCCTGGTGGAGGCTCTCCCGCGGGTTATCTCATTTAATCCTCCAGGCCACCAAGTGAGCAGGGCCCTTTATTTCAGTCACGGCCTAGCTGACCTCAGATAAAAGACTCAGCTCTTCATGGGTGTTCTCAGAAGGTCAGGGCAAGACGGAACCTCACACTCCCTTCGTAAAGAGGGGGAGTGATTGGGAAGATAAAAATGTTCTGGAAGCAGATAGTAGAGATGGTTGCACAGCACTGTGAATGTACCATAGGTCATAATGGTACTTTTTTTTTTTT--GAGACAGGGTCTCACTGTGTCACCCAGGCTGGCACAGTGCAGTGGTGTAATTACGGCTCACTGCAGCCTCGACCTCCTGGGCTCAAGTGATCCTCCTACCTCAGCCTCCTGAGGCGCTGGGCCTACAGGTGCACCACTTCACCTGGCTAATTGATTTTATTTTTTGTAGAGACAAGATCTCACTATGTGTTCCAGGCTCTAGTCTTGAATTCCTGGGCTCAAGCAATCCTCCTACCTCTGCCTCCAAATGTGCTGGGACTATAGGCGTGAGCCATTGTGCCTGGCCTATAATGGCACATTTTATGTTATGTGTATTTTACCACAATTTTAAAAAGAGGAAAGGCGTGACATCTAAAAGCGGACAAGGATTTACCAAAATCCTACCCAACGGTTTCGTTTTGGGTTGATGAAAATGTTCTGGAAGCAGAGGTGGTGACTGCCACCGAACTGATCGCTTCAAATTGGGTAACCTCATGCAACGTGAATTTCACCTCAATTAAAAAAAA-CAAACC------------------------------------------------------------------------------CCACCCGAGTTA-----------------------------------------------------------------------------------------------------------------------------------------------------------------------------------------------------------------------------------------GCACCATGCCTGGGCTGGGGGTCCTGGGTCACCCCACCCTGCATCAGGACTGGCTGCCGGCCCTTCTCTAAAG
>110_Hla_M_L
GTAAGGGTGCGAGGGCACGAGATGGATTGGGCAGGGTCAGACTCTGTGACCTTAGGGCAAATCACTTCCTTTCTCTGGGCCCCTCTGAGCGTGCAATGTCTATCAATGTATGAATGTGGCTGCAACGTAGGAATGGCTCTGTGGTCCCCGAACCTCTGGAAACATATTTGTCCCAAGCACCATCAGGTCACAGGAGCACACGGAGCTCAGGCCATGAGCACAGCTGTCAGTGAACGCACAGC------------------GTGTTTGCATTCCAGGTCTCTTTCTTGCACATGCTGCCCCACCCCGCCCCCCACCTTTCAGAGGCTGCTTGGGTCATAGATCCACCTGGGCCTACAGAGCACATGTCCTGGGCAGGCCAAGCAAGTGGCTCAAATGTTTGATTAGGATGGACTGGATGGGACAGCATTTCACTGTTTTATCGACAAGCTTGTGAGTAAGTTCTCGTGGTGTTTGGAGAGGGAATGTTCTTTCCTCCAGAACGTTCCACAATTCTAGGAAACAAACCTTGTGGAAGCCTGTCTCTGTCTCCCACCCTCCTCATGCCGCCATGCCCCACACAGCTGCCCGGTATCAAACATGTGTGGCGAGCTGACCCTGGTGGAGGCTCTCCCGCGGGTTATCTCATTTAATCCTCCAGGCCACCAAGTGAGCAGGGCCCTTTATTTCAGTCACGGCCTAGCTGACCTCAGATAAAAGACTCAGCTCTTCATGGGTGTTCTCAGAAGGTCAGGGCAAGACGGAACCTCACACTCCCTTCGTAAAGAGGGGGAGTGATTGGGAAGATGAAAATCTTCTGGAAGCAGATAGTGGAGATGGTTGCACAGCACTGTGAATGTACCATAGGTCATAATGGTACTTTTTTTTTTTT--GAGACAGGGTCTCACTGTGTCACCCAGGCTGGCACAGTGCAGTGGTGTAATTACGGCTCACTGCAACCTCGACCTCCTGGGCTCAAGTGATCCTCCTACCTCAGCCTCCTGAGGAGCTGGGCCTACAGGTGCACCACTTCACCTGGCTAATTGTTTTTATTTTTTGTAGAGACAAGATCCCACTATGTGTTCCAGGCTCTAGTCTTGAATTCCTGGGCTCAAGCAATCCTCCTACCTCTGCCTCCAAATGTGCTGGGACTATAGGCGTGAGCCATTGTGCCTGGCCTATAATGGCACATTTTATGTTATGTGTATTTTACCACAATTTTCAAAAGAGGAAAGGCGTGACATCTAAAAGCGGACAAGGATTTACCAAAATCGTACCCAACGGTTTCGTTTTGGGTTGATGAAAATGTTCTGGAAGCAGAGGTGGTGACTGCCACCGAACTGATCGCTTCAAATTGGGTAACCTCATGCAACGTGAATTTCACCTCAATTAAAAAAAAACAAGCCAGGCGTGCTGGCTCACGCCTATAATCCCAGCACTTTGGGAAGCAGAGGTGGGTGGATCATGAGGTCAGGAGATAGAGACCATCTTGGCTAACACAGTGAAACCCTGTCTCTACTAAAAATACAAAAAAATCAGCCGGGCCTGGTGGCGGGTGCCCATGGTCCCAGCTACTCAGAAGGCTGAGGCAGGAGAATCGGTTGAATCCAGGAGGCGGAGGTTGCAGTGAGCCGAGATCTCGCCACTGCACTCCAGCCTGGGCGACACAGCCAGACTCCGTCTCAAAAACAAACAAACAAACAAACAAACAAAGAAAAAAAA-----CAGCACCATGCCTGGGCTGGGGGTCCTGGGTCACCCCACCCTGCATCAGGACTGGCTGCCGGCCCTTCTCTCCAG
>132_Hla_M_L
GTAAGGGTGCGAGGGCACGAGATGGATTGGGCAGGGTCAGACTCTGTGACCTTAAGGCAAATCACTTCCTTTCTCTGGGCCCCTCTGAGCGTGCAATGTCTATCAATGTATGAATGTGGCTGCAACGTAGGAATGGCTCTGTGGTCCCCGAACCTCTGGAAACATATTTGTCCCAAGCACCATCAGGTCACAGGAGCACACGGAGCTCAGGCCATGAGCACAGCTGTCAGTGAACGCACAGC------------------GTGTTTGCATTCCAGGTCTCTTTCTTGCACATGCTGCCCCACCCCGCCCCCCACCTTTCAGAGGCTGCTTGGGTCATAGATCCACCTGGGCCTACAGAGCACATGTCCTGGCCAGGCCAAGCAAGTGGCTCAAATGTTTGATTAGGATGGACTGGATGGGACAGCATTTCACTGTTTTATCGACAAGCTTGTGAGTAAGTTCTCGTGGTGTTTGGAGAGGGAATGTTCTTTCCTCCAGAACGTTCCACAATTCTAGGAAACAAACCTTGTGGAAGCCTGTCTCTGTCTCCCACCCTCCTCATGCCGCCATGCCCCACACAGCTGCCCGGTATCAAACATGTGTGGCGAGCTGACCCTGGTGGAGGCTCTCCCGCGGGTTATCTCATTTAATCCTCCAGGCCACCAAGTGAGCAGGGCCCTTTATTTCAGTCACGGCCTAGCTGACCTCAGATAAAAGACTCAGCTCTTCATGGGTGTTCTCAGAAGGTCAGGGCAAGACGGAACCTCACACTCCCTTCGTAAAGAGGGGGAGTGATTGGGAAGATGAAAATCTTCTGGAAGCAGATAGTGGAGATGGTTGCACAGCACTGTGAATGTACCATAGGTCATAATGGTACTTTTTTTTTTTT--GAGACAGGGTCTCACTGTGTCACCCAGGCTGGCACAGTGCAGTGGTGTAATTACGGCTCACTGCAACCTCGACCTCCTGGGCTCAAGTGATCCTCCTACCTCAGCCTCCTGAGGAGCTGGGCCTACAGGTGCACCACTTCACCTGGCTAATTGTTTTTATTTTTTGTAGAGACAAGATCTCACTATGTGTTCCAGGCTCTAGTCTTGAATTCCTGGGCTCAAGCAATCCTCCTACCTCTGCCTCCAAATGTGCTGGGACTATAGGCGTGAGCCATTGTGCCTGGCCTATAATGGCACATTTTATGTTATGTGTATTTTACCACAATTTTCAAAAGAGGAAAGGCGTGACATCTAAAAGCGGACAAGGATTTACCAAAATCGTACCCAACGGTTTCGTTTTGGGTTGATGAAAATGTTCTGGAAGCAGAGGTGGTGACTGCCACCGAACTGATCGCTTCAAATTGGGTAACCTCATGCAACGTGAATTTCACCTCAATTAAAAAAAAACAAGCCAGGCGTGCTGGCTCACGCCTATAATCCCAGCACTTTGGGAAGCAGAGGTGGGTGGATCATGAGGTCAGGAGATAGAGACCATCTTGGCTAACACAGTGAAACCCTGTCTCTACTAAAAATACAAAAAAATCAGCCGGGCCTGGTGGCGGGTGCCCATGGTCCCAGCTACTCAGAAGGCTGAGGCAGGAGAATCGGTTGAATCCAGGAGGCGGAGGTTGCAGTGAGCCGAGATCTCGCCACTGCACTCCAGCCTGGGCGACACAGCCAGACTCCGTCTCAAAAACAAACAAACAAACAAACAAACAAAGAAAAAAAA-----CAGCACCATGCCTGGGCTGGGGGTCCTGGGTCACCCCACCCTGCATCAGGACTGGCTGCCGGCCCTTCTCTCCAG
>133_Hla_M_L
GTAAGGGTGCGAGGGCACGAGATGGATTGGGCAGGGTCAGACTCTGTGACCTTAAGGCAAATCACTTCCTTTCTCTGGGCCCCTCTGAGCGTGCAATGTCTATCAATGTATGAATGTGGCTGCAACGTAGGAATGGCTCTGTGGTCCCTGAACCTCTGGAAACATATTTGTCCCAAGCACCATCAGGTCACAGGAGCACACGGAGCTGAGGCCATGAGCACAGCTGTCAGTGAACGCACAGC------------------GTGTTTGCATTCCAGGTCTCTTTCTTGCACATGCTGCCCCACCCCGCCCCCCACCTTTCAGAGGCTGCTTGGGTCATAGATCCACCTGGGCCTACAGAGCACATGTCCTGGCCAGGCCAAGCAAGTGGCTCAAATGTTTGATTAGGATGGACTGGATGGGACAGCATTTCACTGTTTTATCGACAAGCTTGTGAGTAAGTTCTCGTGGTGTTTGGAGAGGGAATGTTCTTTCCTCCAGAACGTTCCACAATTCTAGGAAACAAACCTTGTGGAAGCCTGTCTCTGTCTCCCACCCTCCTCATGCCGCCATGCCCCACACAGCTGCCCGGTATCAAACATGTGTGGCGAGCTGACCCTGGTGGAGGCTCTCCCGCGGGTTATCTCATTTAATCCTCCAGGCCACCAAGTGAGCAGGGCCCTTTATTTCAGTCACGGCCTAGCTGACCTCAGATAAAAGACTCAGCTCTTCATGGGTGTTCTCAGAAGGTCAGGGCAAGACGGAACCTCACACTCCCTTCGTAAAGAGGGGGAGTGATTGGGAAGATGAAAATCTTCTGGAAGCAGATAGTGGAGATGGTTGCACAGCACTGTGAATGTACCATAGGTCATAATGGTACTTTTTTTTTTTT--GAGACAGGGTCTCACTGTGTCACCCAGGCTGGCACAGTGCAGTGGTGTAATTACGGCTCACTGCAACCTCGACCTCCTGGGCTCAAGTGATCCTCCTACCTCAGCCTCCTGAGGAGCTGGGCCTACAGGTGCACCACTTCACCTGGCTAATTGTTTTTATTTTTTGTAGAGACAAGATCTCACTATGTGTTCCAGGCTCTAGTCTTGAATTCCTGGGCTCAAGCAATCCTCCTACCTCTGCCTCCAAATGTGCTGGGACTATAGGCGTGAGCCATTGTGCCTGGCCTATAATGGCACATTTTATGTTATGTGTATTTTACCACAATTTTCAAAAGAGGAAAGGCGTGACATCTAAAAGCGGACAAGGATTTACCAAAATCGTACCCAACGGTTTCGTTTTGGGTTGATGAAAATGTTCTGGAAGCAGAGGTGGTGACTGCCACCGAACTGATCGCTTCAAATTGGGTAACCTCATGCAACGTGAATTTCACCTCAATTAAAAAAAAACAAGCCAGGCGTGCTGGCTCACGCCTATAATCCCAGCACTTTGGGAAGCAGAGGTGGGTGGATCATGAGGTCAGGAGATAGAGACCATCTTGGCTAACACAGTGAAACCCTGTCTCTACTAAAAATACAAAAAAATCAGCCGGGCCTGGTGGCGGGTGCCCATGGTCCCAGCTACTCAGAAGGCTGAGGCAGGAGAATCGGTTGAATCCAGGAGGCGGAGGTTGCAGTGAGCCGAGATCTCGCCACTGCACTCCAGCCTGGGCGACACAGCCAGACTCCGTCTCAAAAACAAACAAACAAACAAACAAACAAAGAAAAAAAA-----CAGCACCATGCCTGGGCTGGGGGTCCTGGGTCACCCCACCCTGCATCAGGACTGGCTGCCGGCCCTTCTCTCCAG
>135_Hla_M_L
GTAAGGGTGCGAGGGCACGAGATGGATTGGGCAGGGTCAGACTCTGTGACCTTAAGGCAAATCACTTCCTTTCTCTGGGCCCCTATGAGCGTGCAATGTCTATCAATGTATGAATGTGGCTGCAACGTAGGAATGGCTCTGTGGTCCCCGAACCTCTGGAAACATATTTGTCCCAAGCACCATCAGGTCACAGGAGCACACGGAGCTCAGGCCATGAGCACAGCTGTCAGTGAACGCACAGC------------------GTGTTTGCATTCCAGGTCTCTTTCTTGCACATGCTGCCCCACCCCGCCCCCCACCTTTCAGAGGCTGCTTGGGTCATAGATCCACCTGGGCCTACAGAGCACATGTCCTGGCCAGGCCAAGCAAGTGACTCAAATGTTTGATTAGGATGGACTGGATGGGACAGCATTTCACTGTTTTATCGACAAGCTTGTGAGTAAGTTCTCGTGGTGTTTGGAGAGGGAATGTTCTTTCCTCCAGAACGTTCCACAATTCTAGGAAACAAACCTTGTGGAAGCCTGTCTCTGTCTCCCACCCTCCTCATGCCGCCATGCCCCACACAGCTGCCCGGTATCAAACATGTGTGGCGAGCTGACCCTGGTGGAGGCTCTCCCGCGGGTTATCTCATTTAATCCTCCAGGCCACCAAGTGAGCAGGGCCCTTTATTTCAGTCACGGCCTAGCTGACCTCAGATAAAAGACTCAGCTCTTCATGGGTGTTCTCAGAAGGTCAGGGCAAGACGGAACCTCACACTCCCTTCGTAAAGAGGGGGAGTGATTGGGAAGATGAAAATCTTCTGGAAGCAGATAGTGGAGATGGTTGCACAGCACTGTGAATGTACCATAGGTCATAATGGTACTTTTTTTTTTTT--GAGACAGGGTCTCACTGTGTCACCCAGGCTGGCACAGTGCAGTGGTGTAATTACGGCTCACTGCAACCTCGACCTCCTGGGCTCAAGTGATCCTCCTACCTCAGCCTCCTGAGGAGCTGGGCCTACAGGTGCACCACTTCACCTGGCTAATTGTTTTTATTTTTTGTAGAGACAAGATCTCACTATGTGTTCCAGGCTCTAGTCTTGAATTCCTGGGCTCAAGCAATCCTCCTACCTCTGCCTCCAAATGTGCTGGGACTATAGGCGTGAGCCATTGTGCCTGGCCTATAATGGCACATTTTATGTTATGTGTATTTTACCACAATTTTCAAAAGAGGAAAGGCGTGACATCTAAAAGCGGACAAGGATTCACCAAAATCCTACCCAACGGTTTCGTTTTGGGTTGATGAAAATGTTCTGGAAGCAGAGGTGGTGACTGCCACCGAACTGATCGCTTCAAATTGGGTAACCTCATGCAACGTGAATTTCACCTCAATTAAAAAAAAACAAGCCAGGCGTGCTGGCTCACGCCTATAATCCCAGCACTTTGGGAAGCAGAGGTGGGTGGATCATGAGGTCAGGAGATAGAGACCATCTTGGCTAACACAGTGAAACCCTGTCTCTACTAAAAATACAAAAAAATCAGCCGGGCCTGGTGGCGAGTGCCCATGGTCCCAGCTACTCAGAAGGCTGAGGCAGGAGAATCGGTTGAATCCAGGAGGCGGAGGTTGCAGTGAGCCGAGATCTCGCCACTGCACTCCAGCCTGGGCGACACAGCCAGACTCCGTCTCAAAAACAAACAAACAAACAAACAAACAAAGAAAAAAAA-----CAGCACCATGCCTGGGCTGGGGGTCCTGGGTCACCCCACCCTGCATCAGGACTGGCTGCCGGCCCTTCTCTCCAG
>139_Hla_M_L
GTAAGGGTGCGAGGGCACGAGATGGATTGGGCAGGGTCAGACTCTGTGACCTTAGGGCAAATCACTTCCTTTCTCTGGGCCCCTCTGAGCGTGCAATGTCTATCAATGTATGAATGTGGCTGCAACGTAGGAATGGCTCTGTGGTCCCCGAACCTCTGGAAACATATTTGTCCCAAGCACCATCAGGTCACAGGAGCACACGGAGCTCAGGCCATGAGCACAGCTGTCAGTGAACGCACAGC------------------GTGTTTGCATTCCAGGTCTCTTTCTTGCACATGCTGCCCCACCCCGCCCCCCACCTTTCAGAGGCTGCTTGGGTCATAGATCCACCTGGGCCTACAGAGCACATGTCCTGGCCAGGCCAAGCAAGTGGCTCAAATGTTTGATTAGGATGGACTGGATGGGACAGCATTTCACTGTTTTATCGACAAGCTTGTGAGTAAGTTCTCGTGGTGTTTGGAGAGGGAATGTTCTTTCCTCCAGAACGTTCCACAATTCTAGGAAACAAACCTTGTGGAAGCCTGTCTCTGTCTCCCACCCTCCTCATGCCGCCATGCCCCACACAGCTGCCCGGTATCAAACATGTGTGGCGAGCTGACCCTGGTGGAGGCTCTCCCGCGGGTTATCTCATTTAATCCTCCAGGCCACCAAGTGAGCAGGGCCCTTTATTTCAGTCACGGCCTAGCTGACCTCAGATAAAAGACTCAGCTCTTCATGGGTGTTCTCAGAAGGTCAGGGCAAGACGGAACCTCACACTCCCTTCGTAAAGAGGGGGAGTGATTGGGAAGATGAAAATCTTCTGGAAGCAGATAGTGGAGATGGTTGCACAGCACTGTGAATGTACCATAGGTCATAATGGTACTTTTTTTTTTTT--GAGACAGGGTCTCACTGTGTCACCCAGGCTGGCACAGTGCAGTGGTGTAATTACGGCTCACTGCAACCTCGACCTCCTGGGCTCAAGTGATCCTCCTACCTCAGCCTCCTGAGGAGCTGGGCCTACAGGTGCACCACTTCACCTGGCTAATTGTTTTTATTTTTTGTAGAGACAAGATCTCACTATGTGTTCCAGGCTCTAGTCTTGAATTCCTGGGCTCAAGCAATCCTCCTACCTCTGCCTCCAAATGTGCTGGGACTATAGGCGTGAGCCATTGTGCCTGGCCTATAATGGCACATTTTATGTTATGTGTATTTTACCACAATTTTCAAAAGAGGAAAGGCGTGACATCTAAAAGCGGACAAGGATTTACCAAAATCGTACCCAACGGTTTCGTTTTGGGTTGATGAAAATGTTCTGGAAGCAGAGGTGGTGACTGCCACCGAACTGATCGCTTCAAATTGGGTAACCTCATGCAACGTGAATTTCACCTCAATTAAAAAAAAACAAGCCAGGCGTGCTGGCTCACGCCTATAATCCCAGCACTTTGGGAAGCAGAGGTGGGTGGATCATGAGGTCAGGAGATAGAGACCATCTTGGCTAACACAGTGAAACCCTGTCTCTACTAAAAATACAAAAAAATCAGCCGGGCCTGGTGGCGGGTGCCCATGGTCCCAGCTACTCAGAAGGCTGAGGCAGGAGAATCGGTTGAATCCAGGAGGCGGAGGTTGCAGTGAGCCGAGATCTCGCCACTGCACTCCAGCCTGGGCGACACAGCCAGACTCCGTCTCAAAAACAAACAAACAAACAAACAAACAAAGAAAAAAAA-----CAGCACCATGCCTGGGCTGGGGGTCCTGGGTCACCCCACCCTGCATCAGGACTGGCTGCCGGCCCTTCTCTCCAG
>142_Hla_M_L
GTAAGGGTGCGAGGGCACGAGATGGATTGGGCAGGGTCAGACTCTGTGACCTTAGGGCAAATCACTTCCTTTCTCTGGGCCCCTCTGAGCGTGCAATGTCTATCAATGTATGAATGTGGCTGCAACGTAGGAATGGCTCTGTGGTCCCCGAACCTCTGGAAACATATTTGTCCCAAGCACCATCAGGTCACAGGAGCACACGGAGCTCAGGCCATGAGCACAGCTGTCAGTGAACGCACAGC------------------GTGTTTGCATTCCAGGTCTCTTTCTTGCACATGCTGCCCCACCCCGCCCCCCACCTTTCAGAGGCTGCTTGGGTCATAGATCCACCTGGGCCTACAGAGCACATGTCCTGGCCAGGCCAAGCAAGTGGCTCAAATGTTTGATTAGGATGGACTGGATGGGACAGCATTTCACTGTTTTATCGACAAGCTTGTGAGTAAGTTCTCGTGGTGTTTGGAGAGGGAATGTTCTTTCCTCCAGAACGTTCCACAATTCTAGGAAACAAACCTTGTGGAAGCCTGTCTCTGTCTCCCACCCTCCTCATGCCGCCATGCCCCACACAGCTGCCCGGTATCAAACATGTGTGGCGAGCTGACCCTGGTGGAGGCTCTCCCGCGGGTTATCTCATTTAATCCTCCAGGCCACCAAGTGAGCAGGGCCCTTTATTTCAGTCACGGCCTAGCTGACCTCAGATAAAAGACTCAGCTCTTCATGGGTGTTCTCAGAAGGTCAGGGCAAGACGGAACCTCACACTCCCTTCGTAAAGAGGGGGAGTGATTGGGAAGATGAAAATCTTCTGGAAGCAGATAGTGGAGATGGTTGCACAGCACTGTGAATGTACCATAGGTCATAATGGTACTTTTTTTTTTTT--GAGACAGGGTCTCACTGTGTCACCCAGGCTGGCACAGTGCAGTGGTGTAATTACGGCTCACTGCAACCTCGACCTCCTGGGCTCAAGTGATCCTCCTACCTCAGCCTCCTGAGGAGCTGGGCCTACAGGTGCACCACTTCACCTGGCTAATTGTTTTTATTTTTTGTAGAGACAAGATCTCACTATGTGTTCCAGGCTCTAGTCTTGAATTCCTGGGCTCAAGCAATCCTCCTACCTCTGCCTCCAAATGTGCTGGGACTATAGGCGTGAGCCATTGTGCCTGGCCTATAATGGCACATTTTATGTTATGTGTATTTTACCACAATTTTAAAAAGAGGAAAGGCGTGACATCTAAAAGCGGACAAGGATTTACCAAAATCGTACCCAACGGTTTCGTTTTGGGTTGATGAAAATGTTCTGGAAGCAGAGGTGGTGACTGCCACCGAACTGATCGCTTCAAATTGGGTAACCTCATGCAACGTGAATTTCACCTCAATTAAAAAAAAACAAGCCAGGCGTGCTGGCTCACGCCTATAATCCCAGCACTTTGGGAAGCAGAGGTGGGTGGATCATGAGGTCAGGAGATAGAGACCATCTTGGCTAACACAGTGAAACCCTGTCTCTACTAAAAATACAAAAAAATCAGCCGGGCCTGGTGGCGGGTGCCCATGGTCCCAGCTACTCAGAAGGCTGAGGCAGGAGAATCGGTTGAATCCAGGAGGCGGAGGTTGCAGTGAGCCGAGATCTCGCCACTGCACTCCAGCCTGGGCGACACAGCCAGACTCCGTCTCAAAAACAAACAAACAAACAAACAAACAAAGAAAAAAAA-----CAGCACCATGCCTGGGCTGGGGGTCCTGGGTCACCCCACCCTGCATCAGGACTGGCTGCCGGCCCTTCTCTCCAG
>145_Hla_M_L
GTAAGGGTGCGAGGGCACGAGATGGATTGGGCAGGGTCAGACTCTGTGACCTTAGGGCAAATCACTTCCTTTCTCTGGGCCCCTCTGAGCGTGCAATGTCTATCAATGTATGAATGTGGCTGCAACGTAGGAATGGCTCTGTGGTCCCCGAACCTCTGGAAACATATTTGTCCCAAGCACCATCAGGTCACAGGAGCACACGGAGCTCAGGCCATGAGCACAGCTGTCAGTGAACGCACAGC------------------GTGTTTGCATTCCAGGTCTCTTTCTTGCACATGCTGCCCCACCCCGCCCCCCACCTTTCAGAGGCTGCTTGGGTCATAGATCCACCTGGGCCTACAGAGCACATGTCCTGGCCAGGCCAAGCAAGTGGCTCAAATGTTTGATTAGGATGGACTGGATGGGACAGCATTTCACTGTTTTATCGACAAGCTTGTGAGTAAGTTCTCGTGGTGTTTGGAGAGGGAATGTTCTTTCCTCCAGAACGTTCCACAATTCTAGGAAACAAACCTTGTGGAAGCCTGTCTCTGTCTCCCACCCTCCTCATGCCGCCATGCCCCACACAGCTGCCCGGTATCAAACATGTGTGGCGAGCTGACCCTGGTGGAGGCTCTCCCGCGGGTTATCTCATTTAATCCTCCAGGCCACCAAGTGAGCAGGGCCCTTTATTTCAGTCACGGCCTAGCTGACCTCAGATAAAAGACTCAGCTCTTCATGGGTGTTCTCAGAAGGTCAGGGCAAGACGGAACCTCACACTCCCTTCGTAAAGAGGGGGAGTGATTGGGAAGATGAAAATCTTCTGGAAGCAGATAGTGGAGATGGTTGCACAGCACTGTGAATGTACCATAGGTCATAATGGTACTTTTTTTTTTTT--GAGACAGGGTCTCACTGTGTCACCCAGGCTGGCACAGTGCAGTGGTGTAATTACGGCTCACTGCAACCTCGACCTCCTGGGCTCAAGTGATCCTCCTACCTCAGCCTCCTGAGGAGCTGGGCCTACAGGTGCACCACTTCACCTGGCTAATTGTTTTTATTTTTTGTAGAGACAAGATCTCACTATGTGTTCCAGGCTCTAGTCTTGAATTCCTGGGCTCAAGCAATCCTCCTACCTCTGCCTCCAAATGTGCTGGGACTATAGGCGTGAGCCATTGTGCCTGGCCTATAATGGCACATTTTATGTTATGTGTATTTTACCACAATTTTCAAAAGAGGAAAGGCGTGACATCTAAAAGCGGACAAGGATTTACCAAAATCGTACCCAACGGTTTCGTTTTGGGTTGATGAAAATGTTCTGGAAGCAGAGGTGGTGACTGCCACCGAACTGATCGCTTCAAATTGGGTAACCTCATGCAACGTGAATTTCACCTCAATTAAAAAAAAACAAGCCAGGCGTGCTGGCTCACGCCTATAATCCCAGCACTTTGGGAAGCAGAGGTGGGTGGATCATGAGGTCAGGAGATAGAGACCATCTTGGCTAACACAGTGAAACCCTGTCTCTACTAAAAATACAAAAAAATCAGCCGGGCCTGGTGGCGGGTGCCCATGGTCCCAGCTACTCAGAAGGCTGAGGCAGGAGAATCGGTTGAATCCAGGAGGCGGAGGTTGCAGTGAGCCGAGATCTCGCCACTGCACTCCAGCCTGGGCGACACAGCCAGACTCCGTCTCAAAAACAAACAAACAAACAAACAAACAAAGAAAAAAAA-----CAGCACCATGCCTGGGCTGGGGGTCCTGGGTCACCCCACCCTGCATCAGGACTGGCTGCCGGCCCTTCTCTCCAG
>150_Hla_M_L
GTAAGGGTGCGAGGGCACGAGATGGATTGGGCAGGGTCAGACTCTGTGACCTTAGGGCAAATCACTTCCTTTCTCTGGGCCCCTCTGAGCGTGCAATGTCTATCAATGTATGAATGTGGCTGCAACGTAGGAATGGCTCTGTGGTCCCCGAACCTCTGGAAACATATTTGTCCCAAGCACCATCAGGTCACAGGAGCACACGGAGCTCAGGCCATGAGCACAGCTGTCAGTGAACGCACAGC------------------GTGTTTGCATTCCAGGTCTCTTTCTTGCACATGCTGCCCCACCCCGCCCCCCACCTTTCAGAGGCTGCTTGGGTCATAGATCCACCTGGGCCTACAGAGCACATGTCCTGGCCAGGCCAAGCAAGTGGCTCAAATGTTTGATTAGGATGGACTGGATGGGACAGCATTTCACTGTTTTATCGACAAGCTTGTGAGTAAGTTCTCGTGGTGTTTGGAGAGGGAATGTTCTTTCCTCCAGAACGTTCCACAATTCTAGGAAACAAACCTTGTGGAAGCCTGTCTCTGTCTCCCACCCTCCTCATGCCGCCATGCCCCACACAGCTGCCCGGTATCAAACATGTGTGGCGAGCTGACCCTGGTGGAGGCTCTCCCGCGGGTTATCTCATTTAATCCTCCAGGCCACCAAGTGAGCAGGGCCCTTTATTTCAGTCACGGCCTAGCTGACCTCAGATAAAAGACTCAGCTCTTCATGGGTGTTCTCAGAAGGTCAGGGCAAGACGGAACCTCACACTCCCTTCGTAAAGAGGGGGAGTGATTGGGAAGATGAAAATGTTCTGGAAGCAGATAGTGGAGATGGTTGCACAGCACTGTGAATGTACCATAGGTCATAATGGTACTTTTTTTTTTTT--GAGACAGGGTCTCACTGTGTCACCCAGGCTGGCACAGTGCAGTGGTGTAATTACGGCTCACTGCAACCTCGACCTCCTGGGCTCAAGTGATCCTCCTACCTCAGCCTCCTGAGGAGCTGGGCCTACAGGTGCACCACTTCACCTGGCTAATTGTTTTTATTTTTTGTAGAGACAAGATCTCACTATGTGTTCCAGGCTCTAGTCTTGAATTCCTGGGCTCAAGCAATCCTCCTACCTCTGCCTCCAAATGTGCTGGGACTATAGGCGTGAGCCATTGTGCCTGGCCTATAATGGCACATTTTATGTTATGTGTATTTTACCACAATTTTAAAAAGAGGAAAGGCGTGACATCTAAAAGCGGACAAGGATTTACCAAAATCGTACCCAACGGTTTCGTTTTGGGTTGATGAAAATGTTCTGGAAGCAGAGGTGGTGACTGCCACCGAACTGATCGCTTCAAATTGGGTAACCTCATGCAACGTGAATTTCACCTCAATTAAAAAAAAACAAGCCAGGCGTGCTGGCTCACGCCTATAATCCCAGCACTTTGGGAAGCAGAGGTGGGTGGATCATGAGGTCAGGAGATAGAGACCATCTTGGCTAACACAGTGAAACCCTGTCTCTACTAAAAATACAAAAAAATCAGCCGGGCCTGGTGGCGGGTGCCCATGGTCCCAGCTACTCAGAAGGCTGAGGCAGGAGAATCGGTTGAATCCAGGAGGCGGAGGTTGCAGTGAGCCGAGATCTCGCCACTGCACTCCAGCCTGGGCGACACAGCCAGACTCCGTCTCAAAAACAAACAAACAAACAAACAAACAAAGAAAAAAAA-----CAGCACCATGCCTGGGCTGGGGGTCCTGGGTCACCCCACCCTGCATCAGGACTGGCTGCCGGCCCTTCTCTCCAG
>153_Hla_M_L
GTAAGGGTGCGAGGGCACGAGATGGATTGGGCAGGGTCAGACTCTGTGACCTTAGGGCAAATCACTTCCTTTCTCTGGGCCCCTCTGAGCGTGCAATGTCTATCAATGTATGAATGTGGCTGCAACGTAGGAATGGCTCTGTGGTCCCCGAACCTCTGGAAACATATTTGTCCCAAGCACCATCAGGTCACAGGAGCACACGGAGCTCAGGCCATGAGCACAGCTGTCAGTGAACGCACAGC------------------GTGTTTGCATTCCAGGTCTCTTTCTTGCACATGCTGCCCCACCCCGCCCCCCACCTTTCAGAGGCTGCTTGGGTCATAGATCCACCTGGGCCTACAGAGCACATGTCCTGGCCAGGCCAAGCAAGTGGCTCAAATGTTTGATTAGGATGGACTGGATGGGACAGCATTTCACTGTTTTATCGACAAGCTTGTGAGTAAGTTCTCGTGGTGTTTGGAGAGGGAATGTTCTTTCCTCCAGAACGTTCCACAATTCTAGGAAACAAACCTTGTGGAAGCCTGTCTCTGTCTCCCACCCTCCTCATGCCGCCATGCCCCACACAGCTGCCCGGTATCAAACATGTGTGGCGAGCTGACCCTGGTGGAGGCTCTCCCGCGGGTTATCTCATTTAATCCTCCAGGCCACCAAGTGAGCAGGGCCCTTTATTTCAGTCACGGCCTAGCTGACCTCAGATAAAAGACTCAGCTCTTCATGGGTGTTCTCAGAAGGTCAGGGCAAGACGGAACCTCACACTCCCTTCGTAAAGAGGGGGAGTGATTGGGAAGATGAAAATGTTCTGGAAGCAGATAGTGGAGATGGTTGCACAGCACTGTGAATGTACCATAGGTCATAATGGTACTTTTTTTTTTTT--GAGACAGGGTCTCACTGTGTCACCCAGGCTGGCACAGTGCAGTGGTGTAATTACGGCTCACTGCAACCTCGACCTCCTGGGCTCAAGTGATCCTCCTACCTCAGCCTCCTGAGGAGCTGGGCCTACAGGTGCACCACTTCACCTGGCTAATTGTTTTTATTTTTTGTAGAGACAAGATCTCACTATGTGTTCCAGGCTCTAGTCTTGAATTCCTGGGCTCAAGCAATCCTCCTACCTCTGCCTCCAAATGTGCTGGGACTATAGGCGTGAGCCATTGTGCCTGGCCTATAATGGCACATTTTATGTTATGTGTATTTTACCACAATTTTAAAAAGAGGAAAGGCGTGACATCTAAAAGCGGACAAGGATTTACCAAAATCGTACCCAACGGTTTCGTTTTGGGTTGATGAAAATGTTCTGGAAGCAGAGGTGGTGACTGCCACCGAACTGATCGCTTCAAATTGGGTAACCTCATGCAACGTGAATTTCACCTCAATTAAAAAAAAACAAGCCAGGCGTGCTGGCTCACGCCTATAATCCCAGCACTTTGGGAAGCAGAGGTGGGTGGATCATGAGGTCAGGAGATAGAGACCATCTTGGCTAACACAGTGAAACCCTGTCTCTACTAAAAATACAAAAAAATCAGCCGGGCCTGGTGGCGGGTGCCCATGGTCCCAGCTACTCAGAAGGCTGAGGCAGGAGAATCGGTTGAATCCAGGAGGCGGAGGTTGCAGTGAGCCGAGATCTCGCCACTGCACTCCAGCCTGGGCGACACAGCCAGACTCCGTCTCAAAAACAAACAAACAAACAAACAAACAAAGAAAAAAAA-----CAGCACCATGCCTGGGCTGGGGGTCCTGGGTCACCCCACCCTGCATCAGGACTGGCTGCCGGCCCTTCTCTCCAG
>154_Hla_M_L
GTAAGGGTGCGAGGGCACGAGATGGATTGGGCAGGGTCAGACTCTGTGACCTTAGGGCAAATCACTTCCTTTCTCTGGGCCCCTCTGAGCGTGCAATGTCTATCAATGTATGAATGTGGCTGCAACGTAGGAATGGCTCTGTGGTCCCCGAACCTCTGGAAACATATTTGTCCCAAGCACCATCAGGTCACAGGAGCACACGGAGCTCAGGCCATGAGCACAGCTGTCAGTGAACGCACAGC------------------GTGTTTGCATTCCAGGTCTCTTTCTTGCACATGCTGCCCCACCCCGCCCCCCACCTTTCAGAGGCTGCTTGGGTCATAGATCCACCTGGGCCTACAGAGCACATGTCCTGGCCAGGCCAAGCAAGTGGCTCAAATGTTTGATTAGGATGGACTGGATGGGACAGCATTTCACTGTTTTATCGACAAGCTTGTGAGTAAGTTCTCGTGGTGTTTGGAGAGGGAATGTTCTTTCCTCCAGAACGTTCCACAATTCTAGGAAACAAACCTTGTGGAAGCCTGTCTCTGTCTCCCACCCTCCTCATGCCGCCATGCCCCACACAGCTGCCCGGTATCAAACATGTGTGGCGAGCTGACCCTGGTGGAGGCTCTCCCGCGGGTTATCTCATTTAATCCTCCAGGCCACCAAGTGAGCAGGGCCCTTTATTTCAGTCACGGCCTAGCTGACCTCAGATAAAAGACTCAGCTCTTCATGGGTGTTCTCAGAAGGTCAGGGCAAGACGGAACCTCACACTCCCTTCGTAAAGAGGGGGAGTGATTGGGAAGATGAAAATGTTCTGGAAGCAGATAGTGGAGATGGTTGCACAGCACTGTGAATGTACCATAGGTCATAATGGTACTTTTTTTTTTTT--GAGACAGGGTCTCACTGTGTCACCCAGGCTGGCACAGTGCAGTGGTGTAATTACGGCTCACTGCAACCTCGACCTCCTGGGCTCAAGTGATCCTCCTACCTCAGCCTCCTGAGGAGCTGGGCCTACAGGTGCACCACTTCACCTGGCTAATTGTTTTTATTTTTTGTAGAGACAAGATCTCACTATGTGTTCCAGGCTCTAGTCTTGAATTCCTGGGCTCAAGCAATCCTCCTACCTCTGCCTCCAAATGTGCTGGGACTATAGGCGTGAGCCATTGTGCCTGGCCTATAATGGCACATTTTATGTTATGTGTATTTTACCACAATTTTAAAAAGAGGAAAGGCGTGACATCTAAAAGCGGACAAGGATTTACCAAAATCGTACCCAACGGTTTCGTTTTGGGTTGATGAAAATGTTCTGGAAGCAGAGGTGGTGACTGCCACCGAACTGATCGCTTCAAATTGGGTAACCTCATGCAACGTGAATTTCACCTCAATTAAAAAAAAACAAGCCAGGCGTGCTGGCTCACGCCTATAATCCCAGCACTTTGGGAAGCAGAGGTGGGTGGATCATGAGGTCAGGAGATAGAGACCATCTTGGCTAACACAGTGAAACCCTGTCTCTACTAAAAATACAAAAAAATCAGCCGGGCCTGGTGGCGGGTGCCCATGGTCCCAGCTACTCAGAAGGCTGAGGCAGGAGAATCGGTTGAATCCAGGAGGCGGAGGTTGCAGTGAGCCGAGATCTCGCCACTGCACTCCAGCCTGGGCGACACAGCCAGACTCCGTCTCAAAAACAAACAAACAAACAAACAAACAAAGAAAAAAAA-----CAGCACCATGCCTGGGCTGGGGGTCCTGGGTCACCCCACCCTGCATCAGGACTGGCTGCCGGCCCTTCTCTCCAG
>156_Hla_M_L
GTAAGGGTGCGAGGGCACGAGATGGATTGGGCAGGGTCAGACTCTGTGACCTTAGGGCAAATCACTTCCTTTCTCTGGGCCCCTCTGAGCGTGCAATGTCTATCAATGTATGAATGTGGCTGCAACGTAGGAATGGCTCTGTGGTCCCCGAACCTCTGGAAACATATTTGTCCCAAGCACCATCAGGTCACAGGAGCACACGGAGCTCAGGCCATGAGCACAGCTGTCAGTGAACGCACAGC------------------GTGTTTGCATTCCAGGTCTCTTTCTTGCACATGCTGCCCCACCCCGCCCCCCACCTTTCAGAGGCTGCTTGGGTCATAGATCCACCTGGGCCTACAGAGCACATGTCCTGGCCAGGCCAAGCAAGTGGCTCAAATGTTTGATTAGGATGGACTGGATGGGACAGCATTTCACTGTTTTATCGACAAGCTTGTGAGTAAGTTCTCGTGGTGTTTGGAGAGGGAATGTTCTTTCCTCCAGAACGTTCCACAATTCTAGGAAACAAACCTTGTGGAAGCCTGTCTCTGTCTCCCACCCTCCTCATGCCGCCATGCCCCACACAGCTGCCCGGTATCAAACATGTGTGGCGAGCTGACCCTGGTGGAGGCTCTCCCGCGGGTTATCTCATTTAATCCTCCAGGCCACCAAGTGAGCAGGGCCCTTTATTTCAGTCACGGCCTAGCTGACCTCAGATAAAAGACTCAGCTCTTCATGGGTGTTCTCAGAAGGTCAGGGCAAGACGGAACCTCACACTCCCTTCGTAAAGAGGGGGAGTGATTGGGAAGATGAAAATGTTCTGGAAGCAGATAGTGGAGATGGTTGCACAGCACTGTGAATGTACCATAGGTCATAATGGTACTTTTTTTTTTTT--GAGACAGGGTCTCACTGTGTCACCCAGGCTGGCACAGTGCAGTGGTGTAATTACGGCTCACTGCAACCTCGACCTCCTGGGCTCAAGTGATCCTCCTACCTCAGCCTCCTGAGGAGCTGGGCCTACAGGTGCACCACTTCACCTGGCTAATTGTTTTTATTTTTTGTAGAGACAAGATCTCACTATGTGTTCCAGGCTCTAGTCTTGAATTCCTGGGCTCAAGCAATCCTCCTACCTCTGCCTCCAAATGTGCTGGGACTATAGGCGTGAGCCATTGTGCCTGGCCTATAATGGCACATTTTATGTTATGTGTATTTTACCACAATTTTAAAAAGAGGAAAGGCGTGACATCTAAAAGCGGACAAGGATTTACCAAAATCGTACCCAACGGTTTCGTTTTGGGTTGATGAAAATGTTCTGGAAGCAGAGGTGGTGACTGCCACCGAACTGATCGCTTCAAATTGGGTAACCTCATGCAACGTGAATTTCACCTCAATTAAAAAAAAACAAGCCAGGCGTGCTGGCTCACGCCTATAATCCCAGCACTTTGGGAAGCAGAGGTGGGTGGATCATGAGGTCAGGAGATAGAGACCATCTTGGCTAACACAGTGAAACCCTGTCTCTACTAAAAATACAAAAAAATCAGCCGGGCCTGGTGGCGGGTGCCCATGGTCCCAGCTACTCAGAAGGCTGAGGCAGGAGAATCGGTTGAATCCAGGAGGCGGAGGTTGCAGTGAGCCGAGATCTCGCCACTGCACTCCAGCCTGGGCGACACAGCCAGACTCCGTCTCAAAAACAAACAAACAAACAAACAAACAAAGAAAAAAAA-----CAGCACCATGCCTGGGCTGGGGGTCCTGGGTCACCCCACCCTGCATCAGGACTGGCTGCCGGCCCTTCTCTCCAG
>157_Hla_M_L
GTAAGGGTGCGAGGGCACGAGATGGATTGGGCAGGGTCAGACTCTGTGACCTTAGGGCAAATCACTTCCTTTCTCTGGGCCCCTCTGAGCGTGCAATGTCTATCAATGTATGAATGTGGCTGCAACGTAGGAATGGCTCTGTGGTCCCCGAACCTCTGGAAACATATTTGTCCCAAGCACCATCAGGTCACAGGAGCACACGGAGCTCAGGCCATGAGCACAGCTGTCAGTGAACGCACAGC------------------GTGTTTGCATTCCAGGTCTCTTTCTTGCACATGCTGCCCCACCCCGCCCCCCACCTTTCAGAGGCTGCTTGGGTCATAGATCCACCTGGGCCTACAGAGCACATGTCCTGGCCAGGCCAAGCAAGTGGCTCAAATGTTTGATTAGGATGGACTGGATGGGACAGCATTTCACTGTTTTATCGACAAGCTTGTGAGTAAGTTCTCGTGGTGTTTGGAGAGGGAATGTTCTTTCCTCCAGAACGTTCCACAATTCTAGGAAACAAACCTTGTGGAAGCCTGTCTCTGTCTCCCACCCTCCTCATGCCGCCATGCCCCACACAGCTGCCCGGTATCAAACATGTGTGGCGAGCTGACCCTGGTGGAGGCTCTCCCGCGGGTTATCTCATTTAATCCTCCAGGCCACCAAGTGAGCAGGGCCCTTTATTTCAGTCACGGCCTAGCTGACCTCAGATAAAAGACTCAGCTCTTCATGGGTGTTCTCAGAAGGTCAGGGCAAGACGGAACCTCACACTCCCTTCGTAAAGAGGGGGAGTGATTGGGAAGATGAAAATGTTCTGGAAGCAGATAGTGGAGATGGTTGCACAGCACTGTGAATGTACCATAGGTCATAATGGTACTTTTTTTTTTTT--GAGACAGGGTCTCACTGTGTCACCCAGGCTGGCACAGTGCAGTGGTGTAATTACGGCTCACTGCAACCTCGACCTCCTGGGCTCAAGTGATCCTCCTACCTCAGCCTCCTGAGGAGCTGGGCCTACAGGTGCACCACTTCACCTGGCTAATTGTTTTTATTTTTTGTAGAGACAAGATCTCACTATGTGTTCCAGGCTCTAGTCTTGAATTCCTGGGCTCAAGCAATCCTCCTACCTCTGCCTCCAAATGTGCTGGGACTATAGGCGTGAGCCATTGTGCCTGGCCTATAATGGCACATTTTATGTTATGTGTATTTTACCACAATTTTAAAAAGAGGAAAGGCGTGACATCTAAAAGCGGACAAGGATTTACCAAAATCGTACCCAACGGTTTCGTTTTGGGTTGATGAAAATGTTCTGGAAGCAGAGGTGGTGACTGCCACCGAACTGATCGCTTCAAATTGGGTAACCTCATGCAACGTGAATTTCACCTCAATTAAAAAAAAACAAGCCAGGCGTGCTGGCTCACGCCTATAATCCCAGCACTTTGGGAAGCAGAGGTGGGTGGATCATGAGGTCAGGAGATAGAGACCATCTTGGCTAACACAGTGAAACCCTGTCTCTACTAAAAATACAAAAAAATCAGCCGGGCCTGGTGGCGGGTGCCCATGGTCCCAGCTACTCAGAAGGCTGAGGCAGGAGAATCGGTTGAATCCAGGAGGCGGAGGTTGCAGTGAGCCGAGATCTCGCCACTGCACTCCAGCCTGGGCGACACAGCCAGACTCCGTCTCAAAAACAAACAAACAAACAAACAAACAAAGAAAAAAAA-----CAGCACCATGCCTGGGCTGGGGGTCCTGGGTCACCCCACCCTGCATCAGGACTGGCTGCCGGCCCTTCTCTCCAG
>159_Hla_M_L
GTAAGGGTGCGAGGGCACGAGATGGATTGGGCAGGGTCAGACTCTGTGACCTTAGGGCAAATCACTTCCTTTCTCTGGGCCCCTCTGAGCGTGCAATGTCTATCAATGTATGAATGTGGCTGCAACGTAGGAATGGCTCTGTGGTCCCCGAACCTCTGGAAACATATTTGTCCCAAGCACCATCAGGTCACAGGAGCACACGGAGCTCAGGCCATGAGCACAGCTGTCAGTGAACGCACAGC------------------GTGTTTGCATTCCAGGTCTCTTTCTTGCACATGCTGCCCCACCCCGCCCCCCACCTTTCAGAGGCTGCTTGGGTCATAGATCCACCTGGGCCTACAGAGCACATGTCCTGGCCAGGCCAAGCAAGTGGCTCAAATGTTTGATTAGGATGGACTGGATGGGACAGCATTTCACTGTTTTATCGACAAGCTTGTGAGTAAGTTCTCGTGGTGTTTGGAGAGGGAATGTTCTTTCCTCCAGAACGTTCCACAATTCTAGGAAACAAACCTTGTGGAAGCCTGTCTCTGTCTCCCACCCTCCTCATGCCGCCATGCCCCACACAGCTGCCCGGTATCAAACATGTGTGGCGAGCTGACCCTGGTGGAGGCTCTCCCGCGGGTTATCTCATTTAATCCTCCAGGCCACCAAGTGAGCAGGGCCCTTTATTTCAGTCACGGCCTAGCTGACCTCAGATAAAAGACTCAGCTCTTCATGGGTGTTCTCAGAAGGTCAGGGCAAGACGGAACCTCACACTCCCTTCGTAAAGAGGGGGAGTGATTGGGAAGATGAAAATGTTCTGGAAGCAGATAGTGGAGATGGTTGCACAGCACTGTGAATGTACCATAGGTCATAATGGTACTTTTTTTTTTTT--GAGACAGGGTCTCACTGTGTCACCCAGGCTGGCACAGTGCAGTGGTGTAATTACGGCTCACTGCAACCTCGACCTCCTGGGCTCAAGTGATCCTCCTACCTCAGCCTCCTGAGGAGCTGGGCCTACAGGTGCACCACTTCACCTGGCTAATTGTTTTTATTTTTTGTAGAGACAAGATCTCACTATGTGTTCCAGGCTCTAGTCTTGAATTCCTGGGCTCAAGCAATCCTCCTACCTCTGCCTCCAAATGTGCTGGGACTATAGGCGTGAGCCATTGTGCCTGGCCTATAATGGCACATTTTATGTTATGTGTATTTTACCACAATTTTAAAAAGAGGAAAGGCGTGACATCTAAAAGCGGACAAGGATTTACCAAAATCGTACCCAACGGTTTCGTTTTGGGTTGATGAAAATGTTCTGGAAGCAGAGGTGGTGACTGCCACCGAACTGATCGCTTCAAATTGGGTAACCTCATGCAACGTGAATTTCACCTCAATTAAAAAAAAACAAGCCAGGCGTGCTGGCTCACGCCTATAATCCCAGCACTTTGGGAAGCAGAGGTGGGTGGATCATGAGGTCAGGAGATAGAGACCATCTTGGCTAACACAGTGAAACCCTGTCTCTACTAAAAATACAAAAAAATCAGCCGGGCCTGGTGGCGGGTGCCCATGGTCCCAGCTACTCAGAAGGCTGAGGCAGGAGAATCGGTTGAATCCAGGAGGCGGAGGTTGCAGTGAGCCGAGATCTCGCCACTGCACTCCAGCCTGGGCGACACAGCCAGACTCCGTCTCAAAAACAAACAAACAAACAAACAAACAAAGAAAAAAAA-----CAGCACCATGCCTGGGCTGGGGGTCCTGGGTCACCCCACCCTGCATCAGGACTGGCTGCCGGCCCTTCTCTCCAG
>160_Hla_M_L
GTAAGGGTGCGAGGGCACGAGATGGATTGGGCAGGGTCAGACTCTGTGACCTTAGGGCAAATCACTTCCTTTCTCTGGGCCCCTCTGAGCGTGCAATGTCTATCAATGTATGAATGTGGCTGCAACGTAGGAATGGCTCTGTGGTCCCCGAACCTCTGGAAACATATTTGTCCCAAGCACCATCAGGTCACAGGAGCACACGGAGCTCAGGCCATGAGCACAGCTGTCAGTGAACGCACAGC------------------GTGTTTGCATTCCAGGTCTCTTTCTTGCACATGCTGCCCCACCCCGCCCCCCACCTTTCAGAGGCTGCTTGGGTCATAGATCCACCTGGGCCTACAGAGCACATGTCCTGGCCAGGCCAAGCAAGTGGCTCAAATGTTTGATTAGGATGGACTGGATGGGACAGCATTTCACTGTTTTATCGACAAGCTTGTGAGTAAGTTCTCGTGGTGTTTGGAGAGGGAATGTTCTTTCCTCCAGAACGTTCCACAATTCTAGGAAACAAACCTTGTGGAAGCCTGTCTCTGTCTCCCACCCTCCTCATGCCGCCATGCCCCACACAGCTGCCCGGTATCAAACATGTGTGGCGAGCTGACCCTGGTGGAGGCTCTCCCGCGGGTTATCTCATTTAATCCTCCAGGCCACCAAGTGAGCAGGGCCCTTTATTTCAGTCACGGCCTAGCTGACCTCAGATAAAAGACTCAGCTCTTCATGGGTGTTCTCAGAAGGTCAGGGCAAGACGGAACCTCACACTCCCTTCGTAAAGAGGGGGAGTGATTGGGAAGATGAAAATGTTCTGGAAGCAGATAGTGGAGATGGTTGCACAGCACTGTGAATGTACCATAGGTCATAATGGTACTTTTTTTTTTTT--GAGACAGGGTCTCACTGTGTCACCCAGGCTGGCACAGTGCAGTGGTGTAATTACGGCTCACTGCAACCTCGACCTCCTGGGCTCAAGTGATCCTCCTACCTCAGCCTCCTGAGGAGCTGGGCCTACAGGTGCACCACTTCACCTGGCTAATTGTTTTTATTTTTTGTAGAGACAAGATCTCACTATGTGTTCCAGGCTCTAGTCTTGAATTCCTGGGCTCAAGCAATCCTCCTACCTCTGCCTCCAAATGTGCTGGGACTATAGGCGTGAGCCATTGTGCCTGGCCTATAATGGCACATTTTATGTTATGTGTATTTTACCACAATTTTAAAAAGAGGAAAGGCGTGACATCTAAAAGCGGACAAGGATTTACCAAAATCGTACCCAACGGTTTCGTTTTGGGTTGATGAAAATGTTCTGGAAGCAGAGGTGGTGACTGCCACCGAACTGATCGCTTCAAATTGGGTAACCTCATGCAACGTGAATTTCACCTCAATTAAAAAAAAACAAGCCAGGCGTGCTGGCTCACGCCTATAATCCCAGCACTTTGGGAAGCAGAGGTGGGTGGATCATGAGGTCAGGAGATAGAGACCATCTTGGCTAACACAGTGAAACCCTGTCTCTACTAAAAATACAAAAAAATCAGCCGGGCCTGGTGGCGGGTGCCCATGGTCCCAGCTACTCAGAAGGCTGAGGCAGGAGAATCGGTTGAATCCAGGAGGCGGAGGTTGCAGTGAGCCGAGATCTCGCCACTGCACTCCAGCCTGGGCGACACAGCCAGACTCCGTCTCAAAAACAAACAAACAAACAAACAAACAAAGAAAAAAAA-----CAGCACCATGCCTGGGCTGGGGGTCCTGGGTCACCCCACCCTGCATCAGGACTGGCTGCCGGCCCTTCTCTCCAG
>119_Hla_F_L_1
GTAAGGGTGCGAGGGCACGAGATGGATTGGGCAGGGTCAGACTCTGTGACCTTAGGGCAAATCACTTCCTTTCTCTGGGCCCCTCTGAGCGTGCAATGTCTATCAATGTATGAATGTGGCTGCAACGTAGGAATGGCTCTGTGGTCCCCGAACCTCTGGAAACATATTTGTCCCAAGCACCATCAGGTCACAGGAGCACACGGAGCTCAGGCCATGAGCACAGCTGTCAGTGAACGCACAGC------------------GTGTTTGCATTCCAGGTCTCTTTCTTGCACATGCTGCCCCACCCCGCCCCCCACCTTTCAGAGGCTGCTTGGGTCATAGATCCACCTGGGCCTACAGAGCACATGTCCTGGCCAGGCCAAGCAAGTGGCTCAAATGTTTGATTAGGATGGACTGGATGGGACAGCATTTCACTGTTTTATCGACAAGCTTGTGAGTAAGTTCTCGTGGTGTTTGGAGAGGGAATGTTCTTTCCTCCAGAACGTTCCACAATTCTAGGAAACAAACCTTGTGGAAGCCTGTCTCTGTCTCCCACCCTCCTCATGCCGCCATGCCCCACACAGCTGCCCGGTATCAAACATGTGTGGCGAGCTGACCCTGGTGGAGGCTCTCCCGCGGGTTATCTCATTTAATCCTCCAGGCCACCAAGTGAGCAGGGCCCTTTATTTCAGTCACGGCCTAGCTGACCTCAGATAAAAGACTCAGCTCTTCATGGGTGTTCTCAGAAGGTCAGGGCAAGACGGAACCTCACACTCCCTTCGTAAAGAGGGGGAGTGATTGGGAAGATGAAAATCTTCTGGAAGCAGATAGTGGAGATGGTTGCACAGCACTGTGAATGTACCATAGGTCATAATGGTACTTTTTTTTTTTT--GAGACAGGGTCTCACTGTGTCACCCAGGCTGGCACAGTGCAGTGGTGTAATTACGGCTCACTGCAACCTCGACCTCCTGGGCTCAAGTGATCCTCCTACCTCAGCCTCCTGAGGAGCTGGGCCTACAGGTGCACCACTTCACCTGGCTAATTGTTTTTATTTTTTGTAGAGACAAGATCTCACTATGTGTTCCAGGCTCTAGTCTTGAATTCCTGGGCTCAAGCAATCCTCCTACCTCTGCCTCCAAATGTGCTGGGACTATAGGCGTGAGCCATTGTGCCTGGCCTATAATGGCACATTTTATGTTATGTGTATTTTACCACAATTTTCAAAAGAGGAAAGGCGTGACATCTAAAAGCGGACAAGGATTTACCAAAATCGTACCCAACGGTTTCGTTTTGGGTTGATGAAAATGTTCTGGAAGCAGAGGTGGTGACTGCCACCGAACTGATCGCTTCAAATTGGGTAACCTCATGCAACGTGAATTTCACCTCAATTAAAAAAAAACAAGCCAGGCGTGCTGGCTCACGCCTATAATCCCAGCACTTTGGGAAGCAGAGGTGGGTGGATCATGAGGTCAGGAGATAGAGACCATCTTGGCTAACACAGTGAAACCCTGTCTCTACTAAAAATACAAAAAAATCAGCCGGGCCTGGTGGCGGGTGCCCATGGTCCCAGCTACTCAGAAGGCTGAGGCAGGAGAATCGGTTGAATCCAGGAGGCGGAGGTTGCAGTGAGCCGAGATCTCGCCACTGCACTCCAGCCTGGGCGACACAGCCAGACTCCGTCTCAAAAACAAACAAACAAACAAACAAACAAAGAAAAAAAA-----CAGCACCATGCCTGGGCTGGGGGTCCTGGGTCACCCCACCCTGCATCAGGACTGGCTGCCGGCCCTTCTCTCCAG
>119_Hla_F_L_2
GTAAGGGTGCGAGGGCACGAGATGGATTGGGCAGGGTCAGACTCTGTGACCTTAGGGCAAATCACTTCCTTTCTCTGGGCCCCTCTGAGCGTGCAATGTCTATCAATGTATGAATGTGGCTGCAACGTAGGAATGGCTCTGTGGTCCCCGAACCTCTGGAAACATATTTGTCCCAAGCACCATCAGGTCACAGGAGCACACGGAGCTCAGGCCATGAGCACAGCTGTCAGTGAACGCACAGC------------------GTGTTTGCATTCCAGGTCTCTTTCTTGCACATGCTGCCCCACCCCGCCCCCCACCTTTCAGAGGCTGCTTGGGTCATAGATCCACCTGGGCCTACAGAGCACATGTCCTGGCCAGGCCAAGCAAGTGGCTCAAATGTTTGATTAGGATGGACTGGATGGGACAGCATTTCACTGTTTTATCGACAAGCTTGTGAGTAAGTTCTCGTGGTGTTTGGAGAGGGAATGTTCTTTCCTCCAGAACGTTCCACAATTCTAGGAAACAAACCTTGTGGAAGCCTGTCTCTGTCTCCCACCCTCCTCATGCCGCCATGCCCCACACAGCTGCCCGGTATCAAACATGTGTGGCGAGCTGACCCTGGTGGAGGCTCTCCCGCGGGTTATCTCATTTAATCCTCCAGGCCACCAAGTGAGCAGGGCCCTTTATTTCAGTCACGGCCTAGCTGACCTCAGATAAAAGACTCAGCTCTTCATGGGTGTTCTCAGAAGGTCAGGGCAAGACGGAACCTCACACTCCCTTCGTAAAGAGGGGGAGTGATTGGGAAGATGAAAATCTTCTGGAAGCAGATAGTGGAGATGGTTGCACAGCACTGTGAATGTACCATAGGTCATAATGGTACTTTTTTTTTTTT--GAGACAGGGTCTCACTGTGTCACCCAGGCTGGCACAGTGCAGTGGTGTAATTACGGCTCACTGCAACCTCGACCTCCTGGGCTCAAGTGATCCTCCTACCTCAGCCTCCTGAGGAGCTGGGCCTACAGGTGCACCACTTCACCTGGCTAATTGTTTTTATTTTTTGTAGAGACAAGATCTCACTATGTGTTCCAGGCTCTAGTCTTGAATTCCTGGGCTCAAGCAATCCTCCTACCTCTGCCTCCAAATGTGCTGGGACTATAGGCGTGAGCCATTGTGCCTGGCCTATAATGGCACATTTTATGTTATGTGTATTTTACCACAATTTTCAAAAGAGGAAAGGCGTGACATCTAAAAGCGGACAAGGATTTACCAAAATCGTACCCAACGGTTTCGTTTTGGGTTGATGAAAATGTTCTGGAAGCAGAGGTGGTGACTGCCACCGAACTGATCGCTTCAAATTGGGTAACCTCATGCAACGTGAATTTCACCTCAATTAAAAAAAAACAAGCCAGGCGTGCTGGCTCACGCCTATAATCCCAGCACTTTGGGAAGCAGAGGTGGGTGGATCATGAGGTCAGGAGATAGAGACCATCTTGGCTAACACAGTGAAACCCTGTCTCTACTAAAAATACAAAAAAATCAGCCGGGCCTGGTGGCGGGTGCCCATGGTCCCAGCTACTCAGAAGGCTGAGGCAGGAGAATCGGTTGAATCCAGGAGGCGGAGGTTGCAGTGAGCCGAGATCTCGCCACTGCACTCCAGCCTGGGCGACACAGCCAGACTCCGTCTCAAAAACAAACAAACAAACAAACAAACAAAGAAAAAAAA-----CAGCACCATGCCTGGGCTGGGGGTCCTGGGTCACCCCACCCTGCATCAGGACTGGCTGCCGGCCCTTCTCTCCAG
>126_Hla_F_L_1
GTAAGGGTGCGAGGGCACGAGATGGATTGGGCAGGGTCAGACTCTGTGACCTTAGGGCAAATCACTTCCTTTCTCTGGGCCCCTCTGAGCGTGCAATGTCTATCAATGTATGAATGTGGCTGCAACGTAGGAATGGCTCTGTGGTCCCCGAACCTCTGGAAACATATTTGTCCCAAGCACCATCAGGTCACAGGAGCACACGGAGCTCAGGCCATGAGCACAGCTGTCAGTGAACGCACAGC------------------GTGTTTGCATTCCAGGTCTCTTTCTTGCACATGCTGCCCCACCCCGCCCCCCACCTTTCAGAGGCTGCTTGGGTCATAGATCCACCTGGGCCTACAGAGCACATGTCCTGGCCAGGCCAAGCAAGTGGCTCAAATGTTTGATTAGGATGGACTGGATGGGACAGCATTTCACTGTTTTATCGACAAGCTTGTGAGTAAGTTCTCGTGGTGTTTGGAGAGGGAATGTTCTTTCCTCCAGAACGTTCCACAATTCTAGGAAACAAACCTTGTGGAAGCCTGTCTCTGTCTCCCACCCTCCTCATGCCGCCATGCCCCACACAGCTGCCCGGTATCAAACATGTGTGGCGAGCTGACCCTGGTGGAGGCTCTCCCGCGGGTTATCTCATTTAATCCTCCAGGCCACCAAGTGAGCAGGGCCCTTTATTTCAGTCACGGCCTAGCTGACCTCAGATAAAAGACTCAGCTCTTCATGGGTGTTCTCAGAAGGTCAGGGCAAGACGGAACCTCACACTCCCTTCGTAAAGAGGGGGAGTGATTGGGAAGATGAAAATCTTCTGGAAGCAGATAGTGGAGATGGTTGCACAGCACTGTGAATGTACCATAGGTCATAATGGTACTTTTTTTTTTTT--GAGACAGGGTCTCACTGTGTCACCCAGGCTGGCACAGTGCAGTGGTGTAATTACGGCTCACTGCAACCTCGACCTCCTGGGCTCAAGTGATCCTCCTACCTCAGCCTCCTGAGGAGCTGGGCCTACAGGTGCACCACTTCACCTGGCTAATTGTTTTTATTTTTTGTAGAGACAAGATCTCACTATGTGTTCCAGGCTCTAGTCTTGAATTCCTGGGCTCAAGCAATCCTCCTACCTCTGCCTCCAAATGTGCTGGGACTATAGGCGTGAGCCATTGTGCCTGGCCTATAATGGCACATTTTATGTTATGTGTATTTTACCACAATTTTAAAAAGAGGAAAGGCGTGACATCTAAAAGCGGACAAGGATTTACCAAAATCCTACCCAACGGTTTCGTTTTGGGTTGATGAAAATGTTCTGGAAGCAGAGGTGGTGACTGCCACCGAACTGATCGCTTCAAATTGGGTAACCTCATGCAACGTGAATTTCACCTCAATTAAAAAAAAACAAGCCAGGCGTGGTGGCTCACGCCTATAATCCCAGCACTTTGGGAAGCAGAGGTGGGTGGATCATGAGGTCAGGAGATAGAGACCATCTTGGCTAACACAGTGAAACCCTGTCTCTACTAAAAATACAAAAAAATCAGCCGGGCCTGGTGGCGGGTGCCCATGGTCCCAGCTACTCAGAAGGCTGAGGCAGGAGAATCGGTTGAATCCAGGAGGCGGAGGTTGCAGTGAGCCGAGATCTCGCCACTGCACTCCAGCCTGGGCGACACAGCCAGACTCCGTCTCAAAAACAAACAAACAAACAAACAAACAAAGAAAAAAAA-----CAGCACCATGCCTGGGCTGGGGGTCCTGGGTCACCCCACCCTGCATCAGGACTGGCTGCCGGCCCTTCTCTCCAG
>126_Hla_F_L_2
GTAAGGGTGCGAGGGCACGAGATGGATTGGGCAGGGTCAGACTCTGTGACCTTAAGGCAAATCACTTCCTTTCTCTGGGCCCCTCTGAGCGTGCAATGTCTATCAATGTATGAATGTGGCTGCAACGTAGGAATGGCTCTGTGGTCCCCGAACCTCTGGAAACATATTTGTCCCAAGCACCATCAGGTCACAGGAGCACACGGAGCTGAGGCCATGAGCACAGCTGTCAGTGAACGCACAGC------------------GTGTTTGCATTCCAGGTCTCTTTCTTGCACATGCTGCCCCACCCCGCCCCCCACCTTTCAGAGGCTGCTTGGGTCATAGATCCACCTGGGCCTACAGAGCACATGTCCTGGCCAGGCCAAGCAAGTGACTCAAATGTTTGATTAGGATGGACTGGATGGGACAGCATTTCACTGTTTTATCGACAAGCTTGTGAGTAAGTTCTCGTGGTGTTTGGAGAGGGAATGTTCTTTCCTCCAGAACGTTCCACAATTCTAGGAAACAAACCTTGTGGAAGCCTGTCTCTGTCTCCCACCCTCCTCATGCCGCCATGCCCCACACAGCTGCCCGGTATCAAACATGTGTGGCGAGCTGACCCTGGTGGAGGCTCTCCCGCGGGTTATCTCATTTAATCCTCCAGGCCACCAAGTGAGCAGGGCCCTTTATTTCAGTCACGGCCTAGCTGACCTCAGATAAAAGACTCAGCTCTTCATGGGTGTTCTCAGAAGGTCAGGGCAAGACGGAACCTCACACTCCCTTCGTAAAGAGGGGGAGTGATTGGGAAGATGAAAATCTTCTGGAAGCAGATAGTGGAGATGGTTGCACAGCACTGTGAATGTACCATAGGTCATAATGGTACTTTTTTTTTTTT--GAGACAGGGTCTCACTGTGTCACCCAGGCTGGCACAGTGCAGTGGTGTAATTACGGCTCACTGCAACCTCGACCTCCTGGGCTCAAGTGATCCTCCTACCTCAGCCTCCTGAGGAGCTGGGCCTACAGGTGCACCACTTCACCTGGCTAATTGTTTTTATTTTTTGTAGAGACAAGATCTCACTATGTGTTCCAGGCTCTAGTCTTGAATTCCTGGGCTCAAGCAATCCTCCTACCTCTGCCTCCAAATGTGCTGGGACTATAGGCGTGAGCCATTGTGCCTGGCCTATAATGGCACATTTTATGTTATGTGTATTTTACCACAATTTTAAAAAGAGGAAAGGCGTGACATCTAAAAGCGGACAAGGATTTACCAAAATCCTACCCAACGGTTTCGTTTTGGGTTGATGAAAATGTTCTGGAAGCAGAGGTGGTGACTGCCACCGAACTGATCGCTTCAAATTGGGTAACCTCATGCAACGTGAATTTCACCTCAATTAAAAAAAAACAAGCCAGGCGTGGTGGCTCACGCCTATAATCCCAGCACTTTGGGAAGCAGAGGTGGGTGGATCATGAGGTCAGGAGATAGAGACCATCTTGGCTAACACAGTGAAACCCTGTCTCTACTAAAAATACAAAAAAATCAGCCGGGCCTGGTGGCGGGTGCCCATGGTCCCAGCTACTCAGAAGGCTGAGGCAGGAGAATCGGTTGAATCCAGGAGGCGGAGGTTGCAGTGAGCCGAGATCTCGCCACTGCACTCCAGCCTGGGCGACACAGCCAGACTCCGTCTCAAAAACAAACAAACAAACAAACAAACAAAGAAAAAAAA-----CAGCACCATGCCTGGGCTGGGGGTCCTGGGTCACCCCACCCTGCATCAGGACTGGCTGCCGGCCCTTCTCTCCAG
>129_Hla_F_L_1
GTAAGGGTGCGAGGGCACGAGATGGATTGGGCAGGGTCAGACTCTGTGACCTTAGGGCAAATCACTTCCTTTCTCTGGGCCCCTCTGAGCGTGCAATGTCTATCAATGTATGAATGTGGCTGCAACGTAGGAATGGCTCTGTGGTCCCCGAACCTCTGGAAACATATTTGTCCCAAGCACCATCAGGTCACAGGAGCACACGGAGCTCAGGCCATGAGCACAGCTGTCAGTGAACGCACAGC------------------GTGTTTGCATTCCAGGTCTCTTTCTTGCACATGCTGCCCCACCCCGCCCCCCACCTTTCAGAGGCTGCTTGGGTCATAGATCCACCTGGGCCTACAGAGCACATGTCCTGGCCAGGCCAAGCAAGTGGCTCAAATGTTTGATTAGGATGGACTGGATGGGACAGCATTTCACTGTTTTATCGACAAGCTTGTGAGTAAGTTCTCGTGGTGTTTGGAGAGGGAATGTTCTTTCCTCCAGAACGTTCCACAATTCTAGGAAACAAACCTTGTGGAAGCCTGTCTCTGTCTCCCACCCTCCTCATGCCGCCATGCCCCACACAGCTGCCCGGTATCAAACATGTGTGGCGAGCTGACCCTGGTGGAGGCTCTCCCGCGGGTTATCTCATTTAATCCTCCAGGCCACCAAGTGAGCAGGGCCCTTTATTTCAGTCACGGCCTAGCTGACCTCAGATAAAAGACTCAGCTCTTCATGGGTGTTCTCAGAAGGTCAGGGCAAGACGGAACCTCACACTCCCTTCGTAAAGAGGGGGAGTGATTGGGAAGATGAAAATCTTCTGGAAGCAGATAGTGGAGATGGTTGCACAGCACTGTGAATGTACCATAGGTCATAATGGTACTTTTTTTTTTTT--GAGACAGGGTCTCACTGTGTCACCCAGGCTGGCACAGTGCAGTGGTGTAATTACGGCTCACTGCAACCTCGACCTCCTGGGCTCAAGTGATCCTCCTACCTCAGCCTCCTGAGGAGCTGGGCCTACAGGTGCACCACTTCACCTGGCTAATTGTTTTTATTTTTTGTAGAGACAAGATCTCACTATGTGTTCCAGGCTCTAGTCTTGAATTCCTGGGCTCAAGCAATCCTCCTACCTCTGCCTCCAAATGTGCTGGGACTATAGGCGTGAGCCATTGTGCCTGGCCTATAATGGCACATTTTATGTTATGTGTATTTTACCACAATTTTAAAAAGAGGAAAGGCGTGACATCTAAAAGCGGACAAGGATTTACCAAAATCGTACCCAACGGTTTCGTTTTGGGTTGATGAAAATGTTCTGGAAGCAGAGGTGGTGACTGCCACCGAACTGATCGCTTCAAATTGGGTAACCTCATGCAACGTGAATTTCACCTCAATTAAAAAAAAACAAGCCAGGCGTGCTGGCTCACGCCTATAATCCCAGCACTTTGGGAAGCAGAGGTGGGTGGATCATGAGGTCAGGAGATAGAGACCATCTTGGCTAACACAGTGAAACCCTGTCTCTACTAAAAATACAAAAAAATCAGCCGGGCCTGGTGGCGGGTGCCCATGGTCCCAGCTACTCAGAAGGCTGAGGCAGGAGAATCGGTTGAATCCAGGAGGCGGAGGTTGCAGTGAGCCGAGATCTCGCCACTGCACTCCAGCCTGGGCGACACAGCCAGACTCCGTCTCAAAAACAAACAAACAAACAAACAAACAAAGAAAAAAAA-----CAGCACCATGCCTGGGCTGGGGGTCCTGGGTCACCCCACCCTGCATCAGGACTGGCTGCCGGCCCTTCTCTCCAG
>129_Hla_F_L_2
GTAAGGGTGCGAGGGCACGAGATGGATTGGGCAGGGTCAGACTCTGTGACCTTAGGGCAAATCACTTCCTTTCTCTGGGCCCCTCTGAGCGTGCAATGTCTATCAATGTATGAATGTGGCTGCAACGTAGGAATGGCTCTGTGGTCCCCGAACCTCTGGAAACATATTTGTCCCAAGCACCATCAGGTCACAGGAGCACACGGAGCTCAGGCCATGAGCACAGCTGTCAGTGAACGCACAGC------------------GTGTTTGCATTCCAGGTCTCTTTCTTGCACATGCTGCCCCACCCCGCCCCCCACCTTTCAGAGGCTGCTTGGGTCATAGATCCACCTGGGCCTACAGAGCACATGTCCTGGCCAGGCCAAGCAAGTGGCTCAAATGTTTGATTAGGATGGACTGGATGGGACAGCATTTCACTGTTTTATCGACAAGCTTGTGAGTAAGTTCTCGTGGTGTTTGGAGAGGGAATGTTCTTTCCTCCAGAACGTTCCACAATTCTAGGAAACAAACCTTGTGGAAGCCTGTCTCTGTCTCCCACCCTCCTCATGCCGCCATGCCCCACACAGCTGCCCGGTATCAAACATGTGTGGCGAGCTGACCCTGGTGGAGGCTCTCCCGCGGGTTATCTCATTTAATCCTCCAGGCCACCAAGTGAGCAGGGCCCTTTATTTCAGTCACGGCCTAGCTGACCTCAGATAAAAGACTCAGCTCTTCATGGGTGTTCTCAGAAGGTCAGGGCAAGACGGAACCTCACACTCCCTTCGTAAAGAGGGGGAGTGATTGGGAAGATGAAAATCTTCTGGAAGCAGATAGTGGAGATGGTTGCACAGCACTGTGAATGTACCATAGGTCATAATGGTACTTTTTTTTTTTT--GAGACAGGGTCTCACTGTGTCACCCAGGCTGGCACAGTGCAGTGGTGTAATTACGGCTCACTGCAACCTCGACCTCCTGGGCTCAAGTGATCCTCCTACCTCAGCCTCCTGAGGAGCTGGGCCTACAGGTGCACCACTTCACCTGGCTAATTGTTTTTATTTTTTGTAGAGACAAGATCTCACTATGTGTTCCAGGCTCTAGTCTTGAATTCCTGGGCTCAAGCAATCCTCCTACCTCTGCCTCCAAATGTGCTGGGACTATAGGCGTGAGCCATTGTGCCTGGCCTATAATGGCACATTTTATGTTATGTGTATTTTACCACAATTTTAAAAAGAGGAAAGGCGTGACATCTAAAAGCGGACAAGGATTTACCAAAATCGTACCCAACGGTTTCGTTTTGGGTTGATGAAAATGTTCTGGAAGCAGAGGTGGTGACTGCCACCGAACTGATCGCTTCAAATTGGGTAACCTCATGCAACGTGAATTTCACCTCAATTAAAAAAAAACAAGCCAGGCGTGCTGGCTCACGCCTATAATCCCAGCACTTTGGGAAGCAGAGGTGGGTGGATCATGAGGTCAGGAGATAGAGACCATCTTGGCTAACACAGTGAAACCCTGTCTCTACTAAAAATACAAAAAAATCAGCCGGGCCTGGTGGCGGGTGCCCATGGTCCCAGCTACTCAGAAGGCTGAGGCAGGAGAATCGGTTGAATCCAGGAGGCGGAGGTTGCAGTGAGCCGAGATCTCGCCACTGCACTCCAGCCTGGGCGACACAGCCAGACTCCGTCTCAAAAACAAACAAACAAACAAACAAACAAAGAAAAAAAA-----CAGCACCATGCCTGGGCTGGGGGTCCTGGGTCACCCCACCCTGCATCAGGACTGGCTGCCGGCCCTTCTCTCCAG
>131_Hla_F_L_1
GTAAGGGTGCGAGGGCACGAGATGGATTGGGCAGGGTCAGACTCTGTGACCTTAGGGCAAATCACTTCCTTTCTCTGGGCCCCTCTGAGCGTGCAATGTCTATCAATGTATGAATGTGGCTGCAACGTAGGAATGGCTCTGTGGTCCCCGAACCTCTGGAAACATATTTGTCCCAAGCACCATCAGGTCACAGGAGCACACGGAGCTCAGGCCATGAGCACAGCTGTCAGTGAACGCACAGC------------------GTGTTTGCATTCCAGGTCTCTTTCTTGCACATGCTGCCCCACCCCGCCCCCCACCTTTCAGAGGCTGCTTGGGTCATAGATCCACCTGGGCCTACAGAGCACATGTCCTGGCCAGGCCAAGCAAGTGGCTCAAATGTTTGATTAGGATGGACTGGATGGGACAGCATTTCACTGTTTTATCGACAAGCTTGTGAGTAAGTTCTCGTGGTGTTTGGAGAGGGAATGTTCTTTCCTCCAGAACGTTCCACAATTCTAGGAAACAAACCTTGTGGAAGCCTGTCTCTGTCTCCCACCCTCCTCATGCCGCCATGCCCCACACAGCTGCCCGGTATCAAACATGTGTGGCGAGCTGACCCTGGTGGAGGCTCTCCCGCGGGTTATCTCATTTAATCCTCCAGGCCACCAAGTGAGCAGGGCCCTTTATTTCAGTCACGGCCTAGCTGACCTCAGATAAAAGACTCAGCTCTTCATGGGTGTTCTCAGAAGGTCAGGGCAAGACGGAACCTCACACTCCCTTCGTAAAGAGGGGGAGTGATTGGGAAGATGAAAATCTTCTGGAAGCAGATAGTGGAGATGGTTGCACAGCACTGTGAATGTACCATAGGTCATAATGGTACTTTTTTTTTTTT--GAGACAGGGTCTCACTGTGTCACCCAGGCTGGCACAGTGCAGTGGTGTAATTACGGCTCACTGCAACCTCGACCTCCTGGGCTCAAGTGATCCTCCTACCTCAGCCTCCTGAGGAGCTGGGCCTACAGGTGCACCACTTCACCTGGCTAATTGTTTTTATTTTTTGTAGAGACAAGATCTCACTATGTGTTCCAGGCTCTAGTCTTGAATTCCTGGGCTCAAGCAATCCTCCTACCTCTGCCTCCAAATGTGCTGGGACTATAGGCGTGAGCCATTGTGCCTGGCCTATAATGGCACATTTTATGTTATGTGTATTTTACCACAATTTTAAAAAGAGGAAAGGCGTGACATCTAAAAGCGGACAAGGATTTACCAAAATCGTACCCAACGGTTTCGTTTTGGGTTGATGAAAATGTTCTGGAAGCAGAGGTGGTGACTGCCACCGAACTGATCGCTTCAAATTGGGTAACCTCATGCAACGTGAATTTCACCTCAATTAAAAAAAAACAAGCCAGGGGTGCTGGCTCACGCCTATAATCCCAGCACTTTGGGAAGCAGAGGTGGGTGGATCATGAGGTCAGGAGATAGAGACCATCTTGGCTAACACAGTGAAACCCTGTCTCTACTAAAAATACAAAAAAATCAGCCGGGCCTGGTGGCGGGTGCCCATGGTCCCAGCTACTCAGAAGGCTGAGGCAGGAGAATCGGTTGAATCCAGGAGGCGGAGGTTGCAGTGAGCCGAGATCTCGCCACTGCACTCCAGCCTGGGCGACACAGCCAGACTCCGTCTCAAAAACAAACAAACAAACAAACAAACAAAGAAAAAAAA-----CAGCACCATGCCTGGGCTGGGGGTCCTGGGTCACCCCACCCTGCATCAGGACTGGCTGCCGGCCCTTCTCTCCAG
>131_Hla_F_L_2
GTAAGGGTGCGAGGGCACGAGATGGATTGGGCAGGGTCAGACTCTGTGACCTTAGGGCAAATCACTTCCTTTCTCTGGGCCCCTCTGAGCGTGCAATGTCTATCAATGTATGAATGTGGCTGCAACGTAGGAATGGCTCTGTGGTCCCCGAACCTCTGGAAACATATTTGTCCCAAGCACCATCAGGTCACAGGAGCACACGGAGCTGAGGCCATGAGCACAGCTGTCAGTGAACGCACAGC------------------GTGTTTGCATTCCAGGTCTCTTTCTTGCACATGCTGCCCCACCCCGCCCCCCACCTTTCAGAGGCTGCTTGGGTCATAGATCCACCTGGGCCTACAGAGCACATGTCCTGGCCAGGCCAAGCAAGTGGCTCAAATGTTTGATTAGGATGGACTGGATGGGACAGCATTTCACTGTTTTATCGACAAGCTTGTGAGTAAGTTCTCGTGGTGTTTGGAGAGGGAATGTTCTTTCCTCCAGAACGTTCCACAATTCTAGGAAACAAACCTTGTGGAAGCCTGTCTCTGTCTCCCACCCTCCTCATGCCACCATGCCCCACACAGCTGCCCGGTATCAAACATGTGTGGCGAGCTGACCCTGGTGGAGGCTCTCCCGCGGGTTATCTCATTTAATCCTCCAGGCCACCAAGTGAGCAGGGCCCTTTATTTCAGTCACGGCCTAGCTGACCTCAGATAAAAGACTCAGCTCTTCATGGGTGTTCTCAGAAGGTCAGGGCAAGACGGAACCTCACACTCCCTTCGTAAAGAGGGGGAGTGATTGGGAAGATGAAAATCTTCTGGAAGCAGATAGTGGAGATGGTTGCACAGCACTGTGAATGTACCATAGGTCATAATGGTACTTTTTTTTTTTT--GAGACAGGGTCTCACTGTGTCACCCAGGCTGGCACAGTGCAGTGGTGTAATTACGGCTCACTGCAGCCTCGACCTCCTGGGCTCAAGTGATCCTCCTACCTCAGCCTCCTGAGGAGCTGGGCCTACAGGTGCACCACTTCACCTGGCTAATTGTTTTTATTTTTTGTAGAGACAAGATCTCACTGTGTGTTCCAGGCTCTAGTCTTGAATTCCTGGGCTCAAGCAATCCTCCTACCTCTGCCTCCAAATGTGCTGGGACTATAGGCGTGAGCCATTGTGCCTGGCCTATAATGGCACATTTTATGTTATGTGTATTTTACCACAATTTTAAAAAGAGGAAAGGCGTGACATCTAAAAGCGGACAAGGATTTACCAAAATCGTACCCAACGGTTTCGTTTTGGGTTGATGAAAATGTTCTGGAAGCAGAGGTGGTGACTGCCACCGAACTGATCGCTTCAAATTGGGTAACCTCATGCAACGTGAATTTCACCTCAATTAAAAAAAAACAAGCCAGGGGTGCTGGCTCACGCCTATAATCCCAGCACTTTGGGAAGCAGAGGTGGGTGGATCATGAGGTCAGGAGATAGAGACCATCTTGGCTAACACAGTGAAACCCTGTCTCTACTAAAAATACAAAAAAATCAGCCGGGCCTGGTGGCGGGTGCCCATGGTCCCAGCTACTCAGAAGGCTGAGGCAGGAGAATCGGTTGAATCCAGGAGGCGGAGGTTGCAGTGAGCCGAGATCTCGCCACTGCACTCCAGCCTGGGCGACACAGCCAGACTCCGTCTCAAAAACAAACAAACAAACAAACAAACAAAGAAAAAAAA-----CAGCACCATGCCTGGGCTGGGGGTCCTGGGTCACCCCACCCTGCATCAGGACTGGCTGCCGGCCCTTCTCTCCAG
>138_Hla_F_L_1
GTAAGGGTGCGAGGGCACGAGATGGATTGGGCAGGGTCAGACTCTGTGACCTTAGGGCAAATCACTTCCTTTCTCTGGGCCCCTCTGAGCGTGCAATGTCTATCAATGTATGAATGTGGCTGCAACGTAGGAATGGCTCTGTGGTCCCCGAACCTCTGGAAACATATTTGTCCCAAGCACCATCAGGTCACAGGAGCACACGGAGCTCAGGCCATGAGCACAGCTGTCAGTGAACGCACAGC------------------GTGTTTGCATTCCAGGTCTCTTTCTTGCACATGCTGCCCCACCCCGCCCCCCACCTTTCAGAGGCTGCTTGGGTCATAGATCCACCTGGGCCTACAGAGCACATGTCCTGGCCAGGCCAAGCAAGTGGCTCAAATGTTTGATTAGGATGGACTGGATGGGACAGCATTTCACTGTTTTATCGACAAGCTTGTGAGTAAGTTCTCGTGGTGTTTGGAGAGGGAATGTTCTTTCCTCCAGAACGTTCCACAATTCTAGGAAACAAACCTTGTGGAAGCCTGTCTCTGTCTCCCACCCTCCTCATGCCGCCATGCCCCACACAGCTGCCCGGTATCAAACATGTGTGGCGAGCTGACCCTGGTGGAGGCTCTCCCGCGGGTTATCTCATTTAATCCTCCAGGCCACCAAGTGAGCAGGGCCCTTTATTTCAGTCACGGCCTAGCTGACCTCAGATAAAAGACTCAGCTCTTCATGGGTGTTCTCAGAAGGTCAGGGCAAGACGGAACCTCACACTCCCTTCGTAAAGAGGGGGAGTGATTGGGAAGATGAAAATCTTCTGGAAGCAGATAGTGGAGATGGTTGCACAGCACTGTGAATGTACCATAGGTCATAATGGTACTTTTTTTTTTTT--GAGACAGGGTCTCACTGTGTCACCCAGGCTGGCACAGTGCAGTGGTGTAATTACGGCTCACTGCAACCTCGACCTCCTGGGCTCAAGTGATCCTCCTACCTCAGCCTCCTGAGGAGCTGGGCCTACAGGTGCACCACTTCACCTGGCTAATTGTTTTTATTTTTTGTAGAGACAAGATCTCACTATGTGTTCCAGGCTCTAGTCTTGAATTCCTGGGCTCAAGCAATCCTCCTACCTCTGCCTCCAAATGTGCTGGGACTATAGGCGTGAGCCATTGTGCCTGGCCTATAATGGCACATTTTATGTTATGTGTATTTTACCACAATTTTAAAAAGAGGAAAGGCGTGACATCTAAAAGCGGACAAGGATTTACCAAAATCGTACCCAACGGTTTCGTTTTGGGTTGATGAAAATGTTCTGGAAGCAGAGGTGGTGACTGCCACCGAACTGATCGCTTCAAATTGGGTAACCTCATGCAACGTGAATTTCACCTCAATTAAAAAAAAACAAGCCAGGCGTGCTGGCTCACGCCTATAATCCCAGCACTTTGGGAAGCAGAGGTGGGTGGATCATGAGGTCAGGAGATAGAGACCATCTTGGCTAACACAGTGAAACCCTGTCTCTACTAAAAATACAAAAAAATCAGCCGGGCCTGGTGGCGGGTGCCCATGGTCCCAGCTACTCAGAAGGCTGAGGCAGGAGAATCGGTTGAATCCAGGAGGCGGAGGTTGCAGTGAGCCGAGATCTCGCCACTGCACTCCAGCCTGGGCGACACAGCCAGACTCCGTCTCAAAAACAAACAAACAAACAAACAAACAAAGAAAAAAAA-----CAGCACCATGCCTGGGCTGGGGGTCCTGGGTCACCCCACCCTGCATCAGGACTGGCTGCCGGCCCTTCTCTCCAG
>138_Hla_F_L_2
GTAAGGGTGCGAGGGCACGAGATGGATTGGGCAGGGTCAGACTCTGTGACCTTAGGGCAAATCACTTCCTTTCTCTGGGCCCCTCTGAGCGTGCAATGTCTATCAATGTATGAATGTGGCTGCAACGTAGGAATGGCTCTGTGGTCCCCGAACCTCTGGAAACATATTTGTCCCAAGCACCATCAGGTCACAGGAGCACACGGAGCTCAGGCCATGAGCACAGCTGTCAGTGAACGCACAGC------------------GTGTTTGCATTCCAGGTCTCTTTCTTGCACATGCTGCCCCACCCCGCCCCCCACCTTTCAGAGGCTGCTTGGGTCATAGATCCACCTGGGCCTACAGAGCACATGTCCTGGCCAGGCCAAGCAAGTGGCTCAAATGTTTGATTAGGATGGACTGGATGGGACAGCATTTCACTGTTTTATCGACAAGCTTGTGAGTAAGTTCTCGTGGTGTTTGGAGAGGGAATGTTCTTTCCTCCAGAACGTTCCACAATTCTAGGAAACAAACCTTGTGGAAGCCTGTCTCTGTCTCCCACCCTCCTCATGCCGCCATGCCCCACACAGCTGCCCGGTATCAAACATGTGTGGCGAGCTGACCCTGGTGGAGGCTCTCCCGCGGGTTATCTCATTTAATCCTCCAGGCCACCAAGTGAGCAGGGCCCTTTATTTCAGTCACGGCCTAGCTGACCTCAGATAAAAGACTCAGCTCTTCATGGGTGTTCTCAGAAGGTCAGGGCAAGACGGAACCTCACACTCCCTTCGTAAAGAGGGGGAGTGATTGGGAAGATGAAAATCTTCTGGAAGCAGATAGTGGAGATGGTTGCACAGCACTGTGAATGTACCATAGGTCATAATGGTACTTTTTTTTTTTT--GAGACAGGGTCTCACTGTGTCACCCAGGCTGGCACAGTGCAGTGGTGTAATTACGGCTCACTGCAACCTCGACCTCCTGGGCTCAAGTGATCCTCCTACCTCAGCCTCCTGAGGAGCTGGGCCTACAGGTGCACCACTTCACCTGGCTAATTGTTTTTATTTTTTGTAGAGACAAGATCTCACTATGTGTTCCAGGCTCTAGTCTTGAATTCCTGGGCTCAAGCAATCCTCCTACCTCTGCCTCCAAATGTGCTGGGACTATAGGCGTGAGCCATTGTGCCTGGCCTATAATGGCACATTTTATGTTATGTGTATTTTACCACAATTTTAAAAAGAGGAAAGGCGTGACATCTAAAAGCGGACAAGGATTTACCAAAATCGTACCCAACGGTTTCGTTTTGGGTTGATGAAAATGTTCTGGAAGCAGAGGTGGTGACTGCCACCGAACTGATCGCTTCAAATTGGGTAACCTCATGCAACGTGAATTTCACCTCAATTAAAAAAAAACAAGCCAGGCGTGCTGGCTCACGCCTATAATCCCAGCACTTTGGGAAGCAGAGGTGGGTGGATCATGAGGTCAGGAGATAGAGACCATCTTGGCTAACACAGTGAAACCCTGTCTCTACTAAAAATACAAAAAAATCAGCCGGGCCTGGTGGCGGGTGCCCATGGTCCCAGCTACTCAGAAGGCTGAGGCAGGAGAATCGGTTGAATCCAGGAGGCGGAGGTTGCAGTGAGCCGAGATCTCGCCACTGCACTCCAGCCTGGGCGACACAGCCAGACTCCGTCTCAAAAACAAACAAACAAACAAACAAACAAAGAAAAAAAA-----CAGCACCATGCCTGGGCTGGGGGTCCTGGGTCACCCCACCCTGCATCAGGACTGGCTGCCGGCCCTTCTCTCCAG
>151_Hla_F_L_2
GTAAGGGTGCGAGGGCACGAGATGGATTGGGCAGGGTCAGACTCTGTGACCTTAGGGCAAATCACTTCCTTTCTCTGGGCCCCTCTGAGCGTGCAATGTCTATCAATGTATGAATGTGGCTGCAACGTAGGAATGGCTCTGTGGTCCCCGAACCTCTGGAAACATATTTGTCCCAAGCACCATCAGGTCACAGGAGCACACGGAGCTCAGGCCATGAGCACAGCTGTCAGTGAACGCACAGC------------------GTGTTTGCATTCCAGGTCTCTTTCTTGCACATGCTGCCCCACCCCGCCCCCCACCTTTCAGAGGCTGCTTGGGTCATAGATCCACCTGGGCCTACAGAGCACATGTCCTGGCCAGGCCAAGCAAGTGGCTCAAATGTTTGATTAGGATGGACTGGATGGGACAGCATTTCACTGTTTTATCGACAAGCTTGTGAGTAAGTTCTCGTGGTGTTTGGAGAGGGAATGTTCTTTCCTCCAGAACGTTCCACAATTCTAGGAAACAAACCTTGTGGAAGCCTGTCTCTGTCTCCCACCCTCCTCATGCCGCCATGCCCCACACAGCTGCCCGGTATCAAACATGTGTGGCGAGCTGACCCTGGTGGAGGCTCTCCCGCGGGTTATCTCATTTAATCCTCCAGGCCACCAAGTGAGCAGGGCCCTTTATTTCAGTCACGGCCTAGCTGACCTCAGATAAAAGACTCAGCTCTTCATGGGTGTTCTCAGAAGGTCAGGGCAAGACGGAACCTCACACTCCCTTCGTAAAGAGGGGGAGTGATTGGGAAGATGAAAATGTTCTGGAAGCAGATAGTGGAGATGGTTGCACAGCACTGTGAATGTACCATAGGTCATAATGGTACTTTTTTTTTTTT--GAGACAGGGTCTCACTGTGTCACCCAGGCTGGCACAGTGCAGTGGTGTAATTACGGCTCACTGCAACCTCGACCTCCTGGGCTCAAGTGATCCTCCTACCTCAGCCTCCTGAGGAGCTGGGCCTACAGGTGCACCACTTCACCTGGCTAATTGTTTTTATTTTTTGTAGAGACAAGATCTCACTATGTGTTCCAGGCTCTAGTCTTGAATTCCTGGGCTCAAGCAATCCTCCTACCTCTGCCTCCAAATGTGCTGGGACTATAGGCGTGAGCCATTGTGCCTGGCCTATAATGGCACATTTTATGTTATGTGTATTTTACCACAATTTTAAAAAGAGGAAAGGCGTGACATCTAAAAGCGGACAAGGATTTACCAAAATCGTACCCAACGGTTTCGTTTTGGGTTGATGAAAATGTTCTGGAAGCAGAGGTGGTGACTGCCACCGAACTGATCGCTTCAAATTGGGTAACCTCATGCAACGTGAATTTCACCTCAATTAAAAAAAAACAAGCCAGGCGTGCTGGCTCACGCCTATAATCCCAGCACTTTGGGAAGCAGAGGTGGGTGGATCATGAGGTCAGGAGATAGAGACCATCTTGGCTAACACAGTGAAACCCTGTCTCTACTAAAAATACAAAAAAATCAGCCGGGCCTGGTGGCGGGTGCCCATGGTCCCAGCTACTCAGAAGGCTGAGGCAGGAGAATCGGTTGAATCCAGGAGGCGGAGGTTGCAGTGAGCCGAGATCTCGCCACTGCACTCCAGCCTGGGCGACACAGCCAGACTCCGTCTCAAAAACAAACAAACAAACAAACAAACAAAGAAAAAAAA-----CAGCACCATGCCTGGGCTGGGGGTCCTGGGTCACCCCACCCTGCATCAGGACTGGCTGCCGGCCCTTCTCTCCAG
>151_Hla_F_L_1
GTAAGGGTGCGAGGGCACGAGATGGATTGGGCAGGGTCAGACTCTGTGACCTTAGGGCAAATCACTTCCTTTCTCTGGGCCCCTCTGAGCGTGCAATGTCTATCAATGTATGAATGTGGCTGCAACGTAGGAATGGCTCTGTGGTCCCCGAACCTCTGGAAACATATTTGTCCCAAGCACCATCAGGTCACAGGAGCACACGGAGCTCAGGCCATGAGCACAGCTGTCAGTGAACGCACAGC------------------GTGTTTGCATTCCAGGTCTCTTTCTTGCACATGCTGCCCCACCCCGCCCCCCACCTTTCAGAGGCTGCTTGGGTCATAGATCCACCTGGGCCTACAGAGCACATGTCCTGGCCAGGCCAAGCAAGTGGCTCAAATGTTTGATTAGGATGGACTGGATGGGACAGCATTTCACTGTTTTATCGACAAGCTTGTGAGTAAGTTCTCGTGGTGTTTGGAGAGGGAATGTTCTTTCCTCCAGAACGTTCCACAATTCTAGGAAACAAACCTTGTGGAAGCCTGTCTCTGTCTCCCACCCTCCTCATGCCGCCATGCCCCACACAGCTGCCCGGTATCAAACATGTGTGGCGAGCTGACCCTGGTGGAGGCTCTCCCGCGGGTTATCTCATTTAATCCTCCAGGCCACCAAGTGAGCAGGGCCCTTTATTTCAGTCACGGCCTAGCTGACCTCAGATAAAAGACTCAGCTCTTCATGGGTGTTCTCAGAAGGTCAGGGCAAGACGGAACCTCACACTCCCTTCGTAAAGAGGGGGAGTGATTGGGAAGATGAAAATGTTCTGGAAGCAGATAGTGGAGATGGTTGCACAGCACTGTGAATGTACCATAGGTCATAATGGTACTTTTTTTTTTTT--GAGACAGGGTCTCACTGTGTCACCCAGGCTGGCACAGTGCAGTGGTGTAATTACGGCTCACTGCAACCTCGACCTCCTGGGCTCAAGTGATCCTCCTACCTCAGCCTCCTGAGGAGCTGGGCCTACAGGTGCACCACTTCACCTGGCTAATTGTTTTTATTTTTTGTAGAGACAAGATCTCACTATGTGTTCCAGGCTCTAGTCTTGAATTCCTGGGCTCAAGCAATCCTCCTACCTCTGCCTCCAAATGTGCTGGGACTATAGGCGTGAGCCATTGTGCCTGGCCTATAATGGCACATTTTATGTTATGTGTATTTTACCACAATTTTAAAAAGAGGAAAGGCGTGACATCTAAAAGCGGACAAGGATTTACCAAAATCGTACCCAACGGTTTCGTTTTGGGTTGATGAAAATGTTCTGGAAGCAGAGGTGGTGACTGCCACCGAACTGATCGCTTCAAATTGGGTAACCTCATGCAACGTGAATTTCACCTCAATTAAAAAAAAACAAGCCAGGCGTGCTGGCTCACGCCTATAATCCCAGCACTTTGGGAAGCAGAGGTGGGTGGATCATGAGGTCAGGAGATAGAGACCATCTTGGCTAACACAGTGAAACCCTGTCTCTACTAAAAATACAAAAAAATCAGCCGGGCCTGGTGGCGGGTGCCCATGGTCCCAGCTACTCAGAAGGCTGAGGCAGGAGAATCGGTTGAATCCAGGAGGCGGAGGTTGCAGTGAGCCGAGATCTCGCCACTGCACTCCAGCCTGGGCGACACAGCCAGACTCCGTCTCAAAAACAAACAAACAAACAAACAAACAAAGAAAAAAAA-----CAGCACCATGCCTGGGCTGGGGGTCCTGGGTCACCCCACCCTGCATCAGGACTGGCTGCCGGCCCTTCTCTCCAG
>152_Hla_F_L_1
GTAAGGGTGCGAGGGCACGAGATGGATTGGGCAGGGTCAGACTCTGTGACCTTAGGGCAAATCACTTCCTTTCTCTGGGCCCCTCTGAGCGTGCAATGTCTATCAATGTATGAATGTGGCTGCAACGTAGGAATGGCTCTGTGGTCCCCGAACCTCTGGAAACATATTTGTCCCAAGCACCATCAGGTCACAGGAGCACACGGAGCTCAGGCCATGAGCACAGCTGTCAGTGAACGCACAGC------------------GTGTTTGCATTCCAGGTCTCTTTCTTGCACATGCTGCCCCACCCCGCCCCCCACCTTTCAGAGGCTGCTTGGGTCATAGATCCACCTGGGCCTACAGAGCACATGTCCTGGCCAGGCCAAGCAAGTGGCTCAAATGTTTGATTAGGATGGACTGGATGGGACAGCATTTCACTGTTTTATCGACAAGCTTGTGAGTAAGTTCTCGTGGTGTTTGGAGAGGGAATGTTCTTTCCTCCAGAACGTTCCACAATTCTAGGAAACAAACCTTGTGGAAGCCTGTCTCTGTCTCCCACCCTCCTCATGCCGCCATGCCCCACACAGCTGCCCGGTATCAAACATGTGTGGCGAGCTGACCCTGGTGGAGGCTCTCCCGCGGGTTATCTCATTTAATCCTCCAGGCCACCAAGTGAGCAGGGCCCTTTATTTCAGTCACGGCCTAGCTGACCTCAGATAAAAGACTCAGCTCTTCATGGGTGTTCTCAGAAGGTCAGGGCAAGACGGAACCTCACACTCCCTTCGTAAAGAGGGGGAGTGATTGGGAAGATGAAAATGTTCTGGAAGCAGATAGTGGAGATGGTTGCACAGCACTGTGAATGTACCATAGGTCATAATGGTACTTTTTTTTTTTT--GAGACAGGGTCTCACTGTGTCACCCAGGCTGGCACAGTGCAGTGGTGTAATTACGGCTCACTGCAACCTCGACCTCCTGGGCTCAAGTGATCCTCCTACCTCAGCCTCCTGAGGAGCTGGGCCTACAGGTGCACCACTTCACCTGGCTAATTGTTTTTATTTTTTGTAGAGACAAGATCTCACTATGTGTTCCAGGCTCTAGTCTTGAATTCCTGGGCTCAAGCAATCCTCCTACCTCTGCCTCCAAATGTGCTGGGACTATAGGCGTGAGCCATTGTGCCTGGCCTATAATGGCACATTTTATGTTATGTGTATTTTACCACAATTTTAAAAAGAGGAAAGGCGTGACATCTAAAAGCGGACAAGGATTTACCAAAATCGTACCCAACGGTTTCGTTTTGGGTTGATGAAAATGTTCTGGAAGCAGAGGTGGTGACTGCCACCGAACTGATCGCTTCAAATTGGGTAACCTCATGCAACGTGAATTTCACCTCAATTAAAAAAAAACAAGCCAGGCGTGCTGGCTCACGCCTATAATCCCAGCACTTTGGGAAGCAGAGGTGGGTGGATCATGAGGTCAGGAGATAGAGACCATCTTGGCTAACACAGTGAAACCCTGTCTCTACTAAAAATACAAAAAAATCAGCCGGGCCTGGTGGCGGGTGCCCATGGTCCCAGCTACTCAGAAGGCTGAGGCAGGAGAATCGGTTGAATCCAGGAGGCGGAGGTTGCAGTGAGCCGAGATCTCGCCACTGCACTCCAGCCTGGGCGACACAGCCAGACTCCGTCTCAAAAACAAACAAACAAACAAACAAACAAAGAAAAAAAA-----CAGCACCATGCCTGGGCTGGGGGTCCTGGGTCACCCCACCCTGCATCAGGACTGGCTGCCGGCCCTTCTCTCCAG
>152_Hla_F_L_2
GTAAGGGTGCGAGGGCACGAGATGGATTGGGCAGGGTCAGACTCTGTGACCTTAGGGCAAATCACTTCCTTTCTCTGGGCCCCTCTGAGCGTGCAATGTCTATCAATGTATGAATGTGGCTGCAACGTAGGAATGGCTCTGTGGTCCCCGAACCTCTGGAAACATATTTGTCCCAAGCACCATCAGGTCACAGGAGCACACGGAGCTCAGGCCATGAGCACAGCTGTCAGTGAACGCACAGC------------------GTGTTTGCATTCCAGGTCTCTTTCTTGCACATGCTGCCCCACCCCGCCCCCCACCTTTCAGAGGCTGCTTGGGTCATAGATCCACCTGGGCCTACAGAGCACATGTCCTGGCCAGGCCAAGCAAGTGGCTCAAATGTTTGATTAGGATGGACTGGATGGGACAGCATTTCACTGTTTTATCGACAAGCTTGTGAGTAAGTTCTCGTGGTGTTTGGAGAGGGAATGTTCTTTCCTCCAGAACGTTCCACAATTCTAGGAAACAAACCTTGTGGAAGCCTGTCTCTGTCTCCCACCCTCCTCATGCCGCCATGCCCCACACAGCTGCCCGGTATCAAACATGTGTGGCGAGCTGACCCTGGTGGAGGCTCTCCCGCGGGTTATCTCATTTAATCCTCCAGGCCACCAAGTGAGCAGGGCCCTTTATTTCAGTCACGGCCTAGCTGACCTCAGATAAAAGACTCAGCTCTTCATGGGTGTTCTCAGAAGGTCAGGGCAAGACGGAACCTCACACTCCCTTCGTAAAGAGGGGGAGTGATTGGGAAGATGAAAATGTTCTGGAAGCAGATAGTGGAGATGGTTGCACAGCACTGTGAATGTACCATAGGTCATAATGGTACTTTTTTTTTTTT--GAGACAGGGTCTCACTGTGTCACCCAGGCTGGCACAGTGCAGTGGTGTAATTACGGCTCACTGCAACCTCGACCTCCTGGGCTCAAGTGATCCTCCTACCTCAGCCTCCTGAGGAGCTGGGCCTACAGGTGCACCACTTCACCTGGCTAATTGTTTTTATTTTTTGTAGAGACAAGATCTCACTATGTGTTCCAGGCTCTAGTCTTGAATTCCTGGGCTCAAGCAATCCTCCTACCTCTGCCTCCAAATGTGCTGGGACTATAGGCGTGAGCCATTGTGCCTGGCCTATAATGGCACATTTTATGTTATGTGTATTTTACCACAATTTTAAAAAGAGGAAAGGCGTGACATCTAAAAGCGGACAAGGATTTACCAAAATCGTACCCAACGGTTTCGTTTTGGGTTGATGAAAATGTTCTGGAAGCAGAGGTGGTGACTGCCACCGAACTGATCGCTTCAAATTGGGTAACCTCATGCAACGTGAATTTCACCTCAATTAAAAAAAAACAAGCCAGGCGTGCTGGCTCACGCCTATAATCCCAGCACTTTGGGAAGCAGAGGTGGGTGGATCATGAGGTCAGGAGATAGAGACCATCTTGGCTAACACAGTGAAACCCTGTCTCTACTAAAAATACAAAAAAATCAGCCGGGCCTGGTGGCGGGTGCCCATGGTCCCAGCTACTCAGAAGGCTGAGGCAGGAGAATCGGTTGAATCCAGGAGGCGGAGGTTGCAGTGAGCCGAGATCTCGCCACTGCACTCCAGCCTGGGCGACACAGCCAGACTCCGTCTCAAAAACAAACAAACAAACAAACAAACAAAGAAAAAAAA-----CAGCACCATGCCTGGGCTGGGGGTCCTGGGTCACCCCACCCTGCATCAGGACTGGCTGCCGGCCCTTCTCTCCAG
>155_Hla_F_L_1
GTAAGGGTGCGAGGGCACGAGATGGATTGGGCAGGGTCAGACTCTGTGACCTTAGGGCAAATCACTTCCTTTCTCTGGGCCCCTCTGAGCGTGCAATGTCTATCAATGTATGAATGTGGCTGCAACGTAGGAATGGCTCTGTGGTCCCCGAACCTCTGGAAACATATTTGTCCCAAGCACCATCAGGTCACAGGAGCACACGGAGCTCAGGCCATGAGCACAGCTGTCAGTGAACGCACAGC------------------GTGTTTGCATTCCAGGTCTCTTTCTTGCACATGCTGCCCCACCCCGCCCCCCACCTTTCAGAGGCTGCTTGGGTCATAGATCCACCTGGGCCTACAGAGCACATGTCCTGGCCAGGCCAAGCAAGTGGCTCAAATGTTTGATTAGGATGGACTGGATGGGACAGCATTTCACTGTTTTATCGACAAGCTTGTGAGTAAGTTCTCGTGGTGTTTGGAGAGGGAATGTTCTTTCCTCCAGAACGTTCCACAATTCTAGGAAACAAACCTTGTGGAAGCCTGTCTCTGTCTCCCACCCTCCTCATGCCGCCATGCCCCACACAGCTGCCCGGTATCAAACATGTGTGGCGAGCTGACCCTGGTGGAGGCTCTCCCGCGGGTTATCTCATTTAATCCTCCAGGCCACCAAGTGAGCAGGGCCCTTTATTTCAGTCACGGCCTAGCTGACCTCAGATAAAAGACTCAGCTCTTCATGGGTGTTCTCAGAAGGTCAGGGCAAGACGGAACCTCACACTCCCTTCGTAAAGAGGGGGAGTGATTGGGAAGATGAAAATGTTCTGGAAGCAGATAGTGGAGATGGTTGCACAGCACTGTGAATGTACCATAGGTCATAATGGTACTTTTTTTTTTTT--GAGACAGGGTCTCACTGTGTCACCCAGGCTGGCACAGTGCAGTGGTGTAATTACGGCTCACTGCAACCTCGACCTCCTGGGCTCAAGTGATCCTCCTACCTCAGCCTCCTGAGGAGCTGGGCCTACAGGTGCACCACTTCACCTGGCTAATTGTTTTTATTTTTTGTAGAGACAAGATCTCACTATGTGTTCCAGGCTCTAGTCTTGAATTCCTGGGCTCAAGCAATCCTCCTACCTCTGCCTCCAAATGTGCTGGGACTATAGGCGTGAGCCATTGTGCCTGGCCTATAATGGCACATTTTATGTTATGTGTATTTTACCACAATTTTAAAAAGAGGAAAGGCGTGACATCTAAAAGCGGACAAGGATTTACCAAAATCGTACCCAACGGTTTCGTTTTGGGTTGATGAAAATGTTCTGGAAGCAGAGGTGGTGACTGCCACCGAACTGATCGCTTCAAATTGGGTAACCTCATGCAACGTGAATTTCACCTCAATTAAAAAAAAACAAGCCAGGCGTGCTGGCTCACGCCTATAATCCCAGCACTTTGGGAAGCAGAGGTGGGTGGATCATGAGGTCAGGAGATAGAGACCATCTTGGCTAACACAGTGAAACCCTGTCTCTACTAAAAATACAAAAAAATCAGCCGGGCCTGGTGGCGGGTGCCCATGGTCCCAGCTACTCAGAAGGCTGAGGCAGGAGAATCGGTTGAATCCAGGAGGCGGAGGTTGCAGTGAGCCGAGATCTCGCCACTGCACTCCAGCCTGGGCGACACAGCCAGACTCCGTCTCAAAAACAAACAAACAAACAAACAAACAAAGAAAAAAAA-----CAGCACCATGCCTGGGCTGGGGGTCCTGGGTCACCCCACCCTGCATCAGGACTGGCTGCCGGCCCTTCTCTCCAG
>155_Hla_F_L_2
GTAAGGGTGCGAGGGCACGAGATGGATTGGGCAGGGTCAGACTCTGTGACCTTAGGGCAAATCACTTCCTTTCTCTGGGCCCCTCTGAGCGTGCAATGTCTATCAATGTATGAATGTGGCTGCAACGTAGGAATGGCTCTGTGGTCCCCGAACCTCTGGAAACATATTTGTCCCAAGCACCATCAGGTCACAGGAGCACACGGAGCTCAGGCCATGAGCACAGCTGTCAGTGAACGCACAGC------------------GTGTTTGCATTCCAGGTCTCTTTCTTGCACATGCTGCCCCACCCCGCCCCCCACCTTTCAGAGGCTGCTTGGGTCATAGATCCACCTGGGCCTACAGAGCACATGTCCTGGCCAGGCCAAGCAAGTGGCTCAAATGTTTGATTAGGATGGACTGGATGGGACAGCATTTCACTGTTTTATCGACAAGCTTGTGAGTAAGTTCTCGTGGTGTTTGGAGAGGGAATGTTCTTTCCTCCAGAACGTTCCACAATTCTAGGAAACAAACCTTGTGGAAGCCTGTCTCTGTCTCCCACCCTCCTCATGCCGCCATGCCCCACACAGCTGCCCGGTATCAAACATGTGTGGCGAGCTGACCCTGGTGGAGGCTCTCCCGCGGGTTATCTCATTTAATCCTCCAGGCCACCAAGTGAGCAGGGCCCTTTATTTCAGTCACGGCCTAGCTGACCTCAGATAAAAGACTCAGCTCTTCATGGGTGTTCTCAGAAGGTCAGGGCAAGACGGAACCTCACACTCCCTTCGTAAAGAGGGGGAGTGATTGGGAAGATGAAAATGTTCTGGAAGCAGATAGTGGAGATGGTTGCACAGCACTGTGAATGTACCATAGGTCATAATGGTACTTTTTTTTTTTT--GAGACAGGGTCTCACTGTGTCACCCAGGCTGGCACAGTGCAGTGGTGTAATTACGGCTCACTGCAACCTCGACCTCCTGGGCTCAAGTGATCCTCCTACCTCAGCCTCCTGAGGAGCTGGGCCTACAGGTGCACCACTTCACCTGGCTAATTGTTTTTATTTTTTGTAGAGACAAGATCTCACTATGTGTTCCAGGCTCTAGTCTTGAATTCCTGGGCTCAAGCAATCCTCCTACCTCTGCCTCCAAATGTGCTGGGACTATAGGCGTGAGCCATTGTGCCTGGCCTATAATGGCACATTTTATGTTATGTGTATTTTACCACAATTTTAAAAAGAGGAAAGGCGTGACATCTAAAAGCGGACAAGGATTTACCAAAATCGTACCCAACGGTTTCGTTTTGGGTTGATGAAAATGTTCTGGAAGCAGAGGTGGTGACTGCCACCGAACTGATCGCTTCAAATTGGGTAACCTCATGCAACGTGAATTTCACCTCAATTAAAAAAAAACAAGCCAGGCGTGCTGGCTCACGCCTATAATCCCAGCACTTTGGGAAGCAGAGGTGGGTGGATCATGAGGTCAGGAGATAGAGACCATCTTGGCTAACACAGTGAAACCCTGTCTCTACTAAAAATACAAAAAAATCAGCCGGGCCTGGTGGCGGGTGCCCATGGTCCCAGCTACTCAGAAGGCTGAGGCAGGAGAATCGGTTGAATCCAGGAGGCGGAGGTTGCAGTGAGCCGAGATCTCGCCACTGCACTCCAGCCTGGGCGACACAGCCAGACTCCGTCTCAAAAACAAACAAACAAACAAACAAACAAAGAAAAAAAA-----CAGCACCATGCCTGGGCTGGGGGTCCTGGGTCACCCCACCCTGCATCAGGACTGGCTGCCGGCCCTTCTCTCCAG
>158_Hla_F_L_1
GTAAGGGTGCGAGGGCACGAGATGGATTGGGCAGGGTCAGACTCTGTGACCTTAGGGCAAATCACTTCCTTTCTCTGGGCCCCTCTGAGCGTGCAATGTCTATCAATGTATGAATGTGGCTGCAACGTAGGAATGGCTCTGTGGTCCCCGAACCTCTGGAAACATATTTGTCCCAAGCACCATCAGGTCACAGGAGCACACGGAGCTCAGGCCATGAGCACAGCTGTCAGTGAACGCACAGC------------------GTGTTTGCATTCCAGGTCTCTTTCTTGCACATGCTGCCCCACCCCGCCCCCCACCTTTCAGAGGCTGCTTGGGTCATAGATCCACCTGGGCCTACAGAGCACATGTCCTGGCCAGGCCAAGCAAGTGGCTCAAATGTTTGATTAGGATGGACTGGATGGGACAGCATTTCACTGTTTTATCGACAAGCTTGTGAGTAAGTTCTCGTGGTGTTTGGAGAGGGAATGTTCTTTCCTCCAGAACGTTCCACAATTCTAGGAAACAAACCTTGTGGAAGCCTGTCTCTGTCTCCCACCCTCCTCATGCCGCCATGCCCCACACAGCTGCCCGGTATCAAACATGTGTGGCGAGCTGACCCTGGTGGAGGCTCTCCCGCGGGTTATCTCATTTAATCCTCCAGGCCACCAAGTGAGCAGGGCCCTTTATTTCAGTCACGGCCTAGCTGACCTCAGATAAAAGACTCAGCTCTTCATGGGTGTTCTCAGAAGGTCAGGGCAAGACGGAACCTCACACTCCCTTCGTAAAGAGGGGGAGTGATTGGGAAGATGAAAATGTTCTGGAAGCAGATAGTGGAGATGGTTGCACAGCACTGTGAATGTACCATAGGTCATAATGGTACTTTTTTTTTTTT--GAGACAGGGTCTCACTGTGTCACCCAGGCTGGCACAGTGCAGTGGTGTAATTACGGCTCACTGCAACCTCGACCTCCTGGGCTCAAGTGATCCTCCTACCTCAGCCTCCTGAGGAGCTGGGCCTACAGGTGCACCACTTCACCTGGCTAATTGTTTTTATTTTTTGTAGAGACAAGATCTCACTATGTGTTCCAGGCTCTAGTCTTGAATTCCTGGGCTCAAGCAATCCTCCTACCTCTGCCTCCAAATGTGCTGGGACTATAGGCGTGAGCCATTGTGCCTGGCCTATAATGGCACATTTTATGTTATGTGTATTTTACCACAATTTTAAAAAGAGGAAAGGCGTGACATCTAAAAGCGGACAAGGATTTACCAAAATCGTACCCAACGGTTTCGTTTTGGGTTGATGAAAATGTTCTGGAAGCAGAGGTGGTGACTGCCACCGAACTGATCGCTTCAAATTGGGTAACCTCATGCAACGTGAATTTCACCTCAATTAAAAAAAAACAAGCCAGGCGTGCTGGCTCACGCCTATAATCCCAGCACTTTGGGAAGCAGAGGTGGGTGGATCATGAGGTCAGGAGATAGAGACCATCTTGGCTAACACAGTGAAACCCTGTCTCTACTAAAAATACAAAAAAATCAGCCGGGCCTGGTGGCGGGTGCCCATGGTCCCAGCTACTCAGAAGGCTGAGGCAGGAGAATCGGTTGAATCCAGGAGGCGGAGGTTGCAGTGAGCCGAGATCTCGCCACTGCACTCCAGCCTGGGCGACACAGCCAGACTCCGTCTCAAAAACAAACAAACAAACAAACAAACAAAGAAAAAAAA-----CAGCACCATGCCTGGGCTGGGGGTCCTGGGTCACCCCACCCTGCATCAGGACTGGCTGCCGGCCCTTCTCTCCAG
>158_Hla_F_L_2
GTAAGGGTGCGAGGGCACGAGATGGATTGGGCAGGGTCAGACTCTGTGACCTTAGGGCAAATCACTTCCTTTCTCTGGGCCCCTCTGAGCGTGCAATGTCTATCAATGTATGAATGTGGCTGCAACGTAGGAATGGCTCTGTGGTCCCCGAACCTCTGGAAACATATTTGTCCCAAGCACCATCAGGTCACAGGAGCACACGGAGCTCAGGCCATGAGCACAGCTGTCAGTGAACGCACAGC------------------GTGTTTGCATTCCAGGTCTCTTTCTTGCACATGCTGCCCCACCCCGCCCCCCACCTTTCAGAGGCTGCTTGGGTCATAGATCCACCTGGGCCTACAGAGCACATGTCCTGGCCAGGCCAAGCAAGTGGCTCAAATGTTTGATTAGGATGGACTGGATGGGACAGCATTTCACTGTTTTATCGACAAGCTTGTGAGTAAGTTCTCGTGGTGTTTGGAGAGGGAATGTTCTTTCCTCCAGAACGTTCCACAATTCTAGGAAACAAACCTTGTGGAAGCCTGTCTCTGTCTCCCACCCTCCTCATGCCGCCATGCCCCACACAGCTGCCCGGTATCAAACATGTGTGGCGAGCTGACCCTGGTGGAGGCTCTCCCGCGGGTTATCTCATTTAATCCTCCAGGCCACCAAGTGAGCAGGGCCCTTTATTTCAGTCACGGCCTAGCTGACCTCAGATAAAAGACTCAGCTCTTCATGGGTGTTCTCAGAAGGTCAGGGCAAGACGGAACCTCACACTCCCTTCGTAAAGAGGGGGAGTGATTGGGAAGATGAAAATGTTCTGGAAGCAGATAGTGGAGATGGTTGCACAGCACTGTGAATGTACCATAGGTCATAATGGTACTTTTTTTTTTTT--GAGACAGGGTCTCACTGTGTCACCCAGGCTGGCACAGTGCAGTGGTGTAATTACGGCTCACTGCAACCTCGACCTCCTGGGCTCAAGTGATCCTCCTACCTCAGCCTCCTGAGGAGCTGGGCCTACAGGTGCACCACTTCACCTGGCTAATTGTTTTTATTTTTTGTAGAGACAAGATCTCACTATGTGTTCCAGGCTCTAGTCTTGAATTCCTGGGCTCAAGCAATCCTCCTACCTCTGCCTCCAAATGTGCTGGGACTATAGGCGTGAGCCATTGTGCCTGGCCTATAATGGCACATTTTATGTTATGTGTATTTTACCACAATTTTAAAAAGAGGAAAGGCGTGACATCTAAAAGCGGACAAGGATTTACCAAAATCGTACCCAACGGTTTCGTTTTGGGTTGATGAAAATGTTCTGGAAGCAGAGGTGGTGACTGCCACCGAACTGATCGCTTCAAATTGGGTAACCTCATGCAACGTGAATTTCACCTCAATTAAAAAAAAACAAGCCAGGCGTGCTGGCTCACGCCTATAATCCCAGCACTTTGGGAAGCAGAGGTGGGTGGATCATGAGGTCAGGAGATAGAGACCATCTTGGCTAACACAGTGAAACCCTGTCTCTACTAAAAATACAAAAAAATCAGCCGGGCCTGGTGGCGGGTGCCCATGGTCCCAGCTACTCAGAAGGCTGAGGCAGGAGAATCGGTTGAATCCAGGAGGCGGAGGTTGCAGTGAGCCGAGATCTCGCCACTGCACTCCAGCCTGGGCGACACAGCCAGACTCCGTCTCAAAAACAAACAAACAAACAAACAAACAAAGAAAAAAAA-----CAGCACCATGCCTGGGCTGGGGGTCCTGGGTCACCCCACCCTGCATCAGGACTGGCTGCCGGCCCTTCTCTCCAG
>161_Hla_F_L_1
GTAAGGGTGCGAGGGCACGAGATGGATTGGGCAGGGTCAGACTCTGTGACCTTAGGGCAAATCACTTCCTTTCTCTGGGCCCCTCTGAGCGTGCAATGTCTATCAATGTATGAATGTGGCTGCAACGTAGGAATGGCTCTGTGGTCCCCGAACCTCTGGAAACATATTTGTCCCAAGCACCATCAGGTCACAGGAGCACACGGAGCTCAGGCCATGAGCACAGCTGTCAGTGAACGCACAGC------------------GTGTTTGCATTCCAGGTCTCTTTCTTGCACATGCTGCCCCACCCCGCCCCCCACCTTTCAGAGGCTGCTTGGGTCATAGATCCACCTGGGCCTACAGAGCACATGTCCTGGCCAGGCCAAGCAAGTGGCTCAAATGTTTGATTAGGATGGACTGGATGGGACAGCATTTCACTGTTTTATCGACAAGCTTGTGAGTAAGTTCTCGTGGTGTTTGGAGAGGGAATGTTCTTTCCTCCAGAACGTTCCACAATTCTAGGAAACAAACCTTGTGGAAGCCTGTCTCTGTCTCCCACCCTCCTCATGCCGCCATGCCCCACACAGCTGCCCGGTATCAAACATGTGTGGCGAGCTGACCCTGGTGGAGGCTCTCCCGCGGGTTATCTCATTTAATCCTCCAGGCCACCAAGTGAGCAGGGCCCTTTATTTCAGTCACGGCCTAGCTGACCTCAGATAAAAGACTCAGCTCTTCATGGGTGTTCTCAGAAGGTCAGGGCAAGACGGAACCTCACACTCCCTTCGTAAAGAGGGGGAGTGATTGGGAAGATGAAAATGTTCTGGAAGCAGATAGTGGAGATGGTTGCACAGCACTGTGAATGTACCATAGGTCATAATGGTACTTTTTTTTTTTT--GAGACAGGGTCTCACTGTGTCACCCAGGCTGGCACAGTGCAGTGGTGTAATTACGGCTCACTGCAACCTCGACCTCCTGGGCTCAAGTGATCCTCCTACCTCAGCCTCCTGAGGAGCTGGGCCTACAGGTGCACCACTTCACCTGGCTAATTGTTTTTATTTTTTGTAGAGACAAGATCTCACTATGTGTTCCAGGCTCTAGTCTTGAATTCCTGGGCTCAAGCAATCCTCCTACCTCTGCCTCCAAATGTGCTGGGACTATAGGCGTGAGCCATTGTGCCTGGCCTATAATGGCACATTTTATGTTATGTGTATTTTACCACAATTTTAAAAAGAGGAAAGGCGTGACATCTAAAAGCGGACAAGGATTTACCAAAATCGTACCCAACGGTTTCGTTTTGGGTTGATGAAAATGTTCTGGAAGCAGAGGTGGTGACTGCCACCGAACTGATCGCTTCAAATTGGGTAACCTCATGCAACGTGAATTTCACCTCAATTAAAAAAAAACAAGCCAGGCGTGCTGGCTCACGCCTATAATCCCAGCACTTTGGGAAGCAGAGGTGGGTGGATCATGAGGTCAGGAGATAGAGACCATCTTGGCTAACACAGTGAAACCCTGTCTCTACTAAAAATACAAAAAAATCAGCCGGGCCTGGTGGCGGGTGCCCATGGTCCCAGCTACTCAGAAGGCTGAGGCAGGAGAATCGGTTGAATCCAGGAGGCGGAGGTTGCAGTGAGCCGAGATCTCGCCACTGCACTCCAGCCTGGGCGACACAGCCAGACTCCGTCTCAAAAACAAACAAACAAACAAACAAACAAAGAAAAAAAA-----CAGCACCATGCCTGGGCTGGGGGTCCTGGGTCACCCCACCCTGCATCAGGACTGGCTGCCGGCCCTTCTCTCCAG
>161_Hla_F_L_2
GTAAGGGTGCGAGGGCACGAGATGGATTGGGCAGGGTCAGACTCTGTGACCTTAGGGCAAATCACTTCCTTTCTCTGGGCCCCTCTGAGCGTGCAATGTCTATCAATGTATGAATGTGGCTGCAACGTAGGAATGGCTCTGTGGTCCCCGAACCTCTGGAAACATATTTGTCCCAAGCACCATCAGGTCACAGGAGCACACGGAGCTCAGGCCATGAGCACAGCTGTCAGTGAACGCACAGC------------------GTGTTTGCATTCCAGGTCTCTTTCTTGCACATGCTGCCCCACCCCGCCCCCCACCTTTCAGAGGCTGCTTGGGTCATAGATCCACCTGGGCCTACAGAGCACATGTCCTGGCCAGGCCAAGCAAGTGGCTCAAATGTTTGATTAGGATGGACTGGATGGGACAGCATTTCACTGTTTTATCGACAAGCTTGTGAGTAAGTTCTCGTGGTGTTTGGAGAGGGAATGTTCTTTCCTCCAGAACGTTCCACAATTCTAGGAAACAAACCTTGTGGAAGCCTGTCTCTGTCTCCCACCCTCCTCATGCCGCCATGCCCCACACAGCTGCCCGGTATCAAACATGTGTGGCGAGCTGACCCTGGTGGAGGCTCTCCCGCGGGTTATCTCATTTAATCCTCCAGGCCACCAAGTGAGCAGGGCCCTTTATTTCAGTCACGGCCTAGCTGACCTCAGATAAAAGACTCAGCTCTTCATGGGTGTTCTCAGAAGGTCAGGGCAAGACGGAACCTCACACTCCCTTCGTAAAGAGGGGGAGTGATTGGGAAGATGAAAATGTTCTGGAAGCAGATAGTGGAGATGGTTGCACAGCACTGTGAATGTACCATAGGTCATAATGGTACTTTTTTTTTTTT--GAGACAGGGTCTCACTGTGTCACCCAGGCTGGCACAGTGCAGTGGTGTAATTACGGCTCACTGCAACCTCGACCTCCTGGGCTCAAGTGATCCTCCTACCTCAGCCTCCTGAGGAGCTGGGCCTACAGGTGCACCACTTCACCTGGCTAATTGTTTTTATTTTTTGTAGAGACAAGATCTCACTATGTGTTCCAGGCTCTAGTCTTGAATTCCTGGGCTCAAGCAATCCTCCTACCTCTGCCTCCAAATGTGCTGGGACTATAGGCGTGAGCCATTGTGCCTGGCCTATAATGGCACATTTTATGTTATGTGTATTTTACCACAATTTTAAAAAGAGGAAAGGCGTGACATCTAAAAGCGGACAAGGATTTACCAAAATCGTACCCAACGGTTTCGTTTTGGGTTGATGAAAATGTTCTGGAAGCAGAGGTGGTGACTGCCACCGAACTGATCGCTTCAAATTGGGTAACCTCATGCAACGTGAATTTCACCTCAATTAAAAAAAAACAAGCCAGGCGTGCTGGCTCACGCCTATAATCCCAGCACTTTGGGAAGCAGAGGTGGGTGGATCATGAGGTCAGGAGATAGAGACCATCTTGGCTAACACAGTGAAACCCTGTCTCTACTAAAAATACAAAAAAATCAGCCGGGCCTGGTGGCGGGTGCCCATGGTCCCAGCTACTCAGAAGGCTGAGGCAGGAGAATCGGTTGAATCCAGGAGGCGGAGGTTGCAGTGAGCCGAGATCTCGCCACTGCACTCCAGCCTGGGCGACACAGCCAGACTCCGTCTCAAAAACAAACAAACAAACAAACAAACAAAGAAAAAAAA-----CAGCACCATGCCTGGGCTGGGGGTCCTGGGTCACCCCACCCTGCATCAGGACTGGCTGCCGGCCCTTCTCTCCAG
>110_Hla_M_M_1
GTAAGGGTGCGAGGGCACGAGATGGATTGGGCAGGGTCAGACTCTGTGACCTTAAGGCAAATCACTTCCTTTCTCTGGGCCCCTCTGAGCGTGCAATGTCTATCAATGTATGAATGTGGCTGCAACGTAGGAATGGCTCTGTGGTCCCCGAACCTCTGGAAACATATTTGTCCCAAGCACCATCAGGTCACAGGAGCACACGGAGCTCAGGCCATGAGCACAGCTGTCAGTGAACGCACAGC------------------GTGTTTGCATTCCAGGTCTCTTTCTTGCACATGCTGCCCCACCCCGCCCCCCACCTTTCAGAGGCTGCTTGGGTCATAGATCCACCTGGGCCTACAGAGCACATGTCCTGGCCAGGCCAAGCAAGTGGCTCAAATGTTTGATTAGGATGGACTGGATGGGACAGCATTTCACTGTTTTATCGACAAGCTTGTGAGTAAGTTCTCGTGGTGTTTGGAGAGGGAATGTTCTTTCCTCCAGAACGTTCCACAATTCTAGGAAACAAACCTTGTGGAAGCCTGTCTCTGTCTCCCACCCTCCTCATGCCGCCATGCCCCACACAGCTGCCCGGTATCAAACATGTGTGGCGAGCTGACCCTGGTGGAGGCTCTCCCGCGGGTTATCTCATTTAATCCTCCAGGCCACCAAGTGAGCAGGGCCCTTTATTTCAGTCACGGCCTAGCTGACCTCAGATAAAAGACTCAGCTCTTCATGGGTGTTCTCAGAAGGTCAGGGCAAGACGGAACCTCACACTCCCTTCGTAAAGAGGGGGAGTGATTGGGAAGATGAAAATGTTCTGGAAGCAGATAGTGGAGATGGTTGCACAGCACTGTGAATGTACCATAGGTCATAATGGTACTTTTTTTTTTT---GAGACAGGGTCTCACTGTGTCACCCAGGCTGGCACAGTGCAGTGGTGTAATTACGGCTCACTGCAGCCTCGACCTCCTGGGCTCAAGTGATCCTCCTACCTCAGCCTCCTGAGGCGCTGGGCCTACAGGTGCACCACTTCACCTGGCTAATTGTTTTTATTTTTTGTAGAGACAAGATCTCACTGTGTGTTCCAGGCTCTAGTCTTGAATTCCTGGGCTCAAGCAATCCTCCTACCTCTGCCTCCAAATGTGCTGGGACTATAGGCGTGAGCCATTGTGCCTGGCCTATAATGGCACATTTTATGTTATGTGTATTTTACCACAATTTTAAAAAGAGGAAAGGCGTGACATCTAAAAGCAGACAAGGATTTACCAAAATCGTACCCAACGGTTTCGTTTTGGGTTGATGAAAATGTTCTGGAAGCAGAGGTGGTGACTGCCACCGAACTGATCGCTTCAAATTGGGTAACCTCATGCAACGTGAATTTCACCTCAATTAAAAAAAA-CAAACC------------------------------------------------------------------------------CCACCCGAGTTA-----------------------------------------------------------------------------------------------------------------------------------------------------------------------------------------------------------------------------------------GCACCATGCCTGGGCTGGGGGTCCTGGGTCACCCTACCCTGCATCAGGACTGGCTGCCGGCCCTTCTCTCCAG
>110_Hla_M_M_2
GTAAGGGTGCGAGGGCACGAGATGGATTGGGCAGGGTCAGACTCTGTGACCTTAAGGCAAATCACTTCCTTTCTCTGGGCCCCTCTGAGCGTGCAATGTCTATCAATGTATGAATGTGGCTGCAACGTAGGAATGGCTCTGTGGTCCCCGAACCTCTGGAAACATATTTGTCCCAAGCACCATCAGGTCACAGGAGCACACGGAGCTCAGGCCATGAGCACAGCTGTCAGTGAACGCACAGC------------------GTGTTTGCATTCCAGGTCTCTTTCTTGCACATGCTGCCCCACCCCGCCCCCCACCTTTCAGAGGCTGCTTGGGTCATAGATCCACCTGGGCCTACAGAGCACATGTCCTGGCCAGGCCAAGCAAGTGACTCAAATGTTTGATTAGGATGGACTGGATGGGACAGCATTTCACTGTTTTATCGACAAGCTTGTGAGTAAGTTCTCGTGGTGTTTGGAGAGGGAATGTTCTTTCCTCCAGAACGTTCCACAATTCTAGGAAACAAACCTTGTGGAAGCCTGTCTCTGTCTCCCACCCTCCTCATGCCGCCATGCCCCACACAGCTGCCCGGTATCAAACATGTGTGGCGAGCTGACCCTGGTGGAGGCTCTCCCGCGGGTTATCTCATTTAATCCTCCAGGCCACCAAGTGAGCAGGGCCCTTTATTTCAGTCACGGCCTAGCTGACCTCAGATAAAAGACTCAGCTCTTCATGGGTGTTCTCAGAAGGTCAGGGCAAGACGGAACCTCACACTCCCTTCGTAAAGAGGGGGAGTGATTGGGAAGATGAAAATGTTCTGGAAGCAGATAGTGGAGATGGTTGCACAGCACTGTGAATGTACCATAGGTCATAATGGTACTTTTTTTTTTT---GAGACAGGGTCTCACTGTGTCACCCAGGCTGGCACAGTGCAGTGGTGTAATTACGGCTCACTGCAGCCTCGACCTCCTGGGCTCAAGTGATCCTCCTACCTCAGCCTCCTGAGGCGCTGGGCCTACAGGTGCACCACTTCACCTGGCTAATTGTTTTTATTTTTTGTAGAGACAAGATCTCACTGTGTGTTCCAGGCTCTAGTCTTGAATTCCTGGGCTCAAGCAATCCTCCTACCTCTGCCTCCAAATGTGCTGGGACTATAGGCGTGAGCCATTGTGCCTGGCCTATAATGGCACATTTTATGTTATGTGTATTTTACCACAATTTTAAAAAGAGGAAAGGCGTGACATCTAAAAGCAGACAAGGATTTACCAAAATCGTACCCAACGGTTTCGTTTTGGGTTGATGAAAATGTTCTGGAAGCAGAGGTGGTGACTGCCACCGAACTGATCGCTTCAAATTGGGTAACCTCATGCAACGTGAATTTCACCTCAATTAAAAAAAA-CAAACC------------------------------------------------------------------------------CCACCCGAGTTA-----------------------------------------------------------------------------------------------------------------------------------------------------------------------------------------------------------------------------------------GCACCATGCCTGGGCTGGGGGTCCTGGGTCACCCTACCCTGCATCAGGACTGGCTGCCGGCCCTTCTCTCCAG
>132_Hla_M_M
GTAAGGGTGCGAGGGCACGAGATGGATTGGGCAGGGTCAGACTCTGTGACCTTAAGGCAAATCACTTCCTTTCTCTGGGCCCCTCTGAGCGTGCAATGTCTATCAATGTATGAATGTGGCTGCAACGTAGGAATGGCTCTGTGGTCCCCGAACCTCTGGAAACATATTTGTCCCAAGCACCATCAGGTCACAGGAGCACACGGAGCTCAGGCCATGAGCACAGCTGTCAGTGAACGCACAGC------------------GTGTTTGCATTCCAGGTCTCTTTCTTGCACATGCTGCCCCACCCCGCCCCCCACCTTTCAGAGGCTGCTTGGGTCATAGATCCACCTGGGCCTACAGAGCACATGTCCTGGCCAGGCCAAGCAAGTGGCTCAAATGTTTGATTAGGATGGACTGGATGGGACAGCATTTCACTGTTTTATCGACAAGCTTGTGAGTAAGTTCTCGTGGTGTTTGGAGAGGGAATGTTCTTTCCTCCAGAACGTTCCACAATTCTAGGAAACAAACCTTGTGGAAGCCTGTCTCTGTCTCCCACCCTCCTCATGCCGCCATGCCCCACACAGCTGCCCGGTATCAAACATGTGTGGCGAGCTGACCCTGGTGGAGGCTCTCCCGCGGGTTATCTCATTTAATCCTCCAGGCCACCAAGTGAGCAGGGCCCTTTATTTCAGTCACGGCCTAGCTGACCTCAGATAAAAGACTCAGCTCTTCATGGGTGTTCTCAGAAGGTCAGGGCAAGACGGAACCTCACACTCCCTTCGTAAAGAGGGGGAGTGATTGGGAAGATGAAAATGTTCTGGAAGCAGATAGTGGAGATGGTTGCACAGCACTGTGAATGTACCATAGGTCATAATGGTACTTTTTTTTTTT---GAGACAGGGTCTCACTGTGTCACCCAGGCTGGCACAGTGCAGTGGTGTAATTACGGCTCACTGCAGCCTCGACCTCCTGGGCTCAAGTGATCCTCCTACCTCAGCCTCCTGAGGAGCTGGGCCTACAGGTGCACCACTTCACCTGGCTAATTGTTTTTATTTTTTGTAGAGACAAGATCTCACTGTGTGTTCCAGGCTCTAGTCTTGAATTCCTGGGCTCAAGCAATCCTCCTACCTCTGCCTCCAAATGTGCTGGGACTATAGGCGTGAGCCATTGTGCCTGGCCTATAATGGCACATTTTATGTTATGTGTATTTTACCACAATTTTAAAAAGAGGAAAGGCGTGACATCTAAAAGCAGACAAGGATTTACCAAAATCGTACCCAACGGTTTCGTTTTGGGTTGATGAAAATGTTCTGGAAGCAGAGGTGGTGACTGCCACCGAACTGATCGCTTCAAATTGGGTAACCTCATGCAACGTGAATTTCACCTCAATTAAAAAAAA-CAAACC------------------------------------------------------------------------------CCACCCGAGTTA-----------------------------------------------------------------------------------------------------------------------------------------------------------------------------------------------------------------------------------------GCACCATGCCTGGGCTGGGGGTCCTGGGTCACCCTACCCTGCATCAGGACTGGCTGCCGGCCCTTCTCTCCAG
>133_Hla_M_M_1
GTAAGGGTGCGAGGGCACGAGATGGATTGGGCAGGGTCAGACTCTGTGACCTTAAGGCAAATCACTTCCTTTCTCTGGGCCCCTCTGAGCGTGCAATGTCTATCAATGTATGAATGTGGCTGCAACGTAGGAATGGCTCTGTGGTCCCCGAACCTCTGGAAACATATTTGTCCCAAGCACCATCAGGTCACAGGAGCACACGGAGCTCAGGCCATGAGCACAGCTGTCAGTGAACGCACAGC------------------GTGTTTGCATTCCAGGTCTCTTTCTTGCACATGCTGCCCCACCCCGCCCCCCACCTTTCAGAGGCTGCTTGGGTCATAGATCCACCTGGGCCTACAGAGCACATGTCCTGGCCAGGCCAAGCAAGTGGCTCAAATGTTTGATTAGGATGGACTGGATGGGACAGCATTTCACTGTTTTATCGACAAGCTTGTGAGTAAGTTCTCGTGGTGTTTGGAGAGGGAATGTTCTTTCCTCCAGAACGTTCCACAATTCTAGGAAACAAACCTTGTGGAAGCCTGTCTCTGTCTCCCACCCTCCTCATGCCGCCATGCCCCACACAGCTGCCCGGTATCAAACATGTGTGGCGAGCTGACCCTGGTGGAGGCTCTCCCGCGGGTTATCTCATTTAATCCTCCAGGCCACCAAGTGAGCAGGGCCCTTTATTTCAGTCACGGCCTAGCTGACCTCAGATAAAAGACTCAGCTCTTCATGGGTGTTCTCAGAAGGTCAGGGCAAGACGGAACCTCACACTCCCTTCGTAAAGAGGGGGAGTGATTGGGAAGATGAAAATGTTCTGGAAGCAGATAGTGGAGATGGTTGCACAGCACTGTGAATGTACCATAGGTCATAATGGTACTTTTTTTTTTT---GAGACAGGGTCTCACTGTGTCACCCAGGCTGGCACAGTGCAGTGGTGTAATTACGGCTCACTGCAGCCTCGACCTCCTGGGCTCAAGTGATCCTCCTACCTCAGCCTCCTGAGGAGCTGGGCCTACAGGTGCACCACTTCACCTGGCTAATTGTTTTTATTTTTTGTAGAGACAAGATCTCACTGTGTGTTCCAGGCTCTAGTCTTGAATTCCTGGGCTCAAGCAATCCTCCTACCTCTGCCTCCAAATGTGCTGGGACTATAGGCGTGAGCCATTGTGCCTGGCCTATAATGGCACATTTTATGTTATGTGTATTTTACCACAATTTTAAAAAGAGGAAAGGCGTGACATCTAAAAGCAGACAAGGATTTACCAAAATCGTACCCAACGGTTTCGTTTTGGGTTGATGAAAATGTTCTGGAAGCAGAGGTGGTGACTGCCACCGAACTGATCGCTTCAAATTGGGTAACCTCATGCAACGTGAATTTCACCTCAATTAAAAAAAA-CAAACC------------------------------------------------------------------------------CCACCCGAGTTA-----------------------------------------------------------------------------------------------------------------------------------------------------------------------------------------------------------------------------------------GCACCATGCCTGGGCTGGGGGTCCTGGGTCACCCTACCCTGCATCAGGACTGGCTGCCGGCCCTTCTCTCCAG
>133_Hla_M_M_2
GTAAGGGTGCGAGGGCACGAGATGGATTGGGCAGGGTCAGACTCTGTGACCTTAAGGCAAATCACTTCCTTTCTCTGGGCCCCTCTGAGCGTGCAATGTCTATCAATGTATGAATGTGGCTGCAACGTAGGAATGGCTCTGTGGTCCCCGAACCTCTGGAAACATATTTGTCCCAAGCACCATCAGGTCACAGGAGCACACGGAGCTCAGGCCATGAGCACAGCTGTCAGTGAACGCACAGC------------------GTGTTTGCATTCCAGGTCTCTTTCTTGCACATGCTGCCCCACCCCGCCCCCCACCTTTCAGAGGCTGCTTGGGTCATAGATCCACCTGGGCCTACAGAGCACATGTCCTGGCCAGGCCAAGCAAGTGACTCAAATGTTTGATTAGGATGGACTGGATGGGACAGCATTTCACTGTTTTATCGACAAGCTTGTGAGTAAGTTCTCGTGGTGTTTGGAGAGGGAATGTTCTTTCCTCCAGAACGTTCCACAATTCTAGGAAACAAACCTTGTGGAAGCCTGTCTCTGTCTCCCACCCTCCTCATGCCGCCATGCCCCACACAGCTGCCCGGTATCAAACATGTGTGGCGAGCTGACCCTGGTGGAGGCTCTCCCGCGGGTTATCTCATTTAATCCTCCAGGCCACCAAGTGAGCAGGGCCCTTTATTTCAGTCACGGCCTAGCTGACCTCAGATAAAAGACTCAGCTCTTCATGGGTGTTCTCAGAAGGTCAGGGCAAGACGGAACCTCACACTCCCTTCGTAAAGAGGGGGAGTGATTGGGAAGATGAAAATGTTCTGGAAGCAGATAGTGGAGATGGTTGCACAGCACTGTGAATGTACCATAGGTCATAATGGTACTTTTTTTTTTT---GAGACAGGGTCTCACTGTGTCACCCAGGCTGGCACAGTGCAGTGGTGTAATTACGGCTCACTGCAGCCTCGACCTCCTGGGCTCAAGTGATCCTCCTACCTCAGCCTCCTGAGGAGCTGGGCCTACAGGTGCACCACTTCACCTGGCTAATTGTTTTTATTTTTTGTAGAGACAAGATCTCACTGTGTGTTCCAGGCTCTAGTCTTGAATTCCTGGGCTCAAGCAATCCTCCTACCTCTGCCTCCAAATGTGCTGGGACTATAGGCGTGAGCCATTGTGCCTGGCCTATAATGGCACATTTTATGTTATGTGTATTTTACCACAATTTTAAAAAGAGGAAAGGCGTGACATCTAAAAGCAGACAAGGATTTACCAAAATCGTACCCAACGGTTTCGTTTTGGGTTGATGAAAATGTTCTGGAAGCAGAGGTGGTGACTGCCACCGAACTGATCGCTTCAAATTGGGTAACCTCATGCAACGTGAATTTCACCTCAATTAAAAAAAA-CAAACC------------------------------------------------------------------------------CCACCCGAGTTA-----------------------------------------------------------------------------------------------------------------------------------------------------------------------------------------------------------------------------------------GCACCATGCCTGGGCTGGGGGTCCTGGGTCACCCTACCCTGCATCAGGACTGGCTGCCGGCCCTTCTCTCCAG
>135_Hla_M_M
GTAAGGGTGCGAGGGCACGAGATAGATTGGGCAGGGTCAGACTCTGTGACCTTAAGGCAAATCACTTCCTTTCTCTGGGCCCCTATGAGCGTGCAATGTCTATCAATGTATGAATGTGGCTGCAACGTAGGAATGGCTCTGTGGTCCCCGAACCTCTGGAAACATATTTGTCCCAAGCACCATCAGGTCACAGGAGCACACGGAGCTGAGGCCATGAGCACAGCTGTCAGTGAACGCACAGC------------------GTGTTTGCATTCCAGGTCTCTTTCTTGCACATGCTGCCCCACCCCGCCCCCCACCTTTCAGAGGCTGCTTGGGTCATAGATCCACCTGGGCCTACAGAGCACATGTCCTGGCCAGGCCAAGCAAGTGACTCAAATGTTTGATTAGGATGGACTGCATGGGACAGCATTTCACTGTTTTATCGACAAGCTTGTGAATAAGTTCTCGTGGTGTTTGGAGAGGGAATGTTCTTTCCTCCAGAACGTTCCACAATTCTAGGAAACAAACCTTGTGGAAGCCTGTCTCTGTCTCCCACCCTCCTCATGCCGCCATGCCCCACACAGCTGCCCGGTATCAAACATGTGTGGCGAGCTGACCCTGGTGGAGGCTCTCCCGCGGGTTATCTCATTTAATCCTCCAGGCCACCAAGTGAGCAGGGCCCTTTATTTCAGTCACGGCCTAGCTGACCTCAGATAAAAGACTCAGCTCTTCATGGGTGTTCTCAGAAGGTCAGGGCAAGATGGAACCTCACACTCCCTTCGTAAAGAGGGGGAGTGATTGGGAAGATGAAAATGTTCTGGAAGCAGATAGTGGAGATGGTTGCACAGCACTGTGAATGTACCATAGGTCATAATGGTACTTTTTTTTTTT---GAGACAGGGTCTCACTGTGTCACCCAGGCTGGCACAGTGCAGTGGTGTAATTACGGCTCACTGCAGCCTCGACCTCCTGGGCTCAAGTGATCCTCCTACCTCAGCCTCCTGAGGAGCTGGGCCTACAGGTGCACCACTTCACCTGGCTAATTGTTTTTATTTTTTGTAGAGACAAGATCTCACTATGTGTTCCAGGCTCTAGTCTTGAATTCCTGGGCTCAAGCAATCCTCCTACCTCTGCCTCCAAATGTGCTGGGACTATAGGCGTGAGCCATTGTGCCTGGCCTATAATGGCACATTTTATGTTATGTGTATTTTACCACAATTTTAAAAAGAGGAAAGGCGTGACATCTAAAAGCGGACAAGGATTCACCAAAATCCTACCCAACGGTTTCATTTTGGGTTGATGAAAATGTTCTGGAAGCAGAGGTGGTGACTGCCACCGAACTGATCGCTTCAAATTGGGTAACCTCATGCAACGTGAATTTCACCTCAATTAAAAAAAA-CAAACC------------------------------------------------------------------------------CCACCCGAGTTA-----------------------------------------------------------------------------------------------------------------------------------------------------------------------------------------------------------------------------------------GCACCATGCCTGGGCTGGGGGTCCTGGGTCACCCCACCCTGCATCAGGACTGGCTGCCGGCCCTTCTCTCCAG
>139_Hla_M_M
GTAAGGGTGCGAGGGCACGAGATGGATTGGGCAGGGTCAGACTCTGTGACCTTAAGGCAAATCACTTCCTTTCTCTGGGCCCCTCTGAGCGTGCAATGTCTATCAATGTATGAATGTGGCTGCAACGTAGGAATGGCTCTGTGGTCCCCGAACCTCTGGAAACATATTTGTCCCAAGCACCATCAGGTCACAGGAGCACACGGAGCTCAGGCCATGAGCACAGCTGTCAGTGAACGCACAGC------------------GTGTTTGCATTCCAGGTCTCTTTCTTGCACATGCTGCCCCACCCCGCCCCCCACCTTTCAGAGGCTGCTTGGGTCATAGATCCACCTGGGCCTACAGAGCACATGTCCTGGCCAGGCCAAGCAAGTGACTCAAATGTTTGATTAGGATGGACTGGATGGGACAGCATTTCACTGTTTTATCGACAAGCTTGTGAGTAAGTTCTCGTGGTGTTTGGAGAGGGAATGTTCTTTCCTCCAGAACGTTCCACAATTCTAGGAAACAAACCTTGTGGAAGCCTGTCTCTGTCTCCCACCCTCCTCATGCCGCCATGCCCCACACAGCTGCCCGGTATCAAACATGTGTGGCGAGCTGACCCTGGTGGAGGCTCTCCCGCGGGTTATCTCATTTAATCCTCCAGGCCACCAAGTGAGCAGGGCCCTTTATTTCAGTCACGGCCTAGCTGACCTCAGATAAAAGACTCAGCTCTTCATGGGTGTTCTCAGAAGGTCAGGGCAAGACGGAACCTCACACTCCCTTCGTAAAGAGGGGGAGTGATTGGGAAGATGAAAATGTTCTGGAAGCAGATAGTGGAGATGGTTGCACAGCACTGTGAATGTACCATAGGTCATAATGGTACTTTTTTTTTTT---GAGACAGGGTCTCACTGTGTCACCCAGGCTGGCACAGTGCAGTGGTGTAATTACGGCTCACTGCAGCCTCGACCTCCTGGGCTCAAGTGATCCTCCTACCTCAGCCTCCTGAGGAGCTGGGCCTACAGGTGCACCACTTCACCTGGCTAATTGTTTTTATTTTTTGTAGAGACAAGATCTCACTGTGTGTTCCAGGCTCTAGTCTTGAATTCCTGGGCTCAAGCAATCCTCCTACCTCTGCCTCCAAATGTGCTGGGACTATAGGCGTGAGCCATTGTGCCTGGCCTATAATGGCACATTTTATGTTATGTGTATTTTACCACAATTTTAAAAAGAGGAAAGGCGTGACATCTAAAAGCAGACAAGGATTTACCAAAATCGTACCCAACGGTTTCGTTTTGGGTTGATGAAAATGTTCTGGAAGCAGAGGTGGTGACTGCCACCGAACTGATCGCTTCAAATTGGGTAACCTCATGCAACGTGAATTTCACCTCAATTAAAAAAAA-CAAACC------------------------------------------------------------------------------CCACCCGAGTTA-----------------------------------------------------------------------------------------------------------------------------------------------------------------------------------------------------------------------------------------GCACCATGCCTGGGCTGGGGGTCCTGGGTCACCCTACCCTGCATCAGGACTGGCTGCCGGCCCTTCTCTCCAG
>142_Hla_M_M_1
GTAAGGGTGCGAGGGCACGAGATGGATTGGGCAGGGTCAGACTCTGTGACCTTAAGGCAAATCACTTCCTTTCTCTGGGCCCCTCTGAGCGTGCAATGTCTATCAATGTATGAATGTGGCTGCAACGTAGGAATGGCTCTGTGGTCCCCGAACCTCTGGAAACATATTTGTCCCAAGCACCATCAGGTCACAGGAGCACACGGAGCTCAGGCCATGAGCACAGCTGTCAGTGAACGCACAGC------------------GTGTTTGCATTCCAGGTCTCTTTCTTGCACATGCTGCCCCACCCCGCCCCCCACCTTTCAGAGGCTGCTTGGGTCATAGATCCACCTGGGCCTACAGAGCACATGTCCTGGCCAGGCCAAGCAAGTGGCTCAAATGTTTGATTAGGATGGACTGGATGGGACAGCATTTCACTGTTTTATCGACAAGCTTGTGAGTAAGTTCTCGTGGTGTTTGGAGAGGGAATGTTCTTTCCTCCAGAACGTTCCACAATTCTAGGAAACAAACCTTGTGGAAGCCTGTCTCTGTCTCCCACCCTCCTCATGCCGCCATGCCCCACACAGCTGCCCGGTATCAAACATGTGTGGCGAGCTGACCCTGGTGGAGGCTCTCCCGCGGGTTATCTCATTTAATCCTCCAGGCCACCAAGTGAGCAGGGCCCTTTATTTCAGTCACGGCCTAGCTGACCTCAGATAAAAGACTCAGCTCTTCATGGGTGTTCTCAGAAGGTCAGGGCAAGACGGAACCTCACACTCCCTTCGTAAAGAGGGGGAGTGATTGGGAAGATGAAAATGTTCTGGAAGCAGATAGTGGAGATGGTTGCACAGCACTGTGAATGTACCATAGGTCATAATGGTACTTTTTTTTTTT---GAGACAGGGTCTCACTGTGTCACCCAGGCTGGCACAGTGCAGTGGTGTAATTACGGCTCACTGCAGCCTCGACCTCCTGGGCTCAAGTGATCCTCCTACCTCAGCCTCCTGAGGCGCTGGGCCTACAGGTGCACCACTTCACCTGGCTAATTGTTTTTATTTTTTGTAGAGACAAGATCTCACTGTGTGTTCCAGGCTCTAGTCTTGAATTCCTGGGCTCAAGCAATCCTCCTACCTCTGCCTCCAAATGTGCTGGGACTATAGGCGTGAGCCATTGTGCCTGGCCTATAATGGCACATTTTATGTTATGTGTATTTTACCACAATTTTAAAAAGAGGAAAGGCGTGACATCTAAAAGCAGACAAGGATTTACCAAAATCGTACCCAACGGTTTCGTTTTGGGTTGATGAAAATGTTCTGGAAGCAGAGGTGGTGACTGCCACCGAACTGATCGCTTCAAATTGGGTAACCTCATGCAACGTGAATTTCACCTCAATTAAAAAAAA-CAAACC------------------------------------------------------------------------------CCACCCGAGTTA-----------------------------------------------------------------------------------------------------------------------------------------------------------------------------------------------------------------------------------------GCACCATGCCTGGGCTGGGGGTCCTGGGTCACCCTACCCTGCATCAGGACTGGCTGCCGGCCCTTCTCTCCAG
>142_Hla_M_M_2
GTAAGGGTGCGAGGGCACGAGATGGATTGGGCAGGGTCAGACTCTGTGACCTTAAGGCAAATCACTTCCTTTCTCTGGGCCCCTCTGAGCGTGCAATGTCTATCAATGTATGAATGTGGCTGCAACGTAGGAATGGCTCTGTGGTCCCCGAACCTCTGGAAACATATTTGTCCCAAGCACCATCAGGTCACAGGAGCACACGGAGCTCAGGCCATGAGCACAGCTGTCAGTGAACGCACAGC------------------GTGTTTGCATTCCAGGTCTCTTTCTTGCACATGCTGCCCCACCCCGCCCCCCACCTTTCAGAGGCTGCTTGGGTCATAGATCCACCTGGGCCTACAGAGCACATGTCCTGGCCAGGCCAAGCAAGTGGCTCAAATGTTTGATTAGGATGGACTGGATGGGACAGCATTTCACTGTTTTATCGACAAGCTTGTGAGTAAGTTCTCGTGGTGTTTGGAGAGGGAATGTTCTTTCCTCCAGAACGTTCCACAATTCTAGGAAACAAACCTTGTGGAAGCCTGTCTCTGTCTCCCACCCTCCTCATGCCGCCATGCCCCACACAGCTGCCCGGTATCAAACATGTGTGGCGAGCTGACCCTGGTGGAGGCTCTCCCGCGGGTTATCTCATTTAATCCTCCAGGCCACCAAGTGAGCAGGGCCCTTTATTTCAGTCACGGCCTAGCTGACCTCAGATAAAAGACTCAGCTCTTCATGGGTGTTCTCAGAAGGTCAGGGCAAGACGGAACCTCACACTCCCTTCGTAAAGAGGGGGAGTGATTGGGAAGATGAAAATGTTCTGGAAGCAGATAGTGGAGATGGTTGCACAGCACTGTGAATGTACCATAGGTCATAATGGTACTTTTTTTTTTT---GAGACAGGGTCTCACTGTGTCACCCAGGCTGGCACAGTGCAGTGGTGTAATTACGGCTCACTGCAGCCTCGACCTCCTGGGCTCAAGTGATCCTCCTACCTCAGCCTCCTGAGGCGCTGGGCCTACAGGTGCACCACTTCACCTGGCTAATTGTTTTTATTTTTTGTAGAGACAAGATCTCACTGTGTGTTCCAGGCTCTAGTCTTGAATTCCTGGGCTCAAGCAATCCTCCTACCTCTGCCTCCAAATGTGCTGGGACTATAGGCGTGAGCCATTGTGCCTGGCCTATAATGGCACATTTTATGTTATGTGTATTTTACCACAATTTTAAAAAGAGGAAAGGCGTGACATCTAAAAGCAGACAAGGATTTACCAAAATCGTACCCAACGGTTTCGTTTTGGGTTGATGAAAATGTTCTGGAAGCAGAGGTGGTGACTGCCACCGAACTGATCGCTTCAAATTGGGTAACCTCATGCAACGTGAATTTCACCTCAATTAAAAAAAA-CAAACC------------------------------------------------------------------------------CCACCCGAGTTA-----------------------------------------------------------------------------------------------------------------------------------------------------------------------------------------------------------------------------------------GCACCATGCCTGGGCTGGGGGTCCTGGGTCACCCTACCCTGCATCAGGACTGGCTGCCGGCCCTTCTCTCCAG
>145_Hla_M_M
GTAAGGGTGCGAGGGCACGAGATGGATTGGGCAGGGTCAGACTCTGTGACCTTAAGGCAAATCACTTCCTTTCTCTGGGCCCCTCTGAGCGTGCAATGTCTATCAATGTATGAATGTGGCTGCAACGTAGGAATGGCTCTGTGGTCCCCGAACCTCTGGAAACATATTTGTCCCAAGCACCATCAGGTCACAGGAGCACACGGAGCTCAGGCCATGAGCACAGCTGTCAGTGAACGCACAGC------------------GTGTTTGCATTCCAGGTCTCTTTCTTGCACATGCTGCCCCACCCCGCCCCCCACCTTTCAGAGGCTGCTTGGGTCATAGATCCACCTGGGCCTACAGAGCACATGTCCTGGCCAGGCCAAGCAAGTGGCTCAAATGTTTGATTAGGATGGACTGGATGGGACAGCATTTCACTGTTTTATCGACAAGCTTGTGAGTAAGTTCTCGTGGTGTTTGGAGAGGGAATGTTCTTTCCTCCAGAACGTTCCACAATTCTAGGAAACAAACCTTGTGGAAGCCTGTCTCTGTCTCCCACCCTCCTCATGCCGCCATGCCCCACACAGCTGCCCGGTATCAAACATGTGTGGCGAGCTGACCCTGGTGGAGGCTCTCCCGCGGGTTATCTCATTTAATCCTCCAGGCCACCAAGTGAGCAGGGCCCTTTATTTCAGTCACGGCCTAGCTGACCTCAGATAAAAGACTCAGCTCTTCATGGGTGTTCTCAGAAGGTCAGGGCAAGACGGAACCTCACACTCCCTTCGTAAAGAGGGGGAGTGATTGGGAAGATGAAAATGTTCTGGAAGCAGATAGTGGAGATGGTTGCACAGCACTGTGAATGTACCATAGGTCATAATGGTACTTTTTTTTTTT---GAGACAGGGTCTCACTGTGTCACCCAGGCTGGCACAGTGCAGTGGTGTAATTACGGCTCACTGCAGCCTCGACCTCCTGGGCTCAAGTGATCCTCCTACCTCAGCCTCCTGAGGAGCTGGGCCTACAGGTGCACCACTTCACCTGGCTAATTGTTTTTATTTTTTGTAGAGACAAGATCTCACTGTGTGTTCCAGGCTCTAGTCTTGAATTCCTGGGCTCAAGCAATCCTCCTACCTCTGCCTCCAAATGTGCTGGGACTATAGGCGTGAGCCATTGTGCCTGGCCTATAATGGCACATTTTATGTTATGTGTATTTTACCACAATTTTAAAAAGAGGAAAGGCGTGACATCTAAAAGCAGACAAGGATTTACCAAAATCGTACCCAACGGTTTCGTTTTGGGTTGATGAAAATGTTCTGGAAGCAGAGGTGGTGACTGCCACCGAACTGATCGCTTCAAATTGGGTAACCTCATGCAACGTGAATTTCACCTCAATTAAAAAAAA-CAAACC------------------------------------------------------------------------------CCACCCGAGTTA-----------------------------------------------------------------------------------------------------------------------------------------------------------------------------------------------------------------------------------------GCACCATGCCTGGGCTGGGGGTCCTGGGTCACCCTACCCTGCATCAGGACTGGCTGCCGGCCCTTCTCTCCAG
>150_Hla_M_M
GTAAGGGTGCGAGGGCACGAGATGGATTGGGCAGGGTCAGACTCTGTGACCTTAAGGCAAATCACTTCCTTTCTCTGGGCCCCTCTGAGCGTGCAATGTCTATCAATGTATGAATGTGGCTGCAACGTAGGAATGGCTCTGTGGTCCCCGAACCTCTGGAAACATATTTGTCCCAAGCACCATCAGGTCACAGGAGCACACGGAGCTCAGGCCATGAGCACAGCTGTCAGTGAACGCACAGC------------------GTGTTTGCATTCCAGGTCTCTTTCTTGCACATGCTGCCCCACCCCGCCCCCCACCTTTCAGAGGCTGCTTGGGTCATAGATCCACCTGGGCCTACAGAGCACATGTCCTGGCCAGGCCAAGCAAGTGGCTCAAATGTTTGATTAGGATGGACTGGATGGGACAGCATTTCACTGTTTTATCGACAAGCTTGTGAGTAAGTTCTCGTGGTGTTTGGAGAGGGAATGTTCTTTCCTCCAGAACGTTCCACAATTCTAGGAAACAAACCTTGTGGAAGCCTGTCTCTGTCTCCCACCCTCCTCATGCCGCCATGCCCCACACAGCTGCCCGGTATCAAACATGTGTGGCGAGCTGACCCTGGTGGAGGCTCTCCCGCGGGTTATCTCATTTAATCCTCCAGGCCACCAAGTGAGCAGGGCCCTTTATTTCAGTCACGGCCTAGCTGACCTCAGATAAAAGACTCAGCTCTTCATGGGTGTTCTCAGAAGGTCAGGGCAAGACGGAACCTCACACTCCCTTCGTAAAGAGGGGGAGTGATTGGGAAGATGAAAATGTTCTGGAAGCAGATAGTGGAGATGGTTGCACAGCACTGTGAATGTACCATAGGTCATAATGGTACTTTTTTTTTTT---GAGACAGGGTCTCACTGTGTCACCCAGGCTGGCACAGTGCAGTGGTGTAATTACGGCTCACTGCAGCCTCGACCTCCTGGGCTCAAGTGATCCTCCTACCTCAGCCTCCTGAGGCGCTGGGCCTACAGGTGCACCACTTCACCTGGCTAATTGTTTTTATTTTTTGTAGAGACAAGATCTCACTGTGTGTTCCAGGCTCTAGTCTTGAATTCCTGGGCTCAAGCAATCCTCCTACCTCTGCCTCCAAATGTGCTGGGACTATAGGCGTGAGCCATTGTGCCTGGCCTATAATGGCACATTTTATGTTATGTGTATTTTACCACAATTTTAAAAAGAGGAAAGGCGTGACATCTAAAAGCAGACAAGGATTTACCAAAATCGTACCCAACGGTTTCGTTTTGGGTTGATGAAAATGTTCTGGAAGCAGAGGTGGTGACTGCCACCGAACTGATCGCTTCAAATTGGGTAACCTCATGCAACGTGAATTTCACCTCAATTAAAAAAAA-CAAACC------------------------------------------------------------------------------CCACCCGAGTTA-----------------------------------------------------------------------------------------------------------------------------------------------------------------------------------------------------------------------------------------GCACCATGCCTGGGCTGGGGGTCCTGGGTCACCCTACCCTGCATCAGGACTGGCTGCCGGCCCTTCTCTCCAG
>153_Hla_M_M
GTAAGGGTGCGAGGGCACGAGATGGATTGGGCAGGGTCAGACTCTGTGACCTTAAGGCAAATCACTTCCTTTCTCTGGGCCCCTCTGAGCGTGCAATGTCTATCAATGTATGAATGTGGCTGCAACGTAGGAATGGCTCTGTGGTCCCCGAACCTCTGGAAACATATTTGTCCCAAGCACCATCAGGTCACAGGAGCACACGGAGCTCAGGCCATGAGCACAGCTGTCAGTGAACGCACAGC------------------GTGTTTGCATTCCAGGTCTCTTTCTTGCACATGCTGCCCCACCCCGCCCCCCACCTTTCAGAGGCTGCTTGGGTCATAGATCCACCTGGGCCTACAGAGCACATGTCCTGGCCAGGCCAAGCAAGTGGCTCAAATGTTTGATTAGGATGGACTGGATGGGACAGCATTTCACTGTTTTATCGACAAGCTTGTGAGTAAGTTCTCGTGGTGTTTGGAGAGGGAATGTTCTTTCCTCCAGAACGTTCCACAATTCTAGGAAACAAACCTTGTGGAAGCCTGTCTCTGTCTCCCACCCTCCTCATGCCGCCATGCCCCACACAGCTGCCCGGTATCAAACATGTGTGGCGAGCTGACCCTGGTGGAGGCTCTCCCGCGGGTTATCTCATTTAATCCTCCAGGCCACCAAGTGAGCAGGGCCCTTTATTTCAGTCACGGCCTAGCTGACCTCAGATAAAAGACTCAGCTCTTCATGGGTGTTCTCAGAAGGTCAGGGCAAGACGGAACCTCACACTCCCTTCGTAAAGAGGGGGAGTGATTGGGAAGATGAAAATGTTCTGGAAGCAGATAGTGGAGATGGTTGCACAGCACTGTGAATGTACCATAGGTCATAATGGTACTTTTTTTTTTT---GAGACAGGGTCTCACTGTGTCACCCAGGCTGGCACAGTGCAGTGGTGTAATTACGGCTCACTGCAGCCTCGACCTCCTGGGCTCAAGTGATCCTCCTACCTCAGCCTCCTGAGGCGCTGGGCCTACAGGTGCACCACTTCACCTGGCTAATTGTTTTTATTTTTTGTAGAGACAAGATCTCACTGTGTGTTCCAGGCTCTAGTCTTGAATTCCTGGGCTCAAGCAATCCTCCTACCTCTGCCTCCAAATGTGCTGGGACTATAGGCGTGAGCCATTGTGCCTGGCCTATAATGGCACATTTTATGTTATGTGTATTTTACCACAATTTTAAAAAGAGGAAAGGCGTGACATCTAAAAGCAGACAAGGATTTACCAAAATCGTACCCAACGGTTTCGTTTTGGGTTGATGAAAATGTTCTGGAAGCAGAGGTGGTGACTGCCACCGAACTGATCGCTTCAAATTGGGTAACCTCATGCAACGTGAATTTCACCTCAATTAAAAAAAA-CAAACC------------------------------------------------------------------------------CCACCCGAGTTA-----------------------------------------------------------------------------------------------------------------------------------------------------------------------------------------------------------------------------------------GCACCATGCCTGGGCTGGGGGTCCTGGGTCACCCTACCCTGCATCAGGACTGGCTGCCGGCCCTTCTCTCCAG
>154_Hla_M_M
GTAAGGGTGCGAGGGCACGAGATGGATTGGGCAGGGTCAGACTCTGTGACCTTAAGGCAAATCACTTCCTTTCTCTGGGCCCCTCTGAGCGTGCAATGTCTATCAATGTATGAATGTGGCTGCAACGTAGGAATGGCTCTGTGGTCCCCGAACCTCTGGAAACATATTTGTCCCAAGCACCATCAGGTCACAGGAGCACACGGAGCTCAGGCCATGAGCACAGCTGTCAGTGAACGCACAGC------------------GTGTTTGCATTCCAGGTCTCTTTCTTGCACATGCTGCCCCACCCCGCCCCCCACCTTTCAGAGGCTGCTTGGGTCATAGATCCACCTGGGCCTACAGAGCACATGTCCTGGCCAGGCCAAGCAAGTGGCTCAAATGTTTGATTAGGATGGACTGGATGGGACAGCATTTCACTGTTTTATCGACAAGCTTGTGAGTAAGTTCTCGTGGTGTTTGGAGAGGGAATGTTCTTTCCTCCAGAACGTTCCACAATTCTAGGAAACAAACCTTGTGGAAGCCTGTCTCTGTCTCCCACCCTCCTCATGCCGCCATGCCCCACACAGCTGCCCGGTATCAAACATGTGTGGCGAGCTGACCCTGGTGGAGGCTCTCCCGCGGGTTATCTCATTTAATCCTCCAGGCCACCAAGTGAGCAGGGCCCTTTATTTCAGTCACGGCCTAGCTGACCTCAGATAAAAGACTCAGCTCTTCATGGGTGTTCTCAGAAGGTCAGGGCAAGACGGAACCTCACACTCCCTTCGTAAAGAGGGGGAGTGATTGGGAAGATGAAAATGTTCTGGAAGCAGATAGTGGAGATGGTTGCACAGCACTGTGAATGTACCATAGGTCATAATGGTACTTTTTTTTTTT---GAGACAGGGTCTCACTGTGTCACCCAGGCTGGCACAGTGCAGTGGTGTAATTACGGCTCACTGCAGCCTCGACCTCCTGGGCTCAAGTGATCCTCCTACCTCAGCCTCCTGAGGCGCTGGGCCTACAGGTGCACCACTTCACCTGGCTAATTGTTTTTATTTTTTGTAGAGACAAGATCTCACTGTGTGTTCCAGGCTCTAGTCTTGAATTCCTGGGCTCAAGCAATCCTCCTACCTCTGCCTCCAAATGTGCTGGGACTATAGGCGTGAGCCATTGTGCCTGGCCTATAATGGCACATTTTATGTTATGTGTATTTTACCACAATTTTAAAAAGAGGAAAGGCGTGACATCTAAAAGCAGACAAGGATTTACCAAAATCGTACCCAACGGTTTCGTTTTGGGTTGATGAAAATGTTCTGGAAGCAGAGGTGGTGACTGCCACCGAACTGATCGCTTCAAATTGGGTAACCTCATGCAACGTGAATTTCACCTCAATTAAAAAAAA-CAAACC------------------------------------------------------------------------------CCACCCGAGTTA-----------------------------------------------------------------------------------------------------------------------------------------------------------------------------------------------------------------------------------------GCACCATGCCTGGGCTGGGGGTCCTGGGTCACCCTACCCTGCATCAGGACTGGCTGCCGGCCCTTCTCTCCAG
>156_Hla_M_M
GTAAGGGTGCGAGGGCACGAGATGGATTGGGCAGGGTCAGACTCTGTGACCTTAAGGCAAATCACTTCCTTTCTCTGGGCCCCTCTGAGCGTGCAATGTCTATCAATGTATGAATGTGGCTGCAACGTAGGAATGGCTCTGTGGTCCCCGAACCTCTGGAAACATATTTGTCCCAAGCACCATCAGGTCACAGGAGCACACGGAGCTCAGGCCATGAGCACAGCTGTCAGTGAACGCACAGC------------------GTGTTTGCATTCCAGGTCTCTTTCTTGCACATGCTGCCCCACCCCGCCCCCCACCTTTCAGAGGCTGCTTGGGTCATAGATCCACCTGGGCCTACAGAGCACATGTCCTGGCCAGGCCAAGCAAGTGGCTCAAATGTTTGATTAGGATGGACTGGATGGGACAGCATTTCACTGTTTTATCGACAAGCTTGTGAGTAAGTTCTCGTGGTGTTTGGAGAGGGAATGTTCTTTCCTCCAGAACGTTCCACAATTCTAGGAAACAAACCTTGTGGAAGCCTGTCTCTGTCTCCCACCCTCCTCATGCCGCCATGCCCCACACAGCTGCCCGGTATCAAACATGTGTGGCGAGCTGACCCTGGTGGAGGCTCTCCCGCGGGTTATCTCATTTAATCCTCCAGGCCACCAAGTGAGCAGGGCCCTTTATTTCAGTCACGGCCTAGCTGACCTCAGATAAAAGACTCAGCTCTTCATGGGTGTTCTCAGAAGGTCAGGGCAAGACGGAACCTCACACTCCCTTCGTAAAGAGGGGGAGTGATTGGGAAGATGAAAATGTTCTGGAAGCAGATAGTGGAGATGGTTGCACAGCACTGTGAATGTACCATAGGTCATAATGGTACTTTTTTTTTTT---GAGACAGGGTCTCACTGTGTCACCCAGGCTGGCACAGTGCAGTGGTGTAATTACGGCTCACTGCAGCCTCGACCTCCTGGGCTCAAGTGATCCTCCTACCTCAGCCTCCTGAGGCGCTGGGCCTACAGGTGCACCACTTCACCTGGCTAATTGTTTTTATTTTTTGTAGAGACAAGATCTCACTGTGTGTTCCAGGCTCTAGTCTTGAATTCCTGGGCTCAAGCAATCCTCCTACCTCTGCCTCCAAATGTGCTGGGACTATAGGCGTGAGCCATTGTGCCTGGCCTATAATGGCACATTTTATGTTATGTGTATTTTACCACAATTTTAAAAAGAGGAAAGGCGTGACATCTAAAAGCAGACAAGGATTTACCAAAATCGTACCCAACGGTTTCGTTTTGGGTTGATGAAAATGTTCTGGAAGCAGAGGTGGTGACTGCCACCGAACTGATCGCTTCAAATTGGGTAACCTCATGCAACGTGAATTTCACCTCAATTAAAAAAAA-CAAACC------------------------------------------------------------------------------CCACCCGAGTTA-----------------------------------------------------------------------------------------------------------------------------------------------------------------------------------------------------------------------------------------GCACCATGCCTGGGCTGGGGGTCCTGGGTCACCCTACCCTGCATCAGGACTGGCTGCCGGCCCTTCTCTCCAG
>157_Hla_M_M_1
GTAAGGGTGCGAGGGCACGAGATGGATTGGGCAGGGTCAGACTCTGTGACCTTAAGGCAAATCACTTCCTTTCTCTGGGCCCCTCTGAGCGTGCAATGTCTATCAATGTATGAATGTGGCTGCAACGTAGGAATGGCTCTGTGGTCCCCGAACCTCTGGAAACATATTTGTCCCAAGCACCATCAGGTCACAGGAGCACACGGAGCTCAGGCCATGAGCACAGCTGTCAGTGAACGCACAGC------------------GTGTTTGCATTCCAGGTCTCTTTCTTGCACATGCTGCCCCACCCCGCCCCCCACCTTTCAGAGGCTGCTTGGGTCATAGATCCACCTGGGCCTACAGAGCACATGTCCTGGCCAGGCCAAGCAAGTGGCTCAAATGTTTGATTAGGATGGACTGGATGGGACAGCATTTCACTGTTTTATCGACAAGCTTGTGAGTAAGTTCTCGTGGTGTTTGGAGAGGGAATGTTCTTTCCTCCAGAACGTTCCACAATTCTAGGAAACAAACCTTGTGGAAGCCTGTCTCTGTCTCCCACCCTCCTCATGCCGCCATGCCCCACACAGCTGCCCGGTATCAAACATGTGTGGCGAGCTGACCCTGGTGGAGGCTCTCCCGCGGGTTATCTCATTTAATCCTCCAGGCCACCAAGTGAGCAGGGCCCTTTATTTCAGTCACGGCCTAGCTGACCTCAGATAAAAGACTCAGCTCTTCATGGGTGTTCTCAGAAGGTCAGGGCAAGACGGAACCTCACACTCCCTTCGTAAAGAGGGGGAGTGATTGGGAAGATGAAAATGTTCTGGAAGCAGATAGTGGAGATGGTTGCACAGCACTGTGAATGTACCATAGGTCATAATGGTACTTTTTTTTTTT---GAGACAGGGTCTCACTGTGTCACCCAGGCTGGCACAGTGCAGTGGTGTAATTACGGCTCACTGCAGCCTCGACCTCCTGGGCTCAAGTGATCCTCCTACCTCAGCCTCCTGAGGCGCTGGGCCTACAGGTGCACCACTTCACCTGGCTAATTGTTTTTATTTTTTGTAGAGACAAGATCTCACTGTGTGTTCCAGGCTCTAGTCTTGAATTCCTGGGCTCAAGCAATCCTCCTACCTCTGCCTCCAAATGTGCTGGGACTATAGGCGTGAGCCATTGTGCCTGGCCTATAATGGCACATTTTATGTTATGTGTATTTTACCACAATTTTAAAAAGAGGAAAGGCGTGACATCTAAAAGCAGACAAGGATTTACCAAAATCGTACCCAACGGTTTCGTTTTGGGTTGATGAAAATGTTCTGGAAGCAGAGGTGGTGACTGCCACCGAACTGATCGCTTCAAATTGGGTAACCTCATGCAACGTGAATTTCACCTCAATTAAAAAAAA-CAAACC------------------------------------------------------------------------------CCACCCGAGTTA-----------------------------------------------------------------------------------------------------------------------------------------------------------------------------------------------------------------------------------------GCACCATGCCTGGGCTGGGGGTCCTGGGTCACCCTACCCTGCATCAGGACTGGCTGCCGGCCCTTCTCTCCAG
>157_Hla_M_M_2
GTAAGGGTGCGAGGGCACGAGATGGATTGGGCAGGGTCAGACTCTGTGACCTTAAGGCAAATCACTTCCTTTCTCTGGGCCCCTCTGAGCGTGCAATGTCTATCAATGTATGAATGTGGCTGCAACGTAGGAATGGCTCTGTGGTCCCCGAACCTCTGGAAACATATTTGTCCCAAGCACCATCAGGTCACAGGAGCACACGGAGCTCAGGCCATGAGCACAGCTGTCAGTGAACGCACAGC------------------GTGTTTGCATTCCAGGTCTCTTTCTTGCACATGCTGCCCCACCCCGCCCCCCACCTTTCAGAGGCTGCTTGGGTCATAGATCCACCTGGGCCTACAGAGCACATGTCCTGGCCAGGCCAAGCAAGTGACTCAAATGTTTGATTAGGATGGACTGGATGGGACAGCATTTCACTGTTTTATCGACAAGCTTGTGAGTAAGTTCTCGTGGTGTTTGGAGAGGGAATGTTCTTTCCTCCAGAACGTTCCACAATTCTAGGAAACAAACCTTGTGGAAGCCTGTCTCTGTCTCCCACCCTCCTCATGCCGCCATGCCCCACACAGCTGCCCGGTATCAAACATGTGTGGCGAGCTGACCCTGGTGGAGGCTCTCCCGCGGGTTATCTCATTTAATCCTCCAGGCCACCAAGTGAGCAGGGCCCTTTATTTCAGTCACGGCCTAGCTGACCTCAGATAAAAGACTCAGCTCTTCATGGGTGTTCTCAGAAGGTCAGGGCAAGACGGAACCTCACACTCCCTTCGTAAAGAGGGGGAGTGATTGGGAAGATGAAAATGTTCTGGAAGCAGATAGTGGAGATGGTTGCACAGCACTGTGAATGTACCATAGGTCATAATGGTACTTTTTTTTTTT---GAGACAGGGTCTCACTGTGTCACCCAGGCTGGCACAGTGCAGTGGTGTAATTACGGCTCACTGCAGCCTCGACCTCCTGGGCTCAAGTGATCCTCCTACCTCAGCCTCCTGAGGCGCTGGGCCTACAGGTGCACCACTTCACCTGGCTAATTGTTTTTATTTTTTGTAGAGACAAGATCTCACTGTGTGTTCCAGGCTCTAGTCTTGAATTCCTGGGCTCAAGCAATCCTCCTACCTCTGCCTCCAAATGTGCTGGGACTATAGGCGTGAGCCATTGTGCCTGGCCTATAATGGCACATTTTATGTTATGTGTATTTTACCACAATTTTAAAAAGAGGAAAGGCGTGACATCTAAAAGCAGACAAGGATTTACCAAAATCGTACCCAACGGTTTCGTTTTGGGTTGATGAAAATGTTCTGGAAGCAGAGGTGGTGACTGCCACCGAACTGATCGCTTCAAATTGGGTAACCTCATGCAACGTGAATTTCACCTCAATTAAAAAAAA-CAAACC------------------------------------------------------------------------------CCACCCGAGTTA-----------------------------------------------------------------------------------------------------------------------------------------------------------------------------------------------------------------------------------------GCACCATGCCTGGGCTGGGGGTCCTGGGTCACCCTACCCTGCATCAGGACTGGCTGCCGGCCCTTCTCTCCAG
>159_Hla_M_M
GTAAGGGTGCGAGGGCACGAGATGGATTGGGCAGGGTCAGACTCTGTGACCTTAAGGCAAATCACTTCCTTTCTCTGGGCCCCTCTGAGCGTGCAATGTCTATCAATGTATGAATGTGGCTGCAACGTAGGAATGGCTCTGTGGTCCCCGAACCTCTGGAAACATATTTGTCCCAAGCACCATCAGGTCACAGGAGCACACGGAGCTCAGGCCATGAGCACAGCTGTCAGTGAACGCACAGC------------------GTGTTTGCATTCCAGGTCTCTTTCTTGCACATGCTGCCCCACCCCGCCCCCCACCTTTCAGAGGCTGCTTGGGTCATAGATCCACCTGGGCCTACAGAGCACATGTCCTGGCCAGGCCAAGCAAGTGACTCAAATGTTTGATTAGGATGGACTGGATGGGACAGCATTTCACTGTTTTATCGACAAGCTTGTGAGTAAGTTCTCGTGGTGTTTGGAGAGGGAATGTTCTTTCCTCCAGAACGTTCCACAATTCTAGGAAACAAACCTTGTGGAAGCCTGTCTCTGTCTCCCACCCTCCTCATGCCGCCATGCCCCACACAGCTGCCCGGTATCAAACATGTGTGGCGAGCTGACCCTGGTGGAGGCTCTCCCGCGGGTTATCTCATTTAATCCTCCAGGCCACCAAGTGAGCAGGGCCCTTTATTTCAGTCACGGCCTAGCTGACCTCAGATAAAAGACTCAGCTCTTCATGGGTGTTCTCAGAAGGTCAGGGCAAGACGGAACCTCACACTCCCTTCGTAAAGAGGGGGAGTGATTGGGAAGATGAAAATGTTCTGGAAGCAGATAGTGGAGATGGTTGCACAGCACTGTGAATGTACCATAGGTCATAATGGTACTTTTTTTTTTT---GAGACAGGGTCTCACTGTGTCACCCAGGCTGGCACAGTGCAGTGGTGTAATTACGGCTCACTGCAGCCTCGACCTCCTGGGCTCAAGTGATCCTCCTACCTCAGCCTCCTGAGGCGCTGGGCCTACAGGTGCACCACTTCACCTGGCTAATTGTTTTTATTTTTTGTAGAGACAAGATCTCACTGTGTGTTCCAGGCTCTAGTCTTGAATTCCTGGGCTCAAGCAATCCTCCTACCTCTGCCTCCAAATGTGCTGGGACTATAGGCGTGAGCCATTGTGCCTGGCCTATAATGGCACATTTTATGTTATGTGTATTTTACCACAATTTTAAAAAGAGGAAAGGCGTGACATCTAAAAGCAGACAAGGATTTACCAAAATCGTACCCAACGGTTTCGTTTTGGGTTGATGAAAATGTTCTGGAAGCAGAGGTGGTGACTGCCACCGAACTGATCGCTTCAAATTGGGTAACCTCATGCAACGTGAATTTCACCTCAATTAAAAAAAA-CAAACC------------------------------------------------------------------------------CCACCCGAGTTA-----------------------------------------------------------------------------------------------------------------------------------------------------------------------------------------------------------------------------------------GCACCATGCCTGGGCTGGGGGTCCTGGGTCACCCTACCCTGCATCAGGACTGGCTGCCGGCCCTTCTCTCCAG
>160_Hla_M_M
GTAAGGGTGCGAGGGCACGAGATGGATTGGGCAGGGTCAGACTCTGTGACCTTAAGGCAAATCACTTCCTTTCTCTGGGCCCCTCTGAGCGTGCAATGTCTATCAATGTATGAATGTGGCTGCAACGTAGGAATGGCTCTGTGGTCCCCGAACCTCTGGAAACATATTTGTCCCAAGCACCATCAGGTCACAGGAGCACACGGAGCTCAGGCCATGAGCACAGCTGTCAGTGAACGCACAGC------------------GTGTTTGCATTCCAGGTCTCTTTCTTGCACATGCTGCCCCACCCCGCCCCCCACCTTTCAGAGGCTGCTTGGGTCATAGATCCACCTGGGCCTACAGAGCACATGTCCTGGCCAGGCCAAGCAAGTGACTCAAATGTTTGATTAGGATGGACTGGATGGGACAGCATTTCACTGTTTTATCGACAAGCTTGTGAGTAAGTTCTCGTGGTGTTTGGAGAGGGAATGTTCTTTCCTCCAGAACGTTCCACAATTCTAGGAAACAAACCTTGTGGAAGCCTGTCTCTGTCTCCCACCCTCCTCATGCCGCCATGCCCCACACAGCTGCCCGGTATCAAACATGTGTGGCGAGCTGACCCTGGTGGAGGCTCTCCCGCGGGTTATCTCATTTAATCCTCCAGGCCACCAAGTGAGCAGGGCCCTTTATTTCAGTCACGGCCTAGCTGACCTCAGATAAAAGACTCAGCTCTTCATGGGTGTTCTCAGAAGGTCAGGGCAAGACGGAACCTCACACTCCCTTCGTAAAGAGGGGGAGTGATTGGGAAGATGAAAATGTTCTGGAAGCAGATAGTGGAGATGGTTGCACAGCACTGTGAATGTACCATAGGTCATAATGGTACTTTTTTTTTTT---GAGACAGGGTCTCACTGTGTCACCCAGGCTGGCACAGTGCAGTGGTGTAATTACGGCTCACTGCAGCCTCGACCTCCTGGGCTCAAGTGATCCTCCTACCTCAGCCTCCTGAGGCGCTGGGCCTACAGGTGCACCACTTCACCTGGCTAATTGTTTTTATTTTTTGTAGAGACAAGATCTCACTGTGTGTTCCAGGCTCTAGTCTTGAATTCCTGGGCTCAAGCAATCCTCCTACCTCTGCCTCCAAATGTGCTGGGACTATAGGCGTGAGCCATTGTGCCTGGCCTATAATGGCACATTTTATGTTATGTGTATTTTACCACAATTTTAAAAAGAGGAAAGGCGTGACATCTAAAAGCAGACAAGGATTTACCAAAATCGTACCCAACGGTTTCGTTTTGGGTTGATGAAAATGTTCTGGAAGCAGAGGTGGTGACTGCCACCGAACTGATCGCTTCAAATTGGGTAACCTCATGCAACGTGAATTTCACCTCAATTAAAAAAAA-CAAACC------------------------------------------------------------------------------CCACCCGAGTTA-----------------------------------------------------------------------------------------------------------------------------------------------------------------------------------------------------------------------------------------GCACCATGCCTGGGCTGGGGGTCCTGGGTCACCCTACCCTGCATCAGGACTGGCTGCCGGCCCTTCTCTCCAG
>119_Hla_F_M_1
GTAAGGGTGCGAGGGCACGAGATGGATTGGGCAGGGTCAGACTCTGTGACCTTAAGGCAAATCACTTCCTTTCTCTGGGCCCCTCTGAGCGTGCAATGTCTATCAATGTATGAATGTGGCTGCAACGTAGGAATGGCTCTGTGGTCCCCGAACCTCTGGAAACATATTTGTCCCAAGCACCATCAGGTCACAGGAGCACACGGAGCTCAGGCCATGAGCACAGCTGTCAGTGAACGCACAGC------------------GTGTTTGCATTCCAGGTCTCTTTCTTGCACATGCTGCCCCACCCCGCCCCCCACCTTTCAGAGGCTGCTTGGGTCATAGATCCACCTGGGCCTACAGAGCACATGTCCTGGCCAGGCCAAGCAAGTGGCTCAAATGTTTGATTAGGATGGACTGGATGGGACAGCATTTCACTGTTTTATCGACAAGCTTGTGAGTAAGTTCTCGTGGTGTTTGGAGAGGGAATGTTCTTTCCTCCAGAACGTTCCACAATTCTAGGAAACAAACCTTGTGGAAGCCTGTCTCTGTCTCCCACCCTCCTCATGCCGCCATGCCCCACACAGCTGCCCGGTATCAAACATGTGTGGCGAGCTGACCCTGGTGGAGGCTCTCCCGCGGGTTATCTCATTTAATCCTCCAGGCCACCAAGTGAGCAGGGCCCTTTATTTCAGTCACGGCCTAGCTGACCTCAGATAAAAGACTCAGCTCTTCATGGGTGTTCTCAGAAGGTCAGGGCAAGACGGAACCTCACACTCCCTTCGTAAAGAGGGGGAGTGATTGGGAAGATGAAAATGTTCTGGAAGCAGATAGTGGAGATGGTTGCACAGCACTGTGAATGTACCATAGGTCATAATGGTACTTTTTTTTTTT---GAGACAGGGTCTCACTGTGTCACCCAGGCTGGCACAGTGCAGTGGTGTAATTACGGCTCACTGCAGCCTCGACCTCCTGGGCTCAAGTGATCCTCCTACCTCAGCCTCCTGAGGCGCTGGGCCTACAGGTGCACCACTTCACCTGGCTAATTGTTTTTATTTTTTGTAGAGACAAGATCTCACTGTGTGTTCCAGGCTCTAGTCTTGAATTCCTGGGCTCAAGCAATCCTCCTACCTCTGCCTCCAAATGTGCTGGGACTATAGGCGTGAGCCATTGTGCCTGGCCTATAATGGCACATTTTATGTTATGTGTATTTTACCACAATTTTAAAAAGAGGAAAGGCGTGACATCTAAAAGCAGACAAGGATTTACCAAAATCGTACCCAACGGTTTCGTTTTGGGTTGATGAAAATGTTCTGGAAGCAGAGGTGGTGACTGCCACCGAACTGATCGCTTCAAATTGGGTAACCTCATGCAACGTGAATTTCACCTCAATTAAAAAAAA-CAAACC------------------------------------------------------------------------------CCACCCGAGTTA-----------------------------------------------------------------------------------------------------------------------------------------------------------------------------------------------------------------------------------------GCACCATGCCTGGGCTGGGGGTCCTGGGTCACCCTACCCTGCATCAGGACTGGCTGCCGGCCCTTCTCTCCAG
>119_Hla_F_M_2
GTAAGGGTGCGAGGGCACGAGATGGATTGGGCAGGGTCAGACTCTGTGACCTTAAGGCAAATCACTTCCTTTCTCTGGGCCCCTCTGAGCGTGCAATGTCTATCAATGTATGAATGTGGCTGCAACGTAGGAATGGCTCTGTGGTCCCCGAACCTCTGGAAACATATTTGTCCCAAGCACCATCAGGTCACAGGAGCACACGGAGCTCAGGCCATGAGCACAGCTGTCAGTGAACGCACAGC------------------GTGTTTGCATTCCAGGTCTCTTTCTTGCACATGCTGCCCCACCCCGCCCCCCACCTTTCAGAGGCTGCTTGGGTCATAGATCCACCTGGGCCTACAGAGCACATGTCCTGGCCAGGCCAAGCAAGTGGCTCAAATGTTTGATTAGGATGGACTGGATGGGACAGCATTTCACTGTTTTATCGACAAGCTTGTGAGTAAGTTCTCGTGGTGTTTGGAGAGGGAATGTTCTTTCCTCCAGAACGTTCCACAATTCTAGGAAACAAACCTTGTGGAAGCCTGTCTCTGTCTCCCACCCTCCTCATGCCGCCATGCCCCACACAGCTGCCCGGTATCAAACATGTGTGGCGAGCTGACCCTGGTGGAGGCTCTCCCGCGGGTTATCTCATTTAATCCTCCAGGCCACCAAGTGAGCAGGGCCCTTTATTTCAGTCACGGCCTAGCTGACCTCAGATAAAAGACTCAGCTCTTCATGGGTGTTCTCAGAAGGTCAGGGCAAGACGGAACCTCACACTCCCTTCGTAAAGAGGGGGAGTGATTGGGAAGATGAAAATGTTCTGGAAGCAGATAGTGGAGATGGTTGCACAGCACTGTGAATGTACCATAGGTCATAATGGTACTTTTTTTTTTT---GAGACAGGGTCTCACTGTGTCACCCAGGCTGGCACAGTGCAGTGGTGTAATTACGGCTCACTGCAGCCTCGACCTCCTGGGCTCAAGTGATCCTCCTACCTCAGCCTCCTGAGGCGCTGGGCCTACAGGTGCACCACTTCACCTGGCTAATTGTTTTTATTTTTTGTAGAGACAAGATCTCACTGTGTGTTCCAGGCTCTAGTCTTGAATTCCTGGGCTCAAGCAATCCTCCTACCTCTGCCTCCAAATGTGCTGGGACTATAGGCGTGAGCCATTGTGCCTGGCCTATAATGGCACATTTTATGTTATGTGTATTTTACCACAATTTTAAAAAGAGGAAAGGCGTGACATCTAAAAGCAGACAAGGATTTACCAAAATCGTACCCAACGGTTTCGTTTTGGGTTGATGAAAATGTTCTGGAAGCAGAGGTGGTGACTGCCACCGAACTGATCGCTTCAAATTGGGTAACCTCATGCAACGTGAATTTCACCTCAATTAAAAAAAA-CAAACC------------------------------------------------------------------------------CCACCCGAGTTA-----------------------------------------------------------------------------------------------------------------------------------------------------------------------------------------------------------------------------------------GCACCATGCCTGGGCTGGGGGTCCTGGGTCACCCTACCCTGCATCAGGACTGGCTGCCGGCCCTTCTCTCCAG
>126_Hla_F_M_1
GTAAGGGTGCGAGGGCACGAGATGGATTGGGCAGGGTCAGACTCTGTGACCTTAAGGCAAATCACTTCCTTTCTCTGGGCCCCTCTGAGCGTGCAATGTCTATCAATGTATGAATGTGGCTGCAATGTAGGAATGGCTCTGTGGTCCCCGAACCTCTGGAAACATATTTGTCCCAAGCACCATCAGGTCACAGGAGCACACGGAGCTGAGGCCATGAGCACAGCTGTCAGTGAACGCACAGC------------------GTGTTTGCATTCCAGGTCTCTTTCTTGCACATGCTGCCCCACCCCGCCCCCCACCTTTCAGAGGCTGCTTGGGTCATAGATCCACCTGGGCCTACAGAGCACATGTCCTGGCCAGGCCAAGCAAGTGACTCAAATGTTTGATTAGGATGGACTGGATGGGACAGCATTTCACTGTTTTATCGACAAGCTTGTGAATAAGTTCTCGTGGTGTTTGGAGAGGGAATGTTCTTTCCTCCAGAACGTTCCACAATTCTAGGAAACAAACCTTGTGGAAGCCTGTCTCTGTCTCCCACCCTCCTCATGCCGCCATGCCCCACACAGCTGCCCGGTATCAAACATGTGTGGCGAGCTGACCCTGGTGGAGGCTCTCCCGCGGGTTATCTCATTTAATCCTCCAGGCCACCAAGTGAGCAGGGCCCTTTATTTCAGTCACGGCCTAGCTGACCTCAGATAAAAGACTCAGCTCTTCATGGGTGTTCTCAGAAGGTCAGGGCAAGATGGAACCTCACACTCCCTTCGTAAAGAGGGGGAGTGATTGGGAAGATGAAAATGTTCTGGAAGCAGATAGTGGAGATGGTTGCACAGCACTGTGAATGTACCATAGGTCATAATGGTACTTTTTTTTTTT---GAGACAGGGTCTCACTGTGTCACCCAGGCTGGCACAGTGCAGTGGTGTAATTACGGCTCACTGCAGCCTCGACCTCCTGGGCTCAAGTGATCCTCCTACCTCAGCCTCCTGAGGAGCTGGGCCTACAGGTGCACCACTTCACCTGGCTAATTGTTTTTATTTTTTGTAGAGACAAGATCTCACTATGTGTTCCAGGCTCTAGTCTTGAATTCCTGGGCTCAAGCAATCCTCCTACCTCTGCCTCCAAATGTGCTGGGACTATAGGCGTGAGCCATTGTGCCTGGCCTATAATGGCACATTTTATGTTATGTGTATTTTACCACAATTTTAAAAAGAGGAAAGGCGTGACATCTAAAAGCGGACAAGGATTCACCAAAATCCTACCCAACGGTTTCGTTTTGGGTTGATGAAAATGTTCTGGAAGCAGAGGTGGTGACTGCCACCGAACTGATCGCTTCAAATTGGGTAACCTCATGCAACGTGAATTTCACCTCAATTAAAAAAAA-CAAACC------------------------------------------------------------------------------CCACCCGAGTTA-----------------------------------------------------------------------------------------------------------------------------------------------------------------------------------------------------------------------------------------GCACCATGCCTGGGCTGGGGGTCCTGGGTCACCCCACCCTGCATCAGGACTGGCTGCCGGCCCTTCTCTCCAG
>126_Hla_F_M_2
GTAAGGGTGCGAGGGCACGAGATGGATTGGGCAGGGTCAGACTCTGTGACCTTAAGGCAAATCACTTCCTTTCTCTGGGCCCCTCTGAGCGTGCAATGTCTATCAATGTATGAATGTGGCTGCAATGTAGGAATGGCTCTGTGGTCCCCGAACCTCTGGAAACATATTTGTCCCAAGCACCATCAGGTCACAGGAGCACACGGAGCTGAGGCCATGAGCACAACTGTCAGTGAACGCACAGC------------------GTGTTTGCATTCCAGGTCTCTTTCTTGCACATGCTGCCCCACCCCGCCCCCCACCTTTCAGAGGCTGCTTGGGTCATAGATCCACCTGGGCCTACAGAGCACATGTCCTGGCCAGGCCAAGCAAGTGACTCAAATGTTTGATTAGGATGGACTGGATGGGACAGCATTTCACTGTTTTATCGACAAGCTTGTGAATAAGTTCTCGTGGTGTTTGGAGAGGGAATGTTCTTTCCTCCAGAACGTTCCACAATTCTAGGAAACAAACCTTGTGGAAGCCTGTCTCTGTCTCCCACCCTCCTCATGCCGCCATGCCCCACACAGCTGCCCGGTATCAAACATGTGTGGCGAGCTGACCCTGGTGGAGGCTCTCCCGCGGGTTATCTCATTTAATCCTCCAGGCCACCAAGTGAGCAGGGCCCTTTATTTCAGTCACGGCCTAGCTGACCTCAGATAAAAGACTCAGCTCTTCATGGGTGTTCTCAGAAGGTCAGGGCAAGATGGAACCTCACACTCCCTTCGTAAAGAGGGGGAGTGATTGGGAAGATGAAAATGTTCTGGAAGCAGATAGTGGAGATGGTTGCACAGCACTGTGAATGTACCATAGGTCATAATGGTACTTTTTTTTTTT---GAGACAGGGTCTCACTGTGTCACCCAGGCTGGCACAGTGCAGTGGTGTAATTACGGCTCACTGCAGCCTCGACCTCCTGGGCTCAAGTGATCCTCCTACCTCAGCCTCCTGAGGAGCTGGGCCTACAGGTGCACCACTTCACCTGGCTAATTGTTTTTATTTTTTGTAGAGACAAGATCTCACTATGTGTTCCAGGCTCTAGTCTTGAATTCCTGGGCTCAAGCAATCCTCCTACCTCTGCCTCCAAATGTGCTGGGACTATAGGCGTGAGCCATTGTGCCTGGCCTATAATGGCACATTTTATGTTATGTGTATTTTACCACAATTTTAAAAAGAGGAAAGGCGTGACATCTAAAAGCGGACAAGGATTCACCAAAATCCTACCCAACGGTTTCATTTTGGGTTGATGAAAATGTTCTGGAAGCAGAGGTGGTGACTGCCACCGAACTGATCGCTTCAAATTGGGTAACCTCATGCAACGTGAATTTCACCTCAATTAAAAAAAA-CAAACC------------------------------------------------------------------------------CCACCCGAGTTA-----------------------------------------------------------------------------------------------------------------------------------------------------------------------------------------------------------------------------------------GCACCATGCCTGGGCTGGGGGTCCTGGGTCACCCCACCCTGCATCAGGACTGGCTGCCGGCCCTTCTCTCCAG
>129_Hla_F_M_1
GTAAGGGTGCGAGGGCACGAGATGGATTGGGCAGGGTCAGACTCTGTGACCTTAAGGCAAATCACTTCCTTTCTCTGGGCCCCTCTGAGCGTGCAATGTCTATCAATGTATGAATGTGGCTGCAACGTAGGAATGGCTCTGTGGTCCCCGAACCTCTGGAAACATATTTGTCCCAAGCACCATCAGGTCACAGGAGCACACGGAGCTCAGGCCATGAGCACAGCTGTCAGTGAACGCACAGC------------------GTGTTTGCATTCCAGGTCTCTTTCTTGCACATGCTGCCCCACCCCGCCCCCCACCTTTCAGAGGCTGCTTGGGTCATAGATCCACCTGGGCCTACAGAGCACATGTCCTGGCCAGGCCAAGCAAGTGGCTCAAATGTTTGATTAGGATGGACTGGATGGGACAGCATTTCACTGTTTTATCGACAAGCTTGTGAGTAAGTTCTCGTGGTGTTTGGAGAGGGAATGTTCTTTCCTCCAGAACGTTCCACAATTCTAGGAAACAAACCTTGTGGAAGCCTGTCTCTGTCTCCCACCCTCCTCATGCCGCCATGCCCCACACAGCTGCCCGGTATCAAACATGTGTGGCGAGCTGACCCTGGTGGAGGCTCTCCCGCGGGTTATCTCATTTAATCCTCCAGGCCACCAAGTGAGCAGGGCCCTTTATTTCAGTCACGGCCTAGCTGACCTCAGATAAAAGACTCAGCTCTTCATGGGTGTTCTCAGAAGGTCAGGGCAAGACGGAACCTCACACTCCCTTCGTAAAGAGGGGGAGTGATTGGGAAGATGAAAATGTTCTGGAAGCAGATAGTGGAGATGGTTGCACAGCACTGTGAATGTACCATAGGTCATAATGGTACTTTTTTTTTTT---GAGACAGGGTCTCACTGTGTCACCCAGGCTGGCACAGTGCAGTGGTGTAATTACGGCTCACTGCAGCCTCGACCTCCTGGGCTCAAGTGATCCTCCTACCTCAGCCTCCTGAGGCGCTGGGCCTACAGGTGCACCACTTCACCTGGCTAATTGTTTTTATTTTTTGTAGAGACAAGATCTCACTGTGTGTTCCAGGCTCTAGTCTTGAATTCCTGGGCTCAAGCAATCCTCCTACCTCTGCCTCCAAATGTGCTGGGACTATAGGCGTGAGCCATTGTGCCTGGCCTATAATGGCACATTTTATGTTATGTGTATTTTACCACAATTTTAAAAAGAGGAAAGGCGTGACATCTAAAAGCAGACAAGGATTTACCAAAATCGTACCCAACGGTTTCGTTTTGGGTTGATGAAAATGTTCTGGAAGCAGAGGTGGTGACTGCCACCGAACTGATCGCTTCAAATTGGGTAACCTCATGCAACGTGAATTTCACCTCAATTAAAAAAAA-CAAACC------------------------------------------------------------------------------CCACCCGAGTTA-----------------------------------------------------------------------------------------------------------------------------------------------------------------------------------------------------------------------------------------GCACCATGCCTGGGCTGGGGGTCCTGGGTCACCCTACCCTGCATCAGGACTGGCTGCCGGCCCTTCTCTCCAG
>129_Hla_F_M_2
GTAAGGGTGCGAGGGCACGAGATGGATTGGGCAGGGTCAGACTCTGTGACCTTAAGGCAAATCACTTCCTTTCTCTGGGCCCCTCTGAGCGTGCAATGTCTATCAATGTATGAATGTGGCTGCAACGTAGGAATGGCTCTGTGGTCCCCGAACCTCTGGAAACATATTTGTCCCAAGCACCATCAGGTCACAGGAGCACACGGAGCTCAGGCCATGAGCACAGCTGTCAGTGAACGCACAGC------------------GTGTTTGCATTCCAGGTCTCTTTCTTGCACATGCTGCCCCACCCCGCCCCCCACCTTTCAGAGGCTGCTTGGGTCATAGATCCACCTGGGCCTACAGAGCACATGTCCTGGCCAGGCCAAGCAAGTGGCTCAAATGTTTGATTAGGATGGACTGGATGGGACAGCATTTCACTGTTTTATCGACAAGCTTGTGAGTAAGTTCTCGTGGTGTTTGGAGAGGGAATGTTCTTTCCTCCAGAACGTTCCACAATTCTAGGAAACAAACCTTGTGGAAGCCTGTCTCTGTCTCCCACCCTCCTCATGCCGCCATGCCCCACACAGCTGCCCGGTATCAAACATGTGTGGCGAGCTGACCCTGGTGGAGGCTCTCCCGCGGGTTATCTCATTTAATCCTCCAGGCCACCAAGTGAGCAGGGCCCTTTATTTCAGTCACGGCCTAGCTGACCTCAGATAAAAGACTCAGCTCTTCATGGGTGTTCTCAGAAGGTCAGGGCAAGACGGAACCTCACACTCCCTTCGTAAAGAGGGGGAGTGATTGGGAAGATGAAAATGTTCTGGAAGCAGATAGTGGAGATGGTTGCACAGCACTGTGAATGTACCATAGGTCATAATGGTACTTTTTTTTTTT---GAGACAGGGTCTCACTGTGTCACCCAGGCTGGCACAGTGCAGTGGTGTAATTACGGCTCACTGCAGCCTCGACCTCCTGGGCTCAAGTGATCCTCCTACCTCAGCCTCCTGAGGCGCTGGGCCTACAGGTGCACCACTTCACCTGGCTAATTGTTTTTATTTTTTGTAGAGACAAGATCTCACTGTGTGTTCCAGGCTCTAGTCTTGAATTCCTGGGCTCAAGCAATCCTCCTACCTCTGCCTCCAAATGTGCTGGGACTATAGGCGTGAGCCATTGTGCCTGGCCTATAATGGCACATTTTATGTTATGTGTATTTTACCACAATTTTAAAAAGAGGAAAGGCGTGACATCTAAAAGCAGACAAGGATTTACCAAAATCGTACCCAACGGTTTCGTTTTGGGTTGATGAAAATGTTCTGGAAGCAGAGGTGGTGACTGCCACCGAACTGATCGCTTCAAATTGGGTAACCTCATGCAACGTGAATTTCACCTCAATTAAAAAAAA-CAAACC------------------------------------------------------------------------------CCACCCGAGTTA-----------------------------------------------------------------------------------------------------------------------------------------------------------------------------------------------------------------------------------------GCACCATGCCTGGGCTGGGGGTCCTGGGTCACCCTACCCTGCATCAGGACTGGCTGCCGGCCCTTCTCTCCAG
>131_Hla_F_M_1
GTAAGGGTGCGAGGGCACGAGATGGATTGGGCAGGGTCAGACTCTGTGACCTTAAGGCAAATCACTTCCTTTCTCTGGGCCCCTCTGAGCGTGCAATGTCTATCAATGTATGAATGTGGCTGCAACGTAGGAATGGCTCTGTGGTCCCCGAACCTCTGGAAACATATTTGTCCCAAGCACCATCAGGTCACAGGAGCACACGGAGCTGAGGCCATGAGCACAGCTGTCAGTGAACGCACAGC------------------GTGTTTGCATTCCAGGTCTCTTTCTTGCACATGCTGCCCCACCCCGCCCCCCACCTTTCAGAGGCTGCTTGGGTCATAGATCCACCTGGGCCTACAGAGCACATGTCCTGGCCAGGCCAAGCAAGTGGCTCAAATGTTTGATTAGGATGGACTGGATGGGACAGCATTTCACTGTTTTATCGACAAGCTTGTGAGTAAGTTCTCGTGGTGTTTGGAGAGGGAATGTTCTTTCCTCCAGAACGTTCCACAATTCTAGGAAACAAACCTTGTGGAAGCCTGTCTCTGTCTCCCACCCTCCTCATGCCGCCATGCCCCACACAGCTGCCCGGTATCAAACATGTGTGGCGAGCTGACCCTGGTGGAGGCTCTCCCGCGGGTTATCTCATTTAATCCTCCAGGCCACCAAGTGAGCAGGGCCCTTTATTTCAGTCACGGCCTAGCTGACCTCAGATAAAAGACTCAGCTCTTCATGGGTGTTCTCAGAAGGTCAGGGCAAGACGGAACCTCACACTCCCTTCGTAAAGAGGGGGAGTGATTGGGAAGATGAAAATGTTCTGGAAGCAGATAGTGGAGATGGTTGCACAGCACTGTGAATGTACCATAGGTCATAATGGTACTTTTTTTTTTT---GAGACAGGGTCTCACTGTGTCACCCAGGCTGGCACAGTGCAGTGGTGTAATTACGGCTCACTGCAGCCTCGACCTCCTGGGCTCAAGTGATCCTCCTACCTCAGCCTCCTGAGGAGCTGGGCCTACAGGTGCACCACTTCACCTGGCTAATTGTTTTTATTTTTTGTAGAGACAAGATCTCACTGTGTGTTCCAGGCTCTAGTCTTGAATTCCTGGGCTCAAGCAATCCTCCTACCTCTGCCTCCAAATGTGCTGGGACTATAGGCGTGAGCCATTGTGCCTGGCCTATAATGGCACATTTTATGTTATGTGTATTTTACCACAATTTTAAAAAGAGGAAAGGCGTGACATCTAAAAGCAGACAAGGATTTACCAAAATCGTACCCAACGGTTTCGTTTTGGGTTGATGAAAATGTTCTGGAAGCAGAGGTGGTGACTGCCACCGAACTGATCGCTTCAAATTGGGTAACCTCATGCAACGTGAATTTCACCTCAATTAAAAAAAA-CAAACC------------------------------------------------------------------------------CCACCCGAGTTA-----------------------------------------------------------------------------------------------------------------------------------------------------------------------------------------------------------------------------------------GCACCATGCCTGGGCTGGGGGTCCTGGGTCACCCTACCCTGCATCAGGACTGGCTGCCGGCCCTTCTCTCCAG
>131_Hla_F_M_2
GTAAGGGTGCGAGGGCACGAGATGGATTGGGCAGGGTCAGACTCTGTGACCTTAAGGCAAATCACTTCCTTTCTCTGGGCCCCTCTGAGCGTGCAATGTCTATCAATGTATGAATGTGGCTGCAACGTAGGAATGGCTCTGTGGTCCCCGAACCTCTGGAAACATATTTGTCCCAAGCACCATCAGGTCACAGGAGCACACGGAGCTCAGGCCATGAGCACAGCTGTCAGTGAACGCACAGC------------------GTGTTTGCATTCCAGGTCTCTTTCTTGCACATGCTGCCCCACCCCGCCCCCCACCTTTCAGAGGCTGCTTGGGTCATAGATCCACCTGGGCCTACAGAGCACATGTCCTGGCCAGGCCAAGCAAGTGACTCAAATGTTTGATTAGGATGGACTGGATGGGACAGCATTTCACTGTTTTATCGACAAGCTTGTGAATAAGTTCTCGTGGTGTTTGGAGAGGGAATGTTCTTTCCTCCAGAACGTTCCACAATTCTAGGAAACAAACCTTGTGGAAGCCTGTCTCTGTCTCCCACCCTCCTCATGCCGCCATGCCCCACACAGCTGCCCGGTATCAAACATGTGTGGCGAGCTGACCCTGGTGGAGGCTCTCCCGCGGGTTATCTCATTTAATCCTCCAGGCCACCAAGTGAGCAGGGCCCTTTATTTCAGTCACGGCCTAGCTGACCTCAGATAAAAGACTCAGCTCTTCATGGGTGTTCTCAGAAGGTCAGGGCAAGACGGAACCTCACACTCCCTTCGTAAAGAGGGGGAGTGATTGGGAAGATGAAAATGTTCTGGAAGCAGATAGTGGAGATGGTTGCACAGCACTGTGAATGTACCATAGGTCATAATGGTACTTTTTTTTTTT---GAGACAGGGTCTCACTGTGTCACCCAGGCTGGCACAGTGCAGTGGTGTAATTACGGCTCACTGCAGCCTCGACCTCCTGGGCTCAAGTGATCCTCCTACCTCAGCCTCCTGAGGAGCTGGGCCTACAGGTGCACCACTTCACCTGGCTAATTGTTTTTATTTTTTGTAGAGACAAGATCTCACTGTGTGTTCCAGGCTCTAGTCTTGAATTCCTGGGCTCAAGCAATCCTCCTACCTCTGCCTCCAAATGTGCTGGGACTATAGGCGTGAGCCATTGTGCCTGGCCTATAATGGCACATTTTATGTTATGTGTATTTTACCACAATTTTAAAAAGAGGAAAGGCGTGACATCTAAAAGCAGACAAGGATTTACCAAAATCGTACCCAACGGTTTCGTTTTGGGTTGATGAAAATGTTCTGGAAGCAGAGGTGGTGACTGCCACCGAACTGATCGCTTCAAATTGGGTAACCTCATGCAACGTGAATTTCACCTCAATTAAAAAAAA-CAAACC------------------------------------------------------------------------------CCACCCGAGTTA-----------------------------------------------------------------------------------------------------------------------------------------------------------------------------------------------------------------------------------------GCACCATGCCTGGGCTGGGGGTCCTGGGTCACCCTACCCTGCATCAGGACTGGCTGCCGGCCCTTCTCTCCAG
>138_Hla_F_M_1
GTAAGGGTGCGAGGGCACGAGATGGATTGGGCAGGGTCAGACTCTGTGACCTTAAGGCAAATCACTTCCTTTCTCTGGGCCCCTCTGAGCGTGCAATGTCTATCAATGTATGAATGTGGCTGCAACGTAGGAATGGCTCTGTGGTCCCCGAACCTCTGGAAACATATTTGTCCCAAGCACCATCAGGTCACAGGAGCACACGGAGCTCAGGCCATGAGCACAGCTGTCAGTGAACGCACAGC------------------GTGTTTGCATTCCAGGTCTCTTTCTTGCACATGCTGCCCCACCCCGCCCCCCACCTTTCAGAGGCTGCTTGGGTCATAGATCCACCTGGGCCTACAGAGCACATGTCCTGGCCAGGCCAAGCAAGTGGCTCAAATGTTTGATTAGGATGGACTGGATGGGACAGCATTTCACTGTTTTATCGACAAGCTTGTGAGTAAGTTCTCGTGGTGTTTGGAGAGGGAATGTTCTTTCCTCCAGAACGTTCCACAATTCTAGGAAACAAACCTTGTGGAAGCCTGTCTCTGTCTCCCACCCTCCTCATGCCGCCATGCCCCACACAGCTGCCCGGTATCAAACATGTGTGGCGAGCTGACCCTGGTGGAGGCTCTCCCGCGGGTTATCTCATTTAATCCTCCAGGCCACCAAGTGAGCAGGGCCCTTTATTTCAGTCACGGCCTAGCTGACCTCAGATAAAAGACTCAGCTCTTCATGGGTGTTCTCAGAAGGTCAGGGCAAGACGGAACCTCACACTCCCTTCGTAAAGAGGGGGAGTGATTGGGAAGATGAAAATGTTCTGGAAGCAGATAGTGGAGATGGTTGCACAGCACTGTGAATGTACCATAGGTCATAATGGTACTTTTTTTTTTT---GAGACAGGGTCTCACTGTGTCACCCAGGCTGGCACAGTGCAGTGGTGTAATTACGGCTCACTGCAGCCTCGACCTCCTGGGCTCAAGTGATCCTCCTACCTCAGCCTCCTGAGGCGCTGGGCCTACAGGTGCACCACTTCACCTGGCTAATTGTTTTTATTTTTTGTAGAGACAAGATCTCACTGTGTGTTCCAGGCTCTAGTCTTGAATTCCTGGGCTCAAGCAATCCTCCTACCTCTGCCTCCAAATGTGCTGGGACTATAGGCGTGAGCCATTGTGCCTGGCCTATAATGGCACATTTTATGTTATGTGTATTTTACCACAATTTTAAAAAGAGGAAAGGCGTGACATCTAAAAGCAGACAAGGATTTACCAAAATCGTACCCAACGGTTTCGTTTTGGGTTGATGAAAATGTTCTGGAAGCAGAGGTGGTGACTGCCACCGAACTGATCGCTTCAAATTGGGTAACCTCATGCAACGTGAATTTCACCTCAATTAAAAAAAA-CAAACC------------------------------------------------------------------------------CCACCCGAGTTA-----------------------------------------------------------------------------------------------------------------------------------------------------------------------------------------------------------------------------------------GCACCATGCCTGGGCTGGGGGTCCTGGGTCACCCTACCCTGCATCAGGACTGGCTGCCGGCCCTTCTCTCCAG
>138_Hla_F_M_2
GTAAGGGTGCGAGGGCACGAGATGGATTGGGCAGGGTCAGACTCTGTGACCTTAAGGCAAATCACTTCCTTTCTCTGGGCCCCTCTGAGCGTGCAATGTCTATCAATGTATGAATGTGGCTGCAACGTAGGAATGGCTCTGTGGTCCCCGAACCTCTGGAAACATATTTGTCCCAAGCACCATCAGGTCACAGGAGCACACGGAGCTCAGGCCATGAGCACAGCTGTCAGTGAACGCACAGC------------------GTGTTTGCATTCCAGGTCTCTTTCTTGCACATGCTGCCCCACCCCGCCCCCCACCTTTCAGAGGCTGCTTGGGTCATAGATCCACCTGGGCCTACAGAGCACATGTCCTGGCCAGGCCAAGCAAGTGGCTCAAATGTTTGATTAGGATGGACTGGATGGGACAGCATTTCACTGTTTTATCGACAAGCTTGTGAGTAAGTTCTCGTGGTGTTTGGAGAGGGAATGTTCTTTCCTCCAGAACGTTCCACAATTCTAGGAAACAAACCTTGTGGAAGCCTGTCTCTGTCTCCCACCCTCCTCATGCCGCCATGCCCCACACAGCTGCCCGGTATCAAACATGTGTGGCGAGCTGACCCTGGTGGAGGCTCTCCCGCGGGTTATCTCATTTAATCCTCCAGGCCACCAAGTGAGCAGGGCCCTTTATTTCAGTCACGGCCTAGCTGACCTCAGATAAAAGACTCAGCTCTTCATGGGTGTTCTCAGAAGGTCAGGGCAAGACGGAACCTCACACTCCCTTCGTAAAGAGGGGGAGTGATTGGGAAGATGAAAATGTTCTGGAAGCAGATAGTGGAGATGGTTGCACAGCACTGTGAATGTACCATAGGTCATAATGGTACTTTTTTTTTTT---GAGACAGGGTCTCACTGTGTCACCCAGGCTGGCACAGTGCAGTGGTGTAATTACGGCTCACTGCAGCCTCGACCTCCTGGGCTCAAGTGATCCTCCTACCTCAGCCTCCTGAGGCGCTGGGCCTACAGGTGCACCACTTCACCTGGCTAATTGTTTTTATTTTTTGTAGAGACAAGATCTCACTGTGTGTTCCAGGCTCTAGTCTTGAATTCCTGGGCTCAAGCAATCCTCCTACCTCTGCCTCCAAATGTGCTGGGACTATAGGCGTGAGCCATTGTGCCTGGCCTATAATGGCACATTTTATGTTATGTGTATTTTACCACAATTTTAAAAAGAGGAAAGGCGTGACATCTAAAAGCAGACAAGGATTTACCAAAATCGTACCCAACGGTTTCGTTTTGGGTTGATGAAAATGTTCTGGAAGCAGAGGTGGTGACTGCCACCGAACTGATCGCTTCAAATTGGGTAACCTCATGCAACGTGAATTTCACCTCAATTAAAAAAAA-CAAACC------------------------------------------------------------------------------CCACCCGAGTTA-----------------------------------------------------------------------------------------------------------------------------------------------------------------------------------------------------------------------------------------GCACCATGCCTGGGCTGGGGGTCCTGGGTCACCCTACCCTGCATCAGGACTGGCTGCCGGCCCTTCTCTCCAG
>151_Hla_F_M_1
GTAAGGGTGCGAGGGCACGAGATGGATTGGGCAGGGTCAGACTCTGTGACCTTAAGGCAAATCACTTCCTTTCTCTGGGCCCCTCTGAGCGTGCAATGTCTATCAATGTATGAATGTGGCTGCAACGTAGGAATGGCTCTGTGGTCCCCGAACCTCTGGAAACATATTTGTCCCAAGCACCATCAGGTCACAGGAGCACACGGAGCTCAGGCCATGAGCACAGCTGTCAGTGAACGCACAGC------------------GTGTTTGCATTCCAGGTCTCTTTCTTGCACATGCTGCCCCACCCCGCCCCCCACCTTTCAGAGGCTGCTTGGGTCATAGATCCACCTGGGCCTACAGAGCACATGTCCTGGCCAGGCCAAGCAAGTGGCTCAAATGTTTGATTAGGATGGACTGGATGGGACAGCATTTCACTGTTTTATCGACAAGCTTGTGAGTAAGTTCTCGTGGTGTTTGGAGAGGGAATGTTCTTTCCTCCAGAACGTTCCACAATTCTAGGAAACAAACCTTGTGGAAGCCTGTCTCTGTCTCCCACCCTCCTCATGCCGCCATGCCCCACACAGCTGCCCGGTATCAAACATGTGTGGCGAGCTGACCCTGGTGGAGGCTCTCCCGCGGGTTATCTCATTTAATCCTCCAGGCCACCAAGTGAGCAGGGCCCTTTATTTCAGTCACGGCCTAGCTGACCTCAGATAAAAGACTCAGCTCTTCATGGGTGTTCTCAGAAGGTCAGGGCAAGACGGAACCTCACACTCCCTTCGTAAAGAGGGGGAGTGATTGGGAAGATGAAAATGTTCTGGAAGCAGATAGTGGAGATGGTTGCACAGCACTGTGAATGTACCATAGGTCATAATGGTACTTTTTTTTTTT---GAGACAGGGTCTCACTGTGTCACCCAGGCTGGCACAGTGCAGTGGTGTAATTACGGCTCACTGCAGCCTCGACCTCCTGGGCTCAAGTGATCCTCCTACCTCAGCCTCCTGAGGCGCTGGGCCTACAGGTGCACCACTTCACCTGGCTAATTGTTTTTATTTTTTGTAGAGACAAGATCTCACTGTGTGTTCCAGGCTCTAGTCTTGAATTCCTGGGCTCAAGCAATCCTCCTACCTCTGCCTCCAAATGTGCTGGGACTATAGGCGTGAGCCATTGTGCCTGGCCTATAATGGCACATTTTATGTTATGTGTATTTTACCACAATTTTAAAAAGAGGAAAGGCGTGACATCTAAAAGCAGACAAGGATTTACCAAAATCGTACCCAACGGTTTCGTTTTGGGTTGATGAAAATGTTCTGGAAGCAGAGGTGGTGACTGCCACCGAACTGATCGCTTCAAATTGGGTAACCTCATGCAACGTGAATTTCACCTCAATTAAAAAAAA-CAAACC------------------------------------------------------------------------------CCACCCGAGTTA-----------------------------------------------------------------------------------------------------------------------------------------------------------------------------------------------------------------------------------------GCACCATGCCTGGGCTGGGGGTCCTGGGTCACCCTACCCTGCATCAGGACTGGCTGCCGGCCCTTCTCTCCAG
>151_Hla_F_M_2
GTAAGGGTGCGAGGGCACGAGATGGATTGGGCAGGGTCAGACTCTGTGACCTTAAGGCAAATCACTTCCTTTCTCTGGGCCCCTCTGAGCGTGCAATGTCTATCAATGTATGAATGTGGCTGCAACGTAGGAATGGCTCTGTGGTCCCCGAACCTCTGGAAACATATTTGTCCCAAGCACCATCAGGTCACAGGAGCACACGGAGCTCAGGCCATGAGCACAGCTGTCAGTGAACGCACAGC------------------GTGTTTGCATTCCAGGTCTCTTTCTTGCACATGCTGCCCCACCCCGCCCCCCACCTTTCAGAGGCTGCTTGGGTCATAGATCCACCTGGGCCTACAGAGCACATGTCCTGGCCAGGCCAAGCAAGTGGCTCAAATGTTTGATTAGGATGGACTGGATGGGACAGCATTTCACTGTTTTATCGACAAGCTTGTGAGTAAGTTCTCGTGGTGTTTGGAGAGGGAATGTTCTTTCCTCCAGAACGTTCCACAATTCTAGGAAACAAACCTTGTGGAAGCCTGTCTCTGTCTCCCACCCTCCTCATGCCGCCATGCCCCACACAGCTGCCCGGTATCAAACATGTGTGGCGAGCTGACCCTGGTGGAGGCTCTCCCGCGGGTTATCTCATTTAATCCTCCAGGCCACCAAGTGAGCAGGGCCCTTTATTTCAGTCACGGCCTAGCTGACCTCAGATAAAAGACTCAGCTCTTCATGGGTGTTCTCAGAAGGTCAGGGCAAGACGGAACCTCACACTCCCTTCGTAAAGAGGGGGAGTGATTGGGAAGATGAAAATGTTCTGGAAGCAGATAGTGGAGATGGTTGCACAGCACTGTGAATGTACCATAGGTCATAATGGTACTTTTTTTTTTT---GAGACAGGGTCTCACTGTGTCACCCAGGCTGGCACAGTGCAGTGGTGTAATTACGGCTCACTGCAGCCTCGACCTCCTGGGCTCAAGTGATCCTCCTACCTCAGCCTCCTGAGGCGCTGGGCCTACAGGTGCACCACTTCACCTGGCTAATTGTTTTTATTTTTTGTAGAGACAAGATCTCACTGTGTGTTCCAGGCTCTAGTCTTGAATTCCTGGGCTCAAGCAATCCTCCTACCTCTGCCTCCAAATGTGCTGGGACTATAGGCGTGAGCCATTGTGCCTGGCCTATAATGGCACATTTTATGTTATGTGTATTTTACCACAATTTTAAAAAGAGGAAAGGCGTGACATCTAAAAGCAGACAAGGATTTACCAAAATCGTACCCAACGGTTTCGTTTTGGGTTGATGAAAATGTTCTGGAAGCAGAGGTGGTGACTGCCACCGAACTGATCGCTTCAAATTGGGTAACCTCATGCAACGTGAATTTCACCTCAATTAAAAAAAA-CAAACC------------------------------------------------------------------------------CCACCCGAGTTA-----------------------------------------------------------------------------------------------------------------------------------------------------------------------------------------------------------------------------------------GCACCATGCCTGGGCTGGGGGTCCTGGGTCACCCTACCCTGCATCAGGACTGGCTGCCGGCCCTTCTCTCCAG
>152_Hla_F_M_1
GTAAGGGTGCGAGGGCACGAGATGGATTGGGCAGGGTCAGACTCTGTGACCTTAAGGCAAATCACTTCCTTTCTCTGGGCCCCTCTGAGCGTGCAATGTCTATCAATGTATGAATGTGGCTGCAACGTAGGAATGGCTCTGTGGTCCCCGAACCTCTGGAAACATATTTGTCCCAAGCACCATCAGGTCACAGGAGCACACGGAGCTCAGGCCATGAGCACAGCTGTCAGTGAACGCACAGC------------------GTGTTTGCATTCCAGGTCTCTTTCTTGCACATGCTGCCCCACCCCGCCCCCCACCTTTCAGAGGCTGCTTGGGTCATAGATCCACCTGGGCCTACAGAGCACATGTCCTGGCCAGGCCAAGCAAGTGGCTCAAATGTTTGATTAGGATGGACTGGATGGGACAGCATTTCACTGTTTTATCGACAAGCTTGTGAGTAAGTTCTCGTGGTGTTTGGAGAGGGAATGTTCTTTCCTCCAGAACGTTCCACAATTCTAGGAAACAAACCTTGTGGAAGCCTGTCTCTGTCTCCCACCCTCCTCATGCCGCCATGCCCCACACAGCTGCCCGGTATCAAACATGTGTGGCGAGCTGACCCTGGTGGAGGCTCTCCCGCGGGTTATCTCATTTAATCCTCCAGGCCACCAAGTGAGCAGGGCCCTTTATTTCAGTCACGGCCTAGCTGACCTCAGATAAAAGACTCAGCTCTTCATGGGTGTTCTCAGAAGGTCAGGGCAAGACGGAACCTCACACTCCCTTCGTAAAGAGGGGGAGTGATTGGGAAGATGAAAATGTTCTGGAAGCAGATAGTGGAGATGGTTGCACAGCACTGTGAATGTACCATAGGTCATAATGGTACTTTTTTTTTTT---GAGACAGGGTCTCACTGTGTCACCCAGGCTGGCACAGTGCAGTGGTGTAATTACGGCTCACTGCAGCCTCGACCTCCTGGGCTCAAGTGATCCTCCTACCTCAGCCTCCTGAGGCGCTGGGCCTACAGGTGCACCACTTCACCTGGCTAATTGTTTTTATTTTTTGTAGAGACAAGATCTCACTGTGTGTTCCAGGCTCTAGTCTTGAATTCCTGGGCTCAAGCAATCCTCCTACCTCTGCCTCCAAATGTGCTGGGACTATAGGCGTGAGCCATTGTGCCTGGCCTATAATGGCACATTTTATGTTATGTGTATTTTACCACAATTTTAAAAAGAGGAAAGGCGTGACATCTAAAAGCAGACAAGGATTTACCAAAATCGTACCCAACGGTTTCGTTTTGGGTTGATGAAAATGTTCTGGAAGCAGAGGTGGTGACTGCCACCGAACTGATCGCTTCAAATTGGGTAACCTCATGCAACGTGAATTTCACCTCAATTAAAAAAAA-CAAACC------------------------------------------------------------------------------CCACCCGAGTTA-----------------------------------------------------------------------------------------------------------------------------------------------------------------------------------------------------------------------------------------GCACCATGCCTGGGCTGGGGGTCCTGGGTCACCCTACCCTGCATCAGGACTGGCTGCCGGCCCTTCTCTCCAG
>152_Hla_F_M_2
GTAAGGGTGCGAGGGCACGAGATGGATTGGGCAGGGTCAGACTCTGTGACCTTAAGGCAAATCACTTCCTTTCTCTGGGCCCCTCTGAGCGTGCAATGTCTATCAATGTATGAATGTGGCTGCAACGTAGGAATGGCTCTGTGGTCCCCGAACCTCTGGAAACATATTTGTCCCAAGCACCATCAGGTCACAGGAGCACACGGAGCTCAGGCCATGAGCACAGCTGTCAGTGAACGCACAGC------------------GTGTTTGCATTCCAGGTCTCTTTCTTGCACATGCTGCCCCACCCCGCCCCCCACCTTTCAGAGGCTGCTTGGGTCATAGATCCACCTGGGCCTACAGAGCACATGTCCTGGCCAGGCCAAGCAAGTGACTCAAATGTTTGATTAGGATGGACTGGATGGGACAGCATTTCACTGTTTTATCGACAAGCTTGTGAGTAAGTTCTCGTGGTGTTTGGAGAGGGAATGTTCTTTCCTCCAGAACGTTCCACAATTCTAGGAAACAAACCTTGTGGAAGCCTGTCTCTGTCTCCCACCCTCCTCATGCCGCCATGCCCCACACAGCTGCCCGGTATCAAACATGTGTGGCGAGCTGACCCTGGTGGAGGCTCTCCCGCGGGTTATCTCATTTAATCCTCCAGGCCACCAAGTGAGCAGGGCCCTTTATTTCAGTCACGGCCTAGCTGACCTCAGATAAAAGACTCAGCTCTTCATGGGTGTTCTCAGAAGGTCAGGGCAAGACGGAACCTCACACTCCCTTCGTAAAGAGGGGGAGTGATTGGGAAGATGAAAATGTTCTGGAAGCAGATAGTGGAGATGGTTGCACAGCACTGTGAATGTACCATAGGTCATAATGGTACTTTTTTTTTTT---GAGACAGGGTCTCACTGTGTCACCCAGGCTGGCACAGTGCAGTGGTGTAATTACGGCTCACTGCAGCCTCGACCTCCTGGGCTCAAGTGATCCTCCTACCTCAGCCTCCTGAGGCGCTGGGCCTACAGGTGCACCACTTCACCTGGCTAATTGTTTTTATTTTTTGTAGAGACAAGATCTCACTGTGTGTTCCAGGCTCTAGTCTTGAATTCCTGGGCTCAAGCAATCCTCCTACCTCTGCCTCCAAATGTGCTGGGACTATAGGCGTGAGCCATTGTGCCTGGCCTATAATGGCACATTTTATGTTATGTGTATTTTACCACAATTTTAAAAAGAGGAAAGGCGTGACATCTAAAAGCAGACAAGGATTTACCAAAATCGTACCCAACGGTTTCGTTTTGGGTTGATGAAAATGTTCTGGAAGCAGAGGTGGTGACTGCCACCGAACTGATCGCTTCAAATTGGGTAACCTCATGCAACGTGAATTTCACCTCAATTAAAAAAAA-CAAACC------------------------------------------------------------------------------CCACCCGAGTTA-----------------------------------------------------------------------------------------------------------------------------------------------------------------------------------------------------------------------------------------GCACCATGCCTGGGCTGGGGGTCCTGGGTCACCCTACCCTGCATCAGGACTGGCTGCCGGCCCTTCTCTCCAG
>155_Hla_F_M_1
GTAAGGGTGCGAGGGCACGAGATGGATTGGGCAGGGTCAGACTCTGTGACCTTAAGGCAAATCACTTCCTTTCTCTGGGCCCCTCTGAGCGTGCAATGTCTATCAATGTATGAATGTGGCTGCAACGTAGGAATGGCTCTGTGGTCCCCGAACCTCTGGAAACATATTTGTCCCAAGCACCATCAGGTCACAGGAGCACACGGAGCTCAGGCCATGAGCACAGCTGTCAGTGAACGCACAGC------------------GTGTTTGCATTCCAGGTCTCTTTCTTGCACATGCTGCCCCACCCCGCCCCCCACCTTTCAGAGGCTGCTTGGGTCATAGATCCACCTGGGCCTACAGAGCACATGTCCTGGCCAGGCCAAGCAAGTGACTCAAATGTTTGATTAGGATGGACTGGATGGGACAGCATTTCACTGTTTTATCGACAAGCTTGTGAGTAAGTTCTCGTGGTGTTTGGAGAGGGAATGTTCTTTCCTCCAGAACGTTCCACAATTCTAGGAAACAAACCTTGTGGAAGCCTGTCTCTGTCTCCCACCCTCCTCATGCCGCCATGCCCCACACAGCTGCCCGGTATCAAACATGTGTGGCGAGCTGACCCTGGTGGAGGCTCTCCCGCGGGTTATCTCATTTAATCCTCCAGGCCACCAAGTGAGCAGGGCCCTTTATTTCAGTCACGGCCTAGCTGACCTCAGATAAAAGACTCAGCTCTTCATGGGTGTTCTCAGAAGGTCAGGGCAAGACGGAACCTCACACTCCCTTCGTAAAGAGGGGGAGTGATTGGGAAGATGAAAATGTTCTGGAAGCAGATAGTGGAGATGGTTGCACAGCACTGTGAATGTACCATAGGTCATAATGGTACTTTTTTTTTTT---GAGACAGGGTCTCACTGTGTCACCCAGGCTGGCACAGTGCAGTGGTGTAATTACGGCTCACTGCAGCCTCGACCTCCTGGGCTCAAGTGATCCTCCTACCTCAGCCTCCTGAGGCGCTGGGCCTACAGGTGCACCACTTCACCTGGCTAATTGTTTTTATTTTTTGTAGAGACAAGATCTCACTGTGTGTTCCAGGCTCTAGTCTTGAATTCCTGGGCTCAAGCAATCCTCCTACCTCTGCCTCCAAATGTGCTGGGACTATAGGCGTGAGCCATTGTGCCTGGCCTATAATGGCACATTTTATGTTATGTGTATTTTACCACAATTTTAAAAAGAGGAAAGGCGTGACATCTAAAAGCAGACAAGGATTTACCAAAATCGTACCCAACGGTTTCGTTTTGGGTTGATGAAAATGTTCTGGAAGCAGAGGTGGTGACTGCCACCGAACTGATCGCTTCAAATTGGGTAACCTCATGCAACGTGAATTTCACCTCAATTAAAAAAAA-CAAACC------------------------------------------------------------------------------CCACCCGAGTTA-----------------------------------------------------------------------------------------------------------------------------------------------------------------------------------------------------------------------------------------GCACCATGCCTGGGCTGGGGGTCCTGGGTCACCCTACCCTGCATCAGGACTGGCTGCCGGCCCTTCTCTCCAG
>155_Hla_F_M_2
GTAAGGGTGCGAGGGCACGAGATGGATTGGGCAGGGTCAGACTCTGTGACCTTAAGGCAAATCACTTCCTTTCTCTGGGCCCCTCTGAGCGTGCAATGTCTATCAATGTATGAATGTGGCTGCAACGTAGGAATGGCTCTGTGGTCCCCGAACCTCTGGAAACATATTTGTCCCAAGCACCATCAGGTCACAGGAGCACACGGAGCTCAGGCCATGAGCACAGCTGTCAGTGAACGCACAGC------------------GTGTTTGCATTCCAGGTCTCTTTCTTGCACATGCTGCCCCACCCCGCCCCCCACCTTTCAGAGGCTGCTTGGGTCATAGATCCACCTGGGCCTACAGAGCACATGTCCTGGCCAGGCCAAGCAAGTGACTCAAATGTTTGATTAGGATGGACTGGATGGGACAGCATTTCACTGTTTTATCGACAAGCTTGTGAGTAAGTTCTCGTGGTGTTTGGAGAGGGAATGTTCTTTCCTCCAGAACGTTCCACAATTCTAGGAAACAAACCTTGTGGAAGCCTGTCTCTGTCTCCCACCCTCCTCATGCCGCCATGCCCCACACAGCTGCCCGGTATCAAACATGTGTGGCGAGCTGACCCTGGTGGAGGCTCTCCCGCGGGTTATCTCATTTAATCCTCCAGGCCACCAAGTGAGCAGGGCCCTTTATTTCAGTCACGGCCTAGCTGACCTCAGATAAAAGACTCAGCTCTTCATGGGTGTTCTCAGAAGGTCAGGGCAAGACGGAACCTCACACTCCCTTCGTAAAGAGGGGGAGTGATTGGGAAGATGAAAATGTTCTGGAAGCAGATAGTGGAGATGGTTGCACAGCACTGTGAATGTACCATAGGTCATAATGGTACTTTTTTTTTTT---GAGACAGGGTCTCACTGTGTCACCCAGGCTGGCACAGTGCAGTGGTGTAATTACGGCTCACTGCAGCCTCGACCTCCTGGGCTCAAGTGATCCTCCTACCTCAGCCTCCTGAGGCGCTGGGCCTACAGGTGCACCACTTCACCTGGCTAATTGTTTTTATTTTTTGTAGAGACAAGATCTCACTGTGTGTTCCAGGCTCTAGTCTTGAATTCCTGGGCTCAAGCAATCCTCCTACCTCTGCCTCCAAATGTGCTGGGACTATAGGCGTGAGCCATTGTGCCTGGCCTATAATGGCACATTTTATGTTATGTGTATTTTACCACAATTTTAAAAAGAGGAAAGGCGTGACATCTAAAAGCAGACAAGGATTTACCAAAATCGTACCCAACGGTTTCGTTTTGGGTTGATGAAAATGTTCTGGAAGCAGAGGTGGTGACTGCCACCGAACTGATCGCTTCAAATTGGGTAACCTCATGCAACGTGAATTTCACCTCAATTAAAAAAAA-CAAACC------------------------------------------------------------------------------CCACCCGAGTTA-----------------------------------------------------------------------------------------------------------------------------------------------------------------------------------------------------------------------------------------GCACCATGCCTGGGCTGGGGGTCCTGGGTCACCCTACCCTGCATCAGGACTGGCTGCCGGCCCTTCTCTCCAG
>158_Hla_F_M_1
GTAAGGGTGCGAGGGCACGAGATGGATTGGGCAGGGTCAGACTCTGTGACCTTAAGGCAAATCACTTCCTTTCTCTGGGCCCCTCTGAGCGTGCAATGTCTATCAATGTATGAATGTGGCTGCAACGTAGGAATGGCTCTGTGGTCCCCGAACCTCTGGAAACATATTTGTCCCAAGCACCATCAGGTCACAGGAGCACACGGAGCTCAGGCCATGAGCACAGCTGTCAGTGAACGCACAGC------------------GTGTTTGCATTCCAGGTCTCTTTCTTGCACATGCTGCCCCACCCCGCCCCCCACCTTTCAGAGGCTGCTTGGGTCATAGATCCACCTGGGCCTACAGAGCACATGTCCTGGCCAGGCCAAGCAAGTGGCTCAAATGTTTGATTAGGATGGACTGGATGGGACAGCATTTCACTGTTTTATCGACAAGCTTGTGAGTAAGTTCTCGTGGTGTTTGGAGAGGGAATGTTCTTTCCTCCAGAACGTTCCACAATTCTAGGAAACAAACCTTGTGGAAGCCTGTCTCTGTCTCCCACCCTCCTCATGCCGCCATGCCCCACACAGCTGCCCGGTATCAAACATGTGTGGCGAGCTGACCCTGGTGGAGGCTCTCCCGCGGGTTATCTCATTTAATCCTCCAGGCCACCAAGTGAGCAGGGCCCTTTATTTCAGTCACGGCCTAGCTGACCTCAGATAAAAGACTCAGCTCTTCATGGGTGTTCTCAGAAGGTCAGGGCAAGACGGAACCTCACACTCCCTTCGTAAAGAGGGGGAGTGATTGGGAAGATGAAAATGTTCTGGAAGCAGATAGTGGAGATGGTTGCACAGCACTGTGAATGTACCATAGGTCATAATGGTACTTTTTTTTTTT---GAGACAGGGTCTCACTGTGTCACCCAGGCTGGCACAGTGCAGTGGTGTAATTACGGCTCACTGCAGCCTCGACCTCCTGGGCTCAAGTGATCCTCCTACCTCAGCCTCCTGAGGCGCTGGGCCTACAGGTGCACCACTTCACCTGGCTAATTGTTTTTATTTTTTGTAGAGACAAGATCTCACTGTGTGTTCCAGGCTCTAGTCTTGAATTCCTGGGCTCAAGCAATCCTCCTACCTCTGCCTCCAAATGTGCTGGGACTATAGGCGTGAGCCATTGTGCCTGGCCTATAATGGCACATTTTATGTTATGTGTATTTTACCACAATTTTAAAAAGAGGAAAGGCGTGACATCTAAAAGCAGACAAGGATTTACCAAAATCGTACCCAACGGTTTCGTTTTGGGTTGATGAAAATGTTCTGGAAGCAGAGGTGGTGACTGCCACCGAACTGATCGCTTCAAATTGGGTAACCTCATGCAACGTGAATTTCACCTCAATTAAAAAAAA-CAAACC------------------------------------------------------------------------------CCACCCGAGTTA-----------------------------------------------------------------------------------------------------------------------------------------------------------------------------------------------------------------------------------------GCACCATGCCTGGGCTGGGGGTCCTGGGTCACCCTACCCTGCATCAGGACTGGCTGCCGGCCCTTCTCTCCAG
>158_Hla_F_M_2
GTAAGGGTGCGAGGGCACGAGATGGATTGGGCAGGGTCAGACTCTGTGACCTTAAGGCAAATCACTTCCTTTCTCTGGGCCCCTCTGAGCGTGCAATGTCTATCAATGTATGAATGTGGCTGCAACGTAGGAATGGCTCTGTGGTCCCCGAACCTCTGGAAACATATTTGTCCCAAGCACCATCAGGTCACAGGAGCACACGGAGCTCAGGCCATGAGCACAGCTGTCAGTGAACGCACAGC------------------GTGTTTGCATTCCAGGTCTCTTTCTTGCACATGCTGCCCCACCCCGCCCCCCACCTTTCAGAGGCTGCTTGGGTCATAGATCCACCTGGGCCTACAGAGCACATGTCCTGGCCAGGCCAAGCAAGTGGCTCAAATGTTTGATTAGGATGGACTGGATGGGACAGCATTTCACTGTTTTATCGACAAGCTTGTGAGTAAGTTCTCGTGGTGTTTGGAGAGGGAATGTTCTTTCCTCCAGAACGTTCCACAATTCTAGGAAACAAACCTTGTGGAAGCCTGTCTCTGTCTCCCACCCTCCTCATGCCGCCATGCCCCACACAGCTGCCCGGTATCAAACATGTGTGGCGAGCTGACCCTGGTGGAGGCTCTCCCGCGGGTTATCTCATTTAATCCTCCAGGCCACCAAGTGAGCAGGGCCCTTTATTTCAGTCACGGCCTAGCTGACCTCAGATAAAAGACTCAGCTCTTCATGGGTGTTCTCAGAAGGTCAGGGCAAGACGGAACCTCACACTCCCTTCGTAAAGAGGGGGAGTGATTGGGAAGATGAAAATGTTCTGGAAGCAGATAGTGGAGATGGTTGCACAGCACTGTGAATGTACCATAGGTCATAATGGTACTTTTTTTTTTT---GAGACAGGGTCTCACTGTGTCACCCAGGCTGGCACAGTGCAGTGGTGTAATTACGGCTCACTGCAGCCTCGACCTCCTGGGCTCAAGTGATCCTCCTACCTCAGCCTCCTGAGGCGCTGGGCCTACAGGTGCACCACTTCACCTGGCTAATTGTTTTTATTTTTTGTAGAGACAAGATCTCACTGTGTGTTCCAGGCTCTAGTCTTGAATTCCTGGGCTCAAGCAATCCTCCTACCTCTGCCTCCAAATGTGCTGGGACTATAGGCGTGAGCCATTGTGCCTGGCCTATAATGGCACATTTTATGTTATGTGTATTTTACCACAATTTTAAAAAGAGGAAAGGCGTGACATCTAAAAGCAGACAAGGATTTACCAAAATCGTACCCAACGGTTTCGTTTTGGGTTGATGAAAATGTTCTGGAAGCAGAGGTGGTGACTGCCACCGAACTGATCGCTTCAAATTGGGTAACCTCATGCAACGTGAATTTCACCTCAATTAAAAAAAA-CAAACC------------------------------------------------------------------------------CCACCCGAGTTA-----------------------------------------------------------------------------------------------------------------------------------------------------------------------------------------------------------------------------------------GCACCATGCCTGGGCTGGGGGTCCTGGGTCACCCTACCCTGCATCAGGACTGGCTGCCGGCCCTTCTCTCCAG
>161_Hla_F_M_1
GTAAGGGTGCGAGGGCACGAGATGGATTGGGCAGGGTCAGACTCTGTGACCTTAAGGCAAATCACTTCCTTTCTCTGGGCCCCTCTGAGCGTGCAATGTCTATCAATGTATGAATGTGGCTGCAACGTAGGAATGGCTCTGTGGTCCCCGAACCTCTGGAAACATATTTGTCCCAAGCACCATCAGGTCACAGGAGCACACGGAGCTCAGGCCATGAGCACAGCTGTCAGTGAACGCACAGC------------------GTGTTTGCATTCCAGGTCTCTTTCTTGCACATGCTGCCCCACCCCGCCCCCCACCTTTCAGAGGCTGCTTGGGTCATAGATCCACCTGGGCCTACAGAGCACATGTCCTGGCCAGGCCAAGCAAGTGGCTCAAATGTTTGATTAGGATGGACTGGATGGGACAGCATTTCACTGTTTTATCGACAAGCTTGTGAGTAAGTTCTCGTGGTGTTTGGAGAGGGAATGTTCTTTCCTCCAGAACGTTCCACAATTCTAGGAAACAAACCTTGTGGAAGCCTGTCTCTGTCTCCCACCCTCCTCATGCCGCCATGCCCCACACAGCTGCCCGGTATCAAACATGTGTGGCGAGCTGACCCTGGTGGAGGCTCTCCCGCGGGTTATCTCATTTAATCCTCCAGGCCACCAAGTGAGCAGGGCCCTTTATTTCAGTCACGGCCTAGCTGACCTCAGATAAAAGACTCAGCTCTTCATGGGTGTTCTCAGAAGGTCAGGGCAAGACGGAACCTCACACTCCCTTCGTAAAGAGGGGGAGTGATTGGGAAGATGAAAATGTTCTGGAAGCAGATAGTGGAGATGGTTGCACAGCACTGTGAATGTACCATAGGTCATAATGGTACTTTTTTTTTTT---GAGACAGGGTCTCACTGTGTCACCCAGGCTGGCACAGTGCAGTGGTGTAATTACGGCTCACTGCAGCCTCGACCTCCTGGGCTCAAGTGATCCTCCTACCTCAGCCTCCTGAGGCGCTGGGCCTACAGGTGCACCACTTCACCTGGCTAATTGTTTTTATTTTTTGTAGAGACAAGATCTCACTGTGTGTTCCAGGCTCTAGTCTTGAATTCCTGGGCTCAAGCAATCCTCCTACCTCTGCCTCCAAATGTGCTGGGACTATAGGCGTGAGCCATTGTGCCTGGCCTATAATGGCACATTTTATGTTATGTGTATTTTACCACAATTTTAAAAAGAGGAAAGGCGTGACATCTAAAAGCAGACAAGGATTTACCAAAATCGTACCCAACGGTTTCGTTTTGGGTTGATGAAAATGTTCTGGAAGCAGAGGTGGTGACTGCCACCGAACTGATCGCTTCAAATTGGGTAACCTCATGCAACGTGAATTTCACCTCAATTAAAAAAAA-CAAACC------------------------------------------------------------------------------CCACCCGAGTTA-----------------------------------------------------------------------------------------------------------------------------------------------------------------------------------------------------------------------------------------GCACCATGCCTGGGCTGGGGGTCCTGGGTCACCCTACCCTGCATCAGGACTGGCTGCCGGCCCTTCTCTCCAG
>161_Hla_F_M_2
GTAAGGGTGCGAGGGCACGAGATGGATTGGGCAGGGTCAGACTCTGTGACCTTAAGGCAAATCACTTCCTTTCTCTGGGCCCCTCTGAGCGTGCAATGTCTATCAATGTATGAATGTGGCTGCAACGTAGGAATGGCTCTGTGGTCCCCGAACCTCTGGAAACATATTTGTCCCAAGCACCATCAGGTCACAGGAGCACACGGAGCTCAGGCCATGAGCACAGCTGTCAGTGAACGCACAGC------------------GTGTTTGCATTCCAGGTCTCTTTCTTGCACATGCTGCCCCACCCCGCCCCCCACCTTTCAGAGGCTGCTTGGGTCATAGATCCACCTGGGCCTACAGAGCACATGTCCTGGCCAGGCCAAGCAAGTGACTCAAATGTTTGATTAGGATGGACTGGATGGGACAGCATTTCACTGTTTTATCGACAAGCTTGTGAGTAAGTTCTCGTGGTGTTTGGAGAGGGAATGTTCTTTCCTCCAGAACGTTCCACAATTCTAGGAAACAAACCTTGTGGAAGCCTGTCTCTGTCTCCCACCCTCCTCATGCCGCCATGCCCCACACAGCTGCCCGGTATCAAACATGTGTGGCGAGCTGACCCTGGTGGAGGCTCTCCCGCGGGTTATCTCATTTAATCCTCCAGGCCACCAAGTGAGCAGGGCCCTTTATTTCAGTCACGGCCTAGCTGACCTCAGATAAAAGACTCAGCTCTTCATGGGTGTTCTCAGAAGGTCAGGGCAAGACGGAACCTCACACTCCCTTCGTAAAGAGGGGGAGTGATTGGGAAGATGAAAATGTTCTGGAAGCAGATAGTGGAGATGGTTGCACAGCACTGTGAATGTACCATAGGTCATAATGGTACTTTTTTTTTTT---GAGACAGGGTCTCACTGTGTCACCCAGGCTGGCACAGTGCAGTGGTGTAATTACGGCTCACTGCAGCCTCGACCTCCTGGGCTCAAGTGATCCTCCTACCTCAGCCTCCTGAGGCGCTGGGCCTACAGGTGCACCACTTCACCTGGCTAATTGTTTTTATTTTTTGTAGAGACAAGATCTCACTGTGTGTTCCAGGCTCTAGTCTTGAATTCCTGGGCTCAAGCAATCCTCCTACCTCTGCCTCCAAATGTGCTGGGACTATAGGCGTGAGCCATTGTGCCTGGCCTATAATGGCACATTTTATGTTATGTGTATTTTACCACAATTTTAAAAAGAGGAAAGGCGTGACATCTAAAAGCAGACAAGGATTTACCAAAATCGTACCCAACGGTTTCGTTTTGGGTTGATGAAAATGTTCTGGAAGCAGAGGTGGTGACTGCCACCGAACTGATCGCTTCAAATTGGGTAACCTCATGCAACGTGAATTTCACCTCAATTAAAAAAAA-CAAACC------------------------------------------------------------------------------CCACCCGAGTTA-----------------------------------------------------------------------------------------------------------------------------------------------------------------------------------------------------------------------------------------GCACCATGCCTGGGCTGGGGGTCCTGGGTCACCCTACCCTGCATCAGGACTGGCTGCCGGCCCTTCTCTCCAG
>29_Hpi_M_L
GTAAGGGTGCGAGGGCAGGAGATGGATTGGGCAGGGTCAGACTCTGTGACCTTAAGGCAAATCACTTCCTTTCTCTGGGCCCCTCTGAGCGTGCAATGTCTATCAATGTATGAATGTGGCTGCAACGTAGGAATGGCTCTGTGGTCCCTGAACCTCTGGAAACATATTTGTCCCAAGCACCATCAGGTCACAGGAGCACACGGAGCTGAGGCCATGAGCACAGCTGTCAGTGAACGCACAGC------------------GTGTTTGCATTCCAGGTCTCTTTCTTGCACATGCTGCCCCACCCCGCCCCCCACCTTTCAGAGGCTGCTTGGGTCATAGATCCACCTGGGCCTACAGAGCACATGTCCTGGCCAGGCCAAGCAAGTGGCTCAAATGTTTGATTAGGATGGACTGGATGGGACAGCATTTCACTGTTTTATCGACAAGCTTGTGAGTAAGTTCTCGTGGTGTTTGGAGAGGGAATGTTCTTTCCTCCAGAACGTTCCAAAATTCTAGAAAACAAACCTTGTGGAAGCCTGTCTCTGTCTCCCACCCTCCTCATGCCGCCATGCCCCACACAGCTGCCCGGTATCAAACATGTGTGGCGAGCTGACCCTGGTGGAGGCTCTCCCGCGGGTTATCTCATTTAATCCTCCACGCCACCAAGTGAGCAGGGCCCTTTATTTCAGTCACGGCCTAGCTGACGTCAGATAAAAGACTCAGCTCTTCATGGGTGTTCTCAGAAGGTCAGGGCAAGACGGAACCTCACACTCCCTTCGTAAAGAGGGGGAGTGATTGGGAAGATGAAAATGTTCTGGAAGCAGATAGTGGAGATGGTTGCACAGCACTGTGAATGTACCATAGGTCATAATGGTACTTTTTTTTT-----GAGACAGGGTCTCACTGTGTCACCCAGGCTGGCACAGTGCAGTGGTGTAATTACGGCTCACTGCAGCCTCGACCTCCTGGGCTCAAGTGATCCTCCTACCTCAGCCTCCTGAGGCGCTGGGCCTACAGGTGCACCACTTCACCTGGCTAATTGTTTTTATTTTTTGTAGAGACAAGATCTCACTATGTGTTCCAGGCTCTAGTCTTGAATTCCTGGGCTCAAGCAATCCTCCTACCTCTGCCTCCAAATGTGCTGGGACTATAGGCGTGAGCCATTGTGCCTGGCCTATAATGGCACATTTTATGTTATGTGTATTTTACCACAATTTTAAAAAGAGGAAAGGCGTGACATCTAAAAGCGGACAAGGATTTACCAAAATCCTACCCAACGGTTTCGTTTTGGGTTGATGAAAATGTTCTGGAAGCAGAGGTGGTGACTGCCACCGAACTGATCGCTTCAAATTGGGTAACCTCATGCAACATGAATTTCACCTCAATTAAAAAAAAACAGGCCAGGCGTGGTGGCTCACGCCTATAATCCCAGCACTTTGGGAAGCAGAGGTGGGTGGATCATGAGGTCAGGAGATAGAGACCATCTTGGCTAACACAGTGAAACCCTGTCTCTACTAAAAATACAAAAAAATCAGCCGGGCCTGGTGGCGGGTGCCCATGGTCCCAGCTACTCAGAAGGCTGAGGCAGGAGAATCGGTTGAATCCAGGAGGCGGAGGTTGCAGTGAGCCGAGATCTCGCCACTGCACTACAGCCTGGGCGACACAGCCAGACTCCGTCTCAAAAACAAACAAACAAACAAACAAACAAAGAAAAAAAAA----CAGCACTATGCCTGGGCTGGGGGTCCTGGGTCACCCCACCCTGCATCAGGACTGGCTGCCGGCCCTTCTCTCCAG
>49_Hpi_M_L
GTAAGGGTGCGAGGGCAGGAGATGGATTGGGCAGGGTCAGACTCTGTGACCTTAAGGCAAATCACTTCCTTTCTCTGGGCCCCTCTGAGCGTGCAATGTCTATCAATGTATGAATGTGGCTGCAACGTAGGAATGGCTCTGTGGTCCCTGAACCTCTGGAAACATATTTGTCCCAAGCACCATCAGGTCACAGGAGCACACGGAGCTGAGGCCATGAGCACAGCTGTCAGTGAACGCACAGC------------------GTGTTTGCATTCCAGGTCTCTTTCTTGCACATGCTGCCCCACCCCGCCCCCCACCTTTCAGAGGCTGCTTGGGTCATAGATCCACCTGGGCCTACAGAGCACATGTCCTGGCCAGGCCAAGCAAGTGGCTCAAATGTTTGATTAGGATGGACTGGATGGGACAGCATTTCACTGTTTTATCGACAAGCTTGTGAGTAAGTTCTCGTGGTGTTTGGAGAGGGAATGTTCTTTCCTCCAGAACGTTCCACAATTCTAGAAAACAAACCTTGTGGAAGCCTGTCTCTGTCTCCCACCCTCCTCATGCCGCCATGCCCCACACAGCTGCCCGGTATCAAACATGTGTGGCGAGCTGACCCTGGTGGAGGCTCTCCCGCGGGTTATCTCATTTAATCCTCCAGGCCACCAAGTGAGCAGGGCCCTTTATTTCAGTCACGGCCTAGCTGACCTCAGATAAAAGACTCAGCTCTTCATGGGTGTTCTCAGAAGGTCAGGGCAAGACGGAACCTCACACTCCCTTCGTAAAGAGGGGGAGTGATTGGGAAGATGAAAATGTTCTGGAAGCAGATAGTGGAGATGGTTGCACAGCACTGTGAATGTACCATAGGTCATAATGGTACTTTTTTTTT-----GAGACAGGGTCTCACTGTGTCACCCAGGCTGGCACAGTGCAGTGGTGTAATTACGGCTCACTGCAGCCTCGACCTCCTGGGCTCAAGTGATCCTCCTACCTCAGCCTCCTGAGGCGCTGGGCCTACAGGTGCACCACTTCACCTGGCTAATTGTTTTTATTTTTTGTAGAGACAAGATCTCACTATGTGTTCCAGGCTCTAGTCTTGAATTCCTGGGCTCAAGCAATCCTCCTACCTCTGCCTCCAAATGTGCTGGGACTATAGGCGTGAGCCATTGTGCCTGGCCTATAATGGCACATTTTATGTTATGTGTATTTTACCACAATTTTAAAAAGAGGAAAGGCGTGACATCTAAAAGCGGACAAGGATTTACCAAAATCCTACCCAACGGTTTCGTTTTGGGTTGATGAAAATGTTCTGGAAGCAGAGGTGGTGACTGCCACCGAACTGATCGCTTCAAATTGGGTAACCTCATGCAACATGAATTTCACCTCAATTAAAAAAAAACAGGCCAGGCGTGGTGGCTCACGCCTATAATCCCAGCACTTTGGGAAGCAGAGGTGGGTGGATCATGAGGTCAGGAGATAGAGACCATCTTGGCTAACACAGTGAAACCCTGTCTCTACTAAAAATACAAAAAAATCAGCCGGGCCTGGTGGCGGGTGCCCATGGTCCCAGCTACTCAGAAGGCTGAGGCAGGAGAATCGGTTGAATCCAGGAGGCGGAGGTTGCAGTGAGCCGAGATCTCGCCACTGCACTACAGCCTGGGCGACACAGCCAGACTCCGTCTCAAAAACAAACAAACAAACAAACAAACAAAGAAA----AAAAAACAGCACTATGCCTGGGCTGGGGGTCCTGGGTCACCCCACCCTGCATCAGGACTGGCTGCCGGCCCTTCTCTCCAG
>50_Hpi_M_L
GTAAGGGTGCGAGGGCAGGAGATGGATTGGGCAGGGTCAGACTCTGTGACCTTAAGGCAAATCACTTCCTTTCTCTGGGCCCCTCTGAGCGTGCAATGTCTATCAATGTATGAATGTGGCTGCAACGTAGGAATGGCTCTGTGGTCCCTGAACCTCTGGAAACATATTTGTCCCAAGCACCATCAGGTCACAGGAGCACACGGAGCTGAGGCCATGAGCACAGCTGTCAGTGAACGCACAGC------------------GTGTTTGCATTCCAGGTCTCTTTCTTGCACATGCTGCCCCACCCCGCCCCCCACCTTTCAGAGGCTGCTTGGGTCATAGATCCACCTGGGCCTACAGAGCACATGTCCTGGCCAGGCCAAGCAAGTGGCTCAAATGTTTGATTAGGATGGACTGGATGGGACAGCATTTCACTGTTTTATCGACAAGCTTGTGAGTAAGTTCTCGTGGTGTTTGGAGAGGGAATGTTCTTTCCTCCAGAACGTTCCAAAATTCTAGAAAACAAACCTTGTGGAAGCCTGTCTCTGTCTCCCACCCTCCTCATGCCGCCATGCCCCACACAGCTGCCCGGTATCAAACATGTGTGGCGAGCTGACCCTGGTGGAGGCTCTCCCGCGGGTTATCTCATTTAATCCTCCACGCCACCAAGTGAGCAGGGCCCTTTATTTCAGTCACGGCCTAGCTGACGTCAGATAAAAGACTCAGCTCTTCATGGGTGTTCTCAGAAGGTCAGGGCAAGACGGAACCTCACACTCCCTTCGTAAAGAGGGGGAGTGATTGGGAAGATGAAAATGTTCTGGAAGCAGATAGTGGAGATGGTTGCACAGCACTGTGAATGTACCATAGGTCATAATGGTACTTTTTTTTT-----GAGACAGGGTCTCACTGTGTCACCCAGGCTGGCACAGTGCAGTGGTGTAATTACGGCTCACTGCAGCCTCGACCTCCTGGGCTCAAGTGATCCTCCTACCTCAGCCTCCTGAGGCGCTGGGCCTACAGGTGCACCACTTCACCTGGCTAATTGTTTTTATTTTTTGTAGAGACAAGATCTCACTATGTGTTCCAGGCTCTAGTCTTGAATTCCTGGGCTCAAGCAATCCTCCTACCTCTGCCTCCAAATGTGCTGGGACTATAGGCGTGAGCCATTGTGCCTGGCCTATAATGGCACATTTTATGTTATGTGTATTTTACCACAATTTTAAAAAGAGGAAAGGCGTGACATCTAAAAGCGGACAAGGATTTACCAAAATCCTACCCAACGGTTTCGTTTTGGGTTGATGAAAATGTTCTGGAAGCAGAGGTGGTGACTGCCACCGAACTGATCGCTTCAAATTGGGTAACCTCATGCAACATGAATTTCACCTCAATTAAAAAAAAACAGGCCAGGCGTGGTGGCTCACGCCTATAATCCCAGCACTTTGGGAAGCAGAGGTGGGTGGATCATGAGGTCAGGAGATAGAGACCATCTTGGCTAACACAGTGAAACCCTGTCTCTACTAAAAATACAAAAAAATCAGCCGGGCCTGGTGGCGGGTGCCCATGGTCCCAGCTACTCAGAAGGCTGAGGCAGGAGAATCGGTTGAATCCAGGAGGCGGAGGTTGCAGTGAGCCGAGATCTCGCCACTGCACTACAGCCTGGGCGACACAGCCAGACTCCGTCTCAAAAACAAACAAACAAACAAACAAACAAAGAAA----AAAAAACAGCACTATGCCTGGGCTGGGGGTCCTGGGTCACCCCACCCTGCATCAGGACTGGCTGCCGGCCCTTCTCTCCAG
>109_Hpi_M_L
GTAAGGGTGCGAGGGCAGGAGATGGATTGGGCAGGGTCAGACTCTGTGACCTTAAGGCAAATCACTTCCTTTCTCTGGGCCCCTCTGAGCGTGCAATGTCTATCAATGTATGAATGTGGCTGCAACGTAGGAATGGCTCTGTGGTCCCTGAACCTCTGGAAACATATTTGTCCCAAGCACCATCAGGTCACAGGAGCACACGGAGCTGAGGCCATGAGCACAGCTGTCAGTGAACGCACAGC------------------GTGTTTGCATTCCAGGTCTCTTTCTTGCACATGCTGCCCCACCCCGCCCCCCACCTTTCAGAGGCTGCTTGGGTCATAGATCCACCTGGGCCTACAGAGCACATGTCCTGGCCAGGCCAAGCAAGTGGCTCAAATGTTTGATTAGGATGGACTGGATGGGACAGCATTTCACTGTTTTATCGACAAGCTTGTGAGTAAGTTCTCGTGGTGTTTGGAGAGGGAATGTTCTTTCCTCCAGAACGTTCCAAAATTCTAGAAAACAAACCTTGTGGAAGCCTGTCTCTGTCTCCCACCCTCCTCATGCCGCCATGCCCCACACAGCTGCCCGGTATCAAACATGTGTGGCGAGCTGACCCTGGTGGAGGCTCTCCCGCGGGTTATCTCATTTAATCCTCCACGCCACCAAGTGAGCAGGGCCCTTTATTTCAGTCACGGCCTAGCTGACGTCAGATAAAAGACTCAGCTCTTCATGGGTGTTCTCAGAAGGTCAGGGCAAGACGGAACCTCACACTCCCTTCGTAAAGAGGGGGAGTGATTGGGAAGATGAAAATGTTCTGGAAGCAGATAGTGGAGATGGTTGCACAGCACTGTGAATGTACCATAGGTCATAATGGTACTTTTTTTTT-----GAGACAGGGTCTCACTGTGTCACCCAGGCTGGCACAGTGCAGTGGTGTAATTACGGCTCACTGCAGCCTCGACCTCCTGGGCTCAAGTGATCCTCCTACCTCAGCCTCCTGAGGCGCTGGGCCTACAGGTGCACCACTTCACCTGGCTAATTGTTTTTATTTTTTGTAGAGACAAGATCTCACTATGTGTTCCAGGCTCTAGTCTTGAATTCCTGGGCTCAAGCAATCCTCCTACCTCTGCCTCCAAATGTGCTGGGACTATAGGCGTGAGCCATTGTGCCTGGCCTATAATGGCACATTTTATGTTATGTGTATTTTACCACAATTTTAAAAAGAGGAAAGGCGTGACATCTAAAAGCGGACAAGGATTTACCAAAATCCTACCCAACGGTTTCGTTTTGGGTTGATGAAAATGTTCTGGAAGCAGAGGTGGTGACTGCCACCGAACTGATCGCTTCAAATTGGGTAACCTCATGCAACATGAATTTCACCTCAATTAAAAAAAAACAGGCCAGGCGTGGTGGCTCACGCCTATAATCCCAGCACTTTGGGAAGCAGAGGTGGGTGGATCATGAGGTCAGGAGATAGAGACCATCTTGGCTAACACAGTGAAACCCTGTCTCTACTAAAAATACAAAAAAATCAGCCGGGCCTGGTGGCGGGTGCCCATGGTCCCAGCTACTCAGAAGGCTGAGGCAGGAGAATCGGTTGAATCCAGGAGGCGGAGGTTGCAGTGAGCCGAGATCTCGCCACTGCACTACAGCCTGGGCGACACAGCCAGACTCCGTCTCAAAAACAAACAAACAAACAAACAAACAAAGAAA----AAAAAACAGCACTATGCCTGGGCTGGGGGTCCTGGGTCACCCCACCCTGCATCAGGACTGGCTGCCGGCCCTTCTCTCCAG
>113_Hpi_M_L
GTAAGGGTGCGAGGGCAGGAGATGGATTGGGCAGGGTCAGACTCTGTGACCTTAAGGCAAATCACTTCCTTTCTCTGGGCCCCTCTGAGCGTGCAATGTCTATCAATGTATGAATGTGGCTGCAACGTAGGAATGGCTCTGTGGTCCCTGAACCTCTAGAAACATATTTGTCCCAAGCACCATCAGGTCACAGGAGCACACGGAGCTGAGGCCATGAGCACAGCTGTCAGTGAACGCACAGC------------------GTGTTTGCATTCCAGGTCTCTTTCTTGCACATGCTGCCCCACCCCGCCCCCCACCTTTCAGAGGCTGCTTGGGTCATAGATCCACCTGGGCCTACAGAGCACATGTCCTGGCCAGGCCAAGCAAGTGGCTCAAATGTTTGATTAGGATGGACTGGATGGGACAGCATTTCACTGTTTTATCGACAAGCTTGTGAGTAAGTTCTCGTGGTGTTTGGAGAGGGAATGTTCTTTCCTCCAGAACGTTCCACAATTCTAGAAAACAAACCTTGTGGAAGCCTGTCTCTGTCTCCCACCCTCCTCATGCCGCCATGCCCCACACAGCTGCCCGGTATCAAACATGTGTGGCGAGCTGACCCTGGTGGAGGCTCTCCCGCGGGTTATCTCATTTAATCCTCCAGGCCACCAAGTGAGCAGGGCCCTTTTTTTCAGTCACGGCCTAGCTGACCTCAGATAAAAGACTCAGCTCTTCATGGGTGTTCTCAGAAGGTCAGGGCAAGACGGAACCTCACACTCCCTTCGTAAAGAGGGGGAGTGATTGGGAAGATGAAAATGTTCTGGAAGCAGATAGTGGAGATGGTTGCACAGCACTGTGAATGTACCATAGGTCATAATGGTACTTTTTTTTT-----GAGACAGGGTCTCACTGTGTCACCCAGGCTGGCACAGTGCAGTGGTGTAATTACGGCTCACTGCAGCCTCGACCTCCTGGGCTCAAGTGATCCTCCTACCTCAGCCTCCTGAGGCGCTGGGCCTACAGGTGCACCACTTCACCTGGCTAATTGTTTTTATTTTTTGTACAGACAAGATCTCACTATGTGTTCCAGGCTCTAGTCTTGAATTCCTGGGCTCAAGCAATCCTCCTACCTCTGCCTCCAAATGTGCTGGGACTATAGGCGTGAGCCATTGTGCCTGGCCTATAATGGCACATTTTATGTTATGTGTATTTTACCACAATTTTAAAAAGAGGAAAGGCGTGACATCTAAAAGCGGACAAGGATTTACCAAAATCCTACGCAACGGTTTCGTTTTGGGTTGATGAAAATGTTCTGGAAGCAGAGGTGGTGACTGCCACCGAACTGATCGCTTCAAATTGGGTAACCTCATGCAACATGAATTTCACCTCAATTAAAAAAAAACAGGCCAGGCGTGGTGGCTCATGCCTATAATCCCAGCACTTTGGGAAGCAGAGGTGGGTGGATCATGAGGTCAGGAGATAGAGACCATCTTGGCTAACACAGTGAAACCCTGTCTCTACTAAAAATACAAAAAAATCAGCCGGGCCTGGTGGCGGGTGCCCATGGTCCCAGCTACTCAGAAGGCTGAGGCAGGAGAATCGGTTGAATCCAGGAGGCGGAGGTTGCAGTGAGCCGAGATCTCGCCACTGCACTCCAGCCTGGGCGACACAGCCAGACTCCGTCTCAAAAACAAACAAACAAACAAACAAACAAAGAAAGAAAAAAAAACAGCACTATGCCTGGGCTGGGGATCCTGGGTCACCCCACCCTGCATCAGGACTGGCTGCCGGCCCTTCTCTCCAG
>114_Hpi_M_L
GTAAGGGTGCGAGGGCAGGAGATGGATTGGGCAGGGTCAGACTCTGTGACCTTAAGGCAAATCACTTCCTTTCTCTGGGCCCCTCTGAGCGTGCAATGTCTATCAATGTATGAATGTGGCTGCAACGTAGGAATGGCTCTGTGGTCCCTGAACCTCTGGAAACATATTTGTCCCAAGCACCATCAGGTCACAGGAGCACACGGAGCTGAGGCCATGAGCACAGCTGTCAGTGAACGCACAGC------------------GTGTTTGCATTCCAGGTCTCTTTCTTGCACATGCTGCCCCACCCCGCCCCCCACCTTTCAGAGGCTGCTTGGGTCATAGATCCACCTGGGCCTACAGAGCACATGTCCTGGCCAGGCCAAGCAAGTGGCTCAAATGTTTGATTAGGATGGACTGGATGGGACAGCATTTCACTGTTTTATCGACAAGCTTGTGAGTAAGTTCTCGTGGTGTTTGGAGAGGGAATGTTCTTTCCTCCAGAACGTTCCACAATTCTAGAAAACAAACCTTGTGGAAGCCTGTCTCTGTCTCCCACCCTCCTCATGCCGCCATGCCCCACACAGCTGCCCGGTATCAAACATGTGTGGCGAGCTGACCCTGGTGGAGGCTCTCCCGCGGGTTATCTCATTTAATCCTCCAGGCCACCAAGTGAGCAGGGCCCTTTATTTCAGTCACGGCCTAGCTGACCTCAGATAAAAGACTCAGCTCTTCATGGGTGTTCTCAGAAGGTCAGGGCAAGACGGAACCTCACACTCCCTTCGTAAAGAGGGGGAGTGATTGGGAAGATGAAAATGTTCTGGAAGCAGATAGTGGAGATGGTTGCACAGCACTGTGAATGTACCATAGGTCATAATGGTACTTTTTTTTT-----GAGACAGGGTCTCACTGTGTCACCCAGGCTGGCACAGTGCAGTGGTGTAATTACGGCTCACTGCAGCCTCGACCTCCTGGGCTCAAGTGATCCTCCTACCTCAGCCTCCTGAGGCGCTGGGCCTACAGGTGCACCACTTCACCTGGCTAATTGTTTTTATTTTTTGTAGAGACAAGATCTCACTATGTGTTCCAGGCTCTAGTCTTGAATTCCTGGGCTCAAGCAATCCTCCTACCTCTGCCTCCAAATGTGCTGGGACTATAGGCGTGAGCCATTGTGCCTGGCCTATAATGGCACATTTTATGTTATGTGTATTTTACCACAATTTTAAAAAGAGGAAAGGCGTGACATCTAAAAGCGGACAAGGATTTACCAAAATCCTACCCAACGGTTTCGTTTTGGGTTGATGAAAATGTTCTGGAAGCAGAGGTGGTGACTGCCACCGAACTGATCGCTTCAAATTGGGTAACCTCATGCAACATGAATTTCACCTCAATTAAAAAAAAACAGGCCAGGCGTGGTGGCTCACGCCTATAATCCCAGCACTTTGGGAAGCAGAGGTGGGTGGATCATGAGGTCAGGAGATAGAGACCATCTTGGCTAACACAGTGAAACCCTGTCTCTACTAAAAATACAAAAAAATCAGCCGGGCCTGGTGGCGGGTGCCCATGGTCCCAGCTACTCAGAAGGCTGAGGCAGGAGAATCGGTTGAATCCAGGAGGCGGAGGTTGCAGTGAGCCGAGATCTCGCCACTGCACTACAGCCTGGGCGACACAGCCAGACTCCGTCTCAAAAACAAACAAACAAACAAACAAACAAAGAAA----AAAAAACAGCACTATGCCTGGGCTGGGGGTCCTGGGTCACCCCACCCTGCATCAGGACTGGCTGCCGGCCCTTCTCTCCAG
>124_Hpi_M_L
GTAAGGGTGCGAGGGCAGGAGATGGATTGGGCAGGGTCAGACTCTGTGACCTTAAGGCAAATCACTTCCTTTCTCTGGGCCCCTCTGAGCGTGCAATGTCTATCAATGTATGAATGTGGCTGCAACGTAGGAATGGCTCTGTGGTCCCTGAACCTCTGGAAACATATTTGTCCCAAGCACCATCAGGTCACAGGAGCACACGGAGCTGAGGCCATGAGCACAGCTGTCAGTGAACGCACAGC------------------GTGTTTGCATTCCAGGTCTCTTTCTTGCACATGCTGCCCCACCCCGCCCCCCACCTTTCAGAGGCTGCTTGGGTCATAGATCCACCTGGGCCTACAGAGCACATGTCCTGGCCAGGCCAAGCAAGTGGCTCAAATGTTTGATTAGGATGGACTGGATGGGACAGCATTTCACTGTTTTATCGACAAGCTTGTGAGTAAGTTCTCGTGGTGTTTGGAGAGGGAATGTTCTTTCCTCCAGAACGTTCCACAATTCTAGAAAACAAACCTTGTGGAAGCCTGTCTCTGTCTCCCACCCTCCTCATGCCGCCATGCCCCACACAGCTGCCCGGTATCAAACATGTGTGGCGAGCTGACCCTGGTGGAGGCTCTCCCGCGGGTTATCTCATTTAATCCTCCAGGCCACCAAGTGAGCAGGGCCCTTTATTTCAGTCACGGCCTAGCTGACCTCAGATAAAAGACTCAGCTCTTCATGGGTGTTCTCAGAAGGTCAGGGCAAGACGGAACCTCACACTCCCTTCGTAAAGAGGGGGAGTGATTGGGAAGATGAAAATGTTCTGGAAGCAGATAGTGGAGATGGTTGCACAGCACTGTGAATGTACCATAGGTCATAATGGTACTTTTTTTTT-----GAGACAGGGTCTCACTGTGTCACCCAGGCTGGCACAGTGCAGTGGTGTAATTACGGCTCACTGCAGCCTCGACCTCCTGGGCTCAAGTGATCCTCCTACCTCAGCCTCCTGAGGCGCTGGGCCTACAGGTGCACCACTTCACCTGGCTAATTGTTTTTATTTTTTGTAGAGACAAGATCTCACTATGTGTTCCAGGCTCTAGTCTTGAATTCCTGGGCTCAAGCAATCCTCCTACCTCTGCCTCCAAATGTGCTGGGACTATAGGCGTGAGCCATTGTGCCTGGCCTATAATGGCACATTTTATGTTATGTGTATTTTACCACAATTTTAAAAAGAGGAAAGGCGTGACATCTAAAAGCGGACAAGGATTTACCAAAATCCTACCCAACGGTTTCGTTTTGGGTTGATGAAAATGTTCTGGAAGCAGAGGTGGTGACTGCCACCGAACTGATCGCTTCAAATTGGGTAACCTCATGCAACATGAATTTCACCTCAATTAAAAAAAAACAGGCCAGGCGTGGTGGCTCACGCCTATAATCCCAGCACTTTGGGAAGCAGAGGTGGGTGGATCATGAGGTCAGGAGATAGAGACCATCTTGGCTAACACAGTGAAACCCTGTCTCTACTAAAAATACAAAAAAATCAGCCGGGCCTGGTGGCGGGTGCCCATGGTCCCAGCTACTCAGAAGGCTGAGGCAGGAGAATCGGTTGAATCCAGGAGGCGGAGGTTGCAGTGAGCCGAGATCTCGCCACTGCACTACAGCCTGGGCGACACAGCCAGACTCCGTCTCAAAAACAAACAAACAAACAAACAAACAAAGAAA----AAAAAACAGCACTATGCCTGGGCTGGGGGTCCTGGGTCACCCCACCCTGCATCAGGACTGGCTGCCGGCCCTTCTCTCCAG
>128_Hpi_M_L
GTAAGGGTGCGAGGGCAGGAGATGGATTGGGCAGGGTCAGACTCTGTGACCTTAAGGCAAATCACTTCCTTTCTCTGGGCCCCTCTGAGCGTGCAATGTCTATCAATGTATGAATGTGGCTGCAACGTAGGAATGGCTCTGTGGTCCCTGAACCTCTGGAAACATATTTGTCCCAAGCACCATCAGGTCACAGGAGCACACGGAGCTGAGGCCATGAGCACAGCTGTCAGTGAACGCACAGC------------------GTGTTTGCATTCCAGGTCTCTTTCTTGCACATGCTGCCCCACCCCGCCCCCCACCTTTCAGAGGCTGCTTGGGTCATAGATCCACCTGGGCCTACAGAGCACATGTCCTGGCCAGGCCAAGCAAGTGGCTCAAATGTTTGATTAGGATGGACTGGATGGGACAGCATTTCACTGTTTTATCGACAAGCTTGTGAGTAAGTTCTCGTGGTGTTTGGAGAGGGAATGTTCTTTCCTCCAGAACGTTCCACAATTCTAGAAAACAAACCTTGTGGAAGCCTGTCTCTGTCTCCCACCCTCCTCATGCCGCCATGCCCCACACAGCTGCCCGGTATCAAACATGTGTGGCGAGCTGACCCTGGTGGAGGCTCTCCCGCGGGTTATCTCATTTAATCCTCCAGGCCACCAAGTGAGCAGGGCCCTTTATTTCAGTCACGGCCTAGCTGACCTCAGATAAAAGACTCAGCTCTTCATGGGTGTTCTCAGAAGGTCAGGGCAAGACGGAACCTCACACTCCCTTCGTAAAGAGGGGGAGTGATTGGGAAGATGAAAATGTTCTGGAAGCAGATAGTGGAGATGGTTGCACAGCACTGTGAATGTACCATAGGTCATAATGGTACTTTTTTTTT-----GAGACAGGGTCTCACTGTGTCACCCAGGCTGGCACAGTGCAGTGGTGTAATTACGGCTCACTGCAGCCTCGACCTCCTGGGCTCAAGTGATCCTCCTACCTCAGCCTCCTGAGGCGCTGGGCCTACAGGTGCACCACTTCACCTGGCTAATTGTTTTTATTTTTTGTAGAGACAAGATCTCACTATGTGTTCCAGGCTCTAGTCTTGAATTCCTGGGCTCAAGCAATCCTCCTACCTCTGCCTCCAAATGTGCTGGGACTATAGGCGTGAGCCATTGTGCCTGGCCTATAATGGCACATTTTATGTTATGTGTATTTTACCACAATTTTAAAAAGAGGAAAGGCGTGACATCTAAAAGCGGACAAGGATTTACCAAAATCCTACCCAACGGTTTCGTTTTGGGTTGATGAAAATGTTCTGGAAGCAGAGGTGGTGACTGCCACCGAACTGATCGCTTCAAATTGGGTAACCTCATGCAACATGAATTTCACCTCAATTAAAAAAAAACAGGCCAGGCGTGGTGGCTCACGCCTATAATCCCAGCACTTTGGGAAGCAGAGGTGGGTGGATCATGAGGTCAGGAGATAGAGACCATCTTGGCTAACACAGTGAAACCCTGTCTCTACTAAAAATACAAAAAAATCAGCCGGGCCTGGTGGCGGGTGCCCATGGTCCCAGCTACTCAGAAGGCTGAGGCAGGAGAATCGGTTGAATCCAGGAGGCGGAGGTTGCAGTGAGCCGAGATCTCGCCACTGCACTACAGCCTGGGCGACACAGCCAGACTCCGTCTCAAAAACAAACAAACAAACAAACAAACAAAGAAA----AAAAAACAGCACTATGCCTGGGCTGGGGGTCCTGGGTCACCCCACCCTGCATCAGGACTGGCTGCCGGCCCTTCTCTCCAG
>130_Hpi_M_L
GTAAGGGTGCGAGGGCAGGAGATGGATTGGGCAGGGTCAGACTCTGTGACCTTAAGGCAAATCACTTCCTTTCTCTGGGCCCCTCTGAGCGTGCAATGTCTATCAATGTATGAATGTGGCTGCAACGTAGGAATGGCTCTGTGGTCCCCGAACCTCTGGAAACATATTTGTCCCAAGCACCATCAGGTCACAGGAGCACACGGAGCTCAGGCCATGAGCACAGCTGTCAGTGAACGCACAGC------------------GTGTTTGCATTCCAGGTCTCTTTCTTGCACATGCTGCCCCACCCCGCCCCCCACCTTTCAGAGGCTGCTTGGGTCATAGATCCACCTGGGCCTACAGAGCACATGTCCTGGCCAGGCCAAGCAAGTGGCTCAAATGTTTGATTAGGATGGACTGGATGGGACAGCATTTCACTGTTTTATCGACAAGCTTGTGAGTAAGTTCTCGTGGTGTTTGGAGAGGGAATGTTCTTTCCTCCAGAACGTTCCAAAATTCTAGGAAACAAACCTTGTGGAAGCCTGTCTCTGTCTCCCACCCTCCTCATGCCGCCATGCCCCACACAGCTGCCCGGTATCAAACATGTGTGGCGAGCTGACCCTGGTGGAGGCTCTCCCGCGGGTTATCTCATTTAATCCTCCACGCCACCAAGTGAGCAGGGCCCTTTATTTCAGTCACGGCCTAGCTGACGTCAGATAAAAGACTCAGCTCTTCATGGGTGTTCTCAGAAGGTCAGGGCAAGACGGAACCTCACACTCCCTTCGTAAAGAGGGGGAGTGATTGGGAAGATGAAAATGTTCTGGAAGCAGATAGTGGAGATGGTTGCACAGCACTGTGAATGTACCATAGGTCATAATGGTACTTTTTTTTT-----GAGACAGGGTCTCACTGTGTCACCCAGGCTGGCACAGTGCAGTGGTGTAATTACGGCTCACTGCAGCCTCGACCTCCTGGGCTCAAGTGATCCTCCTACCTCAGCCTCCTGAGGCGCTGGGCCTACAGGTGCACCACTTCACCTGGCTAATTGTTTTTATTTTTTGTAGAGACAAGATCTCACTATGTGTTCCAGGCTCTAGTCTTGAATTCCTGGGCTCAAGCAATCCTCCTACCTCTGCCTCCAAATGTGCTGGGACTATAGGCGTGAGCCATTGTGCCTGGCCTATAATGGCACATTTTATGTTATGTGTATTTTACCACAATTTTAAAAAGAGGAAAGGCGTGACATCTAAAAGCGGACAAGGATTTACCAAAATCCTACCCAACGGTTTCGTTTTGGGTTGATGAAAATGTTCTGGAAGCAGAGGTGGTGACTGCCACCGAACTGATCGCTTCAAATTGGGTAACCTCATGCAACATGAATTTCACCTCAATTAAAAAAAAACAGGCCAGGCGTGGTGGCTCACGCCTATAATCCCAGCACTTTGGGAAGCAGAGGTGGGTGGATCATGAGGTCAGGAGATAGAGACCATCTTGGCTAACACAGTGAAACCCTGTCTCTACTAAAAATACAAAAAAATCAGCCGGGCCTGGTGGCGGGTGCCCATGGTCCCAGCTACTCAGAAGGCTGAGGCAGGAGAATCGGTTGAATCCAGGAGGCGGAGGTTGCAGTGAGCCGAGATCTCGCCACTGCACTACAGCCTGGGCGACACAGCCAGACTCCGTCTCAAAAACAAACAAACAAACAAACAAACAAAGAAA----AAAAAACAGCACTATGCCTGGGCTGGGGGTCCTGGGTCACCCCACCCTGCATCAGGACTGGCTGCCGGCCCTTCTCTCCAG
>141_Hpi_M_L
GTAAGGGTGCGAGGGCAGGAGATGGATTGGGCAGGGTCAGACTCTGTGACCTTAAGGCAAATCACTTCCTTTCTCTGGGCCCCTCTGAGCGTGCAATGTCTATCAATGTATGAATGTGGCTGCAACGTAGGAATGGCTCTGTGGTCCCTGAACCTCTGGAAACATATTTGTCCCAAGCACCATCAGGTCACAGGAGCACACGGAGCTGAGGCCATGAGCACAGCTGTCAGTGAACGCACAGC------------------GTGTTTGCATTCCAGGTCTCTTTCTTGCACATGCTGCCCCACCCCGCCCCCCACCTTTCAGAGGCTGCTTGGGTCATAGATCCACCTGGGCCTACAGAGCACATGTCCTGGCCAGGCCAAGCAAGTGGCTCAAATGTTTGATTAGGATGGACTGGATGGGACAGCATTTCACTGTTTTATCGACAAGCTTGTGAGTAAGTTCTCGTGGTGTTTGGAGAGGGAATGTTCTTTCCTCCAGAACGTTCCAAAATTCTAGAAAACAAACCTTGTGGAAGCCTGTCTCTGTCTCCCACCCTCCTCATGCCGCCATGCCCCACACAGCTGCCCGGTATCAAACATGTGTGGCGAGCTGACCCTGGTGGAGGCTCTCCCGCGGGTTATCTCATTTAATCCTCCACGCCACCAAGTGAGCAGGGCCCTTTATTTCAGTCACGGCCTAGCTGACGTCAGATAAAAGACTCAGCTCTTCATGGGTGTTCTCAGAAGGTCAGGGCAAGACGGAACCTCACACTCCCTTCGTAAAGAGGGGGAGTGATTGGGAAGATGAAAATGTTCTGGAAGCAGATAGTGGAGATGGTTGCACAGCACTGTGAATGTACCATAGGTCATAATGGTACTTTTTTTTT-----GAGACAGGGTCTCACTGTGTCACCCAGGCTGGCACAGTGCAGTGGTGTAATTACGGCTCACTGCAGCCTCGACCTCCTGGGCTCAAGTGATCCTCCTACCTCAGCCTCCTGAGGCGCTGGGCCTACAGGTGCACCACTTCACCTGGCTAATTGTTTTTATTTTTTGTAGAGACAAGATCTCACTATGTGTTCCAGGCTCTAGTCTTGAATTCCTGGGCTCAAGCAATCCTCCTACCTCTGCCTCCAAATGTGCTGGGACTATAGGCGTGAGCCATTGTGCCTGGCCTATAATGGCACATTTTATGTTATGTGTATTTTACCACAATTTTAAAAAGAGGAAAGGCGTGACATCTAAAAGCGGACAAGGATTTACCAAAATCCTACCCAACGGTTTCGTTTTGGGTTGATGAAAATGTTCTGGAAGCAGAGGTGGTGACTGCCACCGAACTGATCGCTTCAAATTGGGTAACCTCATGCAACATGAATTTCACCTCAATTAAAAAAAAACAGGCCAGGCGTGGTGGCTCACGCCTATAATCCCAGCACTTTGGGAAGCAGAGGTGGGTGGATCATGAGGTCAGGAGATAGAGACCATCTTGGCTAACACAGTGAAACCCTGTCTCTACTAAAAATACAAAAAAATCAGCCGGGCCTGGTGGCGGGTGCCCATGGTCCCAGCTACTCAGAAGGCTGAGGCAGGAGAATCGGTTGAATCCAGGAGGCGGAGGTTGCAGTGAGCCGAGATCTCGCCACTGCACTACAGCCTGGGCGACACAGCCAGACTCCGTCTCAAAAACAAACAAACAAACAAACAAACAAAGAAA----AAAAAACAGCACTATGCCTGGGCTGGGGGTCCTGGGTCACCCCACCCTGCATCAGGACTGGCTGCCGGCCCTTCTCTCCAG
>30_Hpi_F_L_1
GTAAGGGTGCGAGGGCAGGAGATGGATTGGGCAGGGTCAGACTCTGTGACCTTAAGGCAAATCACTTCCTTTCTCTGGGCCCCTCTGAGCGTGCAATGTCTATCAATGTATGAATGTGGCTGCAACGTAGGAATGGCTCTGTGGTCCCTGAACCTCTGGAAACATATTTGTCCCAAGCACCATCAGGTCACAGGAGCACACGGAGCTGAGGCCATGAGCACAGCTGTCAGTGAACGCACAGC------------------GTGTTTGCATTCCAGGTCTCTTTCTTGCACATGCTGCCCCACCCCGCCCCCCACCTTTCAGAGGCTGCTTGGGTCATAGATCCACCTGGGCCTACAGAGCACATGTCCTGGCCAGGCCAAGCAAGTGGCTCAAATGTTTGATTAGGATGGACTGGATGGGACAGCATTTCACTGTTTTATCGACAAGCTTGTGAGTAAGTTCTCGTGGTGTTTGGAGAGGGAATGTTCTTTCCTCCAGAACGTTCCAAAATTCTAGAAAACAAACCTTGTGGAAGCCTGTCTCTGTCTCCCACCCTCCTCATGCCGCCATGCCCCACACAGCTGCCCGGTATCAAACATGTGTGGCGAGCTGACCCTGGTGGAGGCTCTCCCGCGGGTTATCTCATTTAATCCTCCACGCCACCAAGTGAGCAGGGCCCTTTATTTCAGTCACGGCCTAGCTGACGTCAGATAAAAGACTCAGCTCTTCATGGGTGTTCTCAGAAGGTCAGGGCAAGACGGAACCTCACACTCCCTTCGTAAAGAGGGGGAGTGATTGGGAAGATGAAAATGTTCTGGAAGCAGATAGTGGAGATGGTTGCACAGCACTGTGAATGTACCATAGGTCATAATGGTACTTTTTTTTT-----GAGACAGGGTCTCACTGTGTCACCCAGGCTGGCACAGTGCAGTGGTGTAATTACGGCTCACTGCAGCCTCGACCTCCTGGGCTCAAGTGATCCTCCTACCTCAGCCTCCTGAGGCGCTGGGCCTACAGGTGCACCACTTCACCTGGCTAATTGTTTTTATTTTTTGTAGAGACAAGATCTCACTATGTGTTCCAGGCTCTAGTCTTGAATTCCTGGGCTCAAGCAATCCTCCTACCTCTGCCTCCAAATGTGCTGGGACTATAGGCGTGAGCCATTGTGCCTGGCCTATAATGGCACATTTTATGTTATGTGTATTTTACCACAATTTTAAAAAGAGGAAAGGCGTGACATCTAAAAGCGGACAAGGATTTACCAAAATCCTACCCAACGGTTTCGTTTTGGGTTGATGAAAATGTTCTGGAAGCAGAGGTGGTGACTGCCACCGAACTGATCGCTTCAAATTGGGTAACCTCATGCAACATGAATTTCACCTCAATTAAAAAAAAACAGGCCAGGCGTGGTGGCTCACGCCTATAATCCCAGCACTTTGGGAAGCAGAGGTGGGTGGATCATGAGGTCAGGAGATAGAGACCATCTTGGCTAACACAGTGAAACCCTGTCTCTACTAAAAATACAAAAAAATCAGCCGGGCCTGGTGGCGGGTGCCCATGGTCCCAGCTACTCAGAAGGCTGAGGCAGGAGAATCGGTTGAATCCAGGAGGCGGAGGTTGCAGTGAGCCGAGATCTCGCCACTGCACTACAGCCTGGGCGACACAGCCAGACTCCGTCTCAAAAACAAACAAACAAACAAACAAACAAAGAAA----AAAAAACAGCACTATGCCTGGGCTGGGGGTCCTGGGTCACCCCACCCTGCATCAGGACTGGCTGCCGGCCCTTCTCTCCAG
>30_Hpi_F_L_2
GTAAGGGTGCGAGGGCAGGAGATGGATTGGGCAGGGTCAGACTCTGTGACCTTAAGGCAAATCACTTCCTTTCTCTGGGCCCCTCTGAGCGTGCAATGTCTATCAATGTATGAATGTGGCTGCAACGTAGGAATGGCTCTGTGGTCCCTGAACCTCTGGAAACATATTTGTCCCAAGCACCATCAGGTCACAGGAGCACACGGAGCTGAGGCCATGAGCACAGCTGTCAGTGAACGCACAGC------------------GTGTTTGCATTCCAGGTCTCTTTCTTGCACATGCTGCCCCACCCCGCCCCCCACCTTTCAGAGGCTGCTTGGGTCATAGATCCACCTGGGCCTACAGAGCACATGTCCTGGCCAGGCCAAGCAAGTGGCTCAAATGTTTGATTAGGATGGACTGGATGGGACAGCATTTCACTGTTTTATCGACAAGCTTGTGAGTAAGTTCTCGTGGTGTTTGGAGAGGGAATGTTCTTTCCTCCAGAACGTTCCAAAATTCTAGAAAACAAACCTTGTGGAAGCCTGTCTCTGTCTCCCACCCTCCTCATGCCGCCATGCCCCACACAGCTGCCCGGTATCAAACATGTGTGGCGAGCTGACCCTGGTGGAGGCTCTCCCGCGGGTTATCTCATTTAATCCTCCACGCCACCAAGTGAGCAGGGCCCTTTATTTCAGTCACGGCCTAGCTGACGTCAGATAAAAGACTCAGCTCTTCATGGGTGTTCTCAGAAGGTCAGGGCAAGACGGAACCTCACACTCCCTTCGTAAAGAGGGGGAGTGATTGGGAAGATGAAAATGTTCTGGAAGCAGATAGTGGAGATGGTTGCACAGCACTGTGAATGTACCATAGGTCATAATGGTACTTTTTTTTT-----GAGACAGGGTCTCACTGTGTCACCCAGGCTGGCACAGTGCAGTGGTGTAATTACGGCTCACTGCAGCCTCGACCTCCTGGGCTCAAGTGATCCTCCTACCTCAGCCTCCTGAGGCGCTGGGCCTACAGGTGCACCACTTCACCTGGCTAATTGTTTTTATTTTTTGTAGAGACAAGATCTCACTATGTGTTCCAGGCTCTAGTCTTGAATTCCTGGGCTCAAGCAATCCTCCTACCTCTGCCTCCAAATGTGCTGGGACTATAGGCGTGAGCCATTGTGCCTGGCCTATAATGGCACATTTTATGTTATGTGTATTTTACCACAATTTTAAAAAGAGGAAAGGCGTGACATCTAAAAGCGGACAAGGATTTACCAAAATCCTACCCAACGGTTTCGTTTTGGGTTGATGAAAATGTTCTGGAAGCAGAGGTGGTGACTGCCACCGAACTGATCGCTTCAAATTGGGTAACCTCATGCAACATGAATTTCACCTCAATTAAAAAAAAACAGGCCAGGCGTGGTGGCTCACGCCTATAATCCCAGCACTTTGGGAAGCAGAGGTGGGTGGATCATGAGGTCAGGAGATAGAGACCATCTTGGCTAACACAGTGAAACCCTGTCTCTACTAAAAATACAAAAAAATCAGCCGGGCCTGGTGGCGGGTGCCCATGGTCCCAGCTACTCAGAAGGCTGAGGCAGGAGAATCGGTTGAATCCAGGAGGCGGAGGTTGCAGTGAGCCGAGATCTCGCCACTGCACTACAGCCTGGGCGACACAGCCAGACTCCGTCTCAAAAACAAACAAACAAACAAACAAACAAAGAAA----AAAAAACAGCACTATGCCTGGGCTGGGGGTCCTGGGTCACCCCACCCTGCATCAGGACTGGCTGCCGGCCCTTCTCTCCAG
>51_Hpi_F_L_1
GTAAGGGTGCGAGGGCAGGAGATGGATTGGGCAGGGTCAGACTCTGTGACCTTAAGGCAAATCACTTCCTTTCTCTGGGCCCCTCTGAGCGTGCAATGTCTATCAATGTATGAATGTGGCTGCAACGTAGGAATGGCTCTGTGGTCCCTGAACCTCTGGAAACATATTTGTCCCAAGCACCATCAGGTCACAGGAGCACACGGAGCTGAGGCCATGAGCACAGCTGTCAGTGAACGCACAGC------------------GTGTTTGCATTCCAGGTCTCTTTCTTGCACATGCTGCCCCACCCCGCCCCCCACCTTTCAGAGGCTGCTTGGGTCATAGATCCACCTGGGCCTACAGAGCACATGTCCTGGCCAGGCCAAGCAAGTGGCTCAAATGTTTGATTAGGATGGACTGGATGGGACAGCATTTCACTGTTTTATCGACAAGCTTGTGAGTAAGTTCTCGTGGTGTTTGGAGAGGGAATGTTCTTTCCTCCAGAACGTTCCAAAATTCTAGAAAACAAACCTTGTGGAAGCCTGTCTCTGTCTCCCACCCTCCTCATGCCGCCATGCCCCACACAGCTGCCCGGTATCAAACATGTGTGGCGAGCTGACCCTGGTGGAGGCTCTCCCGCGGGTTATCTCATTTAATCCTCCACGCCACCAAGTGAGCAGGGCCCTTTATTTCAGTCACGGCCTAGCTGACGTCAGATAAAAGACTCAGCTCTTCATGGGTGTTCTCAGAAGGTCAGGGCAAGACGGAACCTCACACTCCCTTCGTAAAGAGGGGGAGTGATTGGGAAGATGAAAATGTTCTGGAAGCAGATAGTGGAGATGGTTGCACAGCACTGTGAATGTACCATAGGTCATAATGGTACTTTTTTTTT-----GAGACAGGGTCTCACTGTGTCACCCAGGCTGGCACAGTGCAGTGGTGTAATTACGGCTCACTGCAGCCTCGACCTCCTGGGCTCAAGTGATCCTCCTACCTCAGCCTCCTGAGGCGCTGGGCCTACAGGTGCACCACTTCACCTGGCTAATTGTTTTTATTTTTTGTAGAGACAAGATCTCACTATGTGTTCCAGGCTCTAGTCTTGAATTCCTGGGCTCAAGCAATCCTCCTACCTCTGCCTCCAAATGTGCTGGGACTATAGGCGTGAGCCATTGTGCCTGGCCTATAATGGCACATTTTATGTTATGTGTATTTTACCACAATTTTAAAAAGAGGAAAGGCGTGACATCTAAAAGCGGACAAGGATTTACCAAAATCCTACCCAACGGTTTCGTTTTGGGTTGATGAAAATGTTCTGGAAGCAGAGGTGGTGACTGCCACCGAACTGATCGCTTCAAATTGGGTAACCTCATGCAACATGAATTTCACCTCAATTAAAAAAAAACAGGCCAGGCGTGGTGGCTCACGCCTATAATCCCAGCACTTTGGGAAGCAGAGGTGGGTGGATCATGAGGTCAGGAGATAGAGACCATCTTGGCTAACACAGTGAAACCCTGTCTCTACTAAAAATACAAAAAAATCAGCCGGGCCTGGTGGCGGGTGCCCATGGTCCCAGCTACTCAGAAGGCTGAGGCAGGAGAATCGGTTGAATCCAGGAGGCGGAGGTTGCAGTGAGCCGAGATCTCGCCACTGCACTACAGCCTGGGCGACACAGCCAGACTCCGTCTCAAAAACAAACAAACAAACAAACAAACAAAGAAA----AAAAAACAGCACTATGCCTGGGCTGGGGGTCCTGGGTCACCCCACCCTGCATCAGGACTGGCTGCCGGCCCTTCTCTCCAG
>51_Hpi_F_L_2
GTAAGGGTGCGAGGGCAGGAGATGGATTGGGCAGGGTCAGACTCTGTGACCTTAAGGCAAATCACTTCCTTTCTCTGGGCCCCTCTGAGCGTGCAATGTCTATCAATGTATGAATGTGGCTGCAACGTAGGAATGGCTCTGTGGTCCCTGAACCTCTGGAAACATATTTGTCCCAAGCACCATCAGGTCACAGGAGCACACGGAGCTGAGGCCATGAGCACAGCTGTCAGTGAACGCACAGC------------------GTGTTTGCATTCCAGGTCTCTTTCTTGCACATGCTGCCCCACCCCGCCCCCCACCTTTCAGAGGCTGCTTGGGTCATAGATCCACCTGGGCCTACAGAGCACATGTCCTGGCCAGGCCAAGCAAGTGGCTCAAATGTTTGATTAGGATGGACTGGATGGGACAGCATTTCACTGTTTTATCGACAAGCTTGTGAGTAAGTTCTCGTGGTGTTTGGAGAGGGAATGTTCTTTCCTCCAGAACGTTCCAAAATTCTAGAAAACAAACCTTGTGGAAGCCTGTCTCTGTCTCCCACCCTCCTCATGCCGCCATGCCCCACACAGCTGCCCGGTATCAAACATGTGTGGCGAGCTGACCCTGGTGGAGGCTCTCCCGCGGGTTATCTCATTTAATCCTCCACGCCACCAAGTGAGCAGGGCCCTTTATTTCAGTCACGGCCTAGCTGACGTCAGATAAAAGACTCAGCTCTTCATGGGTGTTCTCAGAAGGTCAGGGCAAGACGGAACCTCACACTCCCTTCGTAAAGAGGGGGAGTGATTGGGAAGATGAAAATGTTCTGGAAGCAGATAGTGGAGATGGTTGCACAGCACTGTGAATGTACCATAGGTCATAATGGTACTTTTTTTTT-----GAGACAGGGTCTCACTGTGTCACCCAGGCTGGCACAGTGCAGTGGTGTAATTACGGCTCACTGCAGCCTCGACCTCCTGGGCTCAAGTGATCCTCCTACCTCAGCCTCCTGAGGCGCTGGGCCTACAGGTGCACCACTTCACCTGGCTAATTGTTTTTATTTTTTGTAGAGACAAGATCTCACTATGTGTTCCAGGCTCTAGTCTTGAATTCCTGGGCTCAAGCAATCCTCCTACCTCTGCCTCCAAATGTGCTGGGACTATAGGCGTGAGCCATTGTGCCTGGCCTATAATGGCACATTTTATGTTATGTGTATTTTACCACAATTTTAAAAAGAGGAAAGGCGTGACATCTAAAAGCGGACAAGGATTTACCAAAATCCTACCCAACGGTTTCGTTTTGGGTTGATGAAAATGTTCTGGAAGCAGAGGTGGTGACTGCCACCGAACTGATCGCTTCAAATTGGGTAACCTCATGCAACATGAATTTCACCTCAATTAAAAAAAAACAGGCCAGGCGTGGTGGCTCACGCCTATAATCCCAGCACTTTGGGAAGCAGAGGTGGGTGGATCATGAGGTCAGGAGATAGAGACCATCTTGGCTAACACAGTGAAACCCTGTCTCTACTAAAAATACAAAAAAATCAGCCGGGCCTGGTGGCGGGTGCCCATGGTCCCAGCTACTCAGAAGGCTGAGGCAGGAGAATCGGTTGAATCCAGGAGGCGGAGGTTGCAGTGAGCCGAGATCTCGCCACTGCACTACAGCCTGGGCGACACAGCCAGACTCCGTCTCAAAAACAAACAAACAAACAAACAAACAAAGAAA----AAAAAACAGCACTATGCCTGGGCTGGGGGTCCTGGGTCACCCCACCCTGCATCAGGACTGGCTGCCGGCCCTTCTCTCCAG
>117_Hpi_F_L_1
GTAAGGGTGCGAGGGCAGGAGATGGATTGGGCAGGGTCAGACTCTGTGACCTTAAGGCAAATCACTTCCTTTCTCTGGGCCCCTCTGAGCGTGCAATGTCTATCAATGTATGAATGTGGCTGCAACGTAGGAATGGCTCTGTGGTCCCTGAACCTCTGGAAACATATTTGTCCCAAGCACCATCAGGTCACAGGAGCACACGGAGCTGAGGCCATGAGCACAGCTGTCAGTGAACGCACAGC------------------GTGTTTGCATTCCAGGTCTCTTTCTTGCACATGCTGCCCCACCCCGCCCCCCACCTTTCAGAGGCTGCTTGGGTCATAGATCCACCTGGGCCTACAGAGCACATGTCCTGGCCAGGCCAAGCAAGTGGCTCAAATGTTTGATTAGGATGGACTGGATGGGACAGCATTTCACTGTTTTATCGACAAGCTTGTGAGTAAGTTCTCGTGGTGTTTGGAGAGGGAATGTTCTTTCCTCCAGAACGTTCCACAATTCTAGAAAACAAACCTTGTGGAAGCCTGTCTCTGTCTCCCACCCTCCTCATGCCGCCATGCCCCACACAGCTGCCCGGTATCAAACATGTGTGGCGAGCTGACCCTGGTGGAGGCTCTCCCGCGGGTTATCTCATTTAATCCTCCAGGCCACCAAGTGAGCAGGGCCCTTTATTTCAGTCACGGCCTAGCTGACGTCAGATAAAAGACTCAGCTCTTCATGGGTGTTCTCAGAAGGTCAGGGCAAGACGGAACCTCACACTCCCTTCGTAAAGAGGGGGAGTGATTGGGAAGATGAAAATGTTCTGGAAGCAGATAGTGGAGATGGTTGCACAGCACTGTGAATGTACCATAGGTCATAATGGTACTTTTTTTTT-----GAGACAGGGTCTCACTGTGTCACCCAGGCTGGCACAGTGCAGTGGTGTAATTACGGCTCACTGCAGCCTCGACCTCCTGGGCTCAAGTGATCCTCCTACCTCAGCCTCCTGAGGCGCTGGGCCTACAGGTGCACCACTTCACCTGGCTAATTGTTTTTATTTTTTGTAGAGACAAGATCTCACTATGTGTTCCAGGCTCTAGTCTTGAATTCCTGGGCTCAAGCAATCCTCCTACCTCTGCCTCCAAATGTGCTGGGACTATAGGCGTGAGCCATTGTGCCTGGCCTATAATGGCACATTTTATGTTATGTGTATTTTACCACAATTTTAAAAAGAGGAAAGGCGTGACATCTAAAAGCGGACAAGGATTTACCAAAATCCTACCCAACGGTTTCGTTTTGGGTTGATGAAAATGTTCTGGAAGCAGAGGTGGTGACTGCCACCGAACTGATCGCTTCAAATTGGGTAACCTCATGCAACATGAATTTCACCTCAATTAAAAAAAAACAGGCCAGGCGTGGTGGCTCACGCCTATAATCCCAGCACTTTGGGAAGCAGAGGTGGGTGGATCATGAGGTCAGGAGATAGAGACCATCTTGGCTAACACAGTGAAACCCTGTCTCTACTAAAAATACAAAAAAATCAGCCGGGCCTGGTGGCGGGTGCCCATGGTCCCAGCTACTCAGAAGGCTGAGGCAGGAGAATCGGTTGAATCCAGGAGGCGGAGGTTGCAGTGAGCCGAGATCTCGCCACTGCACTACAGCCTGGGCGACACAGCCAGACTCCGTCTCAAAAACAAACAAACAAACAAACAAACAAAGAAA----AAAAAACAGCACTATGCCTGGGCTGGGGGTCCTGGGTCACCCCACCCTGCATCAGGACTGGCTGCCGGCCCTTCTCTCCAG
>117_Hpi_F_L_2
GTAAGGGTGCGAGGGCAGGAGATGGATTGGGCAGGGTCAGACTCTGTGACCTTAAGGCAAATCACTTCCTTTCTCTGGGCCCCTCTGAGCGTGCAATGTCTATCAATGTATGAATGTGGCTGCAACGTAGGAATGGCTCTGTGGTCCCTGAACCTCTGGAAACATATTTGTCCCAAGCACCATCAGGTCACAGGAGCACACGGAGCTGAGGCCATGAGCACAGCTGTCAGTGAACGCACAGC------------------GTGTTTGCATTCCAGGTCTCTTTCTTGCACATGCTGCCCCACCCCGCCCCCCACCTTTCAGAGGCTGCTTGGGTCATAGATCCACCTGGGCCTACAGAGCACATGTCCTGGCCAGGCCAAGCAAGTGGCTCAAATGTTTGATTAGGATGGACTGGATGGGACAGCATTTCACTGTTTTATCGACAAGCTTGTGAGTAAGTTCTCGTGGTGTTTGGAGAGGGAATGTTCTTTCCTCCAGAACGTTCCACAATTCTAGAAAACAAACCTTGTGGAAGCCTGTCTCTGTCTCCCACCCTCCTCATGCCGCCATGCCCCACACAGCTGCCCGGTATCAAACATGTGTGGCGAGCTGACCCTGGTGGAGGCTCTCCCGCGGGTTATCTCATTTAATCCTCCAGGCCACCAAGTGAGCAGGGCCCTTTATTTCAGTCACGGCCTAGCTGACGTCAGATAAAAGACTCAGCTCTTCATGGGTGTTCTCAGAAGGTCAGGGCAAGACGGAACCTCACACTCCCTTCGTAAAGAGGGGGAGTGATTGGGAAGATGAAAATGTTCTGGAAGCAGATAGTGGAGATGGTTGCACAGCACTGTGAATGTACCATAGGTCATAATGGTACTTTTTTTTT-----GAGACAGGGTCTCACTGTGTCACCCAGGCTGGCACAGTGCAGTGGTGTAATTACGGCTCACTGCAGCCTCGACCTCCTGGGCTCAAGTGATCCTCCTACCTCAGCCTCCTGAGGCGCTGGGCCTACAGGTGCACCACTTCACCTGGCTAATTGTTTTTATTTTTTGTAGAGACAAGATCTCACTATGTGTTCCAGGCTCTAGTCTTGAATTCCTGGGCTCAAGCAATCCTCCTACCTCTGCCTCCAAATGTGCTGGGACTATAGGCGTGAGCCATTGTGCCTGGCCTATAATGGCACATTTTATGTTATGTGTATTTTACCACAATTTTAAAAAGAGGAAAGGCGTGACATCTAAAAGCGGACAAGGATTTACCAAAATCCTACCCAACGGTTTCGTTTTGGGTTGATGAAAATGTTCTGGAAGCAGAGGTGGTGACTGCCACCGAACTGATCGCTTCAAATTGGGTAACCTCATGCAACATGAATTTCACCTCAATTAAAAAAAAACAGGCCAGGCGTGGTGGCTCACGCCTATAATCCCAGCACTTTGGGAAGCAGAGGTGGGTGGATCATGAGGTCAGGAGATAGAGACCATCTTGGCTAACACAGTGAAACCCTGTCTCTACTAAAAATACAAAAAAATCAGCCGGGCCTGGTGGCGGGTGCCCATGGTCCCAGCTACTCAGAAGGCTGAGGCAGGAGAATCGGTTGAATCCAGGAGGCGGAGGTTGCAGTGAGCCGAGATCTCGCCACTGCACTACAGCCTGGGCGACACAGCCAGACTCCGTCTCAAAAACAAACAAACAAACAAACAAACAAAGAAA----AAAAAACAGCACTATGCCTGGGCTGGGGGTCCTGGGTCACCCCACCCTGCATCAGGACTGGCTGCCGGCCCTTCTCTCCAG
>125_Hpi_F_L_1
GTAAGGGTGCGAGGGCAGGAGATGGATTGGGCAGGGTCAGACTCTGTGACCTTAAGGCAAATCACTTCCTTTCTCTGGGCCCCTCTGAGCGTGCAATGTCTATCAATGTATGAATGTGGCTGCAACGTAGGAATGGCTCTGTGGTCCCTGAACCTCTAGAAACATATTTGTCCCAAGCACCATCAGGTCACAGGAGCACACGGAGCTGAGGCCATGAGCACAGCTGTCAGTGAACGCACAGC------------------GTGTTTGCATTCCAGGTCTCTTTCTTGCACATGCTGCCCCACCCCGCCCCCCACCTTTCAGAGGCTGCTTGGGTCATAGATCCACCTGGGCCTACAGAGCACATGTCCTGGCCAGGCCAAGCAAGTGGCTCAAATGTTTGATTAGGATGGACTGGATGGGACAGCATTTCACTGTTTTATCGACAAGCTTGTGAGTAAGTTCTCGTGGTGTTTGGAGAGGGAATGTTCTTTCCTCCAGAACGTTCCACAATTCTAGAAAACAAACCTTGTGGAAGCCTGTCTCTGTCTCCCACCCTCCTCATGCCGCCATGCCCCACACAGCTGCCCGGTATCAAACATGTGTGGCGAGCTGACCCTGGTGGAGGCTCTCCCGCGGGTTATCTCATTTAATCCTCCAGGCCACCAAGTGAGCAGGGCCCTTTTTTTCAGTCACGGCCTAGCTGACCTCAGATAAAAGACTCAGCTCTTCATGGGTGTTCTCAGAAGGTCAGGGCAAGACGGAACCTCACACTCCCTTCGTAAAGAGGGGGAGTGATTGGGAAGATGAAAATGTTCTGGAAGCAGATAGTGGAGATGGTTGCACAGCACTGTGAATGTACCATAGGTCATAATGGTACTTTTTTTTT-----GAGACAGGGTCTCACTGTGTCACCCAGGCTGGCACAGTGCAGTGGTGTAATTACGGCTCACTGCAGCCTCGACCTCCTGGGCTCAAGTGATCCTCCTACCTCAGCCTCCTGAGGCGCTGGGCCTACAGGTGCACCACTTCACCTGGCTAATTGTTTTTATTTTTTGTACAGACAAGATCTCACTATGTGTTCCAGGCTCTAGTCTTGAATTCCTGGGCTCAAGCAATCCTCCTACCTCTGCCTCCAAATGTGCTGGGACTATAGGCGTGAGCCATTGTGCCTGGCCTATAATGGCACATTTTATGTTATGTGTATTTTACCACAATTTTAAAAAGAGGAAAGGCGTGACATCTAAAAGCGGACAAGGATTTACCAAAATCCTACGCAACGGTTTCGTTTTGGGTTGATGAAAATGTTCTGGAAGCAGAGGTGGTGACTGCCACCGAACTGATCGCTTCAAATTGGGTAACCTCATGCAACATGAATTTCACCTCAATTAAAAAAAAACAGGCCAGGCGTGGTGGCTCATGCCTATAATCCCAGCACTTTGGGAAGCAGAGGTGGGTGGATCATGAGGTCAGGAGATAGAGACCATCTTGGCTAACACAGTGAAACCCTGTCTCTACTAAAAATACAAAAAAATCAGCCGGGCCTGGTGGCGGGTGCCCATGGTCCCAGCTACTCAGAAGGCTGAGGCAGGAGAATCGGTTGAATCCAGGAGGCGGAGGTTGCAGTGAGCCGAGATCTCGCCACTGCACTCCAGCCTGGGCGACACAGCCAGACTCCGTCTCAAAAACAAACAAACAAACAAACAAACAAAGAAAGAAAAAAAAACAGCACTATGCCTGGGCTGGGGATCCTGGGTCACCCCACCCTGCATCAGGACTGGCTGCCGGCCCTTCTCTCCAG
>125_Hpi_F_L_2
GTAAGGGTGCGAGGGCAGGAGATGGATTGGGCAGGGTCAGACTCTGTGACCTTAAGGCAAATCACTTCCTTTCTCTGGGCCCCTCTGAGCGTGCAATGTCTATCAATGTATGAATGTGGCTGCCACGTAGGAATGGCTCTGTGGTCCCTGAACCTCTAGAAACATATTTGTCCCAAGCACCATCAGGTCACAGGAGCACACGGAGCTGAGGCCATGAGCACAGCTGTCAGTGAACGCACAGC------------------GTGTTTGCATTCCAGGTCTCTTTCTTGCACATGCTGCCCCACCCCGCCCCCCACCTTTCAGAGGCTGCTTGGGTCATAGATCCACCTGGGCCTACAGAGCACATGTCCTGGCCAGGCCAAGCAAGTGGCTCAAATGTTTGATTAGGATGGACTGGATGGGACAGCATTTCACTGTTTTATCGACAAGCTTGTGAGTAAGTTCTCGTGGTGTTTGGAGAGGGAATGTTCTTTCCTCCAGAACGTTCCACAATTCTAGAAAACAAACCTTGTGGAAGCCTGTCTCTGTCTCCCACCCTCCTCATGCCGCCATGCCCCACACAGCTGCCCGGTATCAAACATGTGTGGCGAGCTGACCCTGGTGGAGGCTCTCCCGCGGGTTATCTCATTTAATCCTCCAGGCCACCAAGTGAGCAGGGCCCTTTTTTTCAGTCACGGCCTAGCTGACCTCAGATAAAAGACTCAGCTCTTCATGGGTGTTCTCAGAAGGTCAGGGCAAGACGGAACCTCACACTCCCTTCGTAAAGAGGGGGAGTGATTGGGAAGATGAAAATGTTCTGGAAGCAGATAGTGGAGATGGTTGCACAGCACTGTGAATGTACCATAGGTCATAATGGTACTTTTTTTTT-----GAGACAGGGTCTCACTGTGTCACCCAGGCTGGCACAGTGCAGTGGTGTAATTACGGCTCACTGCAGCCTCGACCTCCTGGGCTCAAGTGATCCTCCTACCTCAGCCTCCTGAGGCGCTGGGCCTACAGGTGCACCACTTCACCTGGCTAATTGTTTTTATTTTTTGTACAGACAAGATCTCACTATGTGTTCCAGGCTCTAGTCTTGAATTCCTGGGCTCAAGCAATCCTCCTACCTCTGCCTCCAAATGTGCTGGGACTATAGGCGTGAGCCATTGTGCCTGGCCTATAATGGCACATTTTATGTTATGTGTATTTTACCACAATTTTAAAAAGAGGAAAGGCGTGACATCTAAAAGCGGACAAGGATTTACCAAAATCCTACGCAACGGTTTCGTTTTGGGTTGATGAAAATGTTCTGGAAGCAGAGGTGGTGACTGCCACCGAACTGATCGCTTCAAATTGGGTAACCTCATGCAACATGAATTTCACCTCAATTAAAAAAAAACAGGCCAGGCGTGGTGGCTCATGCCTATAATCCCAGCACTTTGGGAAGCAGAGGTGGGTGGATCATGAGGTCAGGAGATAGAGACCATCTTGGCTAACACAGTGAAACCCTGTCTCTACTAAAAATACAAAAAAATCAGCCGGGCCTGGTGGCGGGTGCCCATGGTCCCAGCTACTCAGAAGGCTGAGGCAGGAGAATCGGTTGAATCCAGGAGGCGGAGGTTGCAGTGAGCCGAGATCTCGCCACTGCACTCCAGCCTGGGCGACACAGCCAGACTCCGTCTCAAAAACAAACAAACAAACAAACAAACAAAGAAAGAAAAAAAAACAGCACTATGCCTGGGCTGGGGATCCTGGGTCACCCCACCCTGCATCAGGACTGGCTGCCGGCCCTTCTCTCCAG
>140_Hpi_F_L_1
GTAAGGGTGCGAGGGCAGGAGATGGATTGGGCAGGGTCAGACTCTGTGACCTTAAGGCAAATCACTTCCTTTCTCTGGGCCCCTCTGAGCGTGCAATGTCTATCAATGTATGAATGTGGCTGCAACGTAGGAATGGCTCTGTGGTCCCTGAACCTCTGGAAACATATTTGTCCCAAGCACCATCAGGTCACAGGAGCACACGGAGCTGAGGCCATGAGCACAGCTGTCAGTGAACGCACAGC------------------GTGTTTGCATTCCAGGTCTCTTTCTTGCACATGCTGCCCCACCCCGCCCCCCACCTTTCAGAGGCTGCTTGGGTCATAGATCCACCTGGGCCTACAGAGCACATGTCCTGGCCAGGCCAAGCAAGTGGCTCAAATGTTTGATTAGGATGGACTGGATGGGACAGCATTTCACTGTTTTATCGACAAGCTTGTGAGTAAGTTCTCGTGGTGTTTGGAGAGGGAATGTTCTTTCCTCCAGAACGTTCCACAATTCTAGAAAACAAACCTTGTGGAAGCCTGTCTCTGTCTCCCACCCTCCTCATGCCGCCATGCCCCACACAGCTGCCCGGTATCAAACATGTGTGGCGAGCTGACCCTGGTGGAGGCTCTCCCGCGGGTTATCTCATTTAATCCTCCAGGCCACCAAGTGAGCAGGGCCCTTTATTTCAGTCACGGCCTAGCTGACCTCAGATAAAAGACTCAGCTCTTCATGGGTGTTCTCAGAAGGTCAGGGCAAGACGGAACCTCACACTCCCTTCGTAAAGAGGGGGAGTGATTGGGAAGATGAAAATGTTCTGGAAGCAGATAGTGGAGATGGTTGCACAGCACTGTGAATGTACCATAGGTCATAATGGTACTTTTTTTTT-----GAGACAGGGTCTCACTGTGTCACCCAGGCTGGCACAGTGCAGTGGTGTAATTACGGCTCACTGCAGCCTCGACCTCCTGGGCTCAAGTGATCCTCCTACCTCAGCCTCCTGAGGCGCTGGGCCTACAGGTGCACCACTTCACCTGGCTAATTGTTTTTATTTTTTGTAGAGACAAGATCTCACTATGTGTTCCAGGCTCTAGTCTTGAATTCCTGGGCTCAAGCAATCCTCCTACCTCTGCCTCCAAATGTGCTGGGACTATAGGCGTGAGCCATTGTGCCTGGCCTATAATGGCACATTTTATGTTATGTGTATTTTACCACAATTTTAAAAAGAGGAAAGGCGTGACATCTAAAAGCGGACAAGGATTTACCAAAATCCTACCCAACGGTTTCGTTTTGGGTTGATGAAAATGTTCTGGAAGCAGAGGTGGTGACTGCCACCGAACTGATCGCTTCAAATTGGGTAACCTCATGCAACATGAATTTCACCTCAATTAAAAAAAAACAGGCCAGGCGTGGTGGCTCACGCCTATAATCCCAGCACTTTGGGAAGCAGAGGTGGGTGGATCATGAGGTCAGGAGATAGAGACCATCTTGGCTAACACAGTGAAACCCTGTCTCTACTAAAAATACAAAAAAATCAGCCGGGCCTGGTGGCGGGTGCCCATGGTCCCAGCTACTCAGAAGGCTGAGGCAGGAGAATCGGTTGAATCCAGGAGGCGGAGGTTGCAGTGAGCCGAGATCTCGCCACTGCACTACAGCCTGGGCGACACAGCCAGACTCCGTCTCAAAAACAAACAAACAAACAAACAAACAAAGAAA----AAAAAACAGCACTATGCCTGGGCTGGGGGTCCTGGGTCACCCCACCCTGCATCAGGACTGGCTGCCGGCCCTTCTCTCCAG
>140_Hpi_F_L_2
GTAAGGGTGCGAGGGCAGGAGATGGATTGGGCAGGGTCAGACTCTGTGACCTTAAGGCAAATCACTTCCTTTCTCTGGGCCCCTCTGAGCGTGCAATGTCTATCAATGTATGAATGTGGCTGCAACGTAGGAATGGCTCTGTGGTCCCTGAACCTCTGGAAACATATTTGTCCCAAGCACCATCAGGTCACAGGAGCACACGGAGCTGAGGCCATGAGCACAGCTGTCAGTGAACGCACAGC------------------GTGTTTGCATTCCAGGTCTCTTTCTTGCACATGCTGCCCCACCCCGCCCCCCACCTTTCAGAGGCTGCTTGGGTCATAGATCCACCTGGGCCTACAGAGCACATGTCCTGGCCAGGCCAAGCAAGTGGCTCAAATGTTTGATTAGGATGGACTGGATGGGACAGCATTTCACTGTTTTATCGACAAGCTTGTGAGTAAGTTCTCGTGGTGTTTGGAGAGGGAATGTTCTTTCCTCCAGAACGTTCCACAATTCTAGAAAACAAACCTTGTGGAAGCCTGTCTCTGTCTCCCACCCTCCTCATGCCGCCATGCCCCACACAGCTGCCCGGTATCAAACATGTGTGGCGAGCTGACCCTGGTGGAGGCTCTCCCGCGGGTTATCTCATTTAATCCTCCAGGCCACCAAGTGAGCAGGGCCCTTTATTTCAGTCACGGCCTAGCTGACCTCAGATAAAAGACTCAGCTCTTCATGGGTGTTCTCAGAAGGTCAGGGCAAGACGGAACCTCACACTCCCTTCGTAAAGAGGGGGAGTGATTGGGAAGATGAAAATGTTCTGGAAGCAGATAGTGGAGATGGTTGCACAGCACTGTGAATGTACCATAGGTCATAATGGTACTTTTTTTTT-----GAGACAGGGTCTCACTGTGTCACCCAGGCTGGCACAGTGCAGTGGTGTAATTACGGCTCACTGCAGCCTCGACCTCCTGGGCTCAAGTGATCCTCCTACCTCAGCCTCCTGAGGCGCTGGGCCTACAGGTGCACCACTTCACCTGGCTAATTGTTTTTATTTTTTGTAGAGACAAGATCTCACTATGTGTTCCAGGCTCTAGTCTTGAATTCCTGGGCTCAAGCAATCCTCCTACCTCTGCCTCCAAATGTGCTGGGACTATAGGCGTGAGCCATTGTGCCTGGCCTATAATGGCACATTTTATGTTATGTGTATTTTACCACAATTTTAAAAAGAGGAAAGGCGTGACATCTAAAAGCGGACAAGGATTTACCAAAATCCTACCCAACGGTTTCGTTTTGGGTTGATGAAAATGTTCTGGAAGCAGAGGTGGTGACTGCCACCGAACTGATCGCTTCAAATTGGGTAACCTCATGCAACATGAATTTCACCTCAATTAAAAAAAAACAGGCCAGGCGTGGTGGCTCACGCCTATAATCCCAGCACTTTGGGAAGCAGAGGTGGGTGGATCATGAGGTCAGGAGATAGAGACCATCTTGGCTAACACAGTGAAACCCTGTCTCTACTAAAAATACAAAAAAATCAGCCGGGCCTGGTGGCGGGTGCCCATGGTCCCAGCTACTCAGAAGGCTGAGGCAGGAGAATCGGTTGAATCCAGGAGGCGGAGGTTGCAGTGAGCCGAGATCTCGCCACTGCACTACAGCCTGGGCGACACAGCCAGACTCCGTCTCAAAAACAAACAAACAAACAAACAAACAAAGAAA----AAAAAACAGCACTATGCCTGGGCTGGGGGTCCTGGGTCACCCCACCCTGCATCAGGACTGGCTGCCGGCCCTTCTCTCCAG
>144_Hpi_F_L_1
GTAAGGGTGCGAGGGCAGGAGATGGATTGGGCAGGGTCAGACTCTGTGACCTTAAGGCAAATCACTTCCTTTCTCTGGGCCCCTCTGAGCGTGCAATGTCTATCAATGTATGAATGTGGCTGCAACGTAGGAATGGCTCTGTGGTCCCTGAACCTCTGGAAACATATTTGTCCCAAGCACCATCAGGTCACAGGAGCACACGGAGCTGAGGCCATGAGCACAGCTGTCAGTGAACGCACAGC------------------GTGTTTGCATTCCAGGTCTCTTTCTTGCACATGCTGCCCCACCCCGCCCCCCACCTTTCAGAGGCTGCTTGGGTCATAGATCCACCTGGGCCTACAGAGCACATGTCCTGGCCAGGCCAAGCAAGTGGCTCAAATGTTTGATTAGGATGGACTGGATGGGACAGCATTTCACTGTTTTATCGACAAGCTTGTGAGTAAGTTCTCGTGGTGTTTGGAGAGGGAATGTTCTTTCCTCCAGAACGTTCCACAATTCTAGAAAACAAACCTTGTGGAAGCCTGTCTCTGTCTCCCACCCTCCTCATGCCGCCATGCCCCACACAGCTGCCCGGTATCAAACATGTGTGGCGAGCTGACCCTGGTGGAGGCTCTCCCGCGGGTTATCTCATTTAATCCTCCAGGCCACCAAGTGAGCAGGGCCCTTTATTTCAGTCACGGCCTAGCTGACCTCAGATAAAAGACTCAGCTCTTCATGGGTGTTCTCAGAAGGTCAGGGCAAGACGGAACCTCACACTCCCTTCGTAAAGAGGGGGAGTGATTGGGAAGATGAAAATGTTCTGGAAGCAGATAGTGGAGATGGTTGCACAGCACTGTGAATGTACCATAGGTCATAATGGTACTTTTTTTTT-----GAGACAGGGTCTCACTGTGTCACCCAGGCTGGCACAGTGCAGTGGTGTAATTACGGCTCACTGCAGCCTCGACCTCCTGGGCTCAAGTGATCCTCCTACCTCAGCCTCCTGAGGCGCTGGGCCTACAGGTGCACCACTTCACCTGGCTAATTGTTTTTATTTTTTGTAGAGACAAGATCTCACTATGTGTTCCAGGCTCTAGTCTTGAATTCCTGGGCTCAAGCAATCCTCCTACCTCTGCCTCCAAATGTGCTGGGACTATAGGCGTGAGCCATTGTGCCTGGCCTATAATGGCACATTTTATGTTATGTGTATTTTACCACAATTTTAAAAAGAGGAAAGGCGTGACATCTAAAAGCGGACAAGGATTTACCAAAATCCTACCCAACGGTTTCGTTTTGGGTTGATGAAAATGTTCTGGAAGCAGAGGTGGTGACTGCCACCGAACTGATCGCTTCAAATTGGGTAACCTCATGCAACATGAATTTCACCTCAATTAAAAAAAAACAGGCCAGGCGTGGTGGCTCACGCCTATAATCCCAGCACTTTGGGAAGCAGAGGTGGGTGGATCATGAGGTCAGGAGATAGAGACCATCTTGGCTAACACAGTGAAACCCTGTCTCTACTAAAAATACAAAAAAATCAGCCGGGCCTGGTGGCGGGTGCCCATGGTCCCAGCTACTCAGAAGGCTGAGGCAGGAGAATCGGTTGAATCCAGGAGGCGGAGGTTGCAGTGAGCCGAGATCTCGCCACTGCACTACAGCCTGGGCGACACAGCCAGACTCCGTCTCAAAAACAAACAAACAAACAAACAAACAAAGAAA----AAAAAACAGCACTATGCCTGGGCTGGGGGTCCTGGGTCACCCCACCCTGCATCAGGACTGGCTGCCGGCCCTTCTCTCCAG
>144_Hpi_F_L_2
GTAAGGGTGCGAGGGCAGGAGATGGATTGGGCAGGGTCAGACTCTGTGACCTTAAGGCAAATCACTTCCTTTCTCTGGGCCCCTCTGAGCGTGCAATGTCTATCAATGTATGAATGTGGCTGCAACGTAGGAATGGCTCTGTGGTCCCTGAACCTCTGGAAACATATTTGTCCCAAGCACCATCAGGTCACAGGAGCACACGGAGCTGAGGCCATGAGCACAGCTGTCAGTGAACGCACAGC------------------GTGTTTGCATTCCAGGTCTCTTTCTTGCACATGCTGCCCCACCCCGCCCCCCACCTTTCAGAGGCTGCTTGGGTCATAGATCCACCTGGGCCTACAGAGCACATGTCCTGGCCAGGCCAAGCAAGTGGCTCAAATGTTTGATTAGGATGGACTGGATGGGACAGCATTTCACTGTTTTATCGACAAGCTTGTGAGTAAGTTCTCGTGGTGTTTGGAGAGGGAATGTTCTTTCCTCCAGAACGTTCCACAATTCTAGAAAACAAACCTTGTGGAAGCCTGTCTCTGTCTCCCACCCTCCTCATGCCGCCATGCCCCACACAGCTGCCCGGTATCAAACATGTGTGGCGAGCTGACCCTGGTGGAGGCTCTCCCGCGGGTTATCTCATTTAATCCTCCAGGCCACCAAGTGAGCAGGGCCCTTTATTTCAGTCACGGCCTAGCTGACCTCAGATAAAAGACTCAGCTCTTCATGGGTGTTCTCAGAAGGTCAGGGCAAGACGGAACCTCACACTCCCTTCGTAAAGAGGGGGAGTGATTGGGAAGATGAAAATGTTCTGGAAGCAGATAGTGGAGATGGTTGCACAGCACTGTGAATGTACCATAGGTCATAATGGTACTTTTTTTTT-----GAGACAGGGTCTCACTGTGTCACCCAGGCTGGCACAGTGCAGTGGTGTAATTACGGCTCACTGCAGCCTCGACCTCCTGGGCTCAAGTGATCCTCCTACCTCAGCCTCCTGAGGCGCTGGGCCTACAGGTGCACCACTTCACCTGGCTAATTGTTTTTATTTTTTGTAGAGACAAGATCTCACTATGTGTTCCAGGCTCTAGTCTTGAATTCCTGGGCTCAAGCAATCCTCCTACCTCTGCCTCCAAATGTGCTGGGACTATAGGCGTGAGCCATTGTGCCTGGCCTATAATGGCACATTTTATGTTATGTGTATTTTACCACAATTTTAAAAAGAGGAAAGGCGTGACATCTAAAAGCGGACAAGGATTTACCAAAATCCTACCCAACGGTTTCGTTTTGGGTTGATGAAAATGTTCTGGAAGCAGAGGTGGTGACTGCCACCGAACTGATCGCTTCAAATTGGGTAACCTCATGCAACATGAATTTCACCTCAATTAAAAAAAAACAGGCCAGGCGTGGTGGCTCACGCCTATAATCCCAGCACTTTGGGAAGCAGAGGTGGGTGGATCATGAGGTCAGGAGATAGAGACCATCTTGGCTAACACAGTGAAACCCTGTCTCTACTAAAAATACAAAAAAATCAGCCGGGCCTGGTGGCGGGTGCCCATGGTCCCAGCTACTCAGAAGGCTGAGGCAGGAGAATCGGTTGAATCCAGGAGGCGGAGGTTGCAGTGAGCCGAGATCTCGCCACTGCACTACAGCCTGGGCGACACAGCCAGACTCCGTCTCAAAAACAAACAAACAAACAAACAAACAAAGAAA----AAAAAACAGCACTATGCCTGGGCTGGGGGTCCTGGGTCACCCCACCCTGCATCAGGACTGGCTGCCGGCCCTTCTCTCCAG
>29_Hpi_M_M
GTAAGGGTGCGAGGGCACGAGATGGATTGGGCAGGGTCAGACTCTGTGACCTTAAGGCAAATCACTTCCTTTCTCTGGGCCCCTCTGAGCGTGCAATGTCTATCAATGTATGAATGTGGCTGCAATGTAGGAATGGCTCTGTGGTCCCCGAACCTCTGGAAACATATTTGTCCCAAGCACCATCAGGTCACAGGAGCACACGGAGCTGAGGCCATGAGCACAGCTGTCAGTGAACGCACAGC------------------GTGTTTGCATTCCAGGTCTCTTTCTTGCACATGCTGCCCCACCCCGCCCCCCACCTTTCAGAGGCTGCTTGGGTCATAGATCCACCTGGGCCTACAGAGCACATGTCCTGGCCAGGCCGAGCAAGTGACTCAAATGTTTGATTAGGATGGACTGGATGGGACAGCATTTCACTGTTTTATCGACAAGCTTGTGAATAAGTTCTCGTGGTGTTTGGAGAGGGAATGTTCTTTCCTCCAGAACGTTCCACAATTCTAGGAAACAAACCTTGTGGAAGCCTGTCTCTGTCTCCCACCCTCCTCATGCCGCCATGCCCCACACAGCTGCCCGGTATCAAACATGTGTGGCGAGCTGACCCTGGTGGAGGCTCTCCCGCGGGTTATCTCATTTAATCCTCCAGGCCACCAAGTGAGCAGGGCCCTTTATTTCAGTCACGGCCTAGCTGACGTCAGATAAAAGACTCAGCTCTTCATGGGTGTTCTCAGAAGGTCAGGGCAAGACGGAACCTCACACTCCCTTCGTAAAGAGGGGGAGTGATTGGGAAGATGAAAATGTTCTGGAAGCAGATAGTGGAGATGGTTGCACAGCACTGTGAATGTACCATAGGTCATAATGGTACTTTTTTTTTTTTTTGAGACAGGGTCTCACTGTGTCACCCAGGCTGGCACAGTGCAGTGGTGTAATTACGGCTCACTGCAGCCTCGACCTCCTGGGCTCAAGTGATCCTCCTACCTCAGCCTCCTGAGGAGCTGGGCCTACAGGTGCACCACTTCACCTGGCTAATTGTTTTTATTTTTTGTAGAGACAAGATCTCACTGTGTGTTCCAGGCTCTAGTCTTGAACTCCTGGGCTCAAGCAATCCTCCTACCTCTGCCTCCAAATGTGCTGGGACTATAGGCGTGAGCCATTGTGCCTGGCCTATAATGGCACATTTTATGTTATGTGTATTTTACCACAATTTTAAAAAGAGGAAAGGCGTGACATCTAAAAGCGGACAAGGATTTACCAAAATCCTACCCAACGGTTTTGTTTTGGGTTGATGAAAATGTTCTGGAAGCAGAGGTGGTGACTGCCACCGAACTGATCGCTTCAAATTGGGTAACCTCATGCAACATGAATTTCACCTCAATTAAAAAAAA-CAAACC------------------------------------------------------------------------------CCACCCGAGTTA-----------------------------------------------------------------------------------------------------------------------------------------------------------------------------------------------------------------------------------------GCACCATGCCTGGGCTGGGGGTCCTGGGTCACCCCACCCTGCATCAGGACTGGCTGCCGGCCCTTCTCTCCAG
>49_Hpi_M_M
GTAAGGGTGCGAGGGCACGAGATGGATTGGGCAGGGTCAGACTCTGTGACCTTAAGGCAAATCACTTCCTTTCTCTGGGCCCCTCTGAGCGTGCAATGTCTATCAATGTATGAATGTGGCTGCAATGTAGGAATGGCTCTGTGGTCCCCGAACCTCTGGAAACATATTTGTCCCAAGCACCATCAGGTCACAGGAGCACACGGAGCTGAGGCCATGAGCACAGCTGTCAGTGAACGCACAGC------------------GTGTTTGCATTCCAGGTCTCTTTCTTGCACATGCTGCCCCACCCCGCCCCCCACCTTTCAGAGGCTGCTTGGGTCATAGATCCACCTGGGCCTACAGAGCACATGTCCTGGCCAGGCCGAGCAAGTGACTCAAATGTTTGATTAGGATGGACTGGATGGGACAGCATTTCACTGTTTTATCGACAAGCTTGTGAATAAGTTCTCGTGGTGTTTGGAGAGGGAATGTTCTTTCCTCCAGAACGTTCCACAATTCTAGGAAACAAACCTTGTGGAAGCCTGTCTCTGTCTCCCACCCTCCTCATGCCGCCATGCCCCACACAGCTGCCCGGTATCAAACATGTGTGGCGAGCTGACCCTGGTGGAGGCTCTCCCGCGGGTTATCTCATTTAATCCTCCAGGCCACCAAGTGAGCAGGGCCCTTTATTTCAGTCACGGCCTAGCTGACGTCAGATAAAAGACTCAGCTCTTCATGGGTGTTCTCAGAAGGTCAGGGCAAGACGGAACCTCACACTCCCTTCGTAAAGAGGGGGAGTGATTGGGAAGATGAAAATGTTCTGGAAGCAGATAGTGGAGATGGTTGCACAGCACTGTGAATGTACCATAGGTCATAATGGTACTTTTTTTTTTTTTTGAGACAGGGTCTCACTGTGTCACCCAGGCTGGCACAGTGCAGTGGTGTAATTACGGCTCACTGCAGCCTCGACCTCCTGGGCTCAAGTGATCCTCCTACCTCAGCCTCCTGAGGAGCTGGGCCTACAGGTGCACCACTTCACCTGGCTAATTGTTTTTATTTTTTGTAGAGACAAGATCTCACTGTGTGTTCCAGGCTCTAGTCTTGAACTCCTGGGCTCAAGCAATCCTCCTACCTCTGCCTCCAAATGTGCTGGGACTATAGGCGTGAGCCATTGTGCCTGGCCTATAATGGCACATTTTATGTTATGTGTATTTTACCACAATTTTAAAAAGAGGAAAGGCGTGACATCTAAAAGCGGACAAGGATTTACCAAAATCCTACCCAACGGTTTTGTTTTGGGTTGATGAAAATGTTCTGGAAGCAGAGGTGGTGACTGCCACCGAACTGATCGCTTCAAATTGGGTAACCTCATGCAACATGAATTTCACCTCAATTAAAAAAAA-CAAACC------------------------------------------------------------------------------CCACCCGAGTTA-----------------------------------------------------------------------------------------------------------------------------------------------------------------------------------------------------------------------------------------GCACCATGCCTGGGCTGGGGGTCCTGGGTCACCCCACCCTGCATCAGGACTGGCTGCCGGCCCTTCTCTCCAG
>50_Hpi_M_M
GTAAGGGTGCGAGGGCACGAGATGGATTGGGCAGGGTCAGACTCTGTGACCTTAAGGCAAATCACTTCCTTTCTCTGGGCCCCTCTGAGCGTGCAATGTCTATCAATGTATGAATGTGGCTGCAATGTAGGAATGGCTCTGTGGTCCCCGAACCTCTGGAAACATATTTGTCCCAAGCACCATCAGGTCACAGGAGCACACGGAGCTGAGGCCATGAGCACAGCTGTCAGTGAACGCACAGC------------------GTGTTTGCATTCCAGGTCTCTTTCTTGCACATGCTGCCCCACCCCGCCCCCCACCTTTCAGAGGCTGCTTGGGTCATAGATCCACCTGGGCCTACAGAGCACATGTCCTGGCCAGGCCGAGCAAGTGACTCAAATGTTTGATTAGGATGGACTGGATGGGACAGCATTTCACTGTTTTATCGACAAGCTTGTGAATAAGTTCTCGTGGTGTTTGGAGAGGGAATGTTCTTTCCTCCAGAACGTTCCACAATTCTAGGAAACAAACCTTGTGGAAGCCTGTCTCTGTCTCCCACCCTCCTCATGCCGCCATGCCCCACACAGCTGCCCGGTATCAAACATGTGTGGCGAGCTGACCCTGGTGGAGGCTCTCCCGCGGGTTATCTCATTTAATCCTCCAGGCCACCAAGTGAGCAGGGCCCTTTATTTCAGTCACGGCCTAGCTGACGTCAGATAAAAGACTCAGCTCTTCATGGGTGTTCTCAGAAGGTCAGGGCAAGACGGAACCTCACACTCCCTTCGTAAAGAGGGGGAGTGATTGGGAAGATGAAAATGTTCTGGAAGCAGATAGTGGAGATGGTTGCACAGCACTGTGAATGTACCATAGGTCATAATGGTACTTTTTTTTTTTTTTGAGACAGGGTCTCACTGTGTCACC-AGGCTGGCACAGTGCAGTGGTGTAATTACGGCTCACTGCAGCCTCGACCTCCTGGGCTCAAGTGATCCTCCTACCTCAGCCTCCTGAGGAGCTGGGCCTACAGGTGCACCACTTCACCTGGCTAATTGTTTTTATTTTTTGTAGAGACAAGATCTCACTGTGTGTTCCAGGCTCTAGTCTTGAACTCCTGGGCTCAAGCAATCCTCCTACCTCTGCCTCCAAATGTGCTGGGACTATAGGCGTGAGCCATTGTGCCTGGCCTATAATGGCACATTTTATGTTATGTGTATTTTACCACAATTTTAAAAAGAGGAAAGGCGTGACATCTAAAAGCGGACAAGGATTTACCAAAATCCTACCCAACGGTTTTGTTTTGGGTTGATGAAAATGTTCTGGAAGCAGAGGTGGTGACTGCCACCGAACTGATCGCTTCAAATTGGGTAACCTCATGCAACATGAATTTCACCTCAATTAAAAAAAA-CAAACC------------------------------------------------------------------------------CCACCCGAGTTA-----------------------------------------------------------------------------------------------------------------------------------------------------------------------------------------------------------------------------------------GCACCATGCCTGGGCTGGGGGTCCTGGGTCACCCCACCCTGCATCAGGACTGGCTGCCGGCCCTTCTCTCCAG
>109_Hpi_M_M
GTAAGGGTGCGAGGGCACGAGATGGATTGGGCAGGGTCAGACTCTGTGACCTTAAGGCAAATCACTTCCTTTCTCTGGGCCCCTCTGAGCGTGCAATGTCTATCAATGTATGAATGTGGCTGCAATGTAGGAATGGCTCTGTGGTCCCCGAACCTCTGGAAACATATTTGTCCCAAGCACCATCAGGTCACAGGAGCACACGGAGCTGAGGCCATGAGCACAGCTGTCAGTGAACGCACAGC------------------GTGTTTGCATTCCAGGTCTCTTTCTTGCACATGCTGCCCCACCCCGCCCCCCACCTTTCAGAGGCTGCTTGGGTCATAGATCCACCTGGGCCTACAGAGCACATGTCCTGGCCAGGCCGAGCAAGTGACTCAAATGTTTGATTAGGATGGACTGGATGGGACAGCATTTCACTGTTTTATCGACAAGCTTGTGAATAAGTTCTCGTGGTGTTTGGAGAGGGAATGTTCTTTCCTCCAGAACGTTCCACAATTCTAGGAAACAAACCTTGTGGAAGCCTGTCTCTGTCTCCCACCCTCCTCATGCCGCCATGCCCCACACAGCTGCCCGGTATCAAACATGTGTGGCGAGCTGACCCTGGTGGAGGCTCTCCCGCGGGTTATCTCATTTAATCCTCCAGGCCACCAAGTGAGCAGGGCCCTTTATTTCAGTCACGGCCTAGCTGACGTCAGATAAAAGACTCAGCTCTTCATGGGTGTTCTCAGAAGGTCAGGGCAAGACGGAACCTCACACTCCCTTCGTAAAGAGGGGGAGTGATTGGGAAGATGAAAATGTTCTGGAAGCAGATAGTGGAGATGGTTGCACAGCACTGTGAATGTACCATAGGTCATAATGGTACTTTTTTTTTTTTTTGAGACAGGGTCTCACTGTGTCACCCAGGCTGGCACAGTGCAGTGGTGTAATTACGGCTCACTGCAGCCTCGACCTCCTGGGCTCAAGTGATCCTCCTACCTCAGCCTCCTGAGGAGCTGGGCCTACAGGTGCACCACTTCACCTGGCTAATTGTTTTTATTTTTTGTAGAGACAAGATCTCACTGTGTGTTCCAGGCTCTAGTCTTGAACTCCTGGGCTCAAGCAATCCTCCTACCTCTGCCTCCAAATGTGCTGGGACTATAGGCGTGAGCCATTGTGCCTGGCCTATAATGGCACATTTTATGTTATGTGTATTTTACCACAATTTTAAAAAGAGGAAAGGCGTGACATCTAAAAGCGGACAAGGATTTACCAAAATCCTACCCAACGGTTTTGTTTTGGGTTGATGAAAATGTTCTGGAAGCAGAGGTGGTGACTGCCACCGAACTGATCGCTTCAAATTGGGTAACCTCATGCAACATGAATTTCACCTCAATTAAAAAAAA-CAAACC------------------------------------------------------------------------------CCACCCGAGTTA-----------------------------------------------------------------------------------------------------------------------------------------------------------------------------------------------------------------------------------------GCACCATGCCTGGGCTGGGGGTCCTGGGTCACCCCACCCTGCATCAGGACTGGCTGCCGGCCCTTCTCTCCAG
>113_Hpi_M_M
GTAAGGGTGCGAGGGCACGAGATGGATTGGGCAGGGTCAGACTCTGTGACCTTAAGGCAAATCACTTCCTTTCTCTGGGCCCCTCTGAGCGTGCAATGTCTATCAATGTATGAATGTGGCTGCAATGTAGGAATGGCTCTGTGGTCCCCGAACCTCTGGAAACATATTTGTCCCAAGCACCATCAGGTCACAGGAGCACACGGAGCTGAGGCCATGAGCACAGCTGTCAGTGAACGCACAGC------------------GTGTTTGCATTCCAGGTCTCTTTCTTGCACATGCTGCCCCACCCCGCCCCCCACCTTTCAGAGGCTGCTTGGGTCATAGATCCACCTGGGCCTACAGAGCACATGTCCTGGCCAGGCCGAGCAAGTGACTCAAATGTTTGATTAGGATGGACTGGATGGGACAGCATTTCACTGTTTTATCGACAAGCTTGTGAATAAGTTCTCGTGGTGTTTGGAGAGGGAATGTTCTTTCCTCCAGAACGTTCCACAATTCTAGGAAACAAACCTTGTGGAAGCCTGTCTCTGTCTCCCACCCTCCTCATGCCGCCATGCCCCACACAGCTGCCCGGTATCAAACATGTGTGGCGAGCTGACCCTGGTGGAGGCTCTCCCGCGGGTTATCTCATTTAATCCTCCAGGCCACCAAGTGAGCAGGGCCCTTTATTTCAGTCACGGCCTAGCTGACGTCAGATAAAAGACTCAGCTCTTCATGGGTGTTCTCAGAAGGTCAGGGCAAGACGGAACCTCACACTCCCTTCGTAAAGAGGGGGAGTGATTGGGAAGATGAAAATGTTCTGGAAGCAGATAGTGGAGATGGTTGCACAGCACTGTGAATGTACCATAGGTCATAATGGTACTTTTTTTTTTTTTTGAGACAGGGTCTCACTGTGTCACCCAGGCTGGCACAGTGCAGTGGTGTAATTACGGCTCACTGCAGCCTCGACCTCCTGGGCTCAAGTGATCCTCCTACCTCAGCCTCCTGAGGAGCTGGGCCTACAGGTGCACCACTTCACCTGGCTAATTGTTTTTATTTTTTGTAGAGACAAGATCTCACTGTGTGTTCCAGGCTCTAGTCTTGAACTCCTGGGCTCAAGCAATCCTCCTACCTCTGCCTCCAAATGTGCTGGGACTATAGGCGTGAGCCATTGTGCCTGGCCTATAATGGCACATTTTATGTTATGTGTATTTTACCACAATTTTAAAAAGAGGAAAGGCGTGACATCTAAAAGCGGACAAGGATTTACCAAAATCCTACCCAACGGTTTTGTTTTGGGTTGATGAAAATGTTCTGGAAGCAGAGGTGGTGACTGCCACCGAACTGATCGCTTCAAATTGGGTAACCTCATGCAACATGAATTTCACCTCAATTAAAAAAAA-CAAACC------------------------------------------------------------------------------CCACCCGAGTTA-----------------------------------------------------------------------------------------------------------------------------------------------------------------------------------------------------------------------------------------GCACCATGCCTGGGCTGGGGGTCCTGGGTCACCCCACCCTGCATCAGGACTGGCTGCCGGCCCTTCTCTCCAG
>114_Hpi_M_M_1
GTAAGGGTGCGAGGGCACGAGATGGATTGGGCAGGGTCAGACTCTGTGACCTTAAGGCAAATCACTTCCTTTCTCTGGGCCCCTCTGAGCGTGCAATGTCTATCAATGTATGAATGTGGCTGCAATGTAGGAATGGCTCTGTGGTCCCCGAACCTCTGGAAACATATTTGTCCCAAGCACCATCAGGTCACAGGAGCACACGGAGCTGAGGCCATGAGCACAGCTGTCAGTGAACGCACAGC------------------GTGTTTGCATTCCAGGTCTCTTTCTTGCACATGCTGCCCCACCCCGCCCCCCACCTTTCAGAGGCTGCTTGGGTCATAGATCCACCTGGGCCTACAGAGCACATGTCCTGGCCAGGCCGAGCAAGTGACTCAAATGTTTGATTAGGATGGACTGGATGGGACAGCATTTCACTGTTTTATCGACAAGCTTGTGAATAAGTTCTCGTGGTGTTTGGAGAGGGAATGTTCTTTCCTCCAGAACGTTCCACAATTCTAGGAAACAAACCTTGTGGAAGCCTGTCTCTGTCTCCCACCCTCCTCATGCCGCCATGCCCCACACAGCTGCCCGGTATCAAACATGTGTGGCGAGCTGACCCTGGTGGAGGCTCTCCCGCGGGTTATCTCATTTAATCCTCCAGGCCACCAAGTGAGCAGGGCCCTTTATTTCAGTCACGGCCTAGCTGACGTCAGATAAAAGACTCAGCTCTTCATGGGTGTTCTCAGAAGGTCAGGGCAAGACGGAACCTCACACTCCCTTCGTAAAGAGGGGGAGTGATTGGGAAGATGAAAATGTTCTGGAAGCAGATAGTGGAGATGGTTGCACAGCACTGTGAATGTACCATAGGTCATAATGGTACTTTTTTTTTTTTTTGAGACAGGGTCTCACTGTGTCACCCAGGCTGGCACAGTGCAGTGGTGTAATTACGGCTCACTGCAGCCTCGACCTCCTGGGCTCAAGTGATCCTCCTACCTCAGCCTCCTGAGGAGCTGGGCCTACAGGTGCACCACTTCACCTGGCTAATTGTTTTTATTTTTTGTAGAGACAAGATCTCACTGTGTGTTCCAGGCTCTAGTCTTGAACTCCTGGGCTCAAGCAATCCTCCTACCTCTGCCTCCAAATGTGCTGGGACTATAGGCGTGAGCCATTGTGCCTGGCCTATAATGGCACATTTTATGTTATGTGTATTTTACCACAATTTTAAAAAGAGGAAAGGCGTGACATCTAAAAGCGGACAAGGATTTACCAAAATCCTACCCAACGGTTTTGTTTTGGGTTGATGAAAATGTTCTGGAAGCAGAGGTGGTGACTGCCACCGAACTGATCGCTTCAAATTGGGTAACCTCATGCAACATGAATTTCACCTCAATTAAAAAAAA-CAAACC------------------------------------------------------------------------------CCACCCGAGTTA-----------------------------------------------------------------------------------------------------------------------------------------------------------------------------------------------------------------------------------------GCACCATGCCTGGGCTGGGGGTCCTGGGTCACCCCACCCTGCATCAGGACTGGCTGCCGGCCCTTCTCTCCAG
>114_Hpi_M_M_2
GTAAGGGTGCGAGGGCACGAGATGGATTGGGCAGGGTCAGACTCTGTGACCTTAAGGCAAATCACTTCCTTTCTCTGGGCCCCTCTGAGCGTGCAATGTCTATCAATGTATGAATGTGGCTGCAATGTAGGAATGGCTCTGTGGTCCCCGAACCTCTGGAAACATATTTGTCCCAAGCACCATCAGGTCACAGGAGCACACGGAGCTGAGGCCATGAGCACAGCTGTCAGTGAACGCACAGC------------------GTGTTTGCATTCCAGGTCTCTTTCTTGCACATGCTGCCCCACCCCGCCCCCCACCTTTCAGAGGCTGCTTGGGTCATAGATCCACCTGGGCCTACAGAGCACATGTCCTGGCCAGGCCGAGCAAGTGACTCAAATGTTTGATTAGGATGGACTGGATGGGACAGCATTTCACTGTTTTATCGACAAGCTTGTGAATAAGTTCTCGTGGTGTTTGGAGAGGGAATGTTCTTTCCTCCAGAACGTTCCACAATTCTAGGAAACAAACCTTGTGGAAGCCTGTCTCTGTCTCCCACCCTCCTCATGCCGCCATGCCCCACACAGCTGCCCGGTATCAAACATGTGTGGCGAGCTGACCCTGGTGGAGGCTCTCCCGCGGGTTATCTCATTTAATCCTCCAGGCCACCAAGTGAGCAGGGCCCTTTATTTCAGTCACGGCCTAGCTGACGTCAGATAAAAGACTCAGCTCTTCATGGGTGTTCTCAGAAGGTCAGGGCAAGACGGAACCTCACACTCCCTTCGTAAAGAGGGGGAGTGATTGGGAAGATGAAAATGTTCTGGAAGCAGATAGTGGAGATGGTTGCACAGCACTGTGAATGTACCATAGGTCATAATGGTACTTTTTTTTTTTTTTGAGACAGGGTCTCACTGTGTCACCCAGGCTGGCACAGTGCAGTGGTGTAATTACGGCTCACTGCAGCCTCGACCTCCTGGGCTCAAGTGATCCTCCTACCTCAGCCTCCTGAGGAGCTGGGCCTACAGGTGCACCACTTCACCTGGCTAATTGTTTTTATTTTTTGTAGAGACAAGATCTCACTGTGTGTTCCAGGCTCTAGTCTTGAACTCCTGGGCTCAAGCAATCCTCCTACCTCTGCCTCCAAATGTGCTGGGACTATAGGCGTGAGCCATTGTGCCTGGCCTATAATGGCACATTTTATGTTATGTGTATTTTACCACAATTTTAAAAAGAGGAAAGGCGTGACATCTAAAAGCGGACAAGGATTTACCAAAATCCTACCCAACGGTTTTGTTTTGGGTTGATGAAAATGTTCTGGAAGCAGAGGTGGTGACTGCCACCGAACTGATCGCTTCAAATTGGGTAACCTCATGCAACATGAATTTCACCTCAATTAAAAAAAA-CAAACC------------------------------------------------------------------------------CCACCCGAGTTA-----------------------------------------------------------------------------------------------------------------------------------------------------------------------------------------------------------------------------------------GCACCATGCCTGGGCTGGGGGTCCTGGGTCACCCCACCCTGCATCAGGACTGGCTGCCGGCCCTTCTCTCCAG
>124_Hpi_M_M
GTAAGGGTGCGAGGGCACGAGATGGATTGGGCAGGGTCAGACTCTGTGACCTTAAGGCAAATCACTTCCTTTCTCTGGGCCCCTCTGAGCGTGCAATGTCTATCAATGTATGAATGTGGCTGCAATGTAGGAATGGCTCTGTGGTCCCCGAACCTCTGGAAACATATTTGTCCCAAGCACCATCAGGTCACAGGAGCACACGGAGCTGAGGCCATGAGCACAGCTGTCAGTGAACGCACAGC------------------GTGTTTGCATTCCAGGTCTCTTTCTTGCACATGCTGCCCCACCCCGCCCCCCACCTTTCAGAGGCTGCTTGGGTCATAGATCCACCTGGGCCTACAGAGCACATGTCCTGGCCAGGCCGAGCAAGTGACTCAAATGTTTGATTAGGATGGACTGGATGGGACAGCATTTCACTGTTTTATCGACAAGCTTGTGAATAAGTTCTCGTGGTGTTTGGAGAGGGAATGTTCTTTCCTCCAGAACGTTCCACAATTCTAGGAAACAAACCTTGTGGAAGCCTGTCTCTGTCTCCCACCCTCCTCATGCCGCCATGCCCCACACAGCTGCCCGGTATCAAACATGTGTGGCGAGCTGACCCTGGTGGAGGCTCTCCCGCGGGTTATCTCATTTAATCCTCCAGGCCACCAAGTGAGCAGGGCCCTTTATTTCAGTCACGGCCTAGCTGACGTCAGATAAAAGACTCAGCTCTTCATGGGTGTTCTCAGAAGGTCAGGGCAAGACGGAACCTCACACTCCCTTCGTAAAGAGGGGGAGTGATTGGGAAGATGAAAATGTTCTGGAAGCAGATAGTGGAGATGGTTGCACAGCACTGTGAATGTACCATAGGTCATAATGGTACTTTTTTTTTTTTTTGAGACAGGGTCTCACTGTGTCACCCAGGCTGGCACAGTGCAGTGGTGTAATTACGGCTCACTGCAGCCTCGACCTCCTGGGCTCAAGTGATCCTCCTACCTCAGCCTCCTGAGGAGCTGGGCCTACAGGTGCACCACTTCACCTGGCTAATTGTTTTTATTTTTTGTAGAGACAAGATCTCACTGTGTGTTCCAGGCTCTAGTCTTGAACTCCTGGGCTCAAGCAATCCTCCTACCTCTGCCTCCAAATGTGCTGGGACTATAGGCGTGAGCCATTGTGCCTGGCCTATAATGGCACATTTTATGTTATGTGTATTTTACCACAATTTTAAAAAGAGGAAAGGCGTGACATCTAAAAGCGGACAAGGATTTACCAAAATCCTACCCAACGGTTTTGTTTTGGGTTGATGAAAATGTTCTGGAAGCAGAGGTGGTGACTGCCACCGAACTGATCGCTTCAAATTGGGTAACCTCATGCAACATGAATTTCACCTCAATTAAAAAAAA-CAAACC------------------------------------------------------------------------------CCACCCGAGTTA-----------------------------------------------------------------------------------------------------------------------------------------------------------------------------------------------------------------------------------------GCACCATGCCTGGGCTGGGGGTCCTGGGTCACCCCACCCTGCATCAGGACTGGCTGCCGGCCCTTCTCTCCAG
>128_Hpi_M_M
GTAAGGGTGCGAGGGCACGAGATGGATTGGGCAGGGTCAGACTCTGTGACCTTAAGGCAAATCACTTCCTTTCTCTGGGCCCCTCTGAGCGTGCAATGTCTATCAATGTATGAATGTGGCTGCAATGTAGGAATGGCTCTGTGGTCCCCGAACCTCTGGAAACATATTTGTCCCAAGCACCATCAGGTCACAGGAGCACACGGAGCTGAGGCCATGAGCACAGCTGTCAGTGAACGCACAGC------------------GTGTTTGCATTCCAGGTCTCTTTCTTGCACATGCTGCCCCACCCCGCCCCCCACCTTTCAGAGGCTGCTTGGGTCATAGATCCACCTGGGCCTACAGAGCACATGTCCTGGCCAGGCCGAGCAAGTGACTCAAATGTTTGATTAGGATGGACTGGATGGGACAGCATTTCACTGTTTTATCGACAAGCTTGTGAATAAGTTCTCGTGGTGTTTGGAGAGGGAATGTTCTTTCCTCCAGAACGTTCCACAATTCTAGGAAACAAACCTTGTGGAAGCCTGTCTCTGTCTCCCACCCTCCTCATGCCGCCATGCCCCACACAGCTGCCCGGTATCAAACATGTGTGGCGAGCTGACCCTGGTGGAGGCTCTCCCGCGGGTTATCTCATTTAATCCTCCAGGCCACCAAGTGAGCAGGGCCCTTTATTTCAGTCACGGCCTAGCTGACGTCAGATAAAAGACTCAGCTCTTCATGGGTGTTCTCAGAAGGTCAGGGCAAGACGGAACCTCACACTCCCTTCGTAAAGAGGGGGAGTGATTGGGAAGATGAAAATGTTCTGGAAGCAGATAGTGGAGATGGTTGCACAGCACTGTGAATGTACCATAGGTCATAATGGTACTTTTTTTTTTTTTTGAGACAGGGTCTCACTGTGTCACCCAGGCTGGCACAGTGCAGTGGTGTAATTACGGCTCACTGCAGCCTCGACCTCCTGGGCTCAAGTGATCCTCCTACCTCAGCCTCCTGAGGAGCTGGGCCTACAGGTGCACCACTTCACCTGGCTAATTGTTTTTATTTTTTGTAGAGACAAGATCTCACTGTGTGTTCCAGGCTCTAGTCTTGAACTCCTGGGCTCAAGCAATCCTCCTACCTCTGCCTCCAAATGTGCTGGGACTATAGGCGTGAGCCATTGTGCCTGGCCTATAATGGCACATTTTATGTTATGTGTATTTTACCACAATTTTAAAAAGAGGAAAGGCGTGACATCTAAAAGCGGACAAGGATTTACCAAAATCCTACCCAACGGTTTTGTTTTGGGTTGATGAAAATGTTCTGGAAGCAGAGGTGGTGACTGCCACCGAACTGATCGCTTCAAATTGGGTAACCTCATGCAACATGAATTTCACCTCAATTAAAAAAAA-CAAACC------------------------------------------------------------------------------CCACCCGAGTTA-----------------------------------------------------------------------------------------------------------------------------------------------------------------------------------------------------------------------------------------GCACCATGCCTGGGCTGGGGGTCCTGGGTCACCCCACCCTGCATCAGGACTGGCTGCCGGCCCTTCTCTCCAG
>130_Hpi_M_M
GTAAGGGTGCGAGGGCACGAGATGGATTGGGCAGGGTCAGACTCTGTGACCTTAAGGCAAATCACTTCCTTTCTCTGGGCCCCTCTGAGCGTGCAATGTCTATCAATGTATGAATGTGGCTGCAATGTAGGAATGGCTCTGTGGTCCCCGAACCTCTGGAAACATATTTGTCCCAAGCACCATCAGGTCACAGGAGCACACGGAGCTGAGGCCATGAGCACAGCTGTCAGTGAACGCACAGC------------------GTGTTTGCATTCCAGGTCTCTTTCTTGCACATGCTGCCCCACCCCGCCCCCCACCTTTCAGAGGCTGCTTGGGTCATAGATCCACCTGGGCCTACAGAGCACATGTCCTGGCCAGGCCGAGCAAGTGACTCAAATGTTTGATTAGGATGGACTGGATGGGACAGCATTTCACTGTTTTATCGACAAGCTTGTGAATAAGTTCTCGTGGTGTTTGGAGAGGGAATGTTCTTTCCTCCAGAACGTTCCACAATTCTAGGAAACAAACCTTGTGGAAGCCTGTCTCTGTCTCCCACCCTCCTCATGCCGCCATGCCCCACACAGCTGCCCGGTATCAAACATGTGTGGCGAGCTGACCCTGGTGGAGGCTCTCCCGCGGGTTATCTCATTTAATCCTCCAGGCCACCAAGTGAGCAGGGCCCTTTATTTCAGTCACGGCCTAGCTGACGTCAGATAAAAGACTCAGCTCTTCATGGGTGTTCTCAGAAGGTCAGGGCAAGACGGAACCTCACACTCCCTTCGTAAAGAGGGGGAGTGATTGGGAAGATGAAAATGTTCTGGAAGCAGATAGTGGAGATGGTTGCACAGCACTGTGAATGTACCATAGGTCATAATGGTACTTTTTTTTTTTTTTGAGACAGGGTCTCACTGTGTCACCCAGGCTGGCACAGTGCAGTGGTGTAATTACGGCTCACTGCAGCCTCGACCTCCTGGGCTCAAGTGATCCTCCTACCTCAGCCTCCTGAGGAGCTGGGCCTACAGGTGCACCACTTCACCTGGCTAATTGTTTTTATTTTTTGTAGAGACAAGATCTCACTGTGTGTTCCAGGCTCTAGTCTTGAACTCCTGGGCTCAAGCAATCCTCCTACCTCTGCCTCCAAATGTGCTGGGACTATAGGCGTGAGCCATTGTGCCTGGCCTATAATGGCACATTTTATGTTATGTGTATTTTACCACAATTTTAAAAAGAGGAAAGGCGTGACATCTAAAAGCGGACAAGGATTTACCAAAATCCTACCCAACGGTTTTGTTTTGGGTTGATGAAAATGTTCTGGAAGCAGAGGTGGTGACTGCCACCGAACTGATCGCTTCAAATTGGGTAACCTCATGCAACATGAATTTCACCTCAATTAAAAAAAA-CAAACC------------------------------------------------------------------------------CCACCCGAGTTA-----------------------------------------------------------------------------------------------------------------------------------------------------------------------------------------------------------------------------------------GCACCATGCCTGGGCTGGGGGTCCTGGGTCACCCCACCCTGCATCAGGACTGGCTGCCGGCCCTTCTCTCCAG
>141_Hpi_M_M
GTAAGGGTGCGAGGGCACGAGATGGATTGGGCAGGGTCAGACTCTGTGACCTTAAGGCAAATCACTTCCTTTCTCTGGGCCCCTCTGAGCGTGCAATGTCTATCAATGTATGAATGTGGCTGCAATGTAGGAATGGCTCTGTGGTCCCCGAACCTCTGGAAACATATTTGTCCCAAGCACCATCAGGTCACAGGAGCACACGGAGCTGAGGCCATGAGCACAGCTGTCAGTGAACGCACAGC------------------GTGTTTGCATTCCAGGTCTCTTTCTTGCACATGCTGCCCCACCCCGCCCCCCACCTTTCAGAGGCTGCTTGGGTCATAGATCCACCTGGGCCTACAGAGCACATGTCCTGGCCAGGCCGAGCAAGTGACTCAAATGTTTGATTAGGATGGACTGGATGGGACAGCATTTCACTGTTTTATCGACAAGCTTGTGAATAAGTTCTCGTGGTGTTTGGAGAGGGAATGTTCTTTCCTCCAGAACGTTCCACAATTCTAGGAAACAAACCTTGTGGAAGCCTGTCTCTGTCTCCCACCCTCCTCATGCCGCCATGCCCCACACAGCTGCCCGGTATCAAACATGTGTGGCGAGCTGACCCTGGTGGAGGCTCTCCCGCGGGTTATCTCATTTAATCCTCCAGGCCACCAAGTGAGCAGGGCCCTTTATTTCAGTCACGGCCTAGCTGACGTCAGATAAAAGACTCAGCTCTTCATGGGTGTTCTCAGAAGGTCAGGGCAAGACGGAACCTCACACTCCCTTCGTAAAGAGGGGGAGTGATTGGGAAGATGAAAATGTTCTGGAAGCAGATAGTGGAGATGGTTGCACAGCACTGTGAATGTACCATAGGTCATAATGGTACTTTTTTTTTTTTTTGAGACAGGGTCTCACTGTGTCACCCAGGCTGGCACAGTGCAGTGGTGTAATTACGGCTCACTGCAGCCTCGACCTCCTGGGCTCAAGTGATCCTCCTACCTCAGCCTCCTGAGGAGCTGGGCCTACAGGTGCACCACTTCACCTGGCTAATTGTTTTTATTTTTTGTAGAGACAAGATCTCACTGTGTGTTCCAGGCTCTAGTCTTGAACTCCTGGGCTCAAGCAATCCTCCTACCTCTGCCTCCAAATGTGCTGGGACTATAGGCGTGAGCCATTGTGCCTGGCCTATAATGGCACATTTTATGTTATGTGTATTTTACCACAATTTTAAAAAGAGGAAAGGCGTGACATCTAAAAGCGGACAAGGATTTACCAAAATCCTACCCAACGGTTTTGTTTTGGGTTGATGAAAATGTTCTGGAAGCAGAGGTGGTGACTGCCACCGAACTGATCGCTTCAAATTGGGTAACCTCATGCAACATGAATTTCACCTCAATTAAAAAAAA-CAAACC------------------------------------------------------------------------------CCACCCGAGTTA-----------------------------------------------------------------------------------------------------------------------------------------------------------------------------------------------------------------------------------------GCACCATGCCTGGGCTGGGGGTCCTGGGTCACCCCACCCTGCATCAGGACTGGCTGCCGGCCCTTCTCTCCAG
>30_Hpi_F_M_1
GTAAGGGTGCGAGGGCACGAGATGGATTGGGCAGGGTCAGACTCTGTGACCTTAAGGCAAATCACTTCCTTTCTCTGGGCCCCTCTGAGCGTGCAATGTCTATCAATGTATGAATGTGGCTGCAATGTAGGAATGGCTCTGTGGTCCCCGAACCTCTGGAAACATATTTGTCCCAAGCACCATCAGGTCACAGGAGCACACGGAGCTGAGGCCATGAGCACAGCTGTCAGTGAACGCACAGC------------------GTGTTTGCATTCCAGGTCTCTTTCTTGCACATGCTGCCCCACCCCGCCCCCCACCTTTCAGAGGCTGCTTGGGTCATAGATCCACCTGGGCCTACAGAGCACATGTCCTGGCCAGGCCGAGCAAGTGACTCAAATGTTTGATTAGGATGGACTGGATGGGACAGCATTTCACTGTTTTATCGACAAGCTTGTGAATAAGTTCTCGTGGTGTTTGGAGAGGGAATGTTCTTTCCTCCAGAACGTTCCACAATTCTAGGAAACAAACCTTGTGGAAGCCTGTCTCTGTCTCCCACCCTCCTCATGCCGCCATGCCCCACACAGCTGCCCGGTATCAAACATGTGTGGCGAGCTGACCCTGGTGGAGGCTCTCCCGCGGGTTATCTCATTTAATCCTCCAGGCCACCAAGTGAGCAGGGCCCTTTATTTCAGTCACGGCCTAGCTGACGTCAGATAAAAGACTCAGCTCTTCATGGGTGTTCTCAGAAGGTCAGGGCAAGACGGAACCTCACACTCCCTTCGTAAAGAGGGGGAGTGATTGGGAAGATGAAAATGTTCTGGAAGCAGATAGTGGAGATGGTTGCACAGCACTGTGAATGTACCATAGGTCATAATGGTACTTTTTTTTTTTTTTGAGACAGGGTCTCACTGTGTCACCCAGGCTGGCACAGTGCAGTGGTGTAATTACGGCTCACTGCAGCCTCGACCTCCTGGGCTCAAGTGATCCTCCTACCTCAGCCTCCTGAGGAGCTGGGCCTACAGGTGCACCACTTCACCTGGCTAATTGTTTTTATTTTTTGTAGAGACAAGATCTCACTGTGTGTTCCAGGCTCTAGTCTTGAACTCCTGGGCTCAAGCAATCCTCCTACCTCTGCCTCCAAATGTGCTGGGACTATAGGCGTGAGCCATTGTGCCTGGCCTATAATGGCACATTTTATGTTATGTGTATTTTACCACAATTTTAAAAAGAGGAAAGGCGTGACATCTAAAAGCGGACAAGGATTTACCAAAATCCTACCCAACGGTTTTGTTTTGGGTTGATGAAAATGTTCTGGAAGCAGAGGTGGTGACTGCCACCGAACTGATCGCTTCAAATTGGGTAACCTCATGCAACATGAATTTCACCTCAATTAAAAAAAA-CAAACC------------------------------------------------------------------------------CCACCCGAGTTA-----------------------------------------------------------------------------------------------------------------------------------------------------------------------------------------------------------------------------------------GCACCATGCCTGGGCTGGGGGTCCTGGGTCACCCCACCCTGCATCAGGACTGGCTGCCGGCCCTTCTCTCCAG
>30_Hpi_F_M_2
GTAAGGGTGCGAGGGCACGAGATGGATTGGGCAGGGTCAGACTCTGTGACCTTAAGGCAAATCACTTCCTTTCTCTGGGCCCCTCTGAGCGTGCAATGTCTATCAATGTATGAATGTGGCTGCAATGTAGGAATGGCTCTGTGGTCCCCGAACCTCTGGAAACATATTTGTCCCAAGCACCATCAGGTCACAGGAGCACACGGAGCTGAGGCCATGAGCACAGCTGTCAGTGAACGCACAGC------------------GTGTTTGCATTCCAGGTCTCTTTCTTGCACATGCTGCCCCACCCCGCCCCCCACCTTTCAGAGGCTGCTTGGGTCATAGATCCACCTGGGCCTACAGAGCACATGTCCTGGCCAGGCCGAGCAAGTGACTCAAATGTTTGATTAGGATGGACTGGATGGGACAGCATTTCACTGTTTTATCGACAAGCTTGTGAATAAGTTCTCGTGGTGTTTGGAGAGGGAATGTTCTTTCCTCCAGAACGTTCCACAATTCTAGGAAACAAACCTTGTGGAAGCCTGTCTCTGTCTCCCACCCTCCTCATGCCGCCATGCCCCACACAGCTGCCCGGTATCAAACATGTGTGGCGAGCTGACCCTGGTGGAGGCTCTCCCGCGGGTTATCTCATTTAATCCTCCAGGCCACCAAGTGAGCAGGGCCCTTTATTTCAGTCACGGCCTAGCTGACGTCAGATAAAAGACTCAGCTCTTCATGGGTGTTCTCAGAAGGTCAGGGCAAGACGGAACCTCACACTCCCTTCGTAAAGAGGGGGAGTGATTGGGAAGATGAAAATGTTCTGGAAGCAGATAGTGGAGATGGTTGCACAGCACTGTGAATGTACCATAGGTCATAATGGTACTTTTTTTTTTTTTTGAGACAGGGTCTCACTGTGTCACCCAGGCTGGCACAGTGCAGTGGTGTAATTACGGCTCACTGCAGCCTCGACCTCCTGGGCTCAAGTGATCCTCCTACCTCAGCCTCCTGAGGAGCTGGGCCTACAGGTGCACCACTTCACCTGGCTAATTGTTTTTATTTTTTGTAGAGACAAGATCTCACTGTGTGTTCCAGGCTCTAGTCTTGAACTCCTGGGCTCAAGCAATCCTCCTACCTCTGCCTCCAAATGTGCTGGGACTATAGGCGTGAGCCATTGTGCCTGGCCTATAATGGCACATTTTATGTTATGTGTATTTTACCACAATTTTAAAAAGAGGAAAGGCGTGACATCTAAAAGCGGACAAGGATTTACCAAAATCCTACCCAACGGTTTTGTTTTGGGTTGATGAAAATGTTCTGGAAGCAGAGGTGGTGACTGCCACCGAACTGATCGCTTCAAATTGGGTAACCTCATGCAACATGAATTTCACCTCAATTAAAAAAAA-CAAACC------------------------------------------------------------------------------CCACCCGAGTTA-----------------------------------------------------------------------------------------------------------------------------------------------------------------------------------------------------------------------------------------GCACCATGCCTGGGCTGGGGGTCCTGGGTCACCCCACCCTGCATCAGGACTGGCTGCCGGCCCTTCTCTCCAG
>51_Hpi_F_M_1
GTAAGGGTGCGAGGGCACGAGATGGATTGGGCAGGGTCAGACTCTGTGACCTTAAGGCAAATCACTTCCTTTCTCTGGGCCCCTCTGAGCGTGCAATGTCTATCAATGTATGAATGTGGCTGCAATGTAGGAATGGCTCTGTGGTCCCCGAACCTCTGGAAACATATTTGTCCCAAGCACCATCAGGTCACAGGAGCACACGGAGCTGAGGCCATGAGCACAGCTGTCAGTGAACGCACAGC------------------GTGTTTGCATTCCAGGTCTCTTTCTTGCACATGCTGCCCCACCCCGCCCCCCACCTTTCAGAGGCTGCTTGGGTCATAGATCCACCTGGGCCTACAGAGCACATGTCCTGGCCAGGCCGAGCAAGTGACTCAAATGTTTGATTAGGATGGACTGGATGGGACAGCATTTCACTGTTTTATCGACAAGCTTGTGAATAAGTTCTCGTGGTGTTTGGAGAGGGAATGTTCTTTCCTCCAGAACGTTCCACAATTCTAGGAAACAAACCTTGTGGAAGCCTGTCTCTGTCTCCCACCCTCCTCATGCCGCCATGCCCCACACAGCTGCCCGGTATCAAACATGTGTGGCGAGCTGACCCTGGTGGAGGCTCTCCCGCGGGTTATCTCATTTAATCCTCCAGGCCACCAAGTGAGCAGGGCCCTTTATTTCAGTCACGGCCTAGCTGACGTCAGATAAAAGACTCAGCTCTTCATGGGTGTTCTCAGAAGGTCAGGGCAAGACGGAACCTCACACTCCCTTCGTAAAGAGGGGGAGTGATTGGGAAGATGAAAATGTTCTGGAAGCAGATAGTGGAGATGGTTGCACAGCACTGTGAATGTACCATAGGTCATAATGGTACTTTTTTTTTTTTTTGAGACAGGGTCTCACTGTGTCACC-AGGCTGGCACAGTGCAGTGGTGTAATTACGGCTCACTGCAGCCTCGACCTCCTGGGCTCAAGTGATCCTCCTACCTCAGCCTCCTGAGGAGCTGGGCCTACAGGTGCACCACTTCACCTGGCTAATTGTTTTTATTTTTTGTAGAGACAAGATCTCACTGTGTGTTCCAGGCTCTAGTCTTGAACTCCTGGGCTCAAGCAATCCTCCTACCTCTGCCTCCAAATGTGCTGGGACTATAGGCGTGAGCCATTGTGCCTGGCCTATAATGGCACATTTTATGTTATGTGTATTTTACCACAATTTTAAAAAGAGGAAAGGCGTGACATCTAAAAGCGGACAAGGATTTACCAAAATCCTACCCAACGGTTTTGTTTTGGGTTGATGAAAATGTTCTGGAAGCAGAGGTGGTGACTGCCACCGAACTGATCGCTTCAAATTGGGTAACCTCATGCAACATGAATTTCACCTCAATTAAAAAAAA-CAAACC------------------------------------------------------------------------------CCACCCGAGTTA-----------------------------------------------------------------------------------------------------------------------------------------------------------------------------------------------------------------------------------------GCACCATGCCTGGGCTGGGGGTCCTGGGTCACCCCACCCTGCATCAGGACTGGCTGCCGGCCCTTCTCTCCAG
>51_Hpi_F_M_2
GTAAGGGTGCGAGGGCACGAGATGGATTGGGCAGGGTCAGACTCTGTGACCTTAAGGCAAATCACTTCCTTTCTCTGGGCCCCTCTGAGCGTGCAATGTCTATCAATGTATGAATGTGGCTGCAATGTAGGAATGGCTCTGTGGTCCCCGAACCTCTGGAAACATATTTGTCCCAAGCACCATCAGGTCACAGGAGCACACGGAGCTGAGGCCATGAGCACAGCTGTCAGTGAACGCACAGC------------------GTGTTTGCATTCCAGGTCTCTTTCTTGCACATGCTGCCCCACCCCGCCCCCCACCTTTCAGAGGCTGCTTGGGTCATAGATCCACCTGGGCCTACAGAGCACATGTCCTGGCCAGGCCGAGCAAGTGACTCAAATGTTTGATTAGGATGGACTGGATGGGACAGCATTTCACTGTTTTATCGACAAGCTTGTGAATAAGTTCTCGTGGTGTTTGGAGAGGGAATGTTCTTTCCTCCAGAACGTTCCACAATTCTAGGAAACAAACCTTGTGGAAGCCTGTCTCTGTCTCCCACCCTCCTCATGCCGCCATGCCCCACACAGCTGCCCGGTATCAAACATGTGTGGCGAGCTGACCCTGGTGGAGGCTCTCCCGCGGGTTATCTCATTTAATCCTCCAGGCCACCAAGTGAGCAGGGCCCTTTATTTCAGTCACGGCCTAGCTGACGTCAGATAAAAGACTCAGCTCTTCATGGGTGTTCTCAGAAGGTCAGGGCAAGACGGAACCTCACACTCCCTTCGTAAAGAGGGGGAGTGATTGGGAAGATGAAAATGTTCTGGAAGCAGATAGTGGAGATGGTTGCACAGCACTGTGAATGTACCATAGGTCATAATGGTACTTTTTTTTTTTTTTGAGACAGGGTCTCACTGTGTCACC-AGGCTGGCACAGTGCAGTGGTGTAATTACGGCTCACTGCAGCCTCGACCTCCTGGGCTCAAGTGATCCTCCTACCTCAGCCTCCTGAGGAGCTGGGCCTACAGGTGCACCACTTCACCTGGCTAATTGTTTTTATTTTTTGTAGAGACAAGATCTCACTGTGTGTTCCAGGCTCTAGTCTTGAACTCCTGGGCTCAAGCAATCCTCCTACCTCTGCCTCCAAATGTGCTGGGACTATAGGCGTGAGCCATTGTGCCTGGCCTATAATGGCACATTTTATGTTATGTGTATTTTACCACAATTTTAAAAAGAGGAAAGGCGTGACATCTAAAAGCGGACAAGGATTTACCAAAATCCTACCCAACGGTTTTGTTTTGGGTTGATGAAAATGTTCTGGAAGCAGAGGTGGTGACTGCCACCGAACTGATCGCTTCAAATTGGGTAACCTCATGCAACATGAATTTCACCTCAATTAAAAAAAA-CAAACC------------------------------------------------------------------------------CCACCCGAGTTA-----------------------------------------------------------------------------------------------------------------------------------------------------------------------------------------------------------------------------------------GCACCATGCCTGGGCTGGGGGTCCTGGGTCACCCCACCCTGCATCAGGACTGGCTGCCGGCCCTTCTCTCCAG
>117_Hpi_F_M_1
GTAAGGGTGCGAGGGCACGAGATGGATTGGGCAGGGTCAGACTCTGTGACCTTAAGGCAAATCACTTCCTTTCTCTGGGCCCCTCTGAGCGTGCAATGTCTATCAATGTATGAATGTGGCTGCAATGTAGGAATGGCTCTGTGGTCCCCGAACCTCTGGAAACATATTTGTCCCAAGCACCATCAGGTCACAGGAGCACACGGAGCTGAGGCCATGAGCACAGCTGTCAGTGAACGCACAGC------------------GTGTTTGCATTCCAGGTCTCTTTCTTGCACATGCTGCCCCACCCCGCCCCCCACCTTTCAGAGGCTGCTTGGGTCATAGATCCACCTGGGCCTACAGAGCACATGTCCTGGCCAGGCCGAGCAAGTGACTCAAATGTTTGATTAGGATGGACTGGATGGGACAGCATTTCACTGTTTTATCGACAAGCTTGTGAATAAGTTCTCGTGGTGTTTGGAGAGGGAATGTTCTTTCCTCCAGAACGTTCCACAATTCTAGGAAACAAACCTTGTGGAAGCCTGTCTCTGTCTCCCACCCTCCTCATGCCGCCATGCCCCACACAGCTGCCCGGTATCAAACATGTGTGGCGAGCTGACCCTGGTGGAGGCTCTCCCGCGGGTTATCTCATTTAATCCTCCAGGCCACCAAGTGAGCAGGGCCCTTTATTTCAGTCACGGCCTAGCTGACGTCAGATAAAAGACTCAGCTCTTCATGGGTGTTCTCAGAAGGTCAGGGCAAGACGGAACCTCACACTCCCTTCGTAAAGAGGGGGAGTGATTGGGAAGATGAAAATGTTCTGGAAGCAGATAGTGGAGATGGTTGCACAGCACTGTGAATGTACCATAGGTCATAATGGTACTTTTTTTTTTTTTTGAGACAGGGTCTCACTGTGTCACCCAGGCTGGCACAGTGCAGTGGTGTAATTACGGCTCACTGCAGCCTCGACCTCCTGGGCTCAAGTGATCCTCCTACCTCAGCCTCCTGAGGAGCTGGGCCTACAGGTGCACCACTTCACCTGGCTAATTGTTTTTATTTTTTGTAGAGACAAGATCTCACTGTGTGTTCCAGGCTCTAGTCTTGAACTCCTGGGCTCAAGCAATCCTCCTACCTCTGCCTCCAAATGTGCTGGGACTATAGGCGTGAGCCATTGTGCCTGGCCTATAATGGCACATTTTATGTTATGTGTATTTTACCACAATTTTAAAAAGAGGAAAGGCGTGACATCTAAAAGCGGACAAGGATTTACCAAAATCCTACCCAACGGTTTTGTTTTGGGTTGATGAAAATGTTCTGGAAGCAGAGGTGGTGACTGCCACCGAACTGATCGCTTCAAATTGGGTAACCTCATGCAACATGAATTTCACCTCAATTAAAAAAAA-CAAACC------------------------------------------------------------------------------CCACCCGAGTTA-----------------------------------------------------------------------------------------------------------------------------------------------------------------------------------------------------------------------------------------GCACCATGCCTGGGCTGGGGGTCCTGGGTCACCCCACCCTGCATCAGGACTGGCTGCCGGCCCTTCTCTCCAG
>117_Hpi_F_M_2
GTAAGGGTGCGAGGGCACGAGATGGATTGGGCAGGGTCAGACTCTGTGACCTTAAGGCAAATCACTTCCTTTCTCTGGGCCCCTCTGAGCGTGCAATGTCTATCAATGTATGAATGTGGCTGCAATGTAGGAATGGCTCTGTGGTCCCCGAACCTCTGGAAACATATTTGTCCCAAGCACCATCAGGTCACAGGAGCACACGGAGCTGAGGCCATGAGCACAGCTGTCAGTGAACGCACAGC------------------GTGTTTGCATTCCAGGTCTCTTTCTTGCACATGCTGCCCCACCCCGCCCCCCACCTTTCAGAGGCTGCTTGGGTCATAGATCCACCTGGGCCTACAGAGCACATGTCCTGGCCAGGCCGAGCAAGTGACTCAAATGTTTGATTAGGATGGACTGGATGGGACAGCATTTCACTGTTTTATCGACAAGCTTGTGAATAAGTTCTCGTGGTGTTTGGAGAGGGAATGTTCTTTCCTCCAGAACGTTCCACAATTCTAGGAAACAAACCTTGTGGAAGCCTGTCTCTGTCTCCCACCCTCCTCATGCCGCCATGCCCCACACAGCTGCCCGGTATCAAACATGTGTGGCGAGCTGACCCTGGTGGAGGCTCTCCCGCGGGTTATCTCATTTAATCCTCCAGGCCACCAAGTGAGCAGGGCCCTTTATTTCAGTCACGGCCTAGCTGACGTCAGATAAAAGACTCAGCTCTTCATGGGTGTTCTCAGAAGGTCAGGGCAAGACGGAACCTCACACTCCCTTCGTAAAGAGGGGGAGTGATTGGGAAGATGAAAATGTTCTGGAAGCAGATAGTGGAGATGGTTGCACAGCACTGTGAATGTACCATAGGTCATAATGGTACTTTTTTTTTTTTTTGAGACAGGGTCTCACTGTGTCACCCAGGCTGGCACAGTGCAGTGGTGTAATTACGGCTCACTGCAGCCTCGACCTCCTGGGCTCAAGTGATCCTCCTACCTCAGCCTCCTGAGGAGCTGGGCCTACAGGTGCACCACTTCACCTGGCTAATTGTTTTTATTTTTTGTAGAGACAAGATCTCACTGTGTGTTCCAGGCTCTAGTCTTGAACTCCTGGGCTCAAGCAATCCTCCTACCTCTGCCTCCAAATGTGCTGGGACTATAGGCGTGAGCCATTGTGCCTGGCCTATAATGGCACATTTTATGTTATGTGTATTTTACCACAATTTTAAAAAGAGGAAAGGCGTGACATCTAAAAGCGGACAAGGATTTACCAAAATCCTACCCAACGGTTTTGTTTTGGGTTGATGAAAATGTTCTGGAAGCAGAGGTGGTGACTGCCACCGAACTGATCGCTTCAAATTGGGTAACCTCATGCAACATGAATTTCACCTCAATTAAAAAAAA-CAAACC------------------------------------------------------------------------------CCACCCGAGTTA-----------------------------------------------------------------------------------------------------------------------------------------------------------------------------------------------------------------------------------------GCACCATGCCTGGGCTGGGGGTCCTGGGTCACCCCACCCTGCATCAGGACTGGCTGCCGGCCCTTCTCTCCAG
>125_Hpi_F_M_1
GTAAGGGTGCGAGGGCACGAGATGGATTGGGCAGGGTCAGACTCTGTGACCTTAAGGCAAATCACTTCCTTTCTCTGGGCCCCTCTGAGCGTGCAATGTCTATCAATGTATGAATGTGGCTGCAATGTAGGAATGGCTCTGTGGTCCCCGAACCTCTGGAAACATATTTGTCCCAAGCACCATCAGGTCACAGGAGCACACGGAGCTGAGGCCATGAGCACAGCTGTCAGTGAACGCACAGC------------------GTGTTTGCATTCCAGGTCTCTTTCTTGCACATGCTGCCCCACCCCGCCCCCCACCTTTCAGAGGCTGCTTGGGTCATAGATCCACCTGGGCCTACAGAGCACATGTCCTGGCCAGGCCGAGCAAGTGACTCAAATGTTTGATTAGGATGGACTGGATGGGACAGCATTTCACTGTTTTATCGACAAGCTTGTGAATAAGTTCTCGTGGTGTTTGGAGAGGGAATGTTCTTTCCTCCAGAACGTTCCACAATTCTAGGAAACAAACCTTGTGGAAGCCTGTCTCTGTCTCCCACCCTCCTCATGCCGCCATGCCCCACACAGCTGCCCGGTATCAAACATGTGTGGCGAGCTGACCCTGGTGGAGGCTCTCCCGCGGGTTATCTCATTTAATCCTCCAGGCCACCAAGTGAGCAGGGCCCTTTATTTCAGTCACGGCCTAGCTGACGTCAGATAAAAGACTCAGCTCTTCATGGGTGTTCTCAGAAGGTCAGGGCAAGACGGAACCTCACACTCCCTTCGTAAAGAGGGGGAGTGATTGGGAAGATGAAAATGTTCTGGAAGCAGATAGTGGAGATGGTTGCACAGCACTGTGAATGTACCATAGGTCATAATGGTACTTTTTTTTTTTTTTGAGACAGGGTCTCACTGTGTCACCCAGGCTGGCACAGTGCAGTGGTGTAATTACGGCTCACTGCAGCCTCGACCTCCTGGGCTCAAGTGATCCTCCTACCTCAGCCTCCTGAGGAGCTGGGCCTACAGGTGCACCACTTCACCTGGCTAATTGTTTTTATTTTTTGTAGAGACAAGATCTCACTGTGTGTTCCAGGCTCTAGTCTTGAACTCCTGGGCTCAAGCAATCCTCCTACCTCTGCCTCCAAATGTGCTGGGACTATAGGCGTGAGCCATTGTGCCTGGCCTATAATGGCACATTTTATGTTATGTGTATTTTACCACAATTTTAAAAAGAGGAAAGGCGTGACATCTAAAAGCGGACAAGGATTTACCAAAATCCTACCCAACGGTTTTGTTTTGGGTTGATGAAAATGTTCTGGAAGCAGAGGTGGTGACTGCCACCGAACTGATCGCTTCAAATTGGGTAACCTCATGCAACATGAATTTCACCTCAATTAAAAAAAA-CAAACC------------------------------------------------------------------------------CCACCCGAGTTA-----------------------------------------------------------------------------------------------------------------------------------------------------------------------------------------------------------------------------------------GCACCATGCCTGGGCTGGGGGTCCTGGGTCACCCCACCCTGCATCAGGACTGGCTGCCGGCCCTTCTCTCCAG
>125_Hpi_F_M_2
GTAAGGGTGCGAGGGCACGAGATGGATTGGGCAGGGTCAGACTCTGTGACCTTAAGGCAAATCACTTCCTTTCTCTGGGCCCCTCTGAGCGTGCAATGTCTATCAATGTATGAATGTGGCTGCAATGTAGGAATGGCTCTGTGGTCCCCGAACCTCTGGAAACATATTTGTCCCAAGCACCATCAGGTCACAGGAGCACACGGAGCTGAGGCCATGAGCACAGCTGTCAGTGAACGCACAGC------------------GTGTTTGCATTCCAGGTCTCTTTCTTGCACATGCTGCCCCACCCCGCCCCCCACCTTTCAGAGGCTGCTTGGGTCATAGATCCACCTGGGCCTACAGAGCACATGTCCTGGCCAGGCCGAGCAAGTGACTCAAATGTTTGATTAGGATGGACTGGATGGGACAGCATTTCACTGTTTTATCGACAAGCTTGTGAATAAGTTCTCGTGGTGTTTGGAGAGGGAATGTTCTTTCCTCCAGAACGTTCCACAATTCTAGGAAACAAACCTTGTGGAAGCCTGTCTCTGTCTCCCACCCTCCTCATGCCGCCATGCCCCACACAGCTGCCCGGTATCAAACATGTGTGGCGAGCTGACCCTGGTGGAGGCTCTCCCGCGGGTTATCTCATTTAATCCTCCAGGCCACCAAGTGAGCAGGGCCCTTTATTTCAGTCACGGCCTAGCTGACGTCAGATAAAAGACTCAGCTCTTCATGGGTGTTCTCAGAAGGTCAGGGCAAGACGGAACCTCACACTCCCTTCGTAAAGAGGGGGAGTGATTGGGAAGATGAAAATGTTCTGGAAGCAGATAGTGGAGATGGTTGCACAGCACTGTGAATGTACCATAGGTCATAATGGTACTTTTTTTTTTTTTTGAGACAGGGTCTCACTGTGTCACCCAGGCTGGCACAGTGCAGTGGTGTAATTACGGCTCACTGCAGCCTCGACCTCCTGGGCTCAAGTGATCCTCCTACCTCAGCCTCCTGAGGAGCTGGGCCTACAGGTGCACCACTTCACCTGGCTAATTGTTTTTATTTTTTGTAGAGACAAGATCTCACTGTGTGTTCCAGGCTCTAGTCTTGAACTCCTGGGCTCAAGCAATCCTCCTACCTCTGCCTCCAAATGTGCTGGGACTATAGGCGTGAGCCATTGTGCCTGGCCTATAATGGCACATTTTATGTTATGTGTATTTTACCACAATTTTAAAAAGAGGAAAGGCGTGACATCTAAAAGCGGACAAGGATTTACCAAAATCCTACCCAACGGTTTTGTTTTGGGTTGATGAAAATGTTCTGGAAGCAGAGGTGGTGACTGCCACCGAACTGATCGCTTCAAATTGGGTAACCTCATGCAACATGAATTTCACCTCAATTAAAAAAAA-CAAACC------------------------------------------------------------------------------CCACCCGAGTTA-----------------------------------------------------------------------------------------------------------------------------------------------------------------------------------------------------------------------------------------GCACCATGCCTGGGCTGGGGGTCCTGGGTCACCCCACCCTGCATCAGGACTGGCTGCCGGCCCTTCTCTCCAG
>140_Hpi_F_M_1
GTAAGGGTGCGAGGGCAGGAGATGGATTGGGCAGGGTCAGACTCTGTGACCTTAAGGCAAATCACTTCCTTTCTCTGGGCCCCTCTGAGCGTGCAATGTCTATCAATGTATGAATGTGGCTGCAATGTAGGAATGGCTCTGTGGTCCCCGAACCTCTGGAAACATATTTGTCCCAAGCACCATCAGGTCACAGGAGCACACGGAGCTGAGGCCATGAGCACAGCTGTCAGTGAACGCACAGC------------------GTGTTTGCATTCCAGGTCTCTTTCTTGCACATGCTGCCCCACCCCGCCCCCCACCTTTCAGAGGCTGCTTGGGTCATAGATCCACCTGGGCCTACAGAGCACATGTCCTGGCCAGGCCGAGCAAGTGACTCAAATGTTTGATTAGGATGGACTGGATGGGACAGCATTTCACTGTTTTATCGACAAGCTTGTGAATAAGTTCTCGTGGTGTTTGGAGAGGGAATGTTCTTTCCTCCAGAACGTTCCACAATTCTAGGAAACAAACCTTGTGGAAGCCTGTCTCTGTCTCCCACCCTCCTCATGCCGCCATGCCCCACACAGCTGCCCGGTATCAAACATGTGTGGCGAGCTGACCCTGGTGGAGGCTCTCCCGCGGGTTATCTCATTTAATCCTCCAGGCCACCAAGTGAGCAGGGCCCTTTATTTCAGTCACGGCCTAGCTGACGTCAGATAAAAGACTCAGCTCTTCATGGGTGTTCTCAGAAGGTCAGGGCAAGACGGAACCTCACACTCCCTTCGTAAAGAGGGGGAGTGATTGGGAAGATGAAAATGTTCTGGAAGCAGATAGTGGAGATGGTTGCACAGCACTGTGAATGTACCATAGGTCATAATGGTACTTTTTTTTTTTTTTGAGACAGGGTCTCACTGTGTCACCCAGGCTGGCACAGTGCAGTGGTGTAATTACGGCTCACTGCAGCCTCGACCTCCTGGGCTCAAGTGATCCTCCTACCTCAGCCTCCTGAGGAGCTGGGCCTACAGGTGCACCACTTCACCTGGCTAATTGTTTTTATTTTTTGTAGAGACAAGATCTCACTGTGTGTTCCAGGCTCTAGTCTTGAACTCCTGGGCTCAAGCAATCCTCCTACCTCTGCCTCCAAATGTGCTGGGACTATAGGCGTGAGCCATTGTGCCTGGCCTATAATGGCACATTTTATGTTATGTGTATTTTACCACAATTTTAAAAAGAGGAAAGGCGTGACATCTAAAAGCGGACAAGGATTTACCAAAATCCTACCCAACGGTTTTGTTTTGGGTTGATGAAAATGTTCTGGAAGCAGAGGTGGTGACTGCCACCGAACTGATCGCTTCAAATTGGGTAACCTCATGCAACATGAATTTCACCTCAATTAAAAAAAA-CAAACC------------------------------------------------------------------------------CCACCCGAGTTA-----------------------------------------------------------------------------------------------------------------------------------------------------------------------------------------------------------------------------------------GCACCATGCCTGGGCTGGGGGTCCTGGGTCACCCCACCCTGCATCAGGACTGGCTGCCGGCCCTTCTCTCCAG
>140_Hpi_F_M_2
GTAAGGGTGCGAGGGCAGGAGATGGATTGGGCAGGGTCAGACTCTGTGACCTTAAGGCAAATCACTTCCTTTCTCTGGGCCCCTCTGAGCGTGCAATGTCTATCAATGTATGAATGTGGCTGCAATGTAGGAATGGCTCTGTGGTCCCCGAACCTCTGGAAACATATTTGTCCCAAGCACCATCAGGTCACAGGAGCACACGGAGCTGAGGCCATGAGCACAGCTGTCAGTGAACGCACAGC------------------GTGTTTGCATTCCAGGTCTCTTTCTTGCACATGCTGCCCCACCCCGCCCCCCACCTTTCAGAGGCTGCTTGGGTCATAGATCCACCTGGGCCTACAGAGCACATGTCCTGGCCAGGCCGAGCAAGTGACTCAAATGTTTGATTAGGATGGACTGGATGGGACAGCATTTCACTGTTTTATCGACAAGCTTGTGAATAAGTTCTCGTGGTGTTTGGAGAGGGAATGTTCTTTCCTCCAGAACGTTCCACAATTCTAGGAAACAAACCTTGTGGAAGCCTGTCTCTGTCTCCCACCCTCCTCATGCCGCCATGCCCCACACAGCTGCCCGGTATCAAACATGTGTGGCGAGCTGACCCTGGTGGAGGCTCTCCCGCGGGTTATCTCATTTAATCCTCCAGGCCACCAAGTGAGCAGGGCCCTTTATTTCAGTCACGGCCTAGCTGACGTCAGATAAAAGACTCAGCTCTTCATGGGTGTTCTCAGAAGGTCAGGGCAAGACGGAACCTCACACTCCCTTCGTAAAGAGGGGGAGTGATTGGGAAGATGAAAATGTTCTGGAAGCAGATAGTGGAGATGGTTGCACAGCACTGTGAATGTACCATAGGTCATAATGGTACTTTTTTTTTTTTTTGAGACAGGGTCTCACTGTGTCACCCAGGCTGGCACAGTGCAGTGGTGTAATTACGGCTCACTGCAGCCTCGACCTCCTGGGCTCAAGTGATCCTCCTACCTCAGCCTCCTGAGGAGCTGGGCCTACAGGTGCACCACTTCACCTGGCTAATTGTTTTTATTTTTTGTAGAGACAAGATCTCACTGTGTGTTCCAGGCTCTAGTCTTGAACTCCTGGGCTCAAGCAATCCTCCTACCTCTGCCTCCAAATGTGCTGGGACTATAGGCGTGAGCCATTGTGCCTGGCCTATAATGGCACATTTTATGTTATGTGTATTTTACCACAATTTTAAAAAGAGGAAAGGCGTGACATCTAAAAGCGGACAAGGATTTACCAAAATCCTACCCAACGGTTTTGTTTTGGGTTGATGAAAATGTTCTGGAAGCAGAGGTGGTGACTGCCACCGAACTGATCGCTTCAAATTGGGTAACCTCATGCAACATGAATTTCACCTCAATTAAAAAAAA-CAAACC------------------------------------------------------------------------------CCACCCGAGTTA-----------------------------------------------------------------------------------------------------------------------------------------------------------------------------------------------------------------------------------------GCACCATGCCTGGGCTGGGGGTCCTGGGTCACCCCACCCTGCATCAGGACTGGCTGCCGGCCCTTCTCTCCAG
>144_Hpi_F_M_1
GTAAGGGTGCGAGGGCAGGAGATGGATTGGGCAGGGTCAGACTCTGTGACCTTAAGGCAAATCACTTCCTTTCTCTGGGCCCCTCTGAGCGTGCAATGTCTATCAATGTATGAATGTGGCTGCAATGTAGGAATGGCTCTGTGGTCCCCGAACCTCTGGAAACATATTTGTCCCAAGCACCATCAGGTCACAGGAGCACACGGAGCTGAGGCCATGAGCACAGCTGTCAGTGAACGCACAGC------------------GTGTTTGCATTCCAGGTCTCTTTCTTGCACATGCTGCCCCACCCCGCCCCCCACCTTTCAGAGGCTGCTTGGGTCATAGATCCACCTGGGCCTACAGAGCACATGTCCTGGCCAGGCCGAGCAAGTGACTCAAATGTTTGATTAGGATGGACTGGATGGGACAGCATTTCACTGTTTTATCGACAAGCTTGTGAATAAGTTCTCGTGGTGTTTGGAGAGGGAATGTTCTTTCCTCCAGAACGTTCCACAATTCTAGGAAACAAACCTTGTGGAAGCCTGTCTCTGTCTCCCACCCTCCTCATGCCGCCATGCCCCACACAGCTGCCCGGTATCAAACATGTGTGGCGAGCTGACCCTGGTGGAGGCTCTCCCGCGGGTTATCTCATTTAATCCTCCAGGCCACCAAGTGAGCAGGGCCCTTTATTTCAGTCACGGCCTAGCTGACGTCAGATAAAAGACTCAGCTCTTCATGGGTGTTCTCAGAAGGTCAGGGCAAGACGGAACCTCACACTCCCTTCGTAAAGAGGGGGAGTGATTGGGAAGATGAAAATGTTCTGGAAGCAGATAGTGGAGATGGTTGCACAGCACTGTGAATGTACCATAGGTCATAATGGTACTTTTTTTTTTTTTTGAGACAGGGTCTCACTGTGTCACCCAGGCTGGCACAGTGCAGTGGTGTAATTACGGCTCACTGCAGCCTCGACCTCCTGGGCTCAAGTGATCCTCCTACCTCAGCCTCCTGAGGAGCTGGGCCTACAGGTGCACCACTTCACCTGGCTAATTGTTTTTATTTTTTGTAGAGACAAGATCTCACTGTGTGTTCCAGGCTCTAGTCTTGAACTCCTGGGCTCAAGCAATCCTCCTACCTCTGCCTCCAAATGTGCTGGGACTATAGGCGTGAGCCATTGTGCCTGGCCTATAATGGCACATTTTATGTTATGTGTATTTTACCACAATTTTAAAAAGAGGAAAGGCGTGACATCTAAAAGCGGACAAGGATTTACCAAAATCCTACCCAACGGTTTTGTTTTGGGTTGATGAAAATGTTCTGGAAGCAGAGGTGGTGACTGCCACCGAACTGATCGCTTCAAATTGGGTAACCTCATGCAACATGAATTTCACCTCAATTAAAAAAAA-CAAACC------------------------------------------------------------------------------CCACCCGAGTTA-----------------------------------------------------------------------------------------------------------------------------------------------------------------------------------------------------------------------------------------GCACCATGCCTGGGCTGGGGGTCCTGGGTCACCCCACCCTGCATCAGGACTGGCTGCCGGCCCTTCTCTCCAG
>144_Hpi_F_M_2
GTAAGGGTGCGAGGGCAGGAGATGGATTGGGCAGGGTCAGACTCTGTGACCTTAAGGCAAATCACTTCCTTTCTCTGGGCCCCTCTGAGCGTGCAATGTCTATCAATGTATGAATGTGGCTGCAATGTAGGAATGGCTCTGTGGTCCCCGAACCTCTGGAAACATATTTGTCCCAAGCACCATCAGGTCACAGGAGCACACGGAGCTGAGGCCATGAGCACAGCTGTCAGTGAACGCACAGC------------------GTGTTTGCATTCCAGGTCTCTTTCTTGCACATGCTGCCCCACCCCGCCCCCCACCTTTCAGAGGCTGCTTGGGTCATAGATCCACCTGGGCCTACAGAGCACATGTCCTGGCCAGGCCGAGCAAGTGACTCAAATGTTTGATTAGGATGGACTGGATGGGACAGCATTTCACTGTTTTATCGACAAGCTTGTGAATAAGTTCTCGTGGTGTTTGGAGAGGGAATGTTCTTTCCTCCAGAACGTTCCACAATTCTAGGAAACAAACCTTGTGGAAGCCTGTCTCTGTCTCCCACCCTCCTCATGCCGCCATGCCCCACACAGCTGCCCGGTATCAAACATGTGTGGCGAGCTGACCCTGGTGGAGGCTCTCCCGCGGGTTATCTCATTTAATCCTCCAGGCCACCAAGTGAGCAGGGCCCTTTATTTCAGTCACGGCCTAGCTGACGTCAGATAAAAGACTCAGCTCTTCATGGGTGTTCTCAGAAGGTCAGGGCAAGACGGAACCTCACACTCCCTTCGTAAAGAGGGGGAGTGATTGGGAAGATGAAAATGTTCTGGAAGCAGATAGTGGAGATGGTTGCACAGCACTGTGAATGTACCATAGGTCATAATGGTACTTTTTTTTTTTTTTGAGACAGGGTCTCACTGTGTCACCCAGGCTGGCACAGTGCAGTGGTGTAATTACGGCTCACTGCAGCCTCGACCTCCTGGGCTCAAGTGATCCTCCTACCTCAGCCTCCTGAGGAGCTGGGCCTACAGGTGCACCACTTCACCTGGCTAATTGTTTTTATTTTTTGTAGAGACAAGATCTCACTGTGTGTTCCAGGCTCTAGTCTTGAACTCCTGGGCTCAAGCAATCCTCCTACCTCTGCCTCCAAATGTGCTGGGACTATAGGCGTGAGCCATTGTGCCTGGCCTATAATGGCACATTTTATGTTATGTGTATTTTACCACAATTTTAAAAAGAGGAAAGGCGTGACATCTAAAAGCGGACAAGGATTTACCAAAATCCTACCCAACGGTTTTGTTTTGGGTTGATGAAAATGTTCTGGAAGCAGAGGTGGTGACTGCCACCGAACTGATCGCTTCAAATTGGGTAACCTCATGCAACATGAATTTCACCTCAATTAAAAAAAA-CAAACC------------------------------------------------------------------------------CCACCCGAGTTA-----------------------------------------------------------------------------------------------------------------------------------------------------------------------------------------------------------------------------------------GCACCATGCCTGGGCTGGGGGTCCTGGGTCACCCCACCCTGCATCAGGACTGGCTGCCGGCCCTTCTCTCCAG
>107_Nle_M_L
GTAAGGGTGCGAGGGCACGAGATGGATTGGGCAGGGTCAGACTCTGTGACCTTAAGGCAAATCACTTCCTTTCTCTGGGCCCCTATGAGCGTGCAATGTCTATCAATGTATGAATGTGGCTGCAATGTAGGAATGGCTCTGTGGTCCCCAAACCTCTGGAAACATATTTGTCCCAAGCACGATCAGGTCACAGGAGCACACGGAGCTGAGGCCATGAGCACAGCTGTCAGTGAACGCACAGC------------------GTGTTTGCATTCCAGGTCTCTTTCTTGCACATGCTGCCCCACCCCGCCCCCCACCTTTCAGAGGCTGCTTGGGTCATAGATCCACCTGGGCCTACAGAGCACATGTCCTGGCCAGGCCAAGCAAGTGGCTCAAATGTTTGATTGGGATGGACTGGATGGGACAGCATTTCACTGTTTTATCGACAAGCTTGTGAATAAGTTCTCGTGGTGTTTGGAGAGGGAATGTTCTTTCCTCCAGAACGTTCCACAATTCTAGGAAACAAACCTTGTGGAAGCCTGTCTCTGTCTCCCACCCTCCTCATGCCGCCATGCCCCACACAGCTGCCCGTTATCAAACATGTGTGGCGAGCTGACCCTGGTGGAGGCTCTCCCGCGGGTTATCTCATTTAATCCTCCAGGCCACCAAGTGAGCAGGGCCCTTTATTTCAGTCACGGCCTAGCTGACCTCAGATAAAAGACTCAGCTCTTCATGGGTGTTCTCAGAAGGTCAGGGCAAGACGGAGCCTCACACTCCCTTCGTAAAGAAGGGGAGTGATTGGGAAGATGAAAATGTTCTGGAAGCAGATAGTGGAGATGGTTGCACAGCACTGTGAAGGTACCATAGGTCATAATGGTACTTTTTTTTTTTT--GAGACAGGGTCTCACTGTGTCACCCAGGCTGGCACAGTGCAGTGGTGTAATTATGGCTCACTGCAGCCTCGACCTCCTGGGCTCAAGTGATCCTCCTACCTCAGCCTCCTGAGGAGCTGGGCCTACAGGTGCACCACTTCACCTGGCTAATTTTTTTTATTTTTTGTAGAGACAAGATCTCACTATGTGTTCCAGGCTCTAGTCTTGAATTCCTGGGCTCAAGCAATCCTCCTACCTCTGCCTCCAAATGTGCTGGGACTATAGGCGTGAGCCATTGTGCCTGGCCTATAATGGCACATTTTATGTTATGTGTATTTTACCACAATTTTAAAAAGAGGAAAGGCATGACATCTAAAAACGGACAAGGATTTACCAAAATCCTACCCAACGGTTTCGTTTTGGGTTGATGAAAATGTTCTGGAAGCAGAGGTGGTGACTGCCACCGAACTGATCGCTTCAAATTGGGTAACCTCATGCAACGTGAATTTCACCTCAATTAAAAAAAA-CAGGCCAGGCGTGGTGGCTCACGCCTATAATCCCAGCACTTTGGGAAGCAGAGGTGGGCGGATCATGAGGTCAGGAGATCGAGACCATCTTGGCTAACACAGTGAAACCCTGTCTCTATTAAAAATACAAAAAAATTAGCCGGGCCTGGTGGTGGGTGCCTATGGTCCCAGCTACTCAGGAGGCTGAGGCAGGAGAATCGGTTCAATCCAGGAGGCGGAGGTTGCAGTGAGCCGAGATCTCGCCACTGCACTCCAGCCTGGGCGACAGAGCCAGACTCCATCTCAAAAACAAACAAACAAACAAACAAA----GAAAAAAAAA----CAGCACCATGCCTGGGCTGGGGGTCGTGGGTCACCCCACCCTGCATCAGGACTGGCTGCCGGCCCTTCTCTCCAG
>111_Nle_M_L
GTAAGGGTGCGAGGGCACGAGATGGATTGGGCAGGGTCAGACTCTGTGACCTTAAGGCAAATCACTTCCTTTCTCTGGGCCCCTCTGAGCGTGCAATGTCTATCAATGTATGAATGTGGCTGCAATGTAGGAATGGCTCTGTGGTCCCCAAACCTCTGGAAACATATTTGTCCCAAGCACGATCAGGTCACAGGAGCACACGGAGCTGAGGCCATGAGCACAGCTGTCAGTGAACGCACAGC------------------GTGTTTGCATTCCAGGTCTCTTTCTTGCACATGCTGCCCCACCCCGCCCCCCACCTTTCAGAGGCTGCTTGGGTCATAGATCCACCTGGGCCTACAGAGCACATGTCCTGGCCAGGCCAAGCAAGTGGCTCAAATGTTTGATTGGGATGGACTGGATGGGACAGCATTTCACTGTTTTATCGACAAGCTTGTGAATAAGTTCTCGTGGTGTTTGGAGAGGGAATGTTCTTTCCTCCAGAACGTTCCACAGTTCTAGGAAACAAACCTTGTGGAAGCCTGTCTCTGTCTCCCACCCTCCTCATGCCGCCATGCCCCACACAGCTGCCCGTTATCAAACATGTGTGGCGAGCTGACCCTGGTGGAGGCTCTCCCGCGGGTTATCTCATTTAATCCTCCAGGCCACCAAGTGAGCAGGGCCCTTTATTTCAGTCACGGCCTAGCTGACCTCAGATAAAAGACTCAGCTCTTCATGGGTGTTCTCAGAAGGTCAGGGCAAGACAGAACCTCACACTCCCTTCGTAAAGAGGGGGAGTGATTGGGAAGATGAAAATGTTCTGGAAGCAGATAGTGGAGATGGTTGCACAGCACTGTGAAGGTACCATAGGTCATAATGGTACTTTTTTTTTTTTTTGAGACAGGGTCTCACTGTGTCACCCAGGCTGGCACAGTGCAGTGGTGTAATTATGGCTCACTGCAGCCTCGACCTCCTGGGCTCAAGTGATCCTCCTACCTCAGCCTCCTGAGGAGCTGGGCCTACAGGTGCACCACTTCACCTGGCTAATTTTTTTTTTTTTTTGTAGAGACAAGATCTCACTATGTGTTCCAGGCTCTAGTCTTGAATTCCTGGGCTCAAGCAATCCTCCTACCTCTGCCTCCAAATGTGCTGGGACTATAGGCGTGAGCCATTGTGCCTGGCCTATAATGGCACATTTTATGTTATGTGTATTTTACCACAATTTTAAAAAGAGGAAAGGCATGACATCTAAAAACGGACAAGGATTTACCAAAATCCTACCCAACGGTTTCGTTTTGGGTTGATGAAAATGTTCTGGAAGCAGAGGTGGTGACTGCCACCGAACTGATCGCTTCAAATTGGGTAACCTCATGCAACGTGAATTTCACCTCAATTAAAAAAAA-CAAACC------------------------------------------------------------------------------CCACCCCAGTTA-----------------------------------------------------------------------------------------------------------------------------------------------------------------------------------------------------------------------------------------GCACCATGCCTGGGCTGGGGGTCCTGGGTCACCCCACCCTGCATCAGGACTGGCTGCCGGCCCTTCTCTCCAG
>112_Nle_M_L
GTAAGGGTGCGAGGGCACGAGATGGATTGGGCAGGGTCAGACTCTGTGACCTTAAGGCAAATCACTTCCTTTCTCTGGGCCCCTCTGAGCGTGCAATGTCTATCAATGTATGAATGTGGCTGCAATGTAGGAATGGCTCTGTGGTCCCCAAACCTCTGGAAACATATTTGTCCCAAGCACGATCAGGTCACAGGAGCACACGGAGCTGAGGCCATGAGCACAGCTGTCAGTGAACGCACAGC------------------GTGTTTGCATTCCAGGTCTCTTTCTTGCACATGCTGCCCCACCCCGCCCCCCACCTTTCAGAGGCTGCTTGGGTCATAGATCCACCTGGGCCTACAGAGCACATGTCCTGGCCAGGCCAAGCAAGTGGCTCAAATGTTTGATTGGGATGGACTGGATGGGACAGCATTTCACTGTTTTATCGACAAGCTTGTGAATAAGTTCTCGTGGTGTTTGGAGAGGGAATGTTCTTTCCTCCAGAACGTTCCACAGTTCTAGGAAACAAACCTTGTGGAAGCCTGTCTCTGTCTCCCACCCTCCTCATGCCGCCATGCCCCACACAGCTGCCCGTTATCAAACATGTGTGGCGAGCTGACCCTGGTGGAGGCTCTCCCGCGGGTTATCTCATTTAATCCTCCAGGCCACCAAGTGAGCAGGGCCCTTTATTTCAGTCACGGCCTAGCTGACCTCAGATAAAAGACTCAGCTCTTCATGGGTGTTCTCAGAAGGTCAGGGCAAGACAGAACCTCACACTCCCTTCGTAAAGAGGGGGAGTGATTGGGAAGATGAAAATGTTCTGGAAGCAGATAGTGGAGATGGTTGCACAGCACTGTGAAGGTACCATAGGTCATAATGGTACTTTTTTTTTTTTTTGAGACAGGGTCTCACTGTGTCACCCAGGCTGGCACAGTGCAGTGGTGTAATTATGGCTCACTGCAGCCTCGACCTCCTGGGCTCAAGTGATCCTCCTACCTCAGCCTCCTGAGGAGCTGGGCCTACAGGTGCACCACTTCACCTGGCTAATTTTTTTTTTTTTTTGTAGAGACAAGATCTCACTATGTGTTCCAGGCTCTAGTCTTGAATTCCTGGGCTCAAGCAATCCTCCTACCTCTGCCTCCAAATGTGCTGGGACTATAGGCGTGAGCCATTGTGCCTGGCCTATAATGGCACATTTTATGTTATGTGTATTTTACCACAATTTTAAAAAGAGGAAAGGCATGACATCTAAAAACGGACAAGGATTTACCAAAATCCTACCCAACGGTTTCGTTTTGGGTTGATGAAAATGTTCTGGAAGCAGAGGTGGTGACTGCCACCGAACTGATCGCTTCAAATTGGGTAACCTCATGCAACGTGAATTTCACCTCAATTAAAAAAAA-CAAACC------------------------------------------------------------------------------CCACCCCAGTTA-----------------------------------------------------------------------------------------------------------------------------------------------------------------------------------------------------------------------------------------GCACCATGCCTGGGCTGGGGGTCCTGGGTCACCCCACCCTGCATCAGGACTGGCTGCCGGCCCTTCTCTCCAG
>115_Nle_M_L
GTAAGGGTGCGAGGGCACGAGATGGATTGGGCAGGGTCAGACTCTGTGACCTTAAGGCAAATCACTTCCTTTCTCTGGGCCCCTCTGAGCGTGCAATGTCTATCAATGTATGAATGTGGCTGCAATGTAGGAATGGCTCTGTGGTCCCCAAACCTCTGGAAACATATTTGTCCCAAGCACGATCAGGTCACAGGAGCACACGGAGCTGAGGCCATGAGCACAGCTGTCAGTGAACGCACAGC------------------GTGTTTGCATTCCAGGTCTCTTTCTTGCACATGCTGCCCCACCCCGCCCCCCACCTTTCAGAGGCTGCTTGGGTCATAGATCCACCTGGGCCTACAGAGCACATGTCCTGGCCAGGCCAAGCAAGTGGCTCAAATGTTTGATTGGGATGGACTGGATGGGACAGCATTTCACTGTTTTATCGACAAGCTTGTGAATAAGTTCTCGTGGTGTTTGGAGAGGGAATGTTCTTTCCTCCAGAACGTTCCACAGTTCTAGGAAACAAACCTTGTGGAAGCCTGTCTCTGTCTCCCACCCTCCTCATGCCGCCATGCCCCACACAGCTGCCCGTTATCAAACATGTGTGGCGAGCTGACCCTGGTGGAGGCTCTCCCGCGGGTTATCTCATTTAATCCTCCAGGCCACCAAGTGAGCAGGGCCCTTTATTTCAGTCACGGCCTAGCTGACCTCAGATAAAAGACTCAGCTCTTCATGGGTGTTCTCAGAAGGTCAGGGCAAGACAGAACCTCACACTCCCTTCGTAAAGAGGGGGAGTGATTGGGAAGATGAAAATGTTCTGGAAGCAGATAGTGGAGATGGTTGCACAGCACTGTGAAGGTACCATAGGTCATAATGGTACTTTTTTTTTTTTTTGAGACAGGGTCTCACTGTGTCACCCAGGCTGGCACAGTGCAGTGGTGTAATTATGGCTCACTGCAGCCTCGACCTCCTGGGCTCAAGTGATCCTCCTACCTCAGCCTCCTGAGGAGCTGGGCCTACAGGTGCACCACTTCACCTGGCTAATTTTTTTTATTTTTTGTAGAGACAAGATCTCACTATGTGTTCCAGGCTCTAGTCTTGAATTCCTGGGCTCAAGCAATCCTCCTACCTCTGCCTCCAAATGTGCTGGGACTATAGGCGTGAGCCATTGTGCCTGGCCTATAATGGCACATTTTATGTTATGTGTATTTTACCACAATTTTAAAAAGAGGAAAGGCATGACATCTAAAAACGGACAAGGATTTACCAAAATCCTACCCAACGGTTTCGTTTTGGGTTGATGAAAATGTTCTGGAAGCAGAGGTGGTGACTGCCACCGAACTGATCGCTTCAAATTGGGTAACCTCATGCAACGTGAATTTCACCTCAATTAAAAAAAA-CAAACC------------------------------------------------------------------------------CCACCCGAGTTA-----------------------------------------------------------------------------------------------------------------------------------------------------------------------------------------------------------------------------------------GCACCATGCCTGGGCTGGGGGTCCTGGGTCACCCCACCCTGCATCAGGACTGGCTGCCGGCCCTTCTCTCCAG
>116_Nle_M_L
GTAAGGGTGCGAGGGCACGAGATGGATTGGGCAGGGTCAGACTCTGTGACCTTAAGGCAAATCACTTCCTTTCTCTGGGCCCCTATGAGCGTGCAATGTCTATCAATGTATGAATGTGGCTGCAATGTAGGAATGGCTCTGTGGTCCCCAAACCTCTGGAAACATATTTGTCCCAAGCACGATCAGGTCACAGGAGCACACGGAGCTGAGGCCATGAGCACAGCTGTCAGTGAACGCACAGC------------------GTGTTTGCATTCCAGGTCTCTTTCTTGCACATGCTGCCCCACCCCGCCCCCCACCTTTCAGAGGCTGCTTGGGTCATAGATCCACCTGGGCCTACAGAGCACATGTCCTGGCCAGGCCAAGCAAGTGGCTCAAATGTTTGATTGGGATGGACTGGATGGGACAGCATTTCACTGTTTTATCGACAAGCTTGTGAATAAGTTCTCGTGGTGTTTGGAGAGGGAATGTTCTTTCCTCCAGAACGTTCCACAATTCTAGGAAACAAACCTTGTGGAAGCCTGTCTCTGTCTCCCACCCTCCTCATGCCGCCATGCCCCACACAGCTGCCCGTTATCAAACATGTGTGGCGAGCTGACCCTGGTGGAGGCTCTCCCGCGGGTTATCTCATTTAATCCTCCAGGCCACCAAGTGAGCAGGGCCCTTTATTTCAGTCACGGCCTAGCTGACCTCAGATAAAAGACTCAGCTCTTCATGGGTGTTCTCAGAAGGTCAGGGCAAGACGGAGCCTCACACTCCCTTCGTAAAGAAGGGGAGTGATTGGGAAGATGAAAATGTTCTGGAAGCAGATAGTGGAGATGGTTGCACAGCACTGTGAAGGTACCATAGGTCATAATGGTACTTTTTTTTTTTT--GAGACAGGGTCTCACTGTGTCACCCAGGCTGGCACAGTGCAGTGGTGTAATTATGGCTCACTGCAGCCTCGACCTCCTGGGCTCAAGTGATCCTCCTACCTCAGCCTCCTGAGGAGCTGGGCCTACAGGTGCACCACTTCACCTGGCTAATTTTTTTTATTTTTTGTAGAGACAAGATCTCACTATGTGTTCCAGGCTCTAGTCTTGAATTCCTGGGCTCAAGCAATCCTCCTACCTCTGCCTCCAAATGTGCTGGGACTATAGGCGTGAGCCATTGTGCCTGGCCTATAATGGCACATTTTATGTTATGTGTATTTTACCACAATTTTAAAAAGAGGAAAGGCATGACATCTAAAAACGGACAAGGATTTACCAAAATCCTACCCAACGGTTTCGTTTTGGGTTGATGAAAATGTTCTGGAAGCAGAGGTGGTGACTGCCACCGAACTGATCGCTTCAAATTGGGTAACCTCATGCAACGTGAATTTCACCTCAATTAAAAAAAA-CAGGCCAGGCGTGGTGGCTCACGCCTATAATCCCAGCACTTTGGGAAGCAGAGGTGGGCGGATCATGAGGTCAGGAGATCGAGACCATCTTGGCTAACACAGTGAAACCCTGTCTCTATTAAAAATACAAAAAAATTAGCCGGGCCTGGTGGTGGGTGCCTATGGTCCCAGCTACTCAGGAGGCTGAGGCAGGAGAATCGGTTCAATCCAGGAGGCGGAGGTTGCAGTGAGCCGAGATCTCGCCACTGCACTCCAGCCTGGGCGACAGAGCCAGACTCCATCTCAAAAACAAACAAACAAACAAACAAA----GAAAAAAAAA----CAGCACCATGCCTGGGCTGGGGGTCGTGGGTCACCCCACCCTGCATCAGGACTGGCTGCCGGCCCTTCTCTCCAG
>118_Nle_F_L_1
GTAAGGGTGCGAGGGCACGAGATGGATTGGGCAGGGTCAGACTCTGTGACCTTAAGGCAAATCACTTCCTTTCTCTGGGCCCCTATGAGCGTGCAATGTCTATCAATGTATGAATGTGGCTGCAATGTAGGAATGGCTCTGTGGTCCCCAAACCTCTGGAAACATATTTGTCCCAAGCACGATCAGGTCACAGGAGCACACGGAGCTGAGGCCATGAGCACAGCTGTCAGTGAACGCACAGC------------------GTGTTTGCATTCCAGGTCTCTTTCTTGCACATGCTGCCCCACCCCGCCCCCCACCTTTCAGAGGCTGCTTGGGTCATAGATCCACCTGGGCCTACAGAGCACATGTCCTGGCCAGGCCAAGCAAGTGGCTCAAATGTTTGATTGGGATGGACTGGATGGGACAGCATTTCACTGTTTTATCGACAAGCTTGTGAATAAGTTCTCGTGGTGTTTGGAGAGGGAATGTTCTTTCCTCCAGAACGTTCCACAATTCTAGGAAACAAACCTTGTGGAAGCCTGTCTCTGTCTCCCACCCTCCTCATGCCGCCATGCCCCACACAGCTGCCCGTTATCAAACATGTGTGGCGAGCTGACCCTGGTGGAGGCTCTCCCGCGGGTTATCTCATTTAATCCTCCAGGCCACCAAGTGAGCAGGGCCCTTTATTTCAGTCACGGCCTAGCTGACCTCAGATAAAAGACTCAGCTCTTCATGGGTGTTCTCAGAAGGTCAGGGCAAGACGGAGCCTCACACTCCCTTCGTAAAGAAGGGGAGTGATTGGGAAGATGAAAATGTTCTGGAAGCAGATAGTGGAGATGGTTGCACAGCACTGTGAAGGTACCATAGGTCATAATGGTACTTTTTTTTTTTT--GAGACAGGGTCTCACTGTGTCACCCAGGCTGGCACAGTGCAGTGGTGTAATTATGGCTCACTGCAGCCTCGACCTCCTGGGCTCAAGTGATCCTCCTACCTCAGCCTCCTGAGGAGCTGGGCCTACAGGTGCACCACTTCACCTGGCTAATTTTTTTTATTTTTTGTAGAGACAAGATCTCACTATGTGTTCCAGGCTCTAGTCTTGAATTCCTGGGCTCAAGCAATCCTCCTACCTCTGCCTCCAAATGTGCTGGGACTATAGGCGTGAGCCATTGTGCCTGGCCTATAATGGCACATTTTATGTTATGTGTATTTTACCACAATTTTAAAAAGAGGAAAGGCATGACATCTAAAAACGGACAAGGATTTACCAAAATCCTACCCAACGGTTTCGTTTTGGGTTGATGAAAATGTTCTGGAAGCAGAGGTGGTGACTGCCACCGAACTGATCGCTTCAAATTGGGTAACCTCATGCAACGTGAATTTCACCTCAATTAAAAAAAA-CAGGCCAGGCGTGGTGGCTCACGCCTATAATCCCAGCACTTTGGGAAGCAGAGGTGGGCGGATCATGAGGTCAGGAGATCGAGACCATCTTGGCTAACACAGTGAAACCCTGTCTCTATTAAAAATACAAAAAAATTAGCCGGGCCTGGTGGTGGGTGCCTATGGTCCCAGCTACTCAGGAGGCTGAGGCAGGAGAATCGGTTCAATCCAGGAGGCGGAGGTTGCAGTGAGCCGAGATCTCGCCACTGCACTCCAGCCTGGGCGACAGAGCCAGACTCCATCTCAAAAACAAACAAACAAACAAACAAA----GAAAAAAAAA----CAGCACCATGCCTGGGCTGGGGGTCGTGGGTCACCCCACCCTGCATCAGGACTGGCTGCCGGCCCTTCTCTCCAG
>118_Nle_F_L_2
GTAAGGGTGCGAGGGCACGAGATGGATTGGGCAGGGTCAGACTCTGTGACCTTAAGGCAAATCACTTCCTTTCTCTGGGCCCCTATGAGCGTGCAATGTCTATCAATGTATGAATGTGGCTGCAATGTAGGAATGGCTCTGTGGTCCCCAAACCTCTGGAAACATATTTGTCCCAAGCACGATCAGGTCACAGGAGCACACGGAGCTGAGGCCATGAGCACAGCTGTCAGTGAACGCACAGC------------------GTGTTTGCATTCCAGGTCTCTTTCTTGCACATGCTGCCCCACCCCGCCCCCCACCTTTCAGAGGCTGCTTGGGTCATAGATCCACCTGGGCCTACAGAGCACATGTCCTGGCCAGGCCAAGCAAGTGGCTCAAATGTTTGATTGGGATGGACTGGATGGGACAGCATTTCACTGTTTTATCGACAAGCTTGTGAATAAGTTCTCGTGGTGTTTGGAGAGGGAATGTTCTTTCCTCCAGAACGTTCCACAATTCTAGGAAACAAACCTTGTGGAAGCCTGTCTCTGTCTCCCACCCTCCTCATGCCGCCATGCCCCACACAGCTGCCCGTTATCAAACATGTGTGGCGAGCTGACCCTGGTGGAGGCTCTCCCGCGGGTTATCTCATTTAATCCTCCAGGCCACCAAGTGAGCAGGGCCCTTTATTTCAGTCACGGCCTAGCTGACCTCAGATAAAAGACTCAGCTCTTCATGGGTGTTCTCAGAAGGTCAGGGCAAGACGGAGCCTCACACTCCCTTCGTAAAGAAGGGGAGTGATTGGGAAGATGAAAATGTTCTGGAAGCAGATAGTGGAGATGGTTGCACAGCACTGTGAAGGTACCATAGGTCATAATGGTACTTTTTTTTTTTT--GAGACAGGGTCTCACTGTGTCACCCAGGCTGGCACAGTGCAGTGGTGTAATTATGGCTCACTGCAGCCTCGACCTCCTGGGCTCAAGTGATCCTCCTACCTCAGCCTCCTGAGGAGCTGGGCCTACAGGTGCACCACTTCACCTGGCTAATTTTTTTTATTTTTTGTAGAGACAAGATCTCACTATGTGTTCCAGGCTCTAGTCTTGAATTCCTGGGCTCAAGCAATCCTCCTACCTCTGCCTCCAAATGTGCTGGGACTATAGGCGTGAGCCATTGTGCCTGGCCTATAATGGCACATTTTATGTTATGTGTATTTTACCACAATTTTAAAAAGAGGAAAGGCATGACATCTAAAAACGGACAAGGATTTACCAAAATCCTACCCAACGGTTTCGTTTTGGGTTGATGAAAATGTTCTGGAAGCAGAGGTGGTGACTGCCACCGAACTGATCGCTTCAAATTGGGTAACCTCATGCAACGTGAATTTCACCTCAATTAAAAAAAA-CAGGCCAGGCGTGGTGGCTCACGCCTATAATCCCAGCACTTTGGGAAGCAGAGGTGGGCGGATCATGAGGTCAGGAGATCGAGACCATCTTGGCTAACACAGTGAAACCCTGTCTCTATTAAAAATACAAAAAAATTAGCCGGGCCTGGTGGTGGGTGCCTATGGTCCCAGCTACTCAGGAGGCTGAGGCAGGAGAATCGGTTCAATCCAGGAGGCGGAGGTTGCAGTGAGCCGAGATCTCGCCACTGCACTCCAGCCTGGGCGACAGAGCCAGACTCCATCTCAAAAACAAACAAACAAACAAACAAA----GAAAAAAAAA----CAGCACCATGCCTGGGCTGGGGGTCGTGGGTCACCCCACCCTGCATCAGGACTGGCTGCCGGCCCTTCTCTCCAG
>120_Nle_F_L_1
GTAAGGGTGCGAGGGCACGAGATGGATTGGGCAGGGTCAGACTCTGTGACCTTAAGGCAAATCACTTCCTTTCTCTGGGCCCCTATGAGCGTGCAATGTCTATCAATGTATGAATGTGGCTGCAATGTAGGAATGGCTCTGTGGTCCCCAAACCTCTGGAAACATATTTGTCCCAAGCACGATCAGGTCACAGGAGCACACGGAGCTGAGGCCATGAGCACAGCTGTCAGTGAACGCACAGC------------------GTGTTTGCATTCCAGGTCTCTTTCTTGCACATGCTGCCCCACCCCGCCCCCCACCTTTCAGAGGCTGCTTGGGTCATAGATCCACCTGGGCCTACAGAGCACATGTCCTGGCCAGGCCAAGCAAGTGGCTCAAATGTTTGATTGGGATGGACTGGATGGGACAGCATTTCACTGTTTTATCGACAAGCTTGTGAATAAGTTCTCGTGGTGTTTGGAGAGGGAATGTTCTTTCCTCCAGAACGTTCCACAATTCTAGGAAACAAACCTTGTGGAAGCCTGTCTCTGTCTCCCACCCTCCTCATGCCGCCATGCCCCACACAGCTGCCCGTTATCAAACATGTGTGGCGAGCTGACCCTGGTGGAGGCTCTCCCGCGGGTTATCTCATTTAATCCTCCAGGCCACCAAGTGAGCAGGGCCCTTTATTTCAGTCACGGCCTAGCTGACCTCAGATAAAAGACTCAGCTCTTCATGGGTGTTCTCAGAAGGTCAGGGCAAGACGGAGCCTCACACTCCCTTCGTAAAGAAGGGGAGTGATTGGGAAGATGAAAATGTTCTGGAAGCAGATAGTGGAGATGGTTGCACAGCACTGTGAAGGTACCATAGGTCATAATGGTACTTTTTTTTTTTT--GAGACAGGGTCTCACTGTGTCACCCAGGCTGGCACAGTGCAGTGGTGTAATTATGGCTCACTGCAGCCTCGACCTCCTGGGCTCAAGTGATCCTCCTACCTCAGCCTCCTGAGGAGCTGGGCCTACAGGTGCACCACTTCACCTGGCTAATTTTTTTTATTTTTTGTAGAGACAAGATCTCACTATGTGTTCCAGGCTCTAGTCTTGAATTCCTGGGCTCAAGCAATCCTCCTACCTCTGCCTCCAAATGTGCTGGGACTATAGGCGTGAGCCATTGTGCCTGGCCTATAATGGCACATTTTATGTTATGTGTATTTTACCACAATTTTAAAAAGAGGAAAGGCATGACATCTAAAAACGGACAAGGATTTACCAAAATCCTACCCAACGGTTTCGTTTTGGGTTGATGAAAATGTTCTGGAAGCAGAGGTGGTGACTGCCACCGAACTGATCGCTTCAAATTGGGTAACCTCATGCAACGTGAATTTCACCTCAATTAAAAAAAA-CAGGCCAGGCGTGGTGGCTCACGCCTATAATCCCAGCACTTTGGGAAGCAGAGGTGGGCGGATCATGAGGTCAGGAGATCGAGACCATCTTGGCTAACACAGTGAAACCCTGTCTCTATTAAAAATACAAAAAAATTAGCCGGGCCTGGTGGTGGGTGCCTATGGTCCCAGCTACTCAGGAGGCTGAGGCAGGAGAATCGGTTCAATCCAGGAGGCGGAGGTTGCAGTGAGCCGAGATCTCGCCACTGCACTCCAGCCTGGGCGACAGAGCCAGACTCCATCTCAAAAACAAACAAACAAACAAACAAA----GAAAAAAAAA----CAGCACCATGCCTGGGCTGGGGGTCGTGGGTCACCCCACCCTGCATCAGGACTGGCTGCCGGCCCTTCTCTCCAG
>120_Nle_F_L_2
GTAAGGGTGCGAGGGCACGAGATGGATTGGGCAGGGTCAGACTCTGTGACCTTAAGGCAAATCACTTCCTTTCTCTGGGCCCCTATGAGCGTGCAATGTCTATCAATGTATGAATGTGGCTGCAATGTAGGAATGGCTCTGTGGTCCCCAAACCTCTGGAAACATATTTGTCCCAAGCACGATCAGGTCACAGGAGCACACGGAGCTGAGGCCATGAGCACAGCTGTCAGTGAACGCACAGC------------------GTGTTTGCATTCCAGGTCTCTTTCTTGCACATGCTGCCCCACCCCGCCCCCCACCTTTCAGAGGCTGCTTGGGTCATAGATCCACCTGGGCCTACAGAGCACATGTCCTGGCCAGGCCAAGCAAGTGGCTCAAATGTTTGATTGGGATGGACTGGATGGGACAGCATTTCACTGTTTTATCGACAAGCTTGTGAATAAGTTCTCGTGGTGTTTGGAGAGGGAATGTTCTTTCCTCCAGAACGTTCCACAATTCTAGGAAACAAACCTTGTGGAAGCCTGTCTCTGTCTCCCACCCTCCTCATGCCGCCATGCCCCACACAGCTGCCCGTTATCAAACATGTGTGGCGAGCTGACCCTGGTGGAGGCTCTCCCGCGGGTTATCTCATTTAATCCTCCAGGCCACCAAGTGAGCAGGGCCCTTTATTTCAGTCACGGCCTAGCTGACCTCAGATAAAAGACTCAGCTCTTCATGGGTGTTCTCAGAAGGTCAGGGCAAGACGGAGCCTCACACTCCCTTCGTAAAGAAGGGGAGTGATTGGGAAGATGAAAATGTTCTGGAAGCAGATAGTGGAGATGGTTGCACAGCACTGTGAAGGTACCATAGGTCATAATGGTACTTTTTTTTTTTT--GAGACAGGGTCTCACTGTGTCACCCAGGCTGGCACAGTGCAGTGGTGTAATTATGGCTCACTGCAGCCTCGACCTCCTGGGCTCAAGTGATCCTCCTACCTCAGCCTCCTGAGGAGCTGGGCCTACAGGTGCACCACTTCACCTGGCTAATTTTTTTTATTTTTTGTAGAGACAAGATCTCACTATGTGTTCCAGGCTCTAGTCTTGAATTCCTGGGCTCAAGCAATCCTCCTACCTCTGCCTCCAAATGTGCTGGGACTATAGGCGTGAGCCATTGTGCCTGGCCTATAATGGCACATTTTATGTTATGTGTATTTTACCACAATTTTAAAAAGAGGAAAGGCATGACATCTAAAAACGGACAAGGATTTACCAAAATCCTACCCAACGGTTTCGTTTTGGGTTGATGAAAATGTTCTGGAAGCAGAGGTGGTGACTGCCACCGAACTGATCGCTTCAAATTGGGTAACCTCATGCAACGTGAATTTCACCTCAATTAAAAAAAA-CAGGCCAGGCGTGGTGGCTCACGCCTATAATCCCAGCACTTTGGGAAGCAGAGGTGGGCGGATCATGAGGTCAGGAGATCGAGACCATCTTGGCTAACACAGTGAAACCCTGTCTCTATTAAAAATACAAAAAAATTAGCCGGGCCTGGTGGTGGGTGCCTATGGTCCCAGCTACTCAGGAGGCTGAGGCAGGAGAATCGGTTCAATCCAGGAGGCGGAGGTTGCAGTGAGCCGAGATCTCGCCACTGCACTCCAGCCTGGGCGACAGAGCCAGACTCCATCTCAAAAACAAACAAACAAACAAACAAA----GAAAAAAAAA----CAGCACCATGCCTGGGCTGGGGGTCGTGGGTCACCCCACCCTGCATCAGGACTGGCTGCCGGCCCTTCTCTCCAG
>121_Nle_F_L_1
GTAAGGGTGCGAGGGCACGAGATGGATTGGGCAGGGTCAGACTCTGTGACCTTAAGGCAAATCACTTCCTTTCTCTGGGCCCCTATGAGCGTGCAATGTCTATCAATGTATGAATGTGGCTGCAATGTAGGAATGGCTCTGTGGTCCCCAAACCTCTGGAAACATATTTGTCCCAAGCACGATCAGGTCACAGGAGCACACGGAGCTGAGGCCATGAGCACAGCTGTCAGTGAACGCACAGC------------------GTGTTTGCATTCCAGGTCTCTTTCTTGCACATGCTGCCCCACCCCGCCCCCCACCTTTCAGAGGCTGCTTGGGTCATAGATCCACCTGGGCCTACAGAGCACATGTCCTGGCCAGGCCAAGCAAGTGGCTCAAATGTTTGATTGGGATGGACTGGATGGGACAGCATTTCACTGTTTTATCGACAAGCTTGTGAATAAGTTCTCGTGGTGTTTGGAGAGGGAATGTTCTTTCCTCCAGAACGTTCCACAATTCTAGGAAACAAACCTTGTGGAAGCCTGTCTCTGTCTCCCACCCTCCTCATGCCGCCATGCCCCACACAGCTGCCCGTTATCAAACATGTGTGGCGAGCTGACCCTGGTGGAGGCTCTCCCGCGGGTTATCTCATTTAATCCTCCAGGCCACCAAGTGAGCAGGGCCCTTTATTTCAGTCACGGCCTAGCTGACCTCAGATAAAAGACTCAGCTCTTCATGGGTGTTCTCAGAAGGTCAGGGCAAGACGGAGCCTCACACTCCCTTCGTAAAGAAGGGGAGTGATTGGGAAGATGAAAATGTTCTGGAAGCAGATAGTGGAGATGGTTGCACAGCACTGTGAAGGTACCATAGGTCATAATGGTACTTTTTTTTTTTT--GAGACAGGGTCTCACTGTGTCACCCAGGCTGGCACAGTGCAGTGGTGTAATTATGGCTCACTGCAGCCTCGACCTCCTGGGCTCAAGTGATCCTCCTACCTCAGCCTCCTGAGGAGCTGGGCCTACAGGTGCACCACTTCACCTGGCTAATTTTTTTTATTTTTTGTAGAGACAAGATCTCACTATGTGTTCCAGGCTCTAGTCTTGAATTCCTGGGCTCAAGCAATCCTCCTACCTCTGCCTCCAAATGTGCTGGGACTATAGGCGTGAGCCATTGTGCCTGGCCTATAATGGCACATTTTATGTTATGTGTATTTTACCACAATTTTAAAAAGAGGAAAGGCATGACATCTAAAAACGGACAAGGATTTACCAAAATCCTACCCAACGGTTTCGTTTTGGGTTGATGAAAATGTTCTGGAAGCAGAGGTGGTGACTGCCACCGAACTGATCGCTTCAAATTGGGTAACCTCATGCAACGTGAATTTCACCTCAATTAAAAAAAA-CAGGCCAGGCGTGGTGGCTCACGCCTATAATCCCAGCACTTTGGGAAGCAGAGGTGGGCGGATCATGAGGTCAGGAGATCGAGACCATCTTGGCTAACACAGTGAAACCCTGTCTCTATTAAAAATACAAAAAAATTAGCCGGGCCTGGTGGTGGGTGCCTATGGTCCCAGCTACTCAGGAGGCTGAGGCAGGAGAATCGGTTCAATCCAGGAGGCGGAGGTTGCAGTGAGCCGAGATCTCGCCACTGCACTCCAGCCTGGGCGACAGAGCCAGACTCCATCTCAAAAACAAACAAACAAACAAACAAA----GAAAAAAAAA----CAGCACCATGCCTGGGCTGGGGGTCGTGGGTCACCCCACCCTGCATCAGGACTGGCTGCCGGCCCTTCTCTCCAG
>121_Nle_F_L_2
GTAAGGGTGCGAGGGCACGAGATGGATTGGGCAGGGTCAGACTCTGTGACCTTAAGGCAAATCACTTCCTTTCTCTGGGCCCCTATGAGCGTGCAATGTCTATCAATGTATGAATGTGGCTGCAATGTAGGAATGGCTCTGTGGTCCCCAAACCTCTGGAAACATATTTGTCCCAAGCACGATCAGGTCACAGGAGCACACGGAGCTGAGGCCATGAGCACAGCTGTCAGTGAACGCACAGC------------------GTGTTTGCATTCCAGGTCTCTTTCTTGCACATGCTGCCCCACCCCGCCCCCCACCTTTCAGAGGCTGCTTGGGTCATAGATCCACCTGGGCCTACAGAGCACATGTCCTGGCCAGGCCAAGCAAGTGGCTCAAATGTTTGATTGGGATGGACTGGATGGGACAGCATTTCACTGTTTTATCGACAAGCTTGTGAATAAGTTCTCGTGGTGTTTGGAGAGGGAATGTTCTTTCCTCCAGAACGTTCCACAATTCTAGGAAACAAACCTTGTGGAAGCCTGTCTCTGTCTCCCACCCTCCTCATGCCGCCATGCCCCACACAGCTGCCCGTTATCAAACATGTGTGGCGAGCTGACCCTGGTGGAGGCTCTCCCGCGGGTTATCTCATTTAATCCTCCAGGCCACCAAGTGAGCAGGGCCCTTTATTTCAGTCACGGCCTAGCTGACCTCAGATAAAAGACTCAGCTCTTCATGGGTGTTCTCAGAAGGTCAGGGCAAGACGGAGCCTCACACTCCCTTCGTAAAGAAGGGGAGTGATTGGGAAGATGAAAATGTTCTGGAAGCAGATAGTGGAGATGGTTGCACAGCACTGTGAAGGTACCATAGGTCATAATGGTACTTTTTTTTTTTT--GAGACAGGGTCTCACTGTGTCACCCAGGCTGGCACAGTGCAGTGGTGTAATTATGGCTCACTGCAGCCTCGACCTCCTGGGCTCAAGTGATCCTCCTACCTCAGCCTCCTGAGGAGCTGGGCCTACAGGTGCACCACTTCACCTGGCTAATTTTTTTTATTTTTTGTAGAGACAAGATCTCACTATGTGTTCCAGGCTCTAGTCTTGAATTCCTGGGCTCAAGCAATCCTCCTACCTCTGCCTCCAAATGTGCTGGGACTATAGGCGTGAGCCATTGTGCCTGGCCTATAATGGCACATTTTATGTTATGTGTATTTTACCACAATTTTAAAAAGAGGAAAGGCATGACATCTAAAAACGGACAAGGATTTACCAAAATCCTACCCAACGGTTTCGTTTTGGGTTGATGAAAATGTTCTGGAAGCAGAGGTGGTGACTGCCACCGAACTGATCGCTTCAAATTGGGTAACCTCATGCAACGTGAATTTCACCTCAATTAAAAAAAA-CAGGCCAGGCGTGGTGGCTCACGCCTATAATCCCAGCACTTTGGGAAGCAGAGGTGGGCGGATCATGAGGTCAGGAGATCGAGACCATCTTGGCTAACACAGTGAAACCCTGTCTCTATTAAAAATACAAAAAAATTAGCCGGGCCTGGTGGTGGGTGCCTATGGTCCCAGCTACTCAGGAGGCTGAGGCAGGAGAATCGGTTCAATCCAGGAGGCGGAGGTTGCAGTGAGCCGAGATCTCGCCACTGCACTCCAGCCTGGGCGACAGAGCCAGACTCCATCTCAAAAACAAACAAACAAACAAACAAA----GAAAAAAAAA----CAGCACCATGCCTGGGCTGGGGGTCGTGGGTCACCCCACCCTGCATCAGGACTGGCTGCCGGCCCTTCTCTCCAG
>122_Nle_F_L_1
GTAAGGGTGCGAGGGCACGAGATGGATTGGGCAGGGTCAGACTCTGTGACCTTAAGGCAAATCACTTCCTTTCTCTGGGCCCCTCTGAGCGTGCAATGTCTATCAATGTATGAATGTGGCTGCAATGTAGGAATGGCTCTGTGGTCCCCAAACCTCTGGAAACATATTTGTCCCAAGCATGATCAGGTCACAGGAGCACACGGAGCTGAGGCCATGAGCACAGCTGTCAGTGAACGCACAGC------------------GTGTTTGCATTCCAGGTCTCTTTCTTGCACATGCTGCCCCACCCCGCGCCCCACCTTTCAGAGGCTGCTTGGGTCATAGATCCACCTGGGCCTACAGAGCACATGTCCTGGCCAGGCCAAGCAAGTGGCTCAAATGTTTGATTGGGATGGACTGGATGGGACAGCATTTCACTGTTTTATCGACAAGCTTGTGAATAAGTTCTCGTGGTGTTTGGAGAGGGAATGTTCTTTCCTCCAGAACGTTCCACAATTCTAGGAAACAAACCTTGTGGAAGCCTGTCTCTGTCTCCCACCCTCCTCATGCCGCCATGCCCCACACAGCTGCCCGTTATCAAACATGTGTGGCGAGCTGGCCCTGGTGGAGGCTCTCCCGCGGGTTATCTTATTTAATCCTCCAGGCCACCAAGTGAGCAGGGCCCTTTATTTCAGTCACGGCCTAGCTGACCTCAGATAAAAGACTCAGCTCTTCATGGGTGTTCTCAGAAGGTCAGGGCAAGACGGAGCCTCACACTCCCTTCGTAAAGAAGGGGAGTGATTGGGAAGATGAAAATGTTCTGGAAGCAGATAGTGGAGATGGTTGCACAGCCCTGTGAAGGTACCATAGGTCATAATGGTACTTTTTTTTTTTT--GAGACAGGGTCTCACTGTGTCACCCAGGCTGGCACAGTGCAGTGGTGTAATTATGGCTCACTGCAGCCTCGACCTCCTGGGCTCAAGTGATCCTCCTACCTCAGCCTCCTGAGGAGCTGGGCCTACAGGTGCACCACTTCACCTGGCTAATTTTTTTTATTTTTTGTAGAGACAAGATCTCACTATGTGTTCCAGGCTCTAGTCTTGAATTCCTGGGCTCAAGCAATCCTCCTACCTCTGCCTCCAAATGTGCTGGGACTATAGGCGTGAGCCATTGTGCCTGGCCTATAATGGCACATTTTATGTTATGTGTATTTTACCACAATTTTAAAAAGAGGAAAGGCATGACATCTAAAAACGGACAAGGATTTACCAAAATCCTACCCAACGGTTTCGTTTTGGGTTGATGAAAATGTTCTGGAAGCAGAGGTGGTGACTGCCACCGAACTGATCGCTTCAAATTGGGTAACCTCATGCAACGTGAATTTCACCTCAATTAAAAAAAA-CAGGCCAGGCGTGGTGGCTCACGCCTATAATCCCAGCACTTTGGGAAGCAGAGGTGGGCGGATCATGAGGTCAGGAGATCGAGACCATCTTGGCTAACACAGTGAAACCCTGTCTCTATTAAAAATACAAAAAAATTAGCCGGGCCTGGTGGTGGGTGCCTATGGTCCCAGCTACTCAGGAGGCTGAGGCAGGAGAATCGGTTCAATCCAGGAGGCGGAGGTTGCAGTGAGCCGAGATCTCGCCACTGCACTCCAGCCTGGGCGACAGAGCCAGACTCCATCTCAAAAACAAACAAACAAACAAACAAA----GAAAAAAAAA----CAGCACCATGCCTGGGCTGGGGGTCGTGGGTCACCCCACCCTGCATCAGGACTGGCTGCCGGCCCTTCTCTCCAG
>122_Nle_F_L_2
GTAAGGGTGCGAGGGCACGAGATGGATTGGGCAGGGTCAGACTCTGTGACCTTAAGGCAAATCACTTCCTTTCTCTGGGCCCCTCTGAGCGTGCAATGTCTATCAATGTATGAATGTGGCTGCAATGTAGGAATGGCTCTGTGGTCCCCAAACCTCTGGAAACATATTTGTCCCAAGCATGATCAGGTCACAGGAGCACACGGAGCTGAGGCCATGAGCACAGCTGTCAGTGAACGCACAGC------------------GTGTTTGCATTCCAGGTCTCTTTCTTGCACATGCTGCCCCACCCCGCGCCCCACCTTTCAGAGGCTGCTTGGGTCATAGATCCACCTGGGCCTACAGAGCACATGTCCTGGCCAGGCCAAGCAAGTGGCTCAAATGTTTGATTGGGATGGACTGGATGGGACAGCATTTCACTGTTTTATCGACAAGCTTGTGAATAAGTTCTCGTGGTGTTTGGAGAGGGAATGTTCTTTCCTCCAGAACGTTCCACAATTCTAGGAAACAAACCTTGTGGAAGCCTGTCTCTGTCTCCCACCCTCCTCATGCCGCCATGCCCCACACAGCTGCCCGTTATCAAACATGTGTGGCGAGCTGGCCCTGGTGGAGGCTCTCCCGCGGGTTATCTTATTTAATCCTCCAGGCCACCAAGTGAGCAGGGCCCTTTATTTCAGTCACGGCCTAGCTGACCTCAGATAAAAGACTCAGCTCTTCATGGGTGTTCTCAGAAGGTCAGGGCAAGACGGAGCCTCACACTCCCTTCGTAAAGAAGGGGAGTGATTGGGAAGATGAAAATGTTCTGGAAGCAGATAGTGGAGATGGTTGCACAGCCCTGTGAAGGTACCATAGGTCATAATGGTACTTTTTTTTTTTT--GAGACAGGGTCTCACTGTGTCACCCAGGCTGGCACAGTGCAGTGGTGTAATTATGGCTCACTGCAGCCTCGACCTCCTGGGCTCAAGTGATCCTCCTACCTCAGCCTCCTGAGGAGCTGGGCCTACAGGTGCACCACTTCACCTGGCTAATTTTTTTTATTTTTTGTAGAGACAAGATCTCACTATGTGTTCCAGGCTCTAGTCTTGAATTCCTGGGCTCAAGCAATCCTCCTACCTCTGCCTCCAAATGTGCTGGGACTATAGGCGTGAGCCATTGTGCCTGGCCTATAATGGCACATTTTATGTTATGTGTATTTTACCACAATTTTAAAAAGAGGAAAGGCATGACATCTAAAAACGGACAAGGATTTACCAAAATCCTACCCAACGGTTTCGTTTTGGGTTGATGAAAATGTTCTGGAAGCAGAGGTGGTGACTGCCACCGAACTGATCGCTTCAAATTGGGTAACCTCATGCAACGTGAATTTCACCTCAATTAAAAAAAA-CAGGCCAGGCGTGGTGGCTCACGCCTATAATCCCAGCACTTTGGGAAGCAGAGGTGGGCGGATCATGAGGTCAGGAGATCGAGACCATCTTGGCTAACACAGTGAAACCCTGTCTCTATTAAAAATACAAAAAAATTAGCCGGGCCTGGTGGTGGGTGCCTATGGTCCCAGCTACTCAGGAGGCTGAGGCAGGAGAATCGGTTCAATCCAGGAGGCGGAGGTTGCAGTGAGCCGAGATCTCGCCACTGCACTCCAGCCTGGGCGACAGAGCCAGACTCCATCTCAAAAACAAACAAACAAACAAACAAA----GAAAAAAAAA----CAGCACCATGCCTGGGCTGGGGGTCGTGGGTCACCCCACCCTGCATCAGGACTGGCTGCCGGCCCTTCTCTCCAG
>123_Nle_F_L_1
GTAAGGGTGCGAGGGCACGAGATGGATTGGGCAGGGTCAGACTCTGTGACCTTAAGGCAAATCACTTCCTTTCTCTGGGCCCCTATGAGCGTGCAATGTCTATCAATGTATGAATGTGGCTGCAATGTAGGAATGGCTCTGTGGTCCCCAAACCTCTGGAAACATATTTGTCCCAAGCACGATCAGGTCACAGGAGCACACGGAGCTGAGGCCATGAGCACAGCTGTCAGTGAACGCACAGC------------------GTGTTTGCATTCCAGGTCTCTTTCTTGCACATGCTGCCCCACCCCGCCCCCCACCTTTCAGAGGCTGCTTGGGTCATAGATCCACCTGGGCCTACAGAGCACATGTCCTGGCCAGGCCAAGCAAGTGGCTCAAATGTTTGATTGGGATGGACTGGATGGGACAGCATTTCACTGTTTTATCGACAAGCTTGTGAATAAGTTCTCGTGGTGTTTGGAGAGGGAATGTTCTTTCCTCCAGAACGTTCCACAATTCTAGGAAACAAACCTTGTGGAAGCCTGTCTCTGTCTCCCACCCTCCTCATGCCGCCATGCCCCACACAGCTGCCCGTTATCAAACATGTGTGGCGAGCTGACCCTGGTGGAGGCTCTCCCGCGGGTTATCTCATTTAATCCTCCAGGCCACCAAGTGAGCAGGGCCCTTTATTTCAGTCACGGCCTAGCTGACCTCAGATAAAAGACTCAGCTCTTCATGGGTGTTCTCAGAAGGTCAGGGCAAGACGGAGCCTCACACTCCCTTCGTAAAGAAGGGGAGTGATTGGGAAGATGAAAATGTTCTGGAAGCAGATAGTGGAGATGGTTGCACAGCACTGTGAAGGTACCATAGGTCATAATGGTACTTTTTTTTTTTT--GAGACAGGGTCTCACTGTGTCACCCAGGCTGGCACAGTGCAGGGGTGTAATTATGGCTCACTGCAGCCTCGACCTCCTGGGCTCAAGTGATCCTCCTACCTCAGCCTCCTGAGGAGCTGGGCCTACAGGTGCACCACTTCACCTGGCTAATTTTTTTTATTTTTTGTAGAGACAAGATCTCACTATGTGTTCCAGGCTCTAGTCTTGAATTCCTGGGCTCAAGCAATCCTCCTACCTCTGCCTCCAAATGTGCTGGGACTATAGGCGTGAGCCATTGTGCCTGGCCTATAATGGCACATTTTATGTTATGTGTATTTTACCACAATTTTAAAAAGAGGAAAGGCATGACATCTAAAAACGGACAAGGATTTACCAAAATCCTACCCAACGGTTTCGTTTTGGGTTGATGAAAATGTTCTGGAAGCAGAGGTGGTGACTGCCACCGAACTGATCGCTTCAAATTGGGTAACCTCATGCAACGTGAATTTCACCTCAATTAAAAAAAA-CAGGCCAGGCGTGGTGGCTCACGCCTATAATCCCAGCACTTTGGGAAGCAGAGGTGGGCGGATCATGAGGTCAGGAGATCGAGACCATCTTGGCTAACACAGTGAAACCCTGTCTCTATTAAAAATACAAAAAAATTAGCCGGGCCTGGTGGTGGGTGCCTATGGTCCCAGCTACTCAGGAGGCTGAGGCAGGAGAATCGGTTCAATCCAGGAGGCGGAGGTTGCAGTGAGCCGAGATCTCGCCACTGCACTCCAGCCTGGGCGACAGAGCCAGACTCCATCTCAAAAACAAACAAACAAACAAACAAA----GAAAAAAAAA----CAGCACCATGCCTGGGCTGGGGGTCGTGGGTCACCCCACCCTGCATCAGGACTGGCTGCCGGCCCTTCTCTCCAG
>123_Nle_F_L_2
GTAAGGGTGCGAGGGCACGAGATGGATTGGGCAGGGTCAGACTCTGTGACCTTAAGGCAAATCACTTCCTTTCTCTGGGCCCCTATGAGCGTGCAATGTCTATCAATGTATGAATGTGGCTGCAATGTAGGAATGGCTCTGTGGTCCCCAAACCTCTGGAAACATATTTGTCCCAAGCACGATCAGGTCACAGGAGCACACGGAGCTGAGGCCATGAGCACAGCTGTCAGTGAACGCACAGC------------------GTGTTTGCATTCCAGGTCTCTTTCTTGCACATGCTGCCCCACCCCGCCCCCCACCTTTCAGAGGCTGCTTGGGTCATAGATCCACCTGGGCCTACAGAGCACATGTCCTGGCCAGGCCAAGCAAGTGGCTCAAATGTTTGATTGGGATGGACTGGATGGGACAGCATTTCACTGTTTTATCGACAAGCTTGTGAATAAGTTCTCGTGGTGTTTGGAGAGGGAATGTTCTTTCCTCCAGAACGTTCCACAATTCTAGGAAACAAACCTTGTGGAAGCCTGTCTCTGTCTCCCACCCTCCTCATGCCGCCATGCCCCACACAGCTGCCCGTTATCAAACATGTGTGGCGAGCTGACCCTGGTGGAGGCTCTCCCGCGGGTTATCTCATTTAATCCTCCAGGCCACCAAGTGAGCAGGGCCCTTTATTTCAGTCACGGCCTAGCTGACCTCAGATAAAAGACTCAGCTCTTCATGGGTGTTCTCAGAAGGTCAGGGCAAGACGGAGCCTCACACTCCCTTCGTAAAGAAGGGGAGTGATTGGGAAGATGAAAATGTTCTGGAAGCAGATAGTGGAGATGGTTGCACAGCACTGTGAAGGTACCATAGGTCATAATGGTACTTTTTTTTTTTT--GAGACAGGGTCTCACTGTGTCACCCAGGCTGGCACAGTGCAGGGGTGTAATTATGGCTCACTGCAGCCTCGACCTCCTGGGCTCAAGTGATCCTCCTACCTCAGCCTCCTGAGGAGCTGGGCCTACAGGTGCACCACTTCACCTGGCTAATTTTTTTTATTTTTTGTAGAGACAAGATCTCACTATGTGTTCCAGGCTCTAGTCTTGAATTCCTGGGCTCAAGCAATCCTCCTACCTCTGCCTCCAAATGTGCTGGGACTATAGGCGTGAGCCATTGTGCCTGGCCTATAATGGCACATTTTATGTTATGTGTATTTTACCACAATTTTAAAAAGAGGAAAGGCATGACATCTAAAAACGGACAAGGATTTACCAAAATCCTACCCAACGGTTTCGTTTTGGGTTGATGAAAATGTTCTGGAAGCAGAGGTGGTGACTGCCACCGAACTGATCGCTTCAAATTGGGTAACCTCATGCAACGTGAATTTCACCTCAATTAAAAAAAA-CAGGCCAGGCGTGGTGGCTCACGCCTATAATCCCAGCACTTTGGGAAGCAGAGGTGGGCGGATCATGAGGTCAGGAGATCGAGACCATCTTGGCTAACACAGTGAAACCCTGTCTCTATTAAAAATACAAAAAAATTAGCCGGGCCTGGTGGTGGGTGCCTATGGTCCCAGCTACTCAGGAGGCTGAGGCAGGAGAATCGGTTCAATCCAGGAGGCGGAGGTTGCAGTGAGCCGAGATCTCGCCACTGCACTCCAGCCTGGGCGACAGAGCCAGACTCCATCTCAAAAACAAACAAACAAACAAACAAA----GAAAAAAAAA----CAGCACCATGCCTGGGCTGGGGGTCGTGGGTCACCCCACCCTGCATCAGGACTGGCTGCCGGCCCTTCTCTCCAG
>134_Nle_F_L_1
GTAAGGGTGCGAGGGCACGAGATGGATTGGGCAGGGTCAGACTCTGTGACCTTAGGGCAAATCACTTCCTTTCTCTGGGCCCCTCTGAGCGTGCAATGTCTATCAATGTATGAATGTGGCTGCAACGTAGGAATGGCTCTGTGGTCCCCAAACCTCTGGAAACATATTTGTCCCAAGCACGATCAGGTCACAGGAGCACACGGAGCTGAGGCCATGAGCACAGCTGTCAGTGAACGCACAGC------------------GTGTTTGCATTCCAGGTCTCTTTCTTGCACATGCTGCCCCACCCCGCCCCCCACCTTTCAGAGGCTGCTTGGGTCATAGATCCACCTGGGCCTACAGAGCACATGTCCTGGCCAGGCCAAGCAAGTGGCTCAAATGTTTGATTGGGATGGACTGGATGGGACAGCATTTCACTGTTTTATCGACAAGCTTGTGAATAAGTTCTCGTGGTGTTTGGAGAGGGAATGTTCTTTCCTCCAGAACGTTCCACAATTCTAGGAAACAAACCTTGTGGAAGCCTGTCTCTGTCTCCCACCCTCCTCATGCCGCCATGCCCCACACAGCTGCCCGTTATCAAACATGTGTGGCGAGCTGACCCTGGTGGAGGCTCTCCCGCGGGTTATCTCATTTAATCCTCCAGGCCACCAAGTGAGCAGGGCCCTTTATTTCAGTCACGGCCTAGCTGACCTCAGATAAAAGACTCAGCTCTTCATGGGTGTTCTCAGAAGGTCAGGGCAAGACGGAGCCTCACACTCCCTTCGTAAAGAAGGGGAGTGATTGGGAAGATGAAAATGTTCTGGAAGCAGATAGTGGAGATGGTTGCACAGCACTGTGAAGGTACCATAGGTCATAATGGTACTTTTTTTTTTTT--GAGACAGGGTCTCACTGTGTCACCCAGGCTGGCACAGTGCAGTGGTGTAATTATGGCTCACTGCAGCCTCGACCTCCTGGGCTCAAGTGATCCTCCTACCTCAGCCTCCTGAGGAGCTGGGCCTACAGGTGCACCACTTCACCTGGCTAATTTTTTTTATTTTTTGTAGAGACAAGATCTCACTATGTGTTCCAGGCTCTAGTCTTGAATTCCTGGGCTCAAGCAATCCTCCTACCTCTGCCTCCAAATGTGCTGGGACTATAGGCGTGAGCCATTGTGCCTGGCCTATAATGGCACATTTTATGTTATGTGTATTTTACCACAATTTTAAAAAGAGGAAAGGCATGACATCTAAAAACGGACAAGGATTTACCAAAATCCTACCCAACGGTTTCGTTTTGGGTTGATGAAAATGTTCTGGAAGCAGAGGTGGTGACTGCCACCGAACTGATCGCTTCAAATTGGGTAACCTCATGCAACGTGAATTTCACCTCAATTAAAAAAAA-CAGGCCAGGCGTGGTGGCTCACGCCTATAATCCCAGCACTTTGGGAAGCAGAGGTGGGCGGATCATGAGGTCAGGAGATCGAGACCATCTTGGCTAACACAGTGAAACCCTGTCTCTATTAAAAATACAAAAAAATTAGCCGGGCCTGGTGGTGGGTGCCTATGGTCCCAGCTACTCAGGAGGCTGAGGCAGGAGAATCGGTTCAATCCAGGAGGCGGAGGTTGCAGTGAGCCGAGATCTCGCCACTGCACTCCAGCCTGGGCGACAGAGCCAGACTCCATCTCAAAAACAAACAAACAAACAAACAAA----GAAAAAAAAA----CAGCACCATGCCTGGGCTGGGGGTCGTGGGTCACCCCACCCTGCATCAGGACTGGCTGCCGGCCCTTCTCTCCAG
>134_Nle_F_L_2
GTAAGGGTGCGAGGGCACGAGATGGATTGGGCAGGGTCAGACTCTGTGACCTTAGGGCAAATCACTTCCTTTCTCTGGGCCCCTCTGAGCGTGCAATGTCTATCAATGTATGAATGTGGCTGCAACGTAGGAATGGCTCTGTGGTCCCCAAACCTCTGGAAACATATTTGTCCCAAGCACGATCAGGTCACAGGAGCACACGGAGCTGAGGCCATGAGCACAGCTGTCAGTGAACGCACAGC------------------GTGTTTGCATTCCAGGTCTCTTTCTTGCACATGCTGCCCCACCCCGCCCCCCACCTTTCAGAGGCTGCTTGGGTCATAGATCCACCTGGGCCTACAGAGCACATGTCCTGGCCAGGCCAAGCAAGTGGCTCAAATGTTTGATTGGGATGGACTGGATGGGACAGCATTTCACTGTTTTATCGACAAGCTTGTGAATAAGTTCTCGTGGTGTTTGGAGAGGGAATGTTCTTTCCTCCAGAACGTTCCACAATTCTAGGAAACAAACCTTGTGGAAGCCTGTCTCTGTCTCCCACCCTCCTCATGCCGCCATGCCCCACACAGCTGCCCGTTATCAAACATGTGTGGCGAGCTGACCCTGGTGGAGGCTCTCCCGCGGGTTATCTCATTTAATCCTCCAGGCCACCAAGTGAGCAGGGCCCTTTATTTCAGTCACGGCCTAGCTGACCTCAGATAAAAGACTCAGCTCTTCATGGGTGTTCTCAGAAGGTCAGGGCAAGACGGAGCCTCACACTCCCTTCGTAAAGAAGGGGAGTGATTGGGAAGATGAAAATGTTCTGGAAGCAGATAGTGGAGATGGTTGCACAGCACTGTGAAGGTACCATAGGTCATAATGGTACTTTTTTTTTTTT--GAGACAGGGTCTCACTGTGTCACCCAGGCTGGCACAGTGCAGTGGTGTAATTATGGCTCACTGCAGCCTCGACCTCCTGGGCTCAAGTGATCCTCCTACCTCAGCCTCCTGAGGAGCTGGGCCTACAGGTGCACCACTTCACCTGGCTAATTTTTTTTATTTTTTGTAGAGACAAGATCTCACTATGTGTTCCAGGCTCTAGTCTTGAATTCCTGGGCTCAAGCAATCCTCCTACCTCTGCCTCCAAATGTGCTGGGACTATAGGCGTGAGCCATTGTGCCTGGCCTATAATGGCACATTTTATGTTATGTGTATTTTACCACAATTTTAAAAAGAGGAAAGGCATGACATCTAAAAACGGACAAGGATTTACCAAAATCCTACCCAACGGTTTCGTTTTGGGTTGATGAAAATGTTCTGGAAGCAGAGGTGGTGACTGCCACCGAACTGATCGCTTCAAATTGGGTAACCTCATGCAACGTGAATTTCACCTCAATTAAAAAAAA-CAGGCCAGGCGTGGTGGCTCACGCCTATAATCCCAGCACTTTGGGAAGCAGAGGTGGGCGGATCATGAGGTCAGGAGATCGAGACCATCTTGGCTAACACAGTGAAACCCTGTCTCTATTAAAAATACAAAAAAATTAGCCGGGCCTGGTGGTGGGTGCCTATGGTCCCAGCTACTCAGGAGGCTGAGGCAGGAGAATCGGTTCAATCCAGGAGGCGGAGGTTGCAGTGAGCCGAGATCTCGCCACTGCACTCCAGCCTGGGCGACAGAGCCAGACTCCATCTCAAAAACAAACAAACAAACAAACAAA----GAAAAAAAAA----CAGCACCATGCCTGGGCTGGGGGTCGTGGGTCACCCCACCCTGCATCAGGACTGGCTGCCGGCCCTTCTCTCCAG
>146_Nle_F_L_1
GTAAGGGTGCGAGGGCACGAGATGGATTGGGCAGGGTCAGACTCTGTGACCTTAAGGCAAATCACTTCCTTTCTCTGGGCCCCTATGAGCGTGCAATGTCTATCAATGTATGAATGTGGCTGCAATGTAGGAATGGCTCTGTGGTCCCCAAACCTCTGGAAACATATTTGTCCCAAGCACGATCAGGTCACAGGAGCACACGGAGCTGAGGCCATGAGCACAGCTGTCAGTGAACGCACAGC------------------GTGTTTGCATTCCAGGTCTCTTTCTTGCACATGCTGCCCCACCCCGCCCCCCACCTTTCAGAGGCTGCTTGGGTCATAGATCCACCTGGGCCTACAGAGCACATGTCCTGGCCAGGCCAAGCAAGTGGCTCAAATGTTTGATTGGGATGGACTGGATGGGACAGCATTTCACTGTTTTATCGACAAGCTTGTGAATAAGTTCTCGTGGTGTTTGGAGAGGGAATGTTCTTTCCTCCAGAACGTTCCACAATTCTAGGAAACAAACCTTGTGGAAGCCTGTCTCTGTCTCCCACCCTCCTCATGCCGCCATGCCCCACACAGCTGCCCGTTATCAAACATGTGTGGCGAGCTGACCCTGGTGGAGGCTCTCCCGCGGGTTATCTCATTTAATCCTCCAGGCCACCAAGTGAGCAGGGCCCTTTATTTCAGTCACGGCCTAGCTGACCTCAGATAAAAGACTCAGCTCTTCATGGGTGTTCTCAGAAGGTCAGGGCAAGACGGAGCCTCACACTCCCTTCGTAAAGAAGGGGAGTGATTGGGAAGATGAAAATGTTCTGGAAGCAGATAGTGGAGATGGTTGCACAGCACTGTGAAGGTACCATAGGTCATAATGGTACTTTTTTTTTTTT--GAGACAGGGTCTCACTGTGTCACCCAGGCTGGCACAGTGCAGTGGTGTAATTATGGCTCACTGCAGCCTCGACCTCCTGGGCTCAAGTGATCCTCCTACCTCAGCCTCCTGAGGAGCTGGGCCTACAGGTGCACCACTTCACCTGGCTAATTTTTTTTATTTTTTGTAGAGACAAGATCTCACTATGTGTTCCAGGCTCTAGTCTTGAATTCCTGGGCTCAAGCAATCCTCCTACCTCTGCCTCCAAATGTGCTGGGACTATAGGCGTGAGCCATTGTGCCTGGCCTATAATGGCACATTTTATGTTATGTGTATTTTACCACAATTTTAAAAAGAGGAAAGGCATGACATCTAAAAACGGACAAGGATTTACCAAAATCCTACCCAACGGTTTCGTTTTGGGTTGATGAAAATGTTCTGGAAGCAGAGGTGGTGACTGCCACCGAACTGATCGCTTCAAATTGGGTAACCTCATGCAACGTGAATTTCACCTCAATTAAAAAAAA-CAGGCCAGGCGTGGTGGCTCACGCCTATAATCCCAGCACTTTGGGAAGCAGAGGTGGGCGGATCATGAGGTCAGGAGATCGAGACCATCTTGGCTAACACAGTGAAACCCTGTCTCTATTAAAAATACAAAAAAATTAGCCGGGCCTGGTGGTGGGTGCCTATGGTCCCAGCTACTCAGGAGGCTGAGGCAGGAGAATCGGTTCAATCCAGGAGGCGGAGGTTGCAGTGAGCCGAGATCTCGCCACTGCACTCCAGCCTGGGCGACAGAGCCAGACTCCATCTCAAAAACAAACAAACAAACAAACAAA----GAAAAAAAAA----CAGCACCATGCCTGGGCTGGGGGTCGTGGGTCACCCCACCCTGCATCAGGACTGGCTGCCGGCCCTTCTCTCCAG
>146_Nle_F_L_2
GTAAGGGTGCGAGGGCACGAGATGGATTGGGCAGGGTCAGACTCTGTGACCTTAAGGCAAATCACTTCCTTTCTCTGGGCCCCTATGAGCGTGCAATGTCTATCAATGTATGAATGTGGCTGCAATGTAGGAATGGCTCTGTGGTCCCCAAACCTCTGGAAACATATTTGTCCCAAGCACGATCAGGTCACAGGAGCACACGGAGCTGAGGCCATGAGCACAGCTGTCAGTGAACGCACAGC------------------GTGTTTGCATTCCAGGTCTCTTTCTTGCGCATGCTGCCCCACCCCGCCCCCCACCTTTCAGAGGCTGCTTGGGTCATAGATCCACCTGGGCCTACAGAGCACATGTCCTGGCCAGGCCAAGCAAGTGGCTCAAATGTTTGATTGGGATGGACTGGATGGGACAGCATTTCACTGTTTTATCGACAAGCTTGTGAATAAGTTCTCGTGGTGTTTGGAGAGGGAATGTTCTTTCCTCCAGAACGTTCCACAATTCTAGGAAACAAACCTTGTGGAAGCCTGTCTCTGTCTCCCACCCTCCTCATGCCGCCATGCCCCACACAGCTGCCCGTTATCAAACATGTGTGGCGAGCTGACCCTGGTGGAGGCTCTCCCGCGGGTTATCTCATTTAATCCTCCAGGCCACCAAGTGAGCAGGGCCCTTTATTTCAGTCACGGCCTAGCTGACCTCAGATAAAAGACTCAGCTCTTCATGGGTGTTCTCAGAAGGTCAGGGCAAGACGGAGCCTCACACTCCCTTCGTAAAGAAGGGGAGTGATTGGGAAGATGAAAATGTTCTGGAAGCAGATAGTGGAGATGGTTGCACAGCACTGTGAAGGTACCATAGGTCATAATGGTACTTTTTTTTTTTT--GAGACAGGGTCTCACTGTGTCACCCAGGCTGGCACAGTGCAGTGGTGTAATTATGGCTCACTGCAGCCTCGACCTCCTGGGCTCAAGTGATCCTCCTACCTCAGCCTCCTGAGGAGCTGGGCCTACAGGTGCACCACTTCACCTGGCTAATTTTTTTTATTTTTTGTAGAGACAAGATCTCACTATGTGTTCCAGGCTCTAGTCTTGAATTCCTGGGCTCAAGCAATCCTCCTACCTCTGCCTCCAAATGTGCTGGGACTATAGGCGTGAGCCATTGTGCCTGGCCTATAATGGCACATTTTATGTTATGTGTATTTTACCACAATTTTAAAAAGAGGAAAGGCATGACATCTAAAAACGGACAAGGATTTACCAAAATCCTACCCAACGGTTTCGTTTTGGGTTGATGAAAATGTTCTGGAAGCAGAGGTGGTGACTGCCACCGAACTGATCGCTTCAAATTGGGTAACCTCATGCAACGTGAATTTCACCTCAATTAAAAAAAA-CAGGCCAGGCGTGGTGGCTCACGCCTATAATCCCAGCACTTTGGGAAGCAGAGGTGGGCGGATCATGAGGTCAGGAGATCGAGACCATCTTGGCTAACACAGTGAAACCCTGTCTCTATTAAAAATACAAAAAAATTAGCCGGGCCTGGTGGTGGGTGCCTATGGTCCCAGCTACTCAGGAGGCTGAGGCAGGAGAATCGGTTCAATCCAGGAGGCGGAGGTTGCAGTGAGCCGAGATCTCGCCACTGCACTCCAGCCTGGGCGACAGAGCCAGACTCCATCTCAAAAACAAACAAACAAACAAACAAA----GAAAAAAAAA----CAGCACCATGCCTGGGCTGGGGGTCGTGGGTCACCCCACCCTGCATCAGGACTGGCTGCCGGCCCTTCTCTCCAG
>162_Nle_F_L_1
GTAAGGGTGCGAGGGCACGAGATGGATTGGGCAGGGTCAGACTCTGTGACCTTAAGGCAAATCACTTCCTTTCTCTGGGCCCCTCTGAGCGTGCAATGTCTATCAATGTATGAATGTGGCTGCAATGTAGGAATGGCTCTGTGGTCCCCAAACCTCTGGAAACATATTTGTCCCAAGCACGATCAGGTCACAGGAGCACACGGAGCTGAGGCCATGAGCACAGCTGTCAGTGAACGCACAGC------------------GTGTTTGCATTCCAGGTCTCTTTCTTGCACATGCTGCCCCACCCCGCCCCCCACCTTTCAGAGGCTGCTTGGGTCATAGATCCACCTGGGCCTACAGAGCACATGTCCTGGCCAGGCCAAGCAAGTGGCTCAAATGTTTGATTGGGATGGACTGGATGGGACAGCATTTCACTGTTTTATCGACAAGCTTGTGAATAAGTTCTCGTGGTGTTTGGAGAGGGAATGTTCTTTCCTCCAGAACGTTCCACAGTTCTAGGAAACAAACCTTGTGGAAGCCTGTCTCTGTCTCCCACCCTCCTCATGCCGCCATGCCCCACACAGCTGCCCGTTATCAAACATGTGTGGCGAGCTGACCCTGGTGGAGGCTCTCCCGCGGGTTATCTCATTTAATCCTCCAGGCCACCAAGTGAGCAGGGCCCTTTATTTCAGTCACGGCCTAGCTGACCTCAGATAAAAGACTCAGCTCTTCATGGGTGTTCTCAGAAGGTCAGGGCAAGACAGAACCTCACACTCCCTTCGTAAAGAGGGGGAGTGATTGGGAAGATGAAAATGTTCTGGAAGCAGATAGTGGAGATGGTTGCACAGCACTGTGAAGGTACCATAGGTCATAATGGTACTTTTTTTTTTTTTTGAGACAGGGTCTCACTGTGTCACCCAGGCTGGCACAGTGCAGTGGTGTAATTATGGCTCACTGCAGCCTCGACCTCCTGGGCTCAAGTGATCCTCCTACCTCAGCCTCCTGAGGAGCTGGGCCTACAGGTGCACCACTTCACCTGGCTAATTTTTTTTATTTTTTGTAGAGACAAGATCTCACTATGTGTTCCAGGCTCTAGTCTTGAATTCCTGGGCTCAAGCAATCCTCCTACCTCTGCCTCCAAATGTGCTGGGACTATAGGCGTGAGCCATTGTGCCTGGCCTATAATGGCACATTTTATGTTATGTGTATTTTACCACAATTTTAAAAAGAGGAAAGGCATGACATCTAAAAACGGACAAGGATTTACCAAAATCCTACCCAACGGTTTCGTTTTGGGTTGATGAAAATGTTCTGGAAGCAGAGGTGGTGACTGCCACCGAACTGATCGCTTCAAATTGGGTAACCTCATGCAACGTGAATTTCACCTCAATTAAAAAAAA-CAAACC------------------------------------------------------------------------------CCACCCGAGTTA-----------------------------------------------------------------------------------------------------------------------------------------------------------------------------------------------------------------------------------------GCACCATGCCTGGGCTGGGGGTCCTGGGTCACCCCACCCTGCATCAGGACTGGCTGCCGGCCCTTCTCTCCAG
>162_Nle_F_L_2
GTAAGGGTGCGAGGGCACGAGATGGATTGGGCAGGGTCAGACTCTGTGACCTTAAGGCAAATCACTTCCTTTCTCTGGGCCCCTCTGAGCGTGCAATGTCTATCAATGTATGAATGTGGCTGCAATGTAGGAATGGCTCTGTGGTCCCCAAACCTCTGGAAACATATTTGTCCCAAGCACGATCAGGTCACAGGAGCACACGGAGCTGAGGCCATGAGCACAGCTGTCAGTGAACGCACAGC------------------GTGTTTGCATTCCAGGTCTCTTTCTTGCACATGCTGCCCCACCCCGCGCCCCACCTTTCAGAGGCTGCTTGGGTCATAGATCCACCTGGGCCTACAGAGCACATGTCCTGGCCAGGCCAAGCAAGTGGCTCAAATGTTTGATTGGGATGGACTGGATGGGACAGCATTTCACTGTTTTATCGACAAGCTTGTGAATAAGTTCTCGTGGTGTTTGGAGAGGGAATGTTCTTTCCTCCAGAACGTTCCACAGTTCTAGGAAACAAACCTTGTGGAAGCCTGTCTCTGTCTCCCACCCTCCTCATGCCGCCATGCCCCACACAGCTGCCCGTTATCAAACATGTGTGGCGAGCTGACCCTGGTGGAGGCTCTCCCGCGGGTTATCTTATTTAATCCTCCAGGCCACCAAGTGAGCAGGGCCCTTTATTTCAGTCACGGCCTAGCTGACCTCAGATAAAAGACTCAGCTCTTCATGGGTGTTCTCAGAAGGTCAGGGCAAGACGGAGCCTCACACTCCCTTCGTAAAGAAGGGGAGTGATTGGGAAGATGAAAATGTTCTGGAAGCAGATAGTGGAGATGGTTGCACAGCCCTGTGAAGGTACCATAGGTCATAATGGTACTTTTTTTTTTTTTTGAGACAGGGTCTCACTGTGTCACCCAGGCTGGCACAGTGCAGTGGTGTAATTATGGCTCACTGCAGCCTCGACCTCCTGGGCTCAAGTGATCCTCCTACCTCAGCCTCCTGAGGAGCTGGGCCTACAGGTGCACCACTTCACCTGGCTAATTTTTTTTATTTTTTGTAGAGACAAGATCTCACTATGTGTTCCAGGCTCTAGTCTTGAATTCCTGGGCTCAAGCAATCCTCCTACCTCTGCCTCCAAATGTGCTGGGACTATAGGCGTGAGCCATTGTGCCTGGCCTATAATGGCACATTTTATGTTATGTGTATTTTACCACAATTTTAAAAAGAGGAAAGGCATGACATCTAAAAACGGACAAGGATTTACCAAAATCCTACCCAACGGTTTCGTTTTGGGTTGATGAAAATGTTCTGGAAGCAGAGGTGGTGACTGCCACCGAACTGATCGCTTCAAATTGGGTAACCTCATGCAACGTGAATTTCACCTCAATTAAAAAAAA-CAAACC------------------------------------------------------------------------------CCACCCGAGTTA-----------------------------------------------------------------------------------------------------------------------------------------------------------------------------------------------------------------------------------------GCACCATGCCTGGGCTGGGGGTCCTGGGTCACCCCACCCTGCATCAGGACTGGCTGCCGGCCCTTCTCTCCAG
>107_Nle_M_M
GTAAGGGTGCGAGGGCACGAGATGGATTGGGCAGGGTCAGACTCTGTGACCTTAAGGCAAATCACTTCCTTTCTCTGGGCCCCTATGAGCGTGCAATGTCTATCAATGTATGAATGTGGCTGCAATGTAGGAATGGCTCTGTGGTCCCCAAACCTCTGGAAACATATTTGTCCCAAGCACGATCAGGTCACAGGAGCACACGGAGCTGAGGCCATGAGCACAGCTGTCAGTGAACGCACAGC------------------GTGTTTGCATTCCAGGTCTCTTTCTTGCACATGCTGCCCCACCCCGCCCCCCACCTTTCAGAGGCTGCTTGGGTCATAGATCCACCTGGGCCTACAGAGCACATGTCCTGGCCAGGCCAAGCAAGTGGCTCAAATGTTTGATTGGGATGGACTGGATGGGACAGCATTTCACTGTTTTATCGACAAGCTTGTGAATAAGTTCTCGTGGTGTTTGGAGAGGGAATGTTCTTTCCTCCAGAACGTTCCACAATTCTAGGAAACAAACCTTGTGGAAGCCTGTCTCTGTCTCCCACCCTCCTCATGCCGCCATGCCCCACACAGCTGCCCGTTATCAAACATGTGTGGCGAGCTGACCCTGGTGGAGGCTCTCCCGCGGGTTATCTCATTTAATCCTCCAGGCCACCAAGTGAGCAGGGCCCTTTATTTCAGTCACGGCCTAGCTGACCTCAGATAAAAGACTCAGCTCTTCATGGGTGTTCTCAGAAGGTCAGGGCAAGACAGAACCTCACACTCCCTTCGTAAAGAAGGGGAGTGATTGGGAAGATGAAAATGTTCTGGAAGCAGATAGTGGAGATGGTTGCACAGCACTGTGAAGGTACCATAGGTCATAATGGTACTTTTTTTTTTT---GAGACAGGGTCTCACTGTGTCACCCAGGCTGGCACAGTGCAGTGGTGTAATTATGGCTCACTGCAGCCTCGACCTCCTGGGCTCAAGTGATCCTCCTACCTCAGCCTCCTGAGGAGCTGGGCCTACAGGTGCACCACTTCACCTGGCTAATTTTTTTTTTTTTTTGTAGAGACAAGATCTCACTATGTGTTCCAGGCTCTAGTCTTGAATTCCTGGGCTCAAGCAATCCTCCTACTTCTGCCTCCAAATGTGCTGGGACTATAGGCGTGAGCCATTGTGCCTGGCCTATAATGGCACATTTTATGTTATGTGTATTTTACCACAATTTTAAAAAGAGGAAAGGCATGACATCTAAAAACGGACAAGGATTTACCAAAATCCTACCCAACGGTTTCGTTTTGGGTTGATGAAAATGTTCTGGAAGCAGAGGTGGTGACTGCCACCGAACTGATCGCTTCAAATTGGGTAACCTCATGCAACGTGAATTTCACCTCAATTAAAAAAAA-CAAACC------------------------------------------------------------------------------CCACCCGAGTTA-----------------------------------------------------------------------------------------------------------------------------------------------------------------------------------------------------------------------------------------GCACCATGCCTGGGCTGGGGGTCCTGGGTCACCCCACCCTGCATCAGGACTGGCTGCCGGCCCTTCTCTCCAG
>111_Nle_M_M_1
GTAAGGGTGCGAGGGCACGAGATGGATTGGGCAGGGTCAGACTCTGTGACCTTAAGGCAAATCACTTCCTTTCTCTGGGCCCCTCTGAGCGTGCAATGTCTATCAATGTATGAATGTGGCTGCAATGTAGGAATGGCTCTGTGGTCCCCAAACCTCTGGAAACATATTTGTCCCAAGCACGATCAGGTCACAGGAGCACACGGAGCTGAGGCCATGAGCACAGCTGTCAGTGAACGCACAGC------------------GTGTTTGCATTCCAGGTCTCTTTCTTGCACATGCTGCCCCACCCCGCCCCCCACCTTTCAGAGGCTGCTTGGGTCATAGATCCACCTGGGCCTACAGAGCACATGTCCTGGCCAGGCCAAGCAAGTGGCTCAAATGTTTGATTGGGATGGACTGGATGGGACAGCATTTCACTGTTTTATCGACAAGCTTGTGAATAAGTTCTCGTGGTGTTTGGAGAGGGAATGTTCTTTCCTCCAGAACGTTCCACAGTTCTAGGAAACAAACCTTGTGGAAGCCTGTCTCTGTCTCCCACCCTCCTCATGCCGCCATGCCCCACACAGCTGCCCGTTATCAAACATGTGTGGCGAGCTGACCCTGGTGGAGGCTCTCCCGCGGGTTATCTCATTTAATCCTCCAGGCCACCAAGTGAGCAGGGCCCTTTATTTCAGTCACGGCCTAGCTGACCTCAGATAAAAGACTCAGCTCTTCATGGGTGTTCTCAGAAGGTCAGGGCAAGACGGAGCCTCACACTCCCTTCGTAAAGAAGGGGAGTGATTGGGAAGATGAAAATGTTCTGGAAGCAGATAGTGGAGATGGTTGCACAGCACTGTGAAGGTACCATAGGTCATAATGGTACTTTTTTTTTTT---GAGACAGGGTCTCACTGTGTCACCCAGGCTGGCACAGTGCAGTGGTGTAATTATGGCTCACTGCAGCCTCGACCTCCTGGGCTCAAGTGATCCTCCTACCTCAGCCTCCTGAGGAGCTGGGCCTACAGGTGCACCACTTCACCTGGCTAATTTTTTTTTTTTTTTGTAGAGACAAGATCTCACTATGTGTTCCAGGCTCTAGTCTTGAATTCCTGGGCTCAAGCAATCCTCCTACCTCTGCCTCCAAATGTGCTGGGACTATAGGCGTGAGCCATTGTGCCTGGCCTATAATGGCACATTTTATGTTATGTGTATTTTACCACAATTTTAAAAAGAGGAAAGGCATGACATCTAAAAACGGACAAGGATTTACCAAAATCCTACCCAACGGTTTCGTTTTGGGTTGATGAAAATGTTCTGGAAGCAGAGGTGGTGACTGCCACCGAACTGATCGCTTCAAATTGGGTAACCTCATGCAACGTGAATTTCACCTCAATTAAAAAAAA-CAAACC------------------------------------------------------------------------------CCACCCGAGTTA-----------------------------------------------------------------------------------------------------------------------------------------------------------------------------------------------------------------------------------------GCACCATGCCTGGGCTGGGGGTCCTGGGTCACCCCACCCTGCATCAGGACTGGCTGCCGGCCCTTCTCTCCAG
>111_Nle_M_M_2
GTAAGGGTGCGAGGGCACGAGATGGATTGGGCAGGGTCAGACTCTGTGACCTTAAGGCAAATCACTTCCTTTCTCTGGGCCCCTCTGAGCGTGCAATGTCTATCAATGTATGAATGTGGCTGCAATGTAGGAATGGCTCTGTGGTCCCCAAACCTCTGGAAACATATTTGTCCCAAGCACGATCAGGTCACAGGAGCACACGGAGCTGAGGCCATGAGCACAGCTGTCAGTGAACGCACAGC------------------GTGTTTGCATTCCAGGTCTCTTTCTTGCACATGCTGCCCCACCCCGCCCCCCACCTTTCAGAGGCTGCTTGGGTCATAGATCCACCTGGGCCTACAGAGCACATGTCCTGGCCAGGCCAAGCAAGTGGCTCAAATGTTTGATTGGGATGGACTGGATGGGACAGCATTTCACTGTTTTATCGACAAGCTTGTGAATAAGTTCTCGTGGTGTTTGGAGAGGGAATGTTCTTTCCTCCAGAACGTTCCACAGTTCTAGGAAACAAACCTTGTGGAAGCCTGTCTCTGTCTCCCACCCTCCTCATGCCGCCACGCCCCACACAGCTGCCCGTTATCAAACATGTGTGGCGAGCTGACCCTGGTGGAGGCTCTCCCGCGGGTTATCTCATTTAATCCTCCAGGCCACCAAGTGAGCAGGGCCCTTTATTTCAGTCACGGCCTAGCTGACCTCAGATAAAAGACTCAGCTCTTCATGGGTGTTCTCAGAAGGTCAGGGCAAGACGGAGCCTCACACTCCCTTCGTAAAGAAGGGGAGTGATTGGGAAGATGAAAATGTTCTGGAAGCAGATAGTGGAGATGGTTGCACAGCACTGTGAAGGTACCATAGGTCATAATGGTACTTTTTTTTTTT---GAGACAGGGTCTCACTGTGTCACCCAGGCTGGCACAGTGCAGTGGTGTAATTATGGCTCACTGCAGCCTCGACCTCCTGGGCTCAAGTGATCCTCCTACCTCAGCCTCCTGAGGAGCTGGGCCTACAGGTGCACCACTTCACCTGGCTAATTTTTTTTTTTTTTTGTAGAGACAAGATCTCACTATGTGTTCCAGGCTCTAGTCTTGAATTCCTGGGCTCAAGCAATCCTCCTACCTCTGCCTCCAAATGTGCTGGGACTATAGGCGTGAGCCATTGTGCCTGGCCTATAATGGCACATTTTATGTTATGTGTATTTTACCACAATTTTAAAAAGAGGAAAGGCATGACATCTAAAAACGGACAAGGATTTACCAAAATCCTACCCAACGGTTTCGTTTTGGGTTGATGAAAATGTTCTGGAAGCAGAGGTGGTGACTGCCACCGAACTGATCGCTTCAAATTGGGTAACCTCATGCAACGTGAATTTCACCTCAATTAAAAAAAA-CAAACC------------------------------------------------------------------------------CCACCCCAGTTA-----------------------------------------------------------------------------------------------------------------------------------------------------------------------------------------------------------------------------------------GCACCATGCCTGGGCTGGGGGTCCTGGGTCACCCCACCCTGCATCAGGACTGGCTGCCGGCCCTTCTCTCCAG
>112_Nle_M_M_1
GTAAGGGTGCGAGGGCACGAGATGGATTGGGCAGGGTCAGACTCTGTGACCTTAAGGCAAATCACTTCCTTTCTCTGGGCCCCTCTGAGCGTGCAATGTCTATCAATGTATGAATGTGGCTGCAATGTAGGAATGGCTCTGTGGTCCCCAAACCTCTGGAAACATATTTGTCCCAAGCACGATCAGGTCACAGGAGCACACGGAGCTGAGGCCATGAGCACAGCTGTCAGTGAACGCACAGC------------------GTGTTTGCATTCCAGGTCTCTTTCTTGCACATGCTGCCCCACCCCGCCCCCCACCTTTCAGAGGCTGCTTGGGTCATAGATCCACCTGGGCCTACAGAGCACATGTCCTGGCCAGGCCAAGCAAGTGGCTCAAATGTTTGATTGGGATGGACTGGATGGGACAGCATTTCACTGTTTTATCGACAAGCTTGTGAATAAGTTCTCGTGGTGTTTGGAGAGGGAATGTTCTTTCCTCCAGAACGTTCCACAGTTCTAGGAAACAAACCTTGTGGAAGCCTGTCTCTGTCTCCCACCCTCCTCATGCCGCCACGCCCCACACAGCTGCCCGTTATCAAACATGTGTGGCGAGCTGACCCTGGTGGAGGCTCTCCCGCGGGTTATCTCATTTAATCCTCCAGGCCACCAAGTGAGCAGGGCCCTTTATTTCAGTCACGGCCTAGCTGACCTCAGATAAAAGACTCAGCTCTTCATGGGTGTTCTCAGAAGGTCAGGGCAAGACGGAGCCTCACACTCCCTTCGTAAAGAAGGGGAGTGATTGGGAAGATGAAAATGTTCTGGAAGCAGATAGTGGAGATGGTTGCACAGCACTGTGAAGGTACCATAGGTCATAATGGTACTTTTTTTTTTT---GAGACAGGGTCTCACTGTGTCACCCAGGCTGGCACAGTGCAGTGGTGTAATTATGGCTCACTGCAGCCTCGACCTCCTGGGCTCAAGTGATCCTCCTACCTCAGCCTCCTGAGGAGCTGGGCCTACAGGTGCACCACTTCACCTGGCTAATTTTTTTTTTTTTTTGTAGAGACAAGATCTCACTATGTGTTCCAGGCTCTAGTCTTGAATTCCTGGGCTCAAGCAATCCTCCTACCTCTGCCTCCAAATGTGCTGGGACTATAGGCGTGAGCCATTGTGCCTGGCCTATAATGGCACATTTTATGTTATGTGTATTTTACCACAATTTTAAAAAGAGGAAAGGCATGACATCTAAAAACGGACAAGGATTTACCAAAATCCTACCCAACGGTTTCGTTTTGGGTTGATGAAAATGTTCTGGAAGCAGAGGTGGTGACTGCCACCGAACTGATCGCTTCAAATTGGGTAACCTCATGCAACGTGAATTTCACCTCAATTAAAAAAAA-CAAACC------------------------------------------------------------------------------CCACCCCAGTTA-----------------------------------------------------------------------------------------------------------------------------------------------------------------------------------------------------------------------------------------GCACCATGCCTGGGCTGGGGGTCCTGGGTCACCCCACCCTGCATCAGGACTGGCTGCCGGCCCTTCTCTCCAG
>112_Nle_M_M_2
GTAAGGGTGCGAGGGCACGAGATGGATTGGGCAGGGTCAGACTCTGTGACCTTAAGGCAAATCACTTCCTTTCTCTGGGCCCCTCTGAGCGTGCAATGTCTATCAATGTATGAATGTGGCTGCAATGTAGGAATGGCTCTGTGGTCCCCAAACCTCTGGAAACATATTTGTCCCAAGCACGATCAGGTCACAGGAGCACACGGAGCTGAGGCCATGAGCACAGCTGTCAGTGAACGCACAGC------------------GTGTTTGCATTCCAGGTCTCTTTCTTGCACATGCTGCCCCACCCCGCCCCCCACCTTTCAGAGGCTGCTTGGGTCATAGATCCACCTGGGCCTACAGAGCACATGTCCTGGCCAGGCCAAGCAAGTGGCTCAAATGTTTGATTGGGATGGACTGGATGGGACAGCATTTCACTGTTTTATCGACAAGCTTGTGAATAAGTTCTCGTGGTGTTTGGAGAGGGAATGTTCTTTCCTCCAGAACGTTCCACAGTTCTAGGAAACAAACCTTGTGGAAGCCTGTCTCTGTCTCCCACCCTCCTCATGCCGCCACGCCCCACACAGCTGCCCGTTATCAAACATGTGTGGCGAGCTGACCCTGGTGGAGGCTCTCCCGCGGGTTATCTCATTTAATCCTCCAGGCCACCAAGTGAGCAGGGCCCTTTATTTCAGTCACGGCCTAGCTGACCTCAGATAAAAGACTCAGCTCTTCATGGGTGTTCTCAGAAGGTCAGGGCAAGACGGAGCCTCACACTCCCTTCGTAAAGAAGGGGAGTGATTGGGAAGATGAAAATGTTCTGGAAGCAGATAGTGGAGATGGTTGCACAGCACTGTGAAGGTACCATAGGTCATAATGGTACTTTTTTTTTTT---GAGACAGGGTCTCACTGTGTCACCCAGGCTGGCACAGTGCAGTGGTGTAATTATGGCTCACTGCAGCCTCGACCTCCTGGGCTCAAGTGATCCTCCTACCTCAGCCTCCTGAGGAGCTGGGCCTACAGGTGCACCACTTCACCTGGCTAATTTTTTTTTTTTTTTGTAGAGACAAGATCTCACTATGTGTTCCAGGCTCTAGTCTTGAATTCCTGGGCTCAAGCAATCCTCCTACCTCTGCCTCCAAATGTGCTGGGACTATAGGCGTGAGCCATTGTGCCTGGCCTATAATGGCACATTTTATGTTATGTGTATTTTACCACAATTTTAAAAAGAGGAAAGGCATGACATCTAAAAACGGACAAGGATTTACCAAAATCCTACCCAACGGTTTCGTTTTGGGTTGATGAAAATGTTCTGGAAGCAGAGGTGGTGACTGCCACCGAACTGATCGCTTCAAATTGGGTAACCTCATGCAACGTGAATTTCACCTCAATTAAAAAAAA-CAAACC------------------------------------------------------------------------------CCACCCCAGTTA-----------------------------------------------------------------------------------------------------------------------------------------------------------------------------------------------------------------------------------------GCACCATGCCTGGGCTGGGGGTCCTGGGTCACCCCACCCTGCATCAGGACTGGCTGCCGGCCCTTCTCTCCAG
>115_Nle_M_M_1
GTAAGGGTGCGAGGGCACGAGATGGATTGGGCAGGGTCAGACTCTGTGACCTTAAGGCAAATCACTTCCTTTCTCTGGGCCCCTCTGAGCGTGCAATGTCTATCAATGTATGAATGTGGCTGCAATGTAGGAATGGCTCTGTGGTCCCCAAACCTCTGGAAACATATTTGTCCCAAGCACGATCAGGTCACAGGAGCACACGGAGCTGAGGCCATGAGCACAGCTGTCAGTGAACGCACAGC------------------GTGTTTGCATTCCAGGTCTCTTTCTTGCACATGCTGCCCCACCCCGCCCCCCACCTTTCAGAGGCTGCTTGGGTCATAGATCCACCTGGGCCTACAGAGCACATGTCCTGGCCAGGCCAAGCAAGTGGCTCAAATGTTTGATTGGGATGGACTGGATGGGACAGCATTTCACTGTTTTATCGACAAGCTTGTGAATAAGTTCTCGTGGTGTTTGGAGAGGGAATGTTCTTTCCTCCAGAACGTTCCACAATTCTAGGAAACAAACCTTGTGGAAGCCTGTCTCTGTCTCCCACCCTCCTCATGCCGCCATGCCCCACACAGCTGCCCGTTATCAAACATGTGTGGCGAGCTGACCCTGGTGGAGGCTCTCCCGCGGGTTATCTCATTTAATCCTCCAGGCCACCAAGTGAGCAGGGCCCTTTATTTCAGTCACGGCCTAGCTGACCTCAGATAAAAGACTCAGCTCTTCATGGGTGTTCTCAGAAGGTCAGGGCAAGACGGAGCCTCACACTCCCTTCGTAAAGAAGGGGAGTGATTGGGAAGATGAAAATGTTCTGGAAGCAGATAGTGGAGATGGTTGCACAGCACTGTGAAGGTACCATAGGTCATAATGGTACTTTTTTTTTTT---GAGACAGGGTCTCACTGTGTCACCCAGGCTGGCACAGTGCAGTGGTGTAATTATGGCTCACTGCAGCCTCGACCTCCTGGGCTCAAGTGATCCTCCTACCTCAGCCTCCTGAGGAGCTGGGCCTACAGGTGCACCACTTCACCTGGCTAATTTTTTTTATTTTTTGTAGAGACAAGATCTCACTATGTGTTCCAGGCTCTAGTCTTGAATTCCTGGGCTCAAGCAATCCTCCTACCTCTGCCTCCAAATGTGCTGGGACTATAGGCGTGAGCCATTGTGCCTGGCCTATAATGGCACATTTTATGTTATGTGTATTTTACCACAATTTTAAAAAGAGGAAAGGCATGACATCTAAAAACGGACAAGGATTTACCAAAATCCTACCCAACGGTTTCGTTTTGGGTTGATGAAAATGTTCTGGAAGCAGAGGTGGTGACTGCCACCGAACTGATCGCTTCAAATTGGGTAACCTCATGCAACGTGAATTTCACCTCAATTAAAAAAAA-CAAACC------------------------------------------------------------------------------CCACCCGAGTTA-----------------------------------------------------------------------------------------------------------------------------------------------------------------------------------------------------------------------------------------GCACCATGCCTGGGCTGGGGGTCCTGGGTCACCCCACCCTGCATCAGGACTGGCTGCCGGCCCTTCTCTCCAG
>115_Nle_M_M_2
GTAAGGGTGCGAGGGCACGAGATGGATTGGGCAGGGTCAGACTCTGTGACCTTAAGGCAAATCACTTCCTTTCTCTGGGCCCCTCTGAGCGTGCAATGTCTATCAATGTATGAATGTGGCTGCAATGTAGGAATGGCTCTGTGGTCCCCAAACCTCTGGAAACATATTTGTCCCAAGCACGATCAGGTCACAGGAGCACACGGAGCTGAGGCCATGAGCACAGCTGTCAGTGAACGCACAGC------------------GTGTTTGCATTCCAGGTCTCTTTCTTGCACATGCTGCCCCACCCCGCCCCCCACCTTTCAGAGGCTGCTTGGGTCATAGATCCACCTGGGCCTACAGAGCACATGTCCTGGCCAGGCCAAGCAAGTGGCTCAAATGTTTGATTGGGATGGACTGGATGGGACAGCATTTCACTGTTTTATCGACAAGCTTGTGAATAAGTTCTCGTGGTGTTTGGAGAGGGAATGTTCTTTCCTCCAGAACGTTCCACAATTCTAGGAAACAAACCTTGTGGAAGCCTGTCTCTGTCTCCCACCCTCCTCATGCCGCCATGCCCCACACAGCTGCCCGTTATCAAACATGTGTGGCGAGCTGACCCTGGTGGAGGCTCTCCCGCGGGTTATCTCATTTAATCCTCCAGGCCACCAAGTGAGCAGGGCCCTTTATTTCAGTCACGGCCTAGCTGACCTCAGATAAAAGACTCAGCTCTTCATGGGTGTTCTCAGAAGGTCAGGGCAAGACGGAGCCTCACACTCCCTTCGTAAAGAGGGGGAGTGATTGGGAAGATGAAAATGTTCTGGAAGCAGATAGTGGAGATGGTTGCACAGCACTGTGAAGGTACCATAGGTCATAATGGTACTTTTTTTTTTT---GAGACAGGGTCTCACTGTGTCACCCAGGCTGGCACAGTGCAGTGGTGTAATTATGGCTCACTGCAGCCTCGACCTCCTGGGCTCAAGTGATCCTCCTACCTCTGCCTCCTGAGGAGCTGGGCCTACAGGTGCACCACTTCACCTGGCTAATTTTTTTTATTTTTTGTAGAGACAAGATCTCACTATGTGTTCCAGGCTCTAGTCTTGAATTCCTGGGCTCAAGCAATCCTCCTACCTCTGCCTCCAAATGTGCTGGGACTATAGGTGTGAGCCATTGTGCCTGGCCTATAATGGCACATTTTATGTTATGTGTATTTTACCACAATTTTAAAAAGAGGAAAGGCATGACATCTAAAAACGGACAAGGATTTACCAAAATCCTACCCAACGGTTTCGTTTTGGGTTGATGAAAATGTTCTGGAAGCAGAGGTGGTGACTGCCACCGAACTGATCGCTTCAAATTGGGTAACCTCATGCAACGTGAATTTCACCTCAATTAAAAAAAA-CAAACC------------------------------------------------------------------------------CCACCCGAGTTA-----------------------------------------------------------------------------------------------------------------------------------------------------------------------------------------------------------------------------------------GCACCATGCCTGGGCTGGGGGTCCTGGGTCACCCCACCCTGCATCAGGACTGGCTGCCGGCCCTTCTCTCCAG
>116_Nle_M_M_1
GTAAGGGTGCGAGGGCACGAGATGGATTGGGCAGGGTCAGACTCTGTGACCTTAAGGCAAATCACTTCCTTTCTCTGGGCCCCTATGAGCGTGCAATGTCTATCAATGTATGAATGTGGCTGCAATGTAGGAATGGCTCTGTGGTCCCCAAACCTCTGGAAACATATTTGTCCCAAGCACGATCAGGTCACAGGAGCACACGGAGCTGAGGCCATGAGCACAGCTGTCAGTGAACGCACAGC------------------GTGTTTGCATTCCAGGTCTCTTTCTTGCACATGCTGCCCCACCCCGCCCCCCACCTTTCAGAGGCTGCTTGGGTCATAGATCCACCTGGGCCTACAGAGCACATGTCCTGGCCAGGCCAAGCAAGTGGCTCAAATGTTTGATTGGGATGGACTGGATGGGACAGCATTTCACTGTTTTATCGACAAGCTTGTGAATAAGTTCTCGTGGTGTTTGGAGAGGGAATGTTCTTTCCTCCAGAACGTTCCACAATTCTAGGAAACAAACCTTGTGGAAGCCTGTCTCTGTCTCCCACCCTCCTCATGCCGCCATGCCCCACACAGCTGCCCGTTATCAAACATGTGTGGCGAGCTGACCCTGGTGGAGGCTCTCCCGCGGGTTATCTCATTTAATCCTCCAGGCCACCAAGTGAGCAGGGCCCTTTATTTCAGTCACGGCCTAGCTGACCTCAGATAAAAGACTCAGCTCTTCATGGGTGTTCTCAGAAGGTCAGGGCAAGACAGAACCTCACACTCCCTTCGTAAAGAAGGGGAGTGATTGGGAAGATGAAAATGTTCTGGAAGCAGATAGTGGAGATGGTTGCACAGCACTGTGAAGGTACCATAGGTCATAATGGTACTTTTTTTTTTT---GAGACAGGGTCTCACTGTGTCACCCAGGCTGGCACAGTGCAGTGGTGTAATTATGGCTCACTGCAGCCTCGACCTCCTGGGCTCAAGTGATCCTCCTACCTCAGCCTCCTGAGGAGCTGGGCCTACAGGTGCACCACTTCACCTGGCTAATTTTTTTTTTTTTTTGTAGAGACAAGATCTCACTATGTGTTCCAGGCTCTAGTCTTGAATTCCTGGGCTCAAGCAATCCTCCTACTTCTGCCTCCAAATGTGCTGGGACTATAGGCGTGAGCCATTGTGCCTGGCCTATAATGGCACATTTTATGTTATGTGTATTTTACCACAATTTTAAAAAGAGGAAAGGCATGACATCTAAAAACGGACAAGGATTTACCAAAATCCTACCCAACGGTTTCGTTTTGGGTTGATGAAAATGTTCTGGAAGCAGAGGTGGTGACTGCCACCGAACTGATCGCTTCAAATTGGGTAACCTCATGCAACGTGAATTTCACCTCAATTAAAAAAAA-CAAACC------------------------------------------------------------------------------CCACCCGAGTTA-----------------------------------------------------------------------------------------------------------------------------------------------------------------------------------------------------------------------------------------GCACCATGCCTGGGCTGGGGGTCCTGGGTCACCCCACCCTGCATCAGGACTGGCTGCCGGCCCTTCTCTCCAG
>116_Nle_M_M_2
GTAAGGGTGCGAGGGCACGAGATGGATTGGGCAGGGTCAGACTCTGTGACCTTAAGGCAAATCACTTCCTTTCTCTGGGCCCCTATGAGCGTGCAATGTCTATCAATGTATGAATGTGGCTGCAATGTAGGAATGGCTCTGTGGTCCCCAAACCTCTGGAAACATATTTGTCCCAAGCACGATCAGGTCACAGGAGCACACGGAGCTGAGGCCATGAGCACAGCTGTCAGTGAACGCACAGC------------------GTGTTTGCATTCCAGGTCTCTTTCTTGCACATGCTGCCCCACCCCGCCCCCCACCTTTCAGAGGCTGCTTGGGTCATAGATCCACCTGGGCCTACAGAGCACATGTCCTGGCCAGGCCAAGCAAGTGGCTCAAATGTTTGATTGGGATGGACTGGATGGGACAGCATTTCACTGTTTTATCGACAAGCTTGTGAATAAGTTCTCGTGGTGTTTGGAGAGGGAATGTTCTTTCCTCCAGAACGTTCCACAATTCTAGGAAACAAACCTTGTGGAAGCCTGTCTCTGTCTCCCACCCTCCTCATGCCGCCATGCCCCACACAGCTGCCCGTTATCAAACATGTGTGGCGAGCTGACCCTGGTGGAGGCTCTCCCGCGGGTTATCTCATTTAATCCTCCAGGCCACCAAGTGAGCAGGGCCCTTTATTTCAGTCACGGCCTAGCTGACCTCAGATAAAAGACTCAGCTCTTCATGGGTGTTCTCAGAAGGTCAGGGCAAGACAGAACCTCACACTCCCTTCGTAAAGAAGGGGAGTGATTGGGAAGATGAAAATGTTCTGGAAGCAGATAGTGGAGATGGTTGCACAGCACTGTGAAGGTACCATAGGTCATAATGGTACTTTTTTTTTTT---GAGACAGGGTCTCACTGTGTCACCCAGGCTGGCACAGTGCAGTGGTGTAATTATGGCTCACTGCAGCCTCGACCTCCTGGGCTCAAGTGATCCTCCTACCTCAGCCTCCTGAGGAGCTGGGCCTACAGGTGCACCACTTCACCTGGCTAATTTTTTTTTTTTTTTGTAGAGACAAGATCTCACTATGTGTTCCAGGCTCTAGTCTTGAATTCCTGGGCTCAAGCAATCCTCCTACTTCTGCCTCCAAATGTGCTGGGACTATAGGCGTGAGCCATTGTGCCTGGCCTATAATGGCACATTTTATGTTATGTGTATTTTACCACAATTTTAAAAAGAGGAAAGGCATGACATCTAAAAACGGACAAGGATTTACCAAAATCCTACCCAACGGTTTCGTTTTGGGTTGATGAAAATGTTCTGGAAGCAGAGGTGGTGACTGCCACCGAACTGATCGCTTCAAATTGGGTAACCTCATGCAACGTGAATTTCACCTCAATTAAAAAAAA-CAAACC------------------------------------------------------------------------------CCACCCGAGTTA-----------------------------------------------------------------------------------------------------------------------------------------------------------------------------------------------------------------------------------------GCACCATGCCTGGGCTGGGGGTCCTGGGTCACCCCACCCTGCATCAGGACTGGCTGCCGGCCCTTCTCTCCAG
>118_Nle_F_M_1
GTAAGGGTGCGAGGGCACGAGATGGATTGGGCAGGGTCAGACTCTGTGACCTTAAGGCAAATCACTTCCTTTCTCTGGGCCCCTATGAGCGTGCAATGTCTATCAATGTATGAATGTGGCTGCAATGTAGGAATGGCTCTGTGGTCCCCAAACCTCTGGAAACATATTTGTCCCAAGCACGATCAGGTCACAGGAGCACACGGAGCTGAGGCCATGAGCACAGCTGTCAGTGAACGCACAGC------------------GTGTTTGCATTCCAGGTCTCTTTCTTGCACATGCTGCCCCACCCCGCCCCCCACCTTTCAGAGGCTGCTTGGGTCATAGATCCACCTGGGCCTACAGAGCACATGTCCTGGCCAGGCCAAGCAAGTGGCTCAAATGTTTGATTGGGATGGACTGGATGGGACAGCATTTCACTGTTTTATCGACAAGCTTGTGAATAAGTTCTCGTGGTGTTTGGAGAGGGAATGTTCTTTCCTCCAGAACGTTCCACAATTCTAGGAAACAAACCTTGTGGAAGCCTGTCTCTGTCTCCCACCCTCCTCATGCCGCCATGCCCCACACAGCTGCCCGTTATCAAACATGTGTGGCGAGCTGACCCTGGTGGAGGCTCTCCCGCGGGTTATCTCATTTAATCCTCCAGGCCACCAAGTGAGCAGGGCCCTTTATTTCAGTCACGGCCTAGCTGACCTCAGATAAAAGACTCAGCTCTTCATGGGTGTTCTCAGAAGGTCAGGGCAAGACAGAACCTCACACTCCCTTCGTAAAGAAGGGGAGTGATTGGGAAGATGAAAATGTTCTGGAAGCAGATAGTGGAGATGGTTGCACAGCACTGTGAAGGTACCATAGGTCATAATGGTACTTTTTTTTTTT---GAGACAGGGTCTCACTGTGTCACCCAGGCTGGCACAGTGCAGTGGTGTAATTATGGCTCACTGCAGCCTCGACCTCCTGGGCTCAAGTGATCCTCCTACCTCAGCCTCCTGAGGAGCTGGGCCTACAGGTGCACCACTTCACCTGGCTAATTTTTTTTTTTTTTTGTAGAGACAAGATCTCACTATGTGTTCCAGGCTCTAGTCTTGAATTCCTGGGCTCAAGCAATCCTCCTACTTCTGCCTCCAAATGTGCTGGGACTATAGGCGTGAGCCATTGTGCCTGGCCTATAATGGCACATTTTATGTTATGTGTATTTTACCACAATTTTAAAAAGAGGAAAGGCATGACATCTAAAAACGGACAAGGATTTACCAAAATCCTACCCAACGGTTTCGTTTTGGGTTGATGAAAATGTTCTGGAAGCAGAGGTGGTGACTGCCACCGAACTGATCGCTTCAAATTGGGTAACCTCATGCAACGTGAATTTCACCTCAATTAAAAAAAA-CAAACC------------------------------------------------------------------------------CCACCCGAGTTA-----------------------------------------------------------------------------------------------------------------------------------------------------------------------------------------------------------------------------------------GCACCATGCCTGGGCTGGGGGTCCTGGGTCACCCCACCCTGCATCAGGACTGGCTGCCGGCCCTTCTCTCCAG
>118_Nle_F_M_2
GTAAGGGTGCGAGGGCACGAGATGGATTGGGCAGGGTCAGACTCTGTGACCTTAAGGCAAATCACTTCCTTTCTCTGGGCCCCTATGAGCGTGCAATGTCTATCAATGTATGAATGTGGCTGCAATGTAGGAATGGCTCTGTGGTCCCCAAACCTCTGGAAACATATTTGTCCCAAGCACGATCAGGTCACAGGAGCACACGGAGCTGAGGCCATGAGCACAGCTGTCAGTGAACGCACAGC------------------GTGTTTGCATTCCAGGTCTCTTTCTTGCACATGCTGCCCCACCCCGCCCCCCACCTTTCAGAGGCTGCTTGGGTCATAGATCCACCTGGGCCTACAGAGCACATGTCCTGGCCAGGCCAAGCAAGTGGCTCAAATGTTTGATTGGGATGGACTGGATGGGACAGCATTTCACTGTTTTATCGACAAGCTTGTGAATAAGTTCTCGTGGTGTTTGGAGAGGGAATGTTCTTTCCTCCAGAACGTTCCACAATTCTAGGAAACAAACCTTGTGGAAGCCTGTCTCTGTCTCCCACCCTCCTCATGCCGCCATGCCCCACACAGCTGCCCGTTATCAAACATGTGTGGCGAGCTGACCCTGGTGGAGGCTCTCCCGCGGGTTATCTCATTTAATCCTCCAGGCCACCAAGTGAGCAGGGCCCTTTATTTCAGTCACGGCCTAGCTGACCTCAGATAAAAGACTCAGCTCTTCATGGGTGTTCTCAGAAGGTCAGGGCAAGACAGAACCTCACACTCCCTTCGTAAAGAAGGGGAGTGATTGGGAAGATGAAAATGTTCTGGAAGCAGATAGTGGAGATGGTTGCACAGCACTGTGAAGGTACCATAGGTCATAATGGTACTTTTTTTTTTT---GAGACAGGGTCTCACTGTGTCACCCAGGCTGGCACAGTGCAGTGGTGTAATTATGGCTCACTGCAGCCTCGACCTCCTGGGCTCAAGTGATCCTCCTACCTCAGCCTCCTGAGGAGCTGGGCCTACAGGTGCACCACTTCACCTGGCTAATTTTTTTTTTTTTTTGTAGAGACAAGATCTCACTATGTGTTCCAGGCTCTAGTCTTGAATTCCTGGGCTCAAGCAATCCTCCTACTTCTGCCTCCAAATGTGCTGGGACTATAGGCGTGAGCCATTGTGCCTGGCCTATAATGGCACATTTTATGTTATGTGTATTTTACCACAATTTTAAAAAGAGGAAAGGCATGACATCTAAAAACGGACAAGGATTTACCAAAATCCTACCCAACGGTTTCGTTTTGGGTTGATGAAAATGTTCTGGAAGCAGAGGTGGTGACTGCCACCGAACTGATCGCTTCAAATTGGGTAACCTCATGCAACGTGAATTTCACCTCAATTAAAAAAAA-CAAACC------------------------------------------------------------------------------CCACCCGAGTTA-----------------------------------------------------------------------------------------------------------------------------------------------------------------------------------------------------------------------------------------GCACCATGCCTGGGCTGGGGGTCCTGGGTCACCCCACCCTGCATCAGGACTGGCTGCCGGCCCTTCTCTCCAG
>120_Nle_F_M_1
GTAAGGGTGCGAGGGCACGAGATGGATTGGGCAGGGTCAGACTCTGTGACCTTAAGGCAAATCACTTCCTTTCTCTGGGCCCCTATGAGCGTGCAATGTCTATCAATGTATGAATGTGGCTGCAATGTAGGAATGGCTCTGTGGTCCCCAAACCTCTGGAAACATATTTGTCCCAAGCACGATCAGGTCACAGGAGCACACGGAGCTGAGGCCATGAGCACAGCTGTCAGTGAACGCACAGC------------------GTGTTTGCATTCCAGGTCTCTTTCTTGCACATGCTGCCCCACCCCGCCCCCCACCTTTCAGAGGCTGCTTGGGTCATAGATCCACCTGGGCCTACAGAGCACATGTCCTGGCCAGGCCAAGCAAGTGGCTCAAATGTTTGATTGGGATGGACTGGATGGGACAGCATTTCACTGTTTTATCGACAAGCTTGTGAATAAGTTCTCGTGGTGTTTGGAGAGGGAATGTTCTTTCCTCCAGAACGTTCCACAATTCTAGGAAACAAACCTTGTGGAAGCCTGTCTCTGTCTCCCACCCTCCTCATGCCGCCATGCCCCACACAGCTGCCCGTTATCAAACATGTGTGGCGAGCTGACCCTGGTGGAGGCTCTCCCGCGGGTTATCTCATTTAATCCTCCAGGCCACCAAGTGAGCAGGGCCCTTTATTTCAGTCACGGCCTAGCTGACCTCAGATAAAAGACTCAGCTCTTCATGGGTGTTCTCAGAAGGTCAGGGCAAGACAGAACCTCACACTCCCTTCGTAAAGAAGGGGAGTGATTGGGAAGATGAAAATGTTCTGGAAGCAGATAGTGGAGATGGTTGCACAGCACTGTGAAGGTACCATAGGTCATAATGGTACTTTTTTTTTTT---GAGACAGGGTCTCACTGTGTCACCCAGGCTGGCACAGTGCAGTGGTGTAATTATGGCTCACTGCAGCCTCGACCTCCTGGGCTCAAGTGATCCTCCTACCTCAGCCTCCTGAGGAGCTGGGCCTACAGGTGCACCACTTCACCTGGCTAATTTTTTTTTTTTTTTGTAGAGACAAGATCTCACTATGTGTTCCAGGCTCTAGTCTTGAATTCCTGGGCTCAAGCAATCCTCCTACCTCTGCCTCCAAATGTGCTGGGACTATAGGCGTGAGCCATTGTGCCTGGCCTATAATGGCACATTTTATGTTATGTGTATTTTACCACAATTTTAAAAAGAGGAAAGGCATGACATCTAAAAACGGACAAGGATTTACCAAAATCCTACCCAACGGTTTCGTTTTGGGTTGATGAAAATGTTCTGGAAGCAGAGGTGGTGACTGCCACCGAACTGATCGCTTCAAATTGGGTAACCTCATGCAACGTGAATTTCACCTCAATTAAAAAAAA-CAAACC------------------------------------------------------------------------------CCACCCCAGTTA-----------------------------------------------------------------------------------------------------------------------------------------------------------------------------------------------------------------------------------------GCACCATGCCTGGGCTGGGGGTCCTGGGTCACCCCACCCTGCATCAGGACTGGCTGCCGGCCCTTCTCTCCAG
>120_Nle_F_M_2
GTAAGGGTGCGAGGGCACGAGATGGATTGGGCAGGGTCAGACTCTGTGACCTTAAGGCAAATCACTTCCTTTCTCTGGGCCCCTATGAGCGTGCAATGTCTATCAATGTATGAATGTGGCTGCAATGTAGGAATGGCTCTGTGGTCCCCAAACCTCTGGAAACATATTTGTCCCAAGCACGATCAGGTCACAGGAGCACACGGAGCTGAGGCCATGAGCACAGCTGTCAGTGAACGCACAGC------------------GTGTTTGCATTCCAGGTCTCTTTCTTGCACATGCTGCCCCACCCCGCCCCCCACCTTTCAGAGGCTGCTTGGGTCATAGATCCACCTGGGCCTACAGAGCACATGTCCTGGCCAGGCCAAGCAAGTGGCTCAAATGTTTGATTGGGATGGACTGGATGGGACAGCATTTCACTGTTTTATCGACAAGCTTGTGAATAAGTTCTCGTGGTGTTTGGAGAGGGAATGTTCTTTCCTCCAGAACGTTCCACAATTCTAGGAAACAAACCTTGTGGAAGCCTGTCTCTGTCTCCCACCCTCCTCATGCCGCCATGCCCCACACAGCTGCCCGTTATCAAACATGTGTGGCGAGCTGACCCTGGTGGAGGCTCTCCCGCGGGTTATCTCATTTAATCCTCCAGGCCACCAAGTGAGCAGGGCCCTTTATTTCAGTCACGGCCTAGCTGACCTCAGATAAAAGACTCAGCTCTTCATGGGTGTTCTCAGAAGGTCAGGGCAAGACAGAACCTCACACTCCCTTCGTAAAGAAGGGGAGTGATTGGGAAGATGAAAATGTTCTGGAAGCAGATAGTGGAGATGGTTGCACAGCACTGTGAAGGTACCATAGGTCATAATGGTACTTTTTTTTTTT---GAGACAGGGTCTCACTGTGTCACCCAGGCTGGCACAGTGCAGTGGTGTAATTATGGCTCACTGCAGCCTCGACCTCCTGGGCTCAAGTGATCCTCCTACCTCAGCCTCCTGAGGAGCTGGGCCTACAGGTGCACCACTTCACCTGGCTAATTTTTTTTTTTTTTTGTAGAGACAAGATCTCACTATGTGTTCCAGGCTCTAGTCTTGAATTCCTGGGCTCAAGCAATCCTCCTACCTCTGCCTCCAAATGTGCTGGGACTATAGGCGTGAGCCATTGTGCCTGGCCTATAATGGCACATTTTATGTTATGTGTATTTTACCACAATTTTAAAAAGAGGAAAGGCATGACATCTAAAAACGGACAAGGATTTACCAAAATCCTACCCAACGGTTTCGTTTTGGGTTGATGAAAATGTTCTGGAAGCAGAGGTGGTGACTGCCACCGAACTGATCGCTTCAAATTGGGTAACCTCATGCAACGTGAATTTCACCTCAATTAAAAAAAA-CAAACC------------------------------------------------------------------------------CCACCCCAGTTA-----------------------------------------------------------------------------------------------------------------------------------------------------------------------------------------------------------------------------------------GCACCATGCCTGGGCTGGGGGTCCTGGGTCACCCCACCCTGCATCAGGACTGGCTGCCGGCCCTTCTCTCCAG
>121_Nle_F_M_1
GTAAGGGTGCGAGGGCACGAGATGGATTGGGCAGGGTCAGACTCTGTGACCTTAAGGCAAATCACTTCCTTTCTCTGGGCCCCTATGAGCGTGCAATGTCTATCAATGTATGAATGTGGCTGCAATGTAGGAATGGCTCTGTGGTCCCCAAACCTCTGGAAACATATTTGTCCCAAGCACGATCAGGTCACAGGAGCACACGGAGCTGAGGCCATGAGCACAGCTGTCAGTGAACGCACAGC------------------GTGTTTGCATTCCAGGTCTCTTTCTTGCACATGCTGCCCCACCCCGCCCCCCACCTTTCAGAGGCTGCTTGGGTCATAGATCCACCTGGGCCTACAGAGCACATGTCCTGGCCAGGCCAAGCAAGTGGCTCAAATGTTTGATTGGGATGGACTGGATGGGACAGCATTTCACTGTTTTATCGACAAGCTTGTGAATAAGTTCTCGTGGTGTTTGGAGAGGGAATGTTCTTTCCTCCAGAACGTTCCACAATTCTAGGAAACAAACCTTGTGGAAGCCTGTCTCTGTCTCCCACCCTCCTCATGCCGCCATGCCCCACACAGCTGCCCGTTATCAAACATGTGTGGCGAGCTGACCCTGGTGGAGGCTCTCCCGCGGGTTATCTCATTTAATCCTCCAGGCCACCAAGTGAGCAGGGCCCTTTATTTCAGTCACGGCCTAGCTGACCTCAGATAAAAGACTCAGCTCTTCATGGGTGTTCTCAGAAGGTCAGGGCAAGACAGAACCTCACACTCCCTTCGTAAAGAAGGGGAGTGATTGGGAAGATGAAAATGTTCTGGAAGCAGATAGTGGAGATGGTTGCACAGCACTGTGAAGGTACCATAGGTCATAATGGTACTTTTTTTTTTT---GAGACAGGGTCTCACTGTGTCACCCAGGCTGGCACAGTGCAGTGGTGTAATTATGGCTCACTGCAGCCTCGACCTCCTGGGCTCAAGTGATCCTCCTACCTCAGCCTCCTGAGGAGCTGGGCCTACAGGTGCACCACTTCACCTGGCTAATTTTTTTTTTTTTTTGTAGAGACAAGATCTCACTATGTGTTCCAGGCTCTAGTCTTGAATTCCTGGGCTCAAGCAATCCTCCTACTTCTGCCTCCAAATGTGCTGGGACTATAGGCGTGAGCCATTGTGCCTGGCCTATAATGGCACATTTTATGTTATGTGTATTTTACCACAATTTTAAAAAGAGGAAAGGCATGACATCTAAAAACGGACAAGGATTTACCAAAATCCTACCCAACGGTTTCGTTTTGGGTTGATGAAAATGTTCTGGAAGCAGAGGTGGTGACTGCCACCGAACTGATCGCTTCAAATTGGGTAACCTCATGCAACGTGAATTTCACCTCAATTAAAAAAAA-CAAACC------------------------------------------------------------------------------CCACCCGAGTTA-----------------------------------------------------------------------------------------------------------------------------------------------------------------------------------------------------------------------------------------GCACCATGCCTGGGCTGGGGGTCCTGGGTCACCCCACCCTGCATCAGGACTGGCTGCCGGCCCTTCTCTCCAG
>121_Nle_F_M_2
GTAAGGGTGCGAGGGCACGAGATGGATTGGGCAGGGTCAGACTCTGTGACCTTAAGGCAAATCACTTCCTTTCTCTGGGCCCCTATGAGCGTGCAATGTCTATCAATGTATGAATGTGGCTGCAATGTAGGAATGGCTCTGTGGTCCCCAAACCTCTGGAAACATATTTGTCCCAAGCACGATCAGGTCACAGGAGCACACGGAGCTGAGGCCATGAGCACAGCTGTCAGTGAACGCACAGC------------------GTGTTTGCATTCCAGGTCTCTTTCTTGCACATGCTGCCCCACCCCGCCCCCCACCTTTCAGAGGCTGCTTGGGTCATAGATCCACCTGGGCCTACAGAGCACATGTCCTGGCCAGGCCAAGCAAGTGGCTCAAATGTTTGATTGGGATGGACTGGATGGGACAGCATTTCACTGTTTTATCGACAAGCTTGTGAATAAGTTCTCGTGGTGTTTGGAGAGGGAATGTTCTTTCCTCCAGAACGTTCCACAATTCTAGGAAACAAACCTTGTGGAAGCCTGTCTCTGTCTCCCACCCTCCTCATGCCGCCATGCCCCACACAGCTGCCCGTTATCAAACATGTGTGGCGAGCTGACCCTGGTGGAGGCTCTCCCGCGGGTTATCTCATTTAATCCTCCAGGCCACCAAGTGAGCAGGGCCCTTTATTTCAGTCACGGCCTAGCTGACCTCAGATAAAAGACTCAGCTCTTCATGGGTGTTCTCAGAAGGTCAGGGCAAGACAGAACCTCACACTCCCTTCGTAAAGAAGGGGAGTGATTGGGAAGATGAAAATGTTCTGGAAGCAGATAGTGGAGATGGTTGCACAGCACTGTGAAGGTACCATAGGTCATAATGGTACTTTTTTTTTTT---GAGACAGGGTCTCACTGTGTCACCCAGGCTGGCACAGTGCAGTGGTGTAATTATGGCTCACTGCAGCCTCGACCTCCTGGGCTCAAGTGATCCTCCTACCTCAGCCTCCTGAGGAGCTGGGCCTACAGGTGCACCACTTCACCTGGCTAATTTTTTTTTTTTTTTGTAGAGACAAGATCTCACTATGTGTTCCAGGCTCTAGTCTTGAATTCCTGGGCTCAAGCAATCCTCCTACTTCTGCCTCCAAATGTGCTGGGACTATAGGCGTGAGCCATTGTGCCTGGCCTATAATGGCACATTTTATGTTATGTGTATTTTACCACAATTTTAAAAAGAGGAAAGGCATGACATCTAAAAACGGACAAGGATTTACCAAAATCCTACCCAACGGTTTCGTTTTGGGTTGATGAAAATGTTCTGGAAGCAGAGGTGGTGACTGCCACCGAACTGATCGCTTCAAATTGGGTAACCTCATGCAACGTGAATTTCACCTCAATTAAAAAAAA-CAAACC------------------------------------------------------------------------------CCACCCGAGTTA-----------------------------------------------------------------------------------------------------------------------------------------------------------------------------------------------------------------------------------------GCACCATGCCTGGGCTGGGGGTCCTGGGTCACCCCACCCTGCATCAGGACTGGCTGCCGGCCCTTCTCTCCAG
>122_Nle_F_M_1
GTAAGGGTGCGAGGGCACGAGATGGATTGGGCAGGGTCAGACTCTGTGACCTTAAGGCAAATCACTTCCTTTCTCTGGGCCCCTCTGAGCGTGCAATGTCTATCAATGTATGAATGTGGCTGCAATGTAGGAATGGCTCTGTGGTCCCCAAACCTCTGGAAACATATTTGTCCCAAGCACGATCAGGTCACAGGAGCACACGGAGCTGAGGCCATGAGCACAGCTGTCAGTGAACGCACAGC------------------GTGTTTGCATTCCAGGTCTCTTTCTTGCACATGCTGCCCCACCCCGCCCCCCACCTTTCAGAGGCTGCTTGGGTCATAGATCCACCTGGGCCTACAGAGCACATGTCCTGGCCAGGCCAAGCAAGTGGCTCAAATGTTTGATTGGGATGGACTGGATGGGACAGCATTTCACTGTTTTATCGACAAGCTTGTGAATAAGTTCTCGTGGTGTTTGGAGAGGGAATGTTCTTTCCTCCAGAACGTTCCACAATTCTAGGAAACAAACCTTGTGGAAGCCTGTCTCTGTCTCCCACCCTCCTCATGCCGCCATGCCCCACACAGCTGCCCGTTATCAAACATGTGTGGCGAGCTGACCCTGGTGGAGGCTCTCCCGCGGGTTATCTCATTTAATCCTCCAGGCCACCAAGTGAGCAGGGCCCTTTATTTCAGTCACGGCCTAGCTGACCTCAGATAAAAGACTCAGCTCTTCATGGGTGTTCTCAGAAGGTCAGGGCAAGACGGAGCCTCACACTCCCTTCGTAAAGAGGGGGAGTGATTGGGAAGATGAAAATGTTCTGGAAGCAGATAGTGGAGATGGTTGCACAGCACTGTGAAGGTACCATAGGTCATAATGGTACTTTTTTTTTTT---GAGACAGGGTCTCACTGTGTCACCCAGGCTGGCACAGTGCAGTGGTGTAATTATGGCTCACTGCAGCCTCGACCTCCTGGGCTCAAGTGATCCTCCTACCTCAGCCTCCTGAGGAGCTGGGCCTACAGGTGCACCACTTCACCTGGCTAATTTTTTTTTTTTTTTGTAGAGACAAGATCTCACTATGTGTTCCAGGCTCTAGTCTTGAATTCCTGGGCTCAAGCAATCCTCCTACCTCTGCCTCCAAATGTGCTGGGACTATAGGCGTGAGCCATTGTGCCTGGCCTATAATGGCACATTTTATGTTATGTGTATTTTACCACAATTTTAAAAAGAGGAAAGGCATGACATCTAAAAACGGACAAGGATTTACCAAAATCCTACCCAACGGTTTCGTTTTGGGTTGATGAAAATGTTCTGGAAGCAGAGGTGGTGACTGCCACCGAACTGATCGCTTCAAATTGGGTAACCTCATGCAACGTGAATTTCACCTCAATTAAAAAAAA-CAAACC------------------------------------------------------------------------------CCACCCGAGTTA-----------------------------------------------------------------------------------------------------------------------------------------------------------------------------------------------------------------------------------------GCACCATGCCTGGGCTGGGGGTCCTGGGTCACCCCACCCTGCATCAGGACTGGCTGCCGGCCCTTCTCTCCAG
>122_Nle_F_M_2
GTAAGGGTGCGAGGGCACGAGATGGATTGGGCAGGGTCAGACTCTGTGACCTTAAGGCAAATCACTTCCTTTCTCTGGGCCCCTCTGAGCGTGCAATGTCTATCAATGTATGAATGTGGCTGCAATGTAGGAATGGCTCTGTGGTCCCCAAACCTCTGGAAACATATTTGTCCCAAGCACGATCAGGTCACAGGAGCACACGGAGCTGAGGCCATGAGCACAGCTGTCAGTGAACGCACAGC------------------GTGTTTGCATTCCAGGTCTCTTTCTTGCACATGCTGCCCCACCCCGCCCCCCACCTTTCAGAGGCTGCTTGGGTCATAGATCCACCTGGGCCTACAGAGCACATGTCCTGGCCAGGCCAAGCAAGTGGCTCAAATGTTTGATTGGGATGGACTGGATGGGACAGCATTTCACTGTTTTATCGACAAGCTTGTGAATAAGTTCTCGTGGTGTTTGGAGAGGGAATGTTCTTTCCTCCAGAACGTTCCACAATTCTAGGAAACAAACCTTGTGGAAGCCTGTCTCTGTCTCCCACCCTCCTCATGCCGCCATGCCCCACACAGCTGCCCGTTATCAAACATGTGTGGCGAGCTGACCCTGGTGGAGGCTCTCCCGCGGGTTATCTCATTTAATCCTCCAGGCCACCAAGTGAGCAGGGCCCTTTATTTCAGTCACGGCCTAGCTGACCTCAGATAAAAGACTCAGCTCTTCATGGGTGTTCTCAGAAGGTCAGGGCAAGACGGAGCCTCACACTCCCTTCGTAAAGAGGGGGAGTGATTGGGAAGATGAAAATGTTCTGGAAGCAGATAGTGGAGATGGTTGCACAGCACTGTGAAGGTACCATAGGTCATAATGGTACTTTTTTTTTTT---GAGACAGGGTCTCACTGTGTCACCCAGGCTGGCACAGTGCAGTGGTGTAATTATGGCTCACTGCAGCCTCGACCTCCTGGGCTCAAGTGATCCTCCTACCTCAGCCTCCTGAGGAGCTGGGCCTACAGGTGCACCACTTCACCTGGCTAATTTTTTTTTTTTTTTGTAGAGACAAGATCTCACTATGTGTTCCAGGCTCTAGTCTTGAATTCCTGGGCTCAAGCAATCCTCCTACCTCTGCCTCCAAATGTGCTGGGACTATAGGCGTGAGCCATTGTGCCTGGCCTATAATGGCACATTTTATGTTATGTGTATTTTACCACAATTTTAAAAAGAGGAAAGGCATGACATCTAAAAACGGACAAGGATTTACCAAAATCCTACCCAACGGTTTCGTTTTGGGTTGATGAAAATGTTCTGGAAGCAGAGGTGGTGACTGCCACCGAACTGATCGCTTCAAATTGGGTAACCTCATGCAACGTGAATTTCACCTCAATTAAAAAAAA-CAAACC------------------------------------------------------------------------------CCACCCGAGTTA-----------------------------------------------------------------------------------------------------------------------------------------------------------------------------------------------------------------------------------------GCACCATGCCTGGGCTGGGGGTCCTGGGTCACCCCACCCTGCATCAGGACTGGCTGCCGGCCCTTCTCTCCAG
>123_Nle_F_M_1
GTAAGGGTGCGAGGGCACGAGATGGATTGGGCAGGGTCAGACTCTGTGACCTTAAGGCAAATCACTTCCTTTCTCTGGGCCCCTATGAGCGTGCAATGTCTATCAATGTATGAATGTGGCTGCAATGTAGGAATGGCTCTGTGGTCCCCAAACCTCTGGAAACATATTTGTCCCAAGCACGATCAGGTCACAGGAGCACACGGAGCTGAGGCCATGAGCACAGCTGTCAGTGAACGCACAGC------------------GTGTTTGCATTCCAGGTCTCTTTCTTGCACATGCTGCCCCACCCCGCCCCCCACCTTTCAGAGGCTGCTTGGGTCATAGATCCACCTGGGCCTACAGAGCACATGTCCTGGCCAGGCCAAGCAAGTGGCTCAAATGTTTGATTGGGATGGACTGGATGGGACAGCATTTCACTGTTTTATCGACAAGCTTGTGAATAAGTTCTCGTGGTGTTTGGAGAGGGAATGTTCTTTCCTCCAGAACGTTCCACAATTCTAGGAAACAAACCTTGTGGAAGCCTGTCTCTGTCTCCCACCCTCCTCATGCCGCCATGCCCCACACAGCTGCCCGTTATCAAACATGTGTGGCGAGCTGACCCTGGTGGAGGCTCTCCCGCGGGTTATCTCATTTAATCCTCCAGGCCACCAAGTGAGCAGGGCCCTTTATTTCAGTCACGGCCTAGCTGACCTCAGATAAAAGACTCAGCTCTTCATGGGTGTTCTCAGAAGGTCAGGGCAAGACAGAACCTCACACTCCCTTCGTAAAGAAGGGGAGTGATTGGGAAGATGAAAATGTTCTGGAAGCAGATAGTGGAGATGGTTGCACAGCACTGTGAAGGTACCATAGGTCATAATGGTACTTTTTTTTTTT---GAGACAGGGTCTCACTGTGTCACCCAGGCTGGCACAGTGCAGTGGTGTAATTATGGCTCACTGCAGCCTCGACCTCCTGGGCTCAAGTGATCCTCCTACCTCAGCCTCCTGAGGAGCTGGGCCTACAGGTGCACCACTTCACCTGGCTAATTTTTTTTTTTTTTTGTAGAGACAAGATCTCACTATGTGTTCCAGGCTCTAGTCTTGAATTCCTGGGCTCAAGCAATCCTCCTACTTCTGCCTCCAAATGTGCTGGGACTATAGGCGTGAGCCATTGTGCCTGGCCTATAATGGCACATTTTATGTTATGTGTATTTTACCACAATTTTAAAAAGAGGAAAGGCATGACATCTAAAAACGGACAAGGATTTACCAAAATCCTACCCAACGGTTTCGTTTTGGGTTGATGAAAATGTTCTGGAAGCAGAGGTGGTGACTGCCACCGAACTGATCGCTTCAAATTGGGTAACCTCATGCAACGTGAATTTCACCTCAATTAAAAAAAA-CAAACC------------------------------------------------------------------------------CCACCCGAGTTA-----------------------------------------------------------------------------------------------------------------------------------------------------------------------------------------------------------------------------------------GCACCATGCCTGGGCTGGGGGTCCTGGGTCACCCCACCCTGCATCAGGACTGGCTGCCGGCCCTTCTCTCCAG
>123_Nle_F_M_2
GTAAGGGTGCGAGGGCACGAGATGGATTGGGCAGGGTCAGACTCTGTGACCTTAAGGCAAATCACTTCCTTTCTCTGGGCCCCTATGAGCGTGCAATGTCTATCAATGTATGAATGTGGCTGCAATGTAGGAATGGCTCTGTGGTCCCCAAACCTCTGGAAACATATTTGTCCCAAGCACGATCAGGTCACAGGAGCACACGGAGCTGAGGCCATGAGCACAGCTGTCAGTGAACGCACAGC------------------GTGTTTGCATTCCAGGTCTCTTTCTTGCACATGCTGCCCCACCCCGCCCCCCACCTTTCAGAGGCTGCTTGGGTCATAGATCCACCTGGGCCTACAGAGCACATGTCCTGGCCAGGCCAAGCAAGTGGCTCAAATGTTTGATTGGGATGGACTGGATGGGACAGCATTTCACTGTTTTATCGACAAGCTTGTGAATAAGTTCTCGTGGTGTTTGGAGAGGGAATGTTCTTTCCTCCAGAACGTTCCACAATTCTAGGAAACAAACCTTGTGGAAGCCTGTCTCTGTCTCCCACCCTCCTCATGCCGCCATGCCCCACACAGCTGCCCGTTATCAAACATGTGTGGCGAGCTGACCCTGGTGGAGGCTCTCCCGCGGGTTATCTCATTTAATCCTCCAGGCCACCAAGTGAGCAGGGCCCTTTATTTCAGTCACGGCCTAGCTGACCTCAGATAAAAGACTCAGCTCTTCATGGGTGTTCTCAGAAGGTCAGGGCAAGACAGAACCTCACACTCCCTTCGTAAAGAAGGGGAGTGATTGGGAAGATGAAAATGTTCTGGAAGCAGATAGTGGAGATGGTTGCACAGCACTGTGAAGGTACCATAGGTCATAATGGTACTTTTTTTTTTT---GAGACAGGGTCTCACTGTGTCACCCAGGCTGGCACAGTGCAGTGGTGTAATTATGGCTCACTGCAGCCTCGACCTCCTGGGCTCAAGTGATCCTCCTACCTCAGCCTCCTGAGGAGCTGGGCCTACAGGTGCACCACTTCACCTGGCTAATTTTTTTTTTTTTTTGTAGAGACAAGATCTCACTATGTGTTCCAGGCTCTAGTCTTGAATTCCTGGGCTCAAGCAATCCTCCTACTTCTGCCTCCAAATGTGCTGGGACTATAGGCGTGAGCCATTGTGCCTGGCCTATAATGGCACATTTTATGTTATGTGTATTTTACCACAATTTTAAAAAGAGGAAAGGCATGACATCTAAAAACGGACAAGGATTTACCAAAATCCTACCCAACGGTTTCGTTTTGGGTTGATGAAAATGTTCTGGAAGCAGAGGTGGTGACTGCCACCGAACTGATCGCTTCAAATTGGGTAACCTCATGCAACGTGAATTTCACCTCAATTAAAAAAAA-CAAACC------------------------------------------------------------------------------CCACCCGAGTTA-----------------------------------------------------------------------------------------------------------------------------------------------------------------------------------------------------------------------------------------GCACCATGCCTGGGCTGGGGGTCCTGGGTCACCCCACCCTGCATCAGGACTGGCTGCCGGCCCTTCTCTCCAG
>134_Nle_F_M_1
GTAAGGGTGCGAGGGCACGAGATGGATTGGGCAGGGTCAGACTCTGTGACCTTAAGGCAAATCACTTCCTTTCTCTGGGCCCCTATGAGCGTGCAATGTCTATCAATGTATGAATGTGGCTGCAATGTAGGAATGGCTCTGTGGTCCCCAAACCTCTGGAAACATATTTGTCCCAAGCACGATCAGGTCACAGGAGCACACGGAGCTGAGGCCATGAGCACAGCTGTCAGTGAACGCACAGC------------------GTGTTTGCATTCCAGGTCTCTTTCTTGCACATGCTGCCCCACCCCGCCCCCCACCTTTCAGAGGCTGCTTGGGTCATAGATCCACCTGGGCCTACAGAGCACATGTCCTGGCCAGGCCAAGCAAGTGGCTCAAATGTTTGATTGGGATGGACTGGATGGGACAGCATTTCACTGTTTTATCGACAAGCTTGTGAATAAGTTCTCGTGGTGTTTGGAGAGGGAATGTTCTTTCCTCCAGAACGTTCCACAATTCTAGGAAACAAACCTTGTGGAAGCCTGTCTCTGTCTCCCACCCTCCTCATGCCGCCATGCCCCACACAGCTGCCCGTTATCAAACATGTGTGGCGAGCTGACCCTGGTGGAGGCTCTCCCGCGGGTTATCTCATTTAATCCTCCAGGCCACCAAGTGAGCAGGGCCCTTTATTTCAGTCACGGCCTAGCTGACCTCAGATAAAAGACTCAGCTCTTCATGGGTGTTCTCAGAAGGTCAGGGCAAGACGGAGCCTCACACTCCCTTCGTAAAGAAGGGGAGTGATTGGGAAGATGAAAATGTTCTGGAAGCAGATAGTGGAGATGGTTGCACAGCACTGTGAAGGTACCATAGGTCATAATGGTACTTTTTTTTTTT---GAGACAGGGTCTCACTGTGTCACCCAGGCTGGCACAGTGCAGTGGTGTAATTATGGCTCACTGCAGCCTCGACCTCCTGGGCTCAAGTGATCCTCCTACCTCAGCCTCCTGAGGAGCTGGGCCTACAGGTGCACCACTTCACCTGGCTAATTTTTTTTTTTTTTTGTAGAGACAAGATCTCACTATGTGTTCCAGGCTCTAGTCTTGAATTCCTGGGCTCAAGCAATCCTCCTACTTCTGCCTCCAAATGTGCTGGGACTATAGGCGTGAGCCATTGTGCCTGGCCTATAATGGCACATTTTATGTTATGTGTATTTTACCACAATTTTAAAAAGAGGAAAGGCATGACATCTAAAAACGGACAAGGATTTACCAAAATCCTACCCAACGGTTTCGTTTTGGGTTGATGAAAATGTTCTGGAAGCAGAGGTGGTGACTGCCACCGAACTGATCGCTTCAAATTGGGTAACCTCATGCAACGTGAATTTCACCTCAATTAAAAAAAA-CAAACC------------------------------------------------------------------------------CCACCCGAGTTA-----------------------------------------------------------------------------------------------------------------------------------------------------------------------------------------------------------------------------------------GCACCATGCCTGGGCTGGGGGTCCTGGGTCACCCCACCCTGCATCAGGACTGGCTGCCGGCCCTTCTCTCCAG
>134_Nle_F_M_2
GTAAGGGTGCGAGGGCACGAGATGGATTGGGCAGGGTCAGACTCTGTGACCTTAAGGCAAATCACTTCCTTTCTCTGGGCCCCTATGAGCGTGCAATGTCTATCAATGTATGAATGTGGCTGCAATGTAGGAATGGCTCTGTGGTCCCCAAACCTCTGGAAACATATTTGTCCCAAGCACCATCAGGTCACAGGAGCACACGGAGCTGAGGCCATGAGCACAGCTGTCAGTGAACGCACAGC------------------GTGTTTGCATTCCAGGTCTCTTTCTTGCACATGCTGCCCCACCCCGCCCCCCACCTTTCAGAGGCTGCTTGGGTCATAGATCCACCTGGGCCTACAGAGCACATGTCCTGGCCAGGCCAAGCAAGTGGCTCAAATGTTTGATTGGGATGGACTGGATGGGACAGCATTTCACTGTTTTATCGACAAGCTTGTGAATAAGTTCTCGTGGTGTTTGGAGAGGGAATGTTCTTTCCTCCAGAACGTTCCACAATTCTAGGAAACAAACCTTGTGGAAGCCTGTCTCTGTCTCCCACCCTCCTCATGCCGCCATGCCCCACACAGCTGCCCGTTATCAAACATGTGTGGCGAGCTGACCCTGGTGGAGGCTCTCCCGTGGGTTATCTCATTTAATCCTCCAGGCCACCAAGTGAGCAGGGCCCTTTATTTCAGTCACGGCCTAGCTGACCTCAGATAAAAGACTCAGCTCTTCATGGGTGTTCTCAGAAGGTCAGGGCAAGACAGAACCTCACACTCCCTTCGTAAAGAAGGGGAGTGATTGGGAAGATGAAAATGTTCTGGAAGCAGATAGTGGAGATGGTTGCACAGCACTGTGAAGGTACCATAGGTCATAATGGTACTTTTTTTTTTT---GAGACAGGGTCTCACTGTGTCACCCAGGCTGGCACAGTGCAGTGGTGTAATTATGGCTCACTGCAGCCTCGACCTCCTGGGCTCAAGTGATCCTCCTACCTCAGCCTCCTGAGGAGCTGGGCCTACAGGTGCACCACTTCACCTGGCTAATTTTTTTTTTTTTTTGTAGAGACAAGATCTCACTATGTGTTCCAGGCTCTAGTCTTGAATTCCTGGGCTCAAGCAATCCTCCTACTTCTGCCTCCAAATGTGCTGGGACTATAGGCGTGAGCCATTGTGCCTGGCCTATAATGGCACATTTTATGTTATGTGTATTTTACCACAATTTTAAAAAGAGGAAAGGCATGACATCTAAAAACGGACAAGGATTTACCAAAATCCTACCCAACGGTTTCGTTTTGGGTTGATGAAAATGTTCTGGAAGCAGAGGTGGTGACTGCCACCGAACTGATCGCTTCAAATTGGGTAACCTCATGCAACGTGAATTTCACCTCAATTAAAAAAAA-CAAACC------------------------------------------------------------------------------CCACCCGAGTTA-----------------------------------------------------------------------------------------------------------------------------------------------------------------------------------------------------------------------------------------GCACCATGCCTGGGCTGGGGGTCCTGGGTCACCCCACCCTGCATCAGGACTGGCTGCCGGCCCTTCTCTCCAG
>146_Nle_F_M_1
GTAAGGGTGCGAGGGCACGAGATGGATTGGGCAGGGTCAGACTCTGTGACCTTAAGGCAAATCACTTCCTTTCTCTGGGCCCCTATGAGCGTGCAATGTCTATCAATGTATGAATGTGGCTGCAATGTAGGAATGGCTCTGTGGTCCCCAAACCTCTGGAAACATATTTGTCCCAAGCACGATCAGGTCACAGGAGCACACGGAGCTGAGGCCATGAGCACAGCTGTCAGTGAACGCACAGC------------------GTGTTTGCATTCCAGGTCTCTTTCTTGCACATGCTGCCCCACCCCGCCCCCCACCTTTCAGAGGCTGCTTGGGTCATAGATCCACCTGGGCCTACAGAGCACATGTCCTGGCCAGGCCAAGCAAGTGGCTCAAATGTTTGATTGGGATGGACTGGATGGGACAGCATTTCACTGTTTTATCGACAAGCTTGTGAATAAGTTCTCGTGGTGTTTGGAGAGGGAATGTTCTTTCCTCCAGAACGTTCCACAATTCTAGGAAACAAACCTTGTGGAAGCCTGTCTCTGTCTCCCACCCTCCTCATGCCGCCATGCCCCACACAGCTGCCCGTTATCAAACATGTGTGGCGAGCTGACCCTGGTGGAGGCTCTCCCGCGGGTTATCTCATTTAATCCTCCAGGCCACCAAGTGAGCAGGGCCCTTTATTTCAGTCACGGCCTAGCTGACCTCAGATAAAAGACTCAGCTCTTCATGGGTGTTCTCAGAAGGTCAGGGCAAGACAGAACCTCACACTCCCTTCGTAAAGAAGGGGAGTGATTGGGAAGATGAAAATGTTCTGGAAGCAGATAGTGGAGATGGTTGCACAGCACTGTGAAGGTACCATAGGTCATAATGGTACTTTTTTTTTTT---GAGACAGGGTCTCACGGTGTCACCCAGGCTGGCACAGTGCAGTGGTGTAATTATGGCTCACTGCAGCCTCGACCTCCTGGGCTCAAGTGATCCTCCTACCTCAGCCTCCTGAGGAGCTGGGCCTACAGGTGCACCACTTCACCTGGCTAATTTTTTTTTTTTTTTGTAGAGACAAGATCTCACTATGTGTTCCAGGCT--AGTCTTGAACTCCTGGGCTCAAGCAATCCTCCTACCTCTGCCTCCAAATGTGCTGGGACTATAGGCGTGAGCCATTGTGCCTGGCCTATAATGGCACATTTTATGTTATGTGTATTTTACCACAATTTTAAAAAGAGGAAAGGCATGACATCTAAAAACGGACAAGGATTTACCAAAATCCTACCCAACGGTTTCGTTTTGGGTTGATGAAAATGTTCTGGAAGCAGAGGTGGTGACTGCCACCGAACTGATCGCTTCAAATTGGGTAACCTCATGCAACGTGAATTTCACCTCAATTAAAAAAAA-CAAACC------------------------------------------------------------------------------CCACCCGAGTTA-----------------------------------------------------------------------------------------------------------------------------------------------------------------------------------------------------------------------------------------GCACCATGCCTGGGCTGGGGGTCCTGGGTCACCCCACCCTGCATCAGGACTGGCTGCCGGCCCTTCTCTCCAG
>146_Nle_F_M_2
GTAAGGGTGCGAGGGCACGAGATGGATTGGGCAGGGTCAGACTCTGTGACCTTAAGGCAAATCACTTCCTTTCTCTGGGCCCCTATGAGCGTGCAATGTCTATCAATGTATGAATGTGGCTGCAATGTAGGAATGGCTCTGTGGTCCCCAAACCTCTGGAAACATATTTGTCCCAAGCACGATCAGGTCACAGGAGCACACGGAGCTGAGGCCATGAGCACAGCTGTCAGTGAACGCACAGC------------------GTGTTTGCATTCCAGGTCTCTTTCTTGCACATGCTGCCCCACCCCGCCCCCCACCTTTCAGAGGCTGCTTGGGTCATAGATCCACCTGGGCCTACAGAGCACATGTCCTGGCCAGGCCAAGCAAGTGGCTCAAATGTTTGATTGGGATGGACTGGATGGGACAGCATTTCACTGTTTTATCGACAAGCTTGTGAATAAGTTCTCGTGGTGTTTGGAGAGGGAATGTTCTTTCCTCCAGAACGTTCCACAATTCTAGGAAACAAACCTTGTGGAAGCCTGTCTCTGTCTCCCACCCTCCTCATGCCGCCATGCCCCACACAGCTGCCCGTTATCAAACATGTGTGGCGAGCTGACCCTGGTGGAGGCTCTCCCGCGGGTTATCTCATTTAATCCTCCAGGCCACCAAGTGAGCAGGGCCCTTTATTTCAGTCACGGCCTAGCTGACCTCAGATAAAAGACTCAGCTCTTCATGGGTGTTCTCAGAAGGTCAGGGCAAGACAGAACCTCACACTCCCTTCGTAAAGAAGGGGAGTGATTGGGAAGATGAAAATGTTCTGGAAGCAGATAGTGGAGATGGTTGCACAGCACTGTGAAGGTACCATAGGTCATAATGGTACTTTTTTTTTTT---GAGACAGGGTCTCACGGTGTCACCCAGGCTGGCACAGTGCAGTGGTGTAATTATGGCTCACTGCAGCCTCGACCTCCTGGGCTCAAGTGATCCTCCTACCTCAGCCTCCTGAGGAGCTGGGCCTACAGGTGCACCACTTCACCTGGCTAATTTTTTTTTTTTTTTGTAGAGACAAGATCTCACTATGTGTTCCAGGCT--AGTCTTGAACTCCTGGGCTCAAGCAATCCTCCTACCTCTGCCTCCAAATGTGCTGGGACTATAGGCGTGAGCCATTGTGCCTGGCCTATAATGGCACATTTTATGTTATGTGTATTTTACCACAATTTTAAAAAGAGGAAAGGCATGACATCTAAAAACGGACAAGGATTTACCAAAATCCTACCCAACGGTTTCGTTTTGGGTTGATGAAAATGTTCTGGAAGCAGAGGTGGTGACTGCCACCGAACTGATCGCTTCAAATTGGGTAACCTCATGCAACGTGAATTTCACCTCAATTAAAAAAAA-CAAACC------------------------------------------------------------------------------CCACCCGAGTTA-----------------------------------------------------------------------------------------------------------------------------------------------------------------------------------------------------------------------------------------GCACCATGCCTGGGCTGGGGGTCCTGGGTCACCCCACCCTGCATCAGGACTGGCTGCCGGCCCTTCTCTCCAG
>162_Nle_F_M_1
[truncated: 121,566 more chars]
