# Supplementary material for: Gene conversion and purifying selection shape nucleotide variation in gibbon L/M opsin genes
Source: BMC Evol Biol. 2011 Oct 22;11:312. doi: 10.1186/1471-2148-11-312 (PMC3213168; doi:10.1186/1471-2148-11-312)
Supplement: Additional file 4 — Alignment of the gibbon L and M opsin gene exon 4. A "sequential" (fasta) format of the sequence alignments for the gibbon L and M opsin gene exon 4. [file 1471-2148-11-312-S4.TXT]

Additional file 4 for "Gene conversion and purifying selection shape nucleotide variation in gibbon L/M opsin genes" by T. Hiwatashi et al.

A "sequential" (fasta) format of the sequence alignments for the gibbon L and M opsin gene exon 4.

Species name abbreviations:
Hag, Hylobates agilis; Hla, H. lar; Hpi, H. pileatus; Nle, Nomascus leucogenys; Ssy, Symphalangus syndactylus.

Sequence names can be interpreted as in the following examples.
In 1_Hag_M_L, 1 stands for individual ID number, Hag for Hylobates agilis, M for male, L for L opsin gene.
In 2_Hag_F_L_1, F stands for female, L_1 for a tentative sequence type 1 of the L opsin gene.
In 57_Hag_M_M_1, M_1 stands for a tentative sequence type 1 of the M opsin gene.

>1_Hag_M_L
GTACTGGCCCCATGGCCTGAAGACTTCATGCGGCCCAGACGTGTTCAGCGGCAGCTCGTACCCCGGGGTGCAGTCTTACATGATTGTCCTCATGGTCACCTGCTGCATCATCCCACTCGCTATCATCGTGCTCTGCTACCTCCAAGTGTGGCTGGCCATCCGAGCG
>41_Hag_M_L
GTACTGGCCCCATGGCCTGAAGACTTCATGCGGCCCAGACGTGTTCAGCGGCAGCTCGTACCCCGGGGTGCAGTCTTACATGATTGTCCTCATGGTCACCTGCTGCATCATCCCACTCGCTATCATCGTGCTCTGCTACCTCCAAGTGTGGCTGGCCATCCGAGCG
>57_Hag_M_L
GTACTGGCCCCATGGCCTGAAGACTTCATGCGGCCCAGACGTGTTCAGCGGCAGCTCGTACCCCGGGGTGCAGTCTTACATGATTGTCCTCATGGTCACCTGCTGCATCATCCCACTCGCTATCATCGTGCTCTGCTACCTCCAAGTGTGGCTGGCCATCCGAGCG
>86_Hag_M_L
GTACTGGCCCCATGGCCTGAAGACTTCATGCGGCCCAGACGTGTTCAGCGGCAGCTCGTACCCCGGGGTGCAGTCTTACATGATTGTCCTCATGGTCACCTGCTGCATCATCCCACTCGCTATCATCGTGCTCTGCTACCTCCAAGTGTGGCTGGCCATCCGAGCG
>88_Hag_M_L
GTACTGGCCCCATGGCCTGAAGACTTCATGCGGCCCAGACGTGTTCAGCGGCAGCTCGTACCCCGGGGTGCAGTCTTACATGATTGTCCTCATGGTCACCTGCTGCATCATCCCACTCGCTATCATCGTGCTCTGCTACCTCCAAGTGTGGCTGGCCATCCGAGCG
>93_Hag_M_L
GTACTGGCCCCATGGCCTGAAGACTTCATGCGGCCCAGACGTGTTCAGCGGCAGCTCGTACCCCGGGGTGCAGTCTTACATGATTGTCCTCATGGTCACCTGCTGCATCATCCCACTCGCTATCATCGTGCTCTGCTACCTCCAAGTGTGGCTGGCCATCCGAGCG
>95_Hag_M_L
GTACTGGCCCCATGGCCTGAAGACTTCATGCGGCCCAGACGTGTTCAGCGGCAGCTCGTACCCCGGGGTGCAGTCTTACATGATTGTCCTCATGGTCACCTGCTGCATCATCCCACTCGCTATCATCGTGCTCTGCTACCTCCAAGTGTGGCTGGCCATCCGAGCG
>98_Hag_M_L
GTACTGGCCCCATGGCCTGAAGACTTCATGCGGCCCAGACGTGTTCAGCGGCAGCTCGTACCCCGGGGTGCAGTCTTACATGATTGTCCTCATGGTCACCTGCTGCATCATCCCACTCGCTATCATCGTGCTCTGCTACCTCCAAGTGTGGCTGGCCATCCGAGCG
>100_Hag_M_L
GTACTGGCCCCATGGCCTGAAGACTTCATGCGGCCCAGACGTGTTCAGCGGCAGCTCGTACCCCGGGGTGCAGTCTTACATGATTGTCCTCATGGTCACCTGCTGCATCATCCCACTCGCTATCATCGTGCTCTGCTACCTCCAAGTGTGGCTGGCCATCCGAGCG
>101_Hag_M_L
GTACTGGCCCCATGGCCTGAAGACTTCATGCGGCCCAGACGTGTTCAGCGGCAGCTCGTACCCCGGGGTGCAGTCTTACATGATTGTCCTCATGGTCACCTGCTGCATCATCCCACTCGCTATCATCGTGCTCTGCTACCTCCAAGTGTGGCTGGCCATCCGAGCG
>147_Hag_M_L
GTACTGGCCCCATGGCCTGAAGACTTCATGCGGCCCAGACGTGTTCAGCGGCAGCTCGTACCCCGGGGTGCAGTCTTACATGATTGTCCTCATGGTCACCTGCTGCATCATCCCACTCGCTATCATCGTGCTCTGCTACCTCCAAGTGTGGCTGGCCATCCGAGCG
>149_Hag_M_L
GTACTGGCCCCATGGCCTGAAGACTTCATGCGGCCCAGACGTGTTCAGCGGCAGCTCGTACCCCGGGGTGCAGTCTTACATGATTGTCCTCATGGTCACCTGCTGCATCATCCCACTCGCTATCATCGTGCTCTGCTACCTCCAAGTGTGGCTGGCCATCCGAGCG
>2_Hag_F_L_1
GTACTGGCCCCATGGCCTGAAGACTTCATGCGGCCCAGACGTGTTCAGCGGCAGCTCGTACCCCGGGGTGCAGTCTTACATGATTGTCCTCATGGTCACCTGCTGCATCATCCCACTCGCTATCATCGTGCTCTGCTACCTCCAAGTGTGGCTGGCCATCCGAGCG
>2_Hag_F_L_2
GTACTGGCCCCATGGCCTGAAGACTTCATGCGGCCCAGACGTGTTCAGCGGCAGCTCGTACCCCGGGGTGCAGTCTTACATGATTGTCCTCATGGTCACCTGCTGCATCATCCCACTCGCTATCATCGTGCTCTGCTACCTCCAAGTGTGGCTGGCCATCCGAGCG
>62_Hag_F_L_1
GTACTGGCCCCATGGCCTGAAGACTTCATGCGGCCCAGACGTGTTCAGCGGCAGCTCGTACCCCGGGGTGCAGTCTTACATGATTGTCCTCATGGTCACCTGCTGCATCATCCCACTCGCTATCATCGTGCTCTGCTACCTCCAAGTGTGGCTGGCCATCCGAGCG
>62_Hag_F_L_2
GTACTGGCCCCATGGCCTGAAGACTTCATGCGGCCCAGACGTGTTCAGCGGCAGCTCGTACCCCGGGGTGCAGTCTTACATGATTGTCCTCATGGTCACCTGCTGCATCATCCCACTCGCTATCATCGTGCTCTGCTACCTCCAAGTGTGGCTGGCCATCCGAGCG
>69_Hag_F_L_1
GTACTGGCCCCATGGCCTGAAGACTTCATGCGGCCCAGACGTGTTCAGCGGCAGCTCGTACCCCGGGGTGCAGTCTTACATGATTGTCCTCATGGTCACCTGCTGCATCATCCCACTCGCTATCATCGTGCTCTGCTACCTCCAAGTGTGGCTGGCCATCCGAGCG
>69_Hag_F_L_2
GTACTGGCCCCATGGCCTGAAGACTTCATGCGGCCCAGACGTGTTCAGCGGCAGCTCGTACCCCGGGGTGCAGTCTTACATGATTGTCCTCATGGTCACCTGCTGCATCATCCCACTCGCTATCATCGTGCTCTGCTACCTCCAAGTGTGGCTGGCCATCCGAGCG
>73_Hag_F_L_1
GTACTGGCCCCATGGCCTGAAGACTTCATGCGGCCCAGACGTGTTCAGCGGCAGCTCGTACCCCGGGGTGCAGTCTTACATGATTGTCCTCATGGTCACCTGCTGCATCATCCCACTCGCTATCATCGTGCTCTGCTACCTCCAAGTGTGGCTGGCCATCCGAGCG
>73_Hag_F_L_2
GTACTGGCCCCATGGCCTGAAGACTTCATGCGGCCCAGACGTGTTCAGCGGCAGCTCGTACCCCGGGGTGCAGTCTTACATGATTGTCCTCATGGTCACCTGCTGCATCATCCCACTCGCTATCATCGTGCTCTGCTACCTCCAAGTGTGGCTGGCCATCCGAGCG
>92_Hag_F_L_1
GTACTGGCCCCATGGCCTGAAGACTTCATGCGGCCCAGACGTGTTCAGCGGCAGCTCGTACCCCGGGGTGCAGTCTTACATGATTGTCCTCATGGTCACCTGCTGCATCATCCCACTCGCTATCATCGTGCTCTGCTACCTCCAAGTGTGGCTGGCCATCCGAGCG
>92_Hag_F_L_2
GTACTGGCCCCATGGCCTGAAGACTTCATGCGGCCCAGACGTGTTCAGCGGCAGCTCGTACCCCGGGGTGCAGTCTTACATGATTGTCCTCATGGTCACCTGCTGCATCATCCCACTCGCTATCATCGTGCTCTGCTACCTCCAAGTGTGGCTGGCCATCCGAGCG
>99_Hag_F_L_1
GTACTGGCCCCATGGCCTGAAGACTTCATGCGGCCCAGACGTGTTCAGCGGCAGCTCGTACCCCGGGGTGCAGTCTTACATGATTGTCCTCATGGTCACCTGCTGCATCATCCCACTCGCTATCATCGTGCTCTGCTACCTCCAAGTGTGGCTGGCCATCCGAGCG
>99_Hag_F_L_2
GTACTGGCCCCATGGCCTGAAGACTTCATGCGGCCCAGACGTGTTCAGCGGCAGCTCGTACCCCGGGGTGCAGTCTTACATGATTGTCCTCATGGTCACCTGCTGCATCATCCCACTCGCTATCATCGTGCTCTGCTACCTCCAAGTGTGGCTGGCCATCCGAGCG
>102_Hag_F_L_1
GTACTGGCCCCATGGCCTGAAGACTTCATGCGGCCCAGACGTGTTCAGCGGCAGCTCGTACCCCGGGGTGCAGTCTTACATGATTGTCCTCATGGTCACCTGCTGCATCATCCCACTCGCTATCATCGTGCTCTGCTACCTCCAAGTGTGGCTGGCCATCCGAGCG
>102_Hag_F_L_2
GTACTGGCCCCATGGCCTGAAGACTTCATGCGGCCCAGACGTGTTCAGCGGCAGCTCGTACCCCGGGGTGCAGTCTTACATGATTGTCCTCATGGTCACCTGCTGCATCATCCCACTCGCTATCATCGTGCTCTGCTACCTCCAAGTGTGGCTGGCCATCCGAGCG
>148_Hag_F_L_1
GTACTGGCCCCATGGCCTGAAGACTTCATGCGGCCCAGACGTGTTCAGCGGCAGCTCGTACCCCGGGGTGCAGTCTTACATGATTGTCCTCATGGTCACCTGCTGCATCATCCCACTCGCTATCATCGTGCTCTGCTACCTCCAAGTGTGGCTGGCCATCCGAGCG
>148_Hag_F_L_2
GTACTGGCCCCATGGCCTGAAGACTTCATGCGGCCCAGACGTGTTCAGCGGCAGCTCGTACCCCGGGGTGCAGTCTTACATGATTGTCCTCATGGTCACCTGCTGCATCATCCCACTCGCTATCATCGTGCTCTGCTACCTCCAAGTGTGGCTGGCCATCCGAGCG
>1_Hag_M_M
GTACTGGCCCCATGGCCTGAAGACTTCATGCGGCCCAGACGTGTTCAGCGGCAGCTCGTACCCCGGGGTGCAGTCTTACATGATTGTCCTCATGGTCACCTGCTGCATCACCCCACTCAGCATCATCGTGCTCTGCTACCTCCAAGTGTGGCTGGCCATCCGAGCG
>41_Hag_M_M
GTACTGGCCCCATGGCCTGAAGACTTCATGCGGCCCAGACGTGTTCAGCGGCAGCTCGTACCCCGGGGTGCAGTCTTACATGATTGTCCTCATGGTCACCTGCTGCATCACCCCACTCAGCATCATCGTGCTCTGCTACCTCCAAGTGTGGCTGGCCATCCGAGCG
>57_Hag_M_M_1
GTACTGGCCCCATGGCCTGAAGACTTCATGCGGCCCAGACGTGTTCAGCGGCAGCTCGTACCCCGGGGTGCAGTCTTACATGATTGTCCTCATGGTCACCTGCTGCATCACCCCACTCAGCATCATCGTGCTCTGCTACCTCCAAGTGTGGCTGGCCATCCGAGCG
>57_Hag_M_M_2
GTACTGGCCCCATGGCCTGAAGACTTCATGCGGCCCAGACGTGTTCAGCGGCAGCTCGTACCCCGGGGTGCAGTCTTACATGATTGTCCTCATGGTCACCTGCTGCATCACCCCACTCAGCATCATCGTGCTCTGCTACCTCCAAGTGTGGCTGGCCATCCGAGCG
>86_Hag_M_M
GTACTGGCCCCATGGCCTGAAGACTTCATGCGGCCCAGACGTGTTCAGCGGCAGCTCGTACCCCGGGGTGCAGTCTTACATGATTGTCCTCATGGTCACCTGCTGCATCACCCCACTCAGCATCATCGTGCTCTGCTACCTCCAAGTGTGGCTGGCCATCCGAGCG
>88_Hag_M_M
GTACTGGCCCCATGGCCTGAAGACTTCATGCGGCCCAGACGTGTTCAGCGGCAGCTCGTACCCCGGGGTGCAGTCTTACATGATTGTCCTCATGGTCACCTGCTGCATCACCCCACTCAGCATCATCGTGCTCTGCTACCTCCAAGTGTGGCTGGCCATCCGAGCG
>93_Hag_M_M
GTACTGGCCCCATGGCCTGAAGACTTCATGCGGCCCAGACGTGTTCAGCGGCAGCTCGTACCCCGGGGTGCAGTCTTACATGATTGTCCTCATGGTCACCTGCTGCATCACCCCACTCAGCATCATCGTGCTCTGCTACCTCCAAGTGTGGCTGGCCATCCGAGCG
>95_Hag_M_M_1
GTACTGGCCCCATGGCCTGAAGACTTCATGCGGCCCAGACGTGTTCAGCGGCAGCTCGTACCCCGGGGTGCAGTCTTACATGATTGTCCTCATGGTCACCTGCTGCATCACCCCACTCAGCATCATCGTGCTCTGCTACCTCCAAGTGTGGCTGGCCATCCGAGCG
>95_Hag_M_M_2
GTACTGGCCCCATGGCCTGAAGACTTCATGCGGCCCAGACGTGTTCAGCGGCAGCTCGTACCCCGGGGTGCAGTCTTACATGATTGTCCTCATGGTCACCTGCTGCATCACCCCACTCAGCATCATCGTGCTCTGCTACCTCCAAGTGTGGCTGGCCATCCGAGCG
>98_Hag_M_M
GTACTGGCCCCATGGCCTGAAGACTTCATGCGGCCCAGACGTGTTCAGCGGCAGCTCGTACCCCGGGGTGCAGTCTTACATGATTGTCCTCATGGTCACCTGCTGCATCACCCCACTCAGCATCATCGTGCTCTGCTACCTCCAAGTGTGGCTGGCCATCCGAGCG
>100_Hag_M_M
GTACTGGCCCCATGGCCTGAAGACTTCATGCGGCCCAGACGTGTTCAGCGGCAGCTCGTACCCCGGGGTGCAGTCTTACATGATTGTCCTCATGGTCACCTGCTGCATCACCCCACTCAGCATCATCGTGCTCTGCTACCTCCAAGTGTGGCTGGCCATCCGAGCG
>101_Hag_M_M
GTACTGGCCCCATGGCCTGAAGACTTCATGCGGCCCAGACGTGTTCAGCGGCAGCTCGTACCCCGGGGTGCAGTCTTACATGATTGTCCTCATGGTCACCTGCTGCATCACCCCACTCAGCATCATCGTGCTCTGCTACCTCCAAGTGTGGCTGGCCATCCGAGCG
>147_Hag_M_M
GTACTGGCCCCATGGCCTGAAGACTTCATGCGGCCCAGACGTGTTCAGCGGCAGCTCGTACCCCGGGGTGCAGTCTTACATGATTGTCCTCATGGTCACCTGCTGCATCACCCCACTCAGCATCATCGTGCTCTGCTACCTCCAAGTGTGGCTGGCCATCCGAGCG
>149_Hag_M_M
GTACTGGCCCCATGGCCTGAAGACTTCATGCGGCCCAGACGTGTTCAGCGGCAGCTCGTACCCCGGGGTGCAGTCTTACATGATTGTCCTCATGGTCACCTGCTGCATCACCCCACTCAGCATCATCGTGCTCTGCTACCTCCAAGTGTGGCTGGCCATCCGAGCG
>2_Hag_F_M_1
GTACTGGCCCCATGGCCTGAAGACTTCATGCGGCCCAGACGTGTTCAGCGGCAGCTCGTACCCCGGGGTGCAGTCTTACATGATTGTCCTCATGGTCACCTGCTGCATCACCCCACTCAGCATCATCGTGCTCTGCTACCTCCAAGTGTGGCTGGCCATCCGAGCG
>2_Hag_F_M_2
GTACTGGCCCCATGGCCTGAAGACTTCATGCGGCCCAGACGTGTTCAGCGGCAGCTCGTACCCCGGGGTGCAGTCTTACATGATTGTCCTCATGGTCACCTGCTGCATCACCCCACTCAGCATCATCGTGCTCTGCTACCTCCAAGTGTGGCTGGCCATCCGAGCG
>62_Hag_F_M_1
GTACTGGCCCCATGGCCTGAAGACTTCATGCGGCCCAGACGTGTTCAGCGGCAGCTCGTACCCCGGGGTGCAGTCTTACATGATTGTCCTCATGGTCACCTGCTGCATCACCCCACTCAGCATCATCGTGCTCTGCTACCTCCAAGTGTGGCTGGCCATCCGAGCG
>62_Hag_F_M_2
GTACTGGCCCCATGGCCTGAAGACTTCATGCGGCCCAGACGTGTTCAGCGGCAGCTCGTACCCCGGGGTGCAGTCTTACATGATTGTCCTCATGGTCACCTGCTGCATCACCCCACTCAGCATCATCGTGCTCTGCTACCTCCAAGTGTGGCTGGCCATCCGAGCG
>69_Hag_F_M_1
GTACTGGCCCCATGGCCTGAAGACTTCATGCGGCCCAGACGTGTTCAGCGGCAGCTCGTACCCCGGGGTGCAGTCTTACATGATTGTCCTCATGGTCACCTGCTGCATCACCCCACTCAGCATCATCGTGCTCTGCTACCTCCAAGTGTGGCTGGCCATCCGAGCG
>69_Hag_F_M_2
GTACTGGCCCCATGGCCTGAAGACTTCATGCGGCCCAGACGTGTTCAGCGGCAGCTCGTACCCCGGGGTGCAGTCTTACATGATTGTCCTCATGGTCACCTGCTGCATCACCCCACTCAGCATCATCGTGCTCTGCTACCTCCAAGTGTGGCTGGCCATCCGAGCG
>73_Hag_F_M_1
GTACTGGCCCCATGGCCTGAAGACTTCATGCGGCCCAGACGTGTTCAGCGGCAGCTCGTACCCCGGGGTGCAGTCTTACATGATTGTCCTCATGGTCACCTGCTGCATCACCCCACTCAGCATCATCGTGCTCTGCTACCTCCAAGTGTGGCTGGCCATCCGAGCG
>73_Hag_F_M_2
GTACTGGCCCCATGGCCTGAAGACTTCATGCGGCCCAGACGTGTTCAGCGGCAGCTCGTACCCCGGGGTGCAGTCTTACATGATTGTCCTCATGGTCACCTGCTGCATCACCCCACTCAGCATCATCGTGCTCTGCTACCTCCAAGTGTGGCTGGCCATCCGAGCG
>92_Hag_F_M_1
GTACTGGCCCCATGGCCTGAAGACTTCATGCGGCCCAGACGTGTTCAGCGGCAGCTCGTACCCCGGGGTGCAGTCTTACATGATTGTCCTCATGGTCACCTGCTGCATCACCCCACTCAGCATCATCGTGCTCTGCTACCTCCAAGTGTGGCTGGCCATCCGAGCG
>92_Hag_F_M_2
GTACTGGCCCCATGGCCTGAAGACTTCATGCGGCCCAGACGTGTTCAGCGGCAGCTCGTACCCCGGGGTGCAGTCTTACATGATTGTCCTCATGGTCACCTGCTGCATCACCCCACTCAGCATCATCGTGCTCTGCTACCTCCAAGTGTGGCTGGCCATCCGAGCG
>99_Hag_F_M_1
GTACTGGCCCCATGGCCTGAAGACTTCATGCGGCCCAGACGTGTTCAGCGGCAGCTCGTACCCCGGGGTGCAGTCTTACATGATTGTCCTCATGGTCACCTGCTGCATCACCCCACTCAGCATCATCGTGCTCTGCTACCTCCAAGTGTGGCTGGCCATCCGAGCG
>99_Hag_F_M_2
GTACTGGCCCCATGGCCTGAAGACTTCATGCGGCCCAGACGTGTTCAGCGGCAGCTCGTACCCCGGGGTGCAGTCTTACATGATTGTCCTCATGGTCACCTGCTGCATCACCCCACTCAGCATCATCGTGCTCTGCTACCTCCAAGTGTGGCTGGCCATCCGAGCG
>102_Hag_F_M_1
GTACTGGCCCCATGGCCTGAAGACTTCATGCGGCCCAGACGTGTTCAGCGGCAGCTCGTACCCCGGGGTGCAGTCTTACATGATTGTCCTCATGGTCACCTGCTGCATCACCCCACTCAGCATCATCGTGCTCTGCTACCTCCAAGTGTGGCTGGCCATCCGAGCG
>102_Hag_F_M_2
GTACTGGCCCCATGGCCTGAAGACTTCATGCGGCCCAGACGTGTTCAGCGGCAGCTCGTACCCCGGGGTGCAGTCTTACATGATTGTCCTCATGGTCACCTGCTGCATCACCCCACTCAGCATCATCGTGCTCTGCTACCTCCAAGTGTGGCTGGCCATCCGAGCG
>148_Hag_F_M_1
GTACTGGCCCCATGGCCTGAAGACTTCATGCGGCCCAGACGTGTTCAGCGGCAGCTCGTACCCCGGGGTGCAGTCTTACATGATTGTCCTCATGGTCACCTGCTGCATCACCCCACTCAGCATCATCGTGCTCTGCTACCTCCAAGTGTGGCTGGCCATCCGAGCG
>148_Hag_F_M_2
GTACTGGCCCCATGGCCTGAAGACTTCATGCGGCCCAGACGTGTTCAGCGGCAGCTCGTACCCCGGGGTGCAGTCTTACATGATTGTCCTCATGGTCACCTGCTGCATCACCCCACTCAGCATCATCGTGCTCTGCTACCTCCAAGTGTGGCTGGCCATCCGAGCG
>110_Hla_M_L
GTACTGGCCCCATGGCCTGAAGACTTCATGCGGCCCAGACGTGTTCAGCGGCAGCTCGTACCCCGGGGTGCAGTCTTACATGATTGTCCTCATGGTCACCTGCTGCATCATCCCACTCGCTATCATCGTGCTCTGCTACCTCCAAGTGTGGCTGGCCATCCGAGCG
>132_Hla_M_L
GTACTGGCCCCATGGCCTGAAGACTTCATGCGGCCCAGACGTGTTCAGCGGCAGCTCGTACCCCGGGGTGCAGTCTTACATGATTGTCCTCATGGTCACCTGCTGCATCATCCCACTCGCTATCATCGTGCTCTGCTACCTCCAAGTGTGGCTGGCCATCCGAGCG
>133_Hla_M_L
GTACTGGCCCCATGGCCTGAAGACTTCATGCGGCCCAGACGTGTTCAGCGGCAGCTCGTACCCCGGGGTGCAGTCTTACATGATTGTCCTCATGGTCACCTGCTGCATCATCCCACTCGCTATCATCGTGCTCTGCTACCTCCAAGTGTGGCTGGCCATCCGAGCG
>135_Hla_M_L
GTACTGGCCCCATGGCCTGAAGACTTCATGCGGCCCAGACGTGTTCAGCGGCAGCTCGTACCCCGGGGTGCAGTCTTACATGATTGTCCTCATGGTCACCTGCTGCATCATCCCACTCGCTATCATCGTGCTCTGCTACCTCCAAGTGTGGCTGGCCATCCGAGCG
>139_Hla_M_L
GTACTGGCCCCATGGCCTGAAGACTTCATGCGGCCCAGACGTGTTCAGCGGCAGCTCGTACCCCGGGGTGCAGTCTTACATGATTGTCCTCATGGTCACCTGCTGCATCATCCCACTCGCTATCATCGTGCTCTGCTACCTCCAAGTGTGGCTGGCCATCCGAGCG
>142_Hla_M_L
GTACTGGCCCCATGGCCTGAAGACTTCATGCGGCCCAGACGTGTTCAGCGGCAGCTCGTACCCCGGGGTGCAGTCTTACATGATTGTCCTCATGGTCACCTGCTGCATCATCCCACTCGCTATCATCGTGCTCTGCTACCTCCAAGTGTGGCTGGCCATCCGAGCG
>145_Hla_M_L
GTACTGGCCCCATGGCCTGAAGACTTCATGCGGCCCAGACGTGTTCAGCGGCAGCTCGTACCCCGGGGTGCAGTCTTACATGATTGTCCTCATGGTCACCTGCTGCATCATCCCACTCGCTATCATCGTGCTCTGCTACCTCCAAGTGTGGCTGGCCATCCGAGCG
>150_Hla_M_L
GTACTGGCCCCATGGCCTGAAGACTTCATGCGGCCCAGACGTGTTCAGCGGCAGCTCGTACCCCGGGGTGCAGTCTTACATGATTGTCCTCATGGTCACCTGCTGCATCATCCCACTCGCTATCATCGTGCTCTGCTACCTCCAAGTGTGGCTGGCCATCCGAGCG
>153_Hla_M_L
GTACTGGCCCCATGGCCTGAAGACTTCATGCGGCCCAGACGTGTTCAGCGGCAGCTCGTACCCCGGGGTGCAGTCTTACATGATTGTCCTCATGGTCACCTGCTGCATCATCCCACTCGCTATCATCGTGCTCTGCTACCTCCAAGTGTGGCTGGCCATCCGAGCG
>154_Hla_M_L
GTACTGGCCCCATGGCCTGAAGACTTCATGCGGCCCAGACGTGTTCAGCGGCAGCTCGTACCCCGGGGTGCAGTCTTACATGATTGTCCTCATGGTCACCTGCTGCATCATCCCACTCGCTATCATCGTGCTCTGCTACCTCCAAGTGTGGCTGGCCATCCGAGCG
>156_Hla_M_L
GTACTGGCCCCATGGCCTGAAGACTTCATGCGGCCCAGACGTGTTCAGCGGCAGCTCGTACCCCGGGGTGCAGTCTTACATGATTGTCCTCATGGTCACCTGCTGCATCATCCCACTCGCTATCATCGTGCTCTGCTACCTCCAAGTGTGGCTGGCCATCCGAGCG
>157_Hla_M_L
GTACTGGCCCCATGGCCTGAAGACTTCATGCGGCCCAGACGTGTTCAGCGGCAGCTCGTACCCCGGGGTGCAGTCTTACATGATTGTCCTCATGGTCACCTGCTGCATCATCCCACTCGCTATCATCGTGCTCTGCTACCTCCAAGTGTGGCTGGCCATCCGAGCG
>159_Hla_M_L
GTACTGGCCCCATGGCCTGAAGACTTCATGCGGCCCAGACGTGTTCAGCGGCAGCTCGTACCCCGGGGTGCAGTCTTACATGATTGTCCTCATGGTCACCTGCTGCATCATCCCACTCGCTATCATCGTGCTCTGCTACCTCCAAGTGTGGCTGGCCATCCGAGCG
>160_Hla_M_L
GTACTGGCCCCATGGCCTGAAGACTTCATGCGGCCCAGACGTGTTCAGCGGCAGCTCGTACCCCGGGGTGCAGTCTTACATGATTGTCCTCATGGTCACCTGCTGCATCATCCCACTCGCTATCATCGTGCTCTGCTACCTCCAAGTGTGGCTGGCCATCCGAGCG
>119_Hla_F_L_1
GTACTGGCCCCATGGCCTGAAGACTTCATGCGGCCCAGACGTGTTCAGCGGCAGCTCGTACCCCGGGGTGCAGTCTTACATGATTGTCCTCATGGTCACCTGCTGCATCATCCCACTCGCTATCATCGTGCTCTGCTACCTCCAAGTGTGGCTGGCCATCCGAGCG
>119_Hla_F_L_2
GTACTGGCCCCATGGCCTGAAGACTTCATGCGGCCCAGACGTGTTCAGCGGCAGCTCGTACCCCGGGGTGCAGTCTTACATGATTGTCCTCATGGTCACCTGCTGCATCATCCCACTCGCTATCATCGTGCTCTGCTACCTCCAAGTGTGGCTGGCCATCCGAGCG
>126_Hla_F_L_1
GTACTGGCCCCATGGCCTGAAGACTTCATGCGGCCCAGACGTGTTCAGCGGCAGCTCGTACCCCGGGGTGCAGTCTTACATGATTGTCCTCATGGTCACCTGCTGCATCATCCCACTCGCTATCATCGTGCTCTGCTACCTCCAAGTGTGGCTGGCCATCCGAGCG
>126_Hla_F_L_2
GTACTGGCCCCATGGCCTGAAGACTTCATGCGGCCCAGACGTGTTCAGCGGCAGCTCGTACCCCGGGGTGCAGTCTTACATGATTGTCCTCATGGTCACCTGCTGCATCATCCCACTCGCTATCATCGTGCTCTGCTACCTCCAAGTGTGGCTGGCCATCCGAGCG
>129_Hla_F_L_1
GTACTGGCCCCATGGCCTGAAGACTTCATGCGGCCCAGACGTGTTCAGCGGCAGCTCGTACCCCGGGGTGCAGTCTTACATGATTGTCCTCATGGTCACCTGCTGCATCATCCCACTCGCTATCATCGTGCTCTGCTACCTCCAAGTGTGGCTGGCCATCCGAGCG
>129_Hla_F_L_2
GTACTGGCCCCATGGCCTGAAGACTTCATGCGGCCCAGACGTGTTCAGCGGCAGCTCGTACCCCGGGGTGCAGTCTTACATGATTGTCCTCATGGTCACCTGCTGCATCATCCCACTCGCTATCATCGTGCTCTGCTACCTCCAAGTGTGGCTGGCCATCCGAGCG
>131_Hla_F_L_1
GTACTGGCCCCATGGCCTGAAGACTTCATGCGGCCCAGACGTGTTCAGCGGCAGCTCGTACCCCGGGGTGCAGTCTTACATGATTGTCCTCATGGTCACCTGCTGCATCATCCCACTCGCTATCATCGTGCTCTGCTACCTCCAAGTGTGGCTGGCCATCCGAGCG
>131_Hla_F_L_2
GTACTGGCCCCATGGCCTGAAGACTTCATGCGGCCCAGACGTGTTCAGCGGCAGCTCGTACCCCGGGGTGCAGTCTTACATGATTGTCCTCATGGTCACCTGCTGCATCATCCCACTCGCTATCATCGTGCTCTGCTACCTCCAAGTGTGGCTGGCCATCCGAGCG
>138_Hla_F_L_1
GTACTGGCCCCATGGCCTGAAGACTTCATGCGGCCCAGACGTGTTCAGCGGCAGCTCGTACCCCGGGGTGCAGTCTTACATGATTGTCCTCATGGTCACCTGCTGCATCATCCCACTCGCTATCATCGTGCTCTGCTACCTCCAAGTGTGGCTGGCCATCCGAGCG
>138_Hla_F_L_2
GTACTGGCCCCATGGCCTGAAGACTTCATGCGGCCCAGACGTGTTCAGCGGCAGCTCGTACCCCGGGGTGCAGTCTTACATGATTGTCCTCATGGTCACCTGCTGCATCATCCCACTCGCTATCATCGTGCTCTGCTACCTCCAAGTGTGGCTGGCCATCCGAGCG
>151_Hla_F_L_2
GTACTGGCCCCATGGCCTGAAGACTTCATGCGGCCCAGACGTGTTCAGCGGCAGCTCGTACCCCGGGGTGCAGTCTTACATGATTGTCCTCATGGTCACCTGCTGCATCATCCCACTCGCTATCATCGTGCTCTGCTACCTCCAAGTGTGGCTGGCCATCCGAGCG
>151_Hla_F_L_1
GTACTGGCCCCATGGCCTGAAGACTTCATGCGGCCCAGACGTGTTCAGCGGCAGCTCGTACCCCGGGGTGCAGTCTTACATGATTGTCCTCATGGTCACCTGCTGCATCATCCCACTCGCTATCATCGTGCTCTGCTACCTCCAAGTGTGGCTGGCCATCCGAGCG
>152_Hla_F_L_1
GTACTGGCCCCATGGCCTGAAGACTTCATGCGGCCCAGACGTGTTCAGCGGCAGCTCGTACCCCGGGGTGCAGTCTTACATGATTGTCCTCATGGTCACCTGCTGCATCATCCCACTCGCTATCATCGTGCTCTGCTACCTCCAAGTGTGGCTGGCCATCCGAGCG
>152_Hla_F_L_2
GTACTGGCCCCATGGCCTGAAGACTTCATGCGGCCCAGACGTGTTCAGCGGCAGCTCGTACCCCGGGGTGCAGTCTTACATGATTGTCCTCATGGTCACCTGCTGCATCATCCCACTCGCTATCATCGTGCTCTGCTACCTCCAAGTGTGGCTGGCCATCCGAGCG
>155_Hla_F_L_1
GTACTGGCCCCATGGCCTGAAGACTTCATGCGGCCCAGACGTGTTCAGCGGCAGCTCGTACCCCGGGGTGCAGTCTTACATGATTGTCCTCATGGTCACCTGCTGCATCATCCCACTCGCTATCATCGTGCTCTGCTACCTCCAAGTGTGGCTGGCCATCCGAGCG
>155_Hla_F_L_2
GTACTGGCCCCATGGCCTGAAGACTTCATGCGGCCCAGACGTGTTCAGCGGCAGCTCGTACCCCGGGGTGCAGTCTTACATGATTGTCCTCATGGTCACCTGCTGCATCATCCCACTCGCTATCATCGTGCTCTGCTACCTCCAAGTGTGGCTGGCCATCCGAGCG
>158_Hla_F_L_1
GTACTGGCCCCATGGCCTGAAGACTTCATGCGGCCCAGACGTGTTCAGCGGCAGCTCGTACCCCGGGGTGCAGTCTTACATGATTGTCCTCATGGTCACCTGCTGCATCATCCCACTCGCTATCATCGTGCTCTGCTACCTCCAAGTGTGGCTGGCCATCCGAGCG
>158_Hla_F_L_2
GTACTGGCCCCATGGCCTGAAGACTTCATGCGGCCCAGACGTGTTCAGCGGCAGCTCGTACCCCGGGGTGCAGTCTTACATGATTGTCCTCATGGTCACCTGCTGCATCATCCCACTCGCTATCATCGTGCTCTGCTACCTCCAAGTGTGGCTGGCCATCCGAGCG
>161_Hla_F_L_1
GTACTGGCCCCATGGCCTGAAGACTTCATGCGGCCCAGACGTGTTCAGCGGCAGCTCGTACCCCGGGGTGCAGTCTTACATGATTGTCCTCATGGTCACCTGCTGCATCATCCCACTCGCTATCATCGTGCTCTGCTACCTCCAAGTGTGGCTGGCCATCCGAGCG
>161_Hla_F_L_2
GTACTGGCCCCATGGCCTGAAGACTTCATGCGGCCCAGACGTGTTCAGCGGCAGCTCGTACCCCGGGGTGCAGTCTTACATGATTGTCCTCATGGTCACCTGCTGCATCATCCCACTCGCTATCATCGTGCTCTGCTACCTCCAAGTGTGGCTGGCCATCCGAGCG
>110_Hla_M_M_1
GTACTGGCCCCATGGCCTGAAGACTTCATGCGGCCCAGACGTGTTCAGCGGCAGCTCGTACCCCGGGGTGCAGTCTTACATGATTGTCCTCATGGTCACCTGCTGCATCACCCCACTCAGCATCATCGTGCTCTGCTACCTCCAAGTGTGGCTGGCCATCCGAGCG
>110_Hla_M_M_2
GTACTGGCCCCATGGCCTGAAGACTTCATGCGGCCCAGACGTGTTCAGCGGCAGCTCGTACCCCGGGGTGCAGTCTTACATGATTGTCCTCATGGTCACCTGCTGCATCACCCCACTCAGCATCATCGTGCTCTGCTACCTCCAAGTGTGGCTGGCCATCCGAGCG
>132_Hla_M_M
GTACTGGCCCCATGGCCTGAAGACTTCATGCGGCCCAGACGTGTTCAGCGGCAGCTCGTACCCCGGGGTGCAGTCTTACATGATTGTCCTCATGGTCACCTGCTGCATCACCCCACTCAGCATCATCGTGCTCTGCTACCTCCAAGTGTGGCTGGCCATCCGAGCG
>133_Hla_M_M_1
GTACTGGCCCCATGGCCTGAAGACTTCATGCGGCCCAGACGTGTTCAGCGGCAGCTCGTACCCCGGGGTGCAGTCTTACATGATTGTCCTCATGGTCACCTGCTGCATCACCCCACTCAGCATCATCGTGCTCTGCTACCTCCAAGTGTGGCTGGCCATCCGAGCG
>133_Hla_M_M_2
GTACTGGCCCCATGGCCTGAAGACTTCATGCGGCCCAGACGTGTTCAGCGGCAGCTCGTACCCCGGGGTGCAGTCTTACATGATTGTCCTCATGGTCACCTGCTGCATCACCCCACTCAGCATCATCGTGCTCTGCTACCTCCAAGTGTGGCTGGCCATCCGAGCG
>135_Hla_M_M
GTACTGGCCCCATGGCCTGAAGACTTCATGCGGCCCAGACGTGTTCAGCGGCAGCTCGTACCCCGGGGTGCAGTCTTACATGATTGTCCTCATGGTCACCTGCTGCATCACCCCACTCAGCATCATCGTGCTCTGCTACCTCCAAGTGTGGCTGGCCATCCGAGCG
>139_Hla_M_M
GTACTGGCCCCATGGCCTGAAGACTTCATGCGGCCCAGACGTGTTCAGCGGCAGCTCGTACCCCGGGGTGCAGTCTTACATGATTGTCCTCATGGTCACCTGCTGCATCACCCCACTCAGCATCATCGTGCTCTGCTACCTCCAAGTGTGGCTGGCCATCCGAGCG
>142_Hla_M_M_1
GTACTGGCCCCATGGCCTGAAGACTTCATGCGGCCCAGACGTGTTCAGCGGCAGCTCGTACCCCGGGGTGCAGTCTTACATGATTGTCCTCATGGTCACCTGCTGCATCACCCCACTCAGCATCATCGTGCTCTGCTACCTCCAAGTGTGGCTGGCCATCCGAGCG
>142_Hla_M_M_2
GTACTGGCCCCATGGCCTGAAGACTTCATGCGGCCCAGACGTGTTCAGCGGCAGCTCGTACCCCGGGGTGCAGTCTTACATGATTGTCCTCATGGTCACCTGCTGCATCACCCCACTCAGCATCATCGTGCTCTGCTACCTCCAAGTGTGGCTGGCCATCCGAGCG
>145_Hla_M_M
GTACTGGCCCCATGGCCTGAAGACTTCATGCGGCCCAGACGTGTTCAGCGGCAGCTCGTACCCCGGGGTGCAGTCTTACATGATTGTCCTCATGGTCACCTGCTGCATCACCCCACTCAGCATCATCGTGCTCTGCTACCTCCAAGTGTGGCTGGCCATCCGAGCG
>150_Hla_M_M
GTACTGGCCCCATGGCCTGAAGACTTCATGCGGCCCAGACGTGTTCAGCGGCAGCTCGTACCCCGGGGTGCAGTCTTACATGATTGTCCTCATGGTCACCTGCTGCATCACCCCACTCAGCATCATCGTGCTCTGCTACCTCCAAGTGTGGCTGGCCATCCGAGCG
>153_Hla_M_M
GTACTGGCCCCATGGCCTGAAGACTTCATGCGGCCCAGACGTGTTCAGCGGCAGCTCGTACCCCGGGGTGCAGTCTTACATGATTGTCCTCATGGTCACCTGCTGCATCACCCCACTCAGCATCATCGTGCTCTGCTACCTCCAAGTGTGGCTGGCCATCCGAGCG
>154_Hla_M_M
GTACTGGCCCCATGGCCTGAAGACTTCATGCGGCCCAGACGTGTTCAGCGGCAGCTCGTACCCCGGGGTGCAGTCTTACATGATTGTCCTCATGGTCACCTGCTGCATCACCCCACTCAGCATCATCGTGCTCTGCTACCTCCAAGTGTGGCTGGCCATCCGAGCG
>156_Hla_M_M
GTACTGGCCCCATGGCCTGAAGACTTCATGCGGCCCAGACGTGTTCAGCGGCAGCTCGTACCCCGGGGTGCAGTCTTACATGATTGTCCTCATGGTCACCTGCTGCATCACCCCACTCAGCATCATCGTGCTCTGCTACCTCCAAGTGTGGCTGGCCATCCGAGCG
>157_Hla_M_M_1
GTACTGGCCCCATGGCCTGAAGACTTCATGCGGCCCAGACGTGTTCAGCGGCAGCTCGTACCCCGGGGTGCAGTCTTACATGATTGTCCTCATGGTCACCTGCTGCATCACCCCACTCAGCATCATCGTGCTCTGCTACCTCCAAGTGTGGCTGGCCATCCGAGCG
>157_Hla_M_M_2
GTACTGGCCCCATGGCCTGAAGACTTCATGCGGCCCAGACGTGTTCAGCGGCAGCTCGTACCCCGGGGTGCAGTCTTACATGATTGTCCTCATGGTCACCTGCTGCATCACCCCACTCAGCATCATCGTGCTCTGCTACCTCCAAGTGTGGCTGGCCATCCGAGCG
>159_Hla_M_M
GTACTGGCCCCATGGCCTGAAGACTTCATGCGGCCCAGACGTGTTCAGCGGCAGCTCGTACCCCGGGGTGCAGTCTTACATGATTGTCCTCATGGTCACCTGCTGCATCACCCCACTCAGCATCATCGTGCTCTGCTACCTCCAAGTGTGGCTGGCCATCCGAGCG
>160_Hla_M_M
GTACTGGCCCCATGGCCTGAAGACTTCATGCGGCCCAGACGTGTTCAGCGGCAGCTCGTACCCCGGGGTGCAGTCTTACATGATTGTCCTCATGGTCACCTGCTGCATCACCCCACTCAGCATCATCGTGCTCTGCTACCTCCAAGTGTGGCTGGCCATCCGAGCG
>119_Hla_F_M_1
GTACTGGCCCCATGGCCTGAAGACTTCATGCGGCCCAGACGTGTTCAGCGGCAGCTCGTACCCCGGGGTGCAGTCTTACATGATTGTCCTCATGGTCACCTGCTGCATCACCCCACTCAGCATCATCGTGCTCTGCTACCTCCAAGTGTGGCTGGCCATCCGAGCG
>119_Hla_F_M_2
GTACTGGCCCCATGGCCTGAAGACTTCATGCGGCCCAGACGTGTTCAGCGGCAGCTCGTACCCCGGGGTGCAGTCTTACATGATTGTCCTCATGGTCACCTGCTGCATCACCCCACTCAGCATCATCGTGCTCTGCTACCTCCAAGTGTGGCTGGCCATCCGAGCG
>126_Hla_F_M_1
GTACTGGCCCCATGGCCTGAAGACTTCATGCGGCCCAGACGTGTTCAGCGGCAGCTCGTACCCCGGGGTGCAGTCTTACATGATTGTCCTCATGGTCACCTGCTGCATCACCCCACTCAGCATCATCGTGCTCTGCTACCTCCAAGTGTGGCTGGCCATCCGAGCG
>126_Hla_F_M_2
GTACTGGCCCCATGGCCTGAAGACTTCATGCGGCCCAGACGTGTTCAGCGGCAGCTCGTACCCCGGGGTGCAGTCTTACATGATTGTCCTCATGGTCACCTGCTGCATCACCCCACTCAGCATCATCGTGCTCTGCTACCTCCAAGTGTGGCTGGCCATCCGAGCG
>129_Hla_F_M_1
GTACTGGCCCCATGGCCTGAAGACTTCATGCGGCCCAGACGTGTTCAGCGGCAGCTCGTACCCCGGGGTGCAGTCTTACATGATTGTCCTCATGGTCACCTGCTGCATCACCCCACTCAGCATCATCGTGCTCTGCTACCTCCAAGTGTGGCTGGCCATCCGAGCG
>129_Hla_F_M_2
GTACTGGCCCCATGGCCTGAAGACTTCATGCGGCCCAGACGTGTTCAGCGGCAGCTCGTACCCCGGGGTGCAGTCTTACATGATTGTCCTCATGGTCACCTGCTGCATCACCCCACTCAGCATCATCGTGCTCTGCTACCTCCAAGTGTGGCTGGCCATCCGAGCG
>131_Hla_F_M_1
GTACTGGCCCCATGGCCTGAAGACTTCATGCGGCCCAGACGTGTTCAGCGGCAGCTCGTACCCCGGGGTGCAGTCTTACATGATTGTCCTCATGGTCACCTGCTGCATCACCCCACTCAGCATCATCGTGCTCTGCTACCTCCAAGTGTGGCTGGCCATCCGAGCG
>131_Hla_F_M_2
GTACTGGCCCCATGGCCTGAAGACTTCATGCGGCCCAGACGTGTTCAGCGGCAGCTCGTACCCCGGGGTGCAGTCTTACATGATTGTCCTCATGGTCACCTGCTGCATCACCCCACTCAGCATCATCGTGCTCTGCTACCTCCAAGTGTGGCTGGCCATCCGAGCG
>138_Hla_F_M_1
GTACTGGCCCCATGGCCTGAAGACTTCATGCGGCCCAGACGTGTTCAGCGGCAGCTCGTACCCCGGGGTGCAGTCTTACATGATTGTCCTCATGGTCACCTGCTGCATCACCCCACTCAGCATCATCGTGCTCTGCTACCTCCAAGTGTGGCTGGCCATCCGAGCG
>138_Hla_F_M_2
GTACTGGCCCCATGGCCTGAAGACTTCATGCGGCCCAGACGTGTTCAGCGGCAGCTCGTACCCCGGGGTGCAGTCTTACATGATTGTCCTCATGGTCACCTGCTGCATCACCCCACTCAGCATCATCGTGCTCTGCTACCTCCAAGTGTGGCTGGCCATCCGAGCG
>151_Hla_F_M_1
GTACTGGCCCCATGGCCTGAAGACTTCATGCGGCCCAGACGTGTTCAGCGGCAGCTCGTACCCCGGGGTGCAGTCTTACATGATTGTCCTCATGGTCACCTGCTGCATCACCCCACTCAGCATCATCGTGCTCTGCTACCTCCAAGTGTGGCTGGCCATCCGAGCG
>151_Hla_F_M_2
GTACTGGCCCCATGGCCTGAAGACTTCATGCGGCCCAGACGTGTTCAGCGGCAGCTCGTACCCCGGGGTGCAGTCTTACATGATTGTCCTCATGGTCACCTGCTGCATCACCCCACTCAGCATCATCGTGCTCTGCTACCTCCAAGTGTGGCTGGCCATCCGAGCG
>152_Hla_F_M_1
GTACTGGCCCCATGGCCTGAAGACTTCATGCGGCCCAGACGTGTTCAGCGGCAGCTCGTACCCCGGGGTGCAGTCTTACATGATTGTCCTCATGGTCACCTGCTGCATCACCCCACTCAGCATCATCGTGCTCTGCTACCTCCAAGTGTGGCTGGCCATCCGAGCG
>152_Hla_F_M_2
GTACTGGCCCCATGGCCTGAAGACTTCATGCGGCCCAGACGTGTTCAGCGGCAGCTCGTACCCCGGGGTGCAGTCTTACATGATTGTCCTCATGGTCACCTGCTGCATCACCCCACTCAGCATCATCGTGCTCTGCTACCTCCAAGTGTGGCTGGCCATCCGAGCG
>155_Hla_F_M_1
GTACTGGCCCCATGGCCTGAAGACTTCATGCGGCCCAGACGTGTTCAGCGGCAGCTCGTACCCCGGGGTGCAGTCTTACATGATTGTCCTCATGGTCACCTGCTGCATCACCCCACTCAGCATCATCGTGCTCTGCTACCTCCAAGTGTGGCTGGCCATCCGAGCG
>155_Hla_F_M_2
GTACTGGCCCCATGGCCTGAAGACTTCATGCGGCCCAGACGTGTTCAGCGGCAGCTCGTACCCCGGGGTGCAGTCTTACATGATTGTCCTCATGGTCACCTGCTGCATCACCCCACTCAGCATCATCGTGCTCTGCTACCTCCAAGTGTGGCTGGCCATCCGAGCG
>158_Hla_F_M_1
GTACTGGCCCCATGGCCTGAAGACTTCATGCGGCCCAGACGTGTTCAGCGGCAGCTCGTACCCCGGGGTGCAGTCTTACATGATTGTCCTCATGGTCACCTGCTGCATCACCCCACTCAGCATCATCGTGCTCTGCTACCTCCAAGTGTGGCTGGCCATCCGAGCG
>158_Hla_F_M_2
GTACTGGCCCCATGGCCTGAAGACTTCATGCGGCCCAGACGTGTTCAGCGGCAGCTCGTACCCCGGGGTGCAGTCTTACATGATTGTCCTCATGGTCACCTGCTGCATCACCCCACTCAGCATCATCGTGCTCTGCTACCTCCAAGTGTGGCTGGCCATCCGAGCG
>161_Hla_F_M_1
GTACTGGCCCCATGGCCTGAAGACTTCATGCGGCCCAGACGTGTTCAGCGGCAGCTCGTACCCCGGGGTGCAGTCTTACATGATTGTCCTCATGGTCACCTGCTGCATCACCCCACTCAGCATCATCGTGCTCTGCTACCTCCAAGTGTGGCTGGCCATCCGAGCG
>161_Hla_F_M_2
GTACTGGCCCCATGGCCTGAAGACTTCATGCGGCCCAGACGTGTTCAGCGGCAGCTCGTACCCCGGGGTGCAGTCTTACATGATTGTCCTCATGGTCACCTGCTGCATCACCCCACTCAGCATCATCGTGCTCTGCTACCTCCAAGTGTGGCTGGCCATCCGAGCG
>29_Hpi_M_L
GTACTGGCCCCATGGCCTGAAGACTTCATGCGGCCCAGACGTGTTCAGCGGCAGCTCGTACCCCGGGGTGCAGTCTTACATGATTGTCCTCATGGTCACCTGCTGCATCATCCCACTCGCTATCATCGTGCTCTGCTACCTCCAAGTGTGGCTGGCCATCCGAGCG
>49_Hpi_M_L
GTACTGGCCCCATGGCCTGAAGACTTCATGCGGCCCAGACGTGTTCAGCGGCAGCTCGTACCCCGGGGTGCAGTCTTACATGATTGTCCTCATGGTCACCTGCTGCATCATCCCACTCGCTATCATCGTGCTCTGCTACCTCCAAGTGTGGCTGGCCATCCGAGCG
>50_Hpi_M_L
GTACTGGCCCCATGGCCTGAAGACTTCATGCGGCCCAGACGTGTTCAGCGGCAGCTCGTACCCCGGGGTGCAGTCTTACATGATTGTCCTCATGGTCACCTGCTGCATCATCCCACTCGCTATCATCGTGCTCTGCTACCTCCAAGTGTGGCTGGCCATCCGAGCG
>109_Hpi_M_L
GTACTGGCCCCATGGCCTGAAGACTTCATGCGGCCCAGACGTGTTCAGCGGCAGCTCGTACCCCGGGGTGCAGTCTTACATGATTGTCCTCATGGTCACCTGCTGCATCATCCCACTCGCTATCATCGTGCTCTGCTACCTCCAAGTGTGGCTGGCCATCCGAGCG
>113_Hpi_M_L
GTACTGGCCCCATGGCCTGAAGACTTCATGCGGCCCAGACGTGTTCAGCGGCAGCTCGTACCCCGGGGTGCAGTCTTACATGATTGTCCTCATGGTCACCTGCTGCATCATCCCACTCGCTATCATCGTGCTCTGCTACCTCCAAGTGTGGCTGGCCATCCGAGCG
>114_Hpi_M_L
GTACTGGCCCCATGGCCTGAAGACTTCATGCGGCCCAGACGTGTTCAGCGGCAGCTCGTACCCCGGGGTGCAGTCTTACATGATTGTCCTCATGGTCACCTGCTGCATCATCCCACTCGCTATCATCGTGCTCTGCTACCTCCAAGTGTGGCTGGCCATCCGAGCG
>124_Hpi_M_L
GTACTGGCCCCATGGCCTGAAGACTTCATGCGGCCCAGACGTGTTCAGCGGCAGCTCGTACCCCGGGGTGCAGTCTTACATGATTGTCCTCATGGTCACCTGCTGCATCATCCCACTCGCTATCATCGTGCTCTGCTACCTCCAAGTGTGGCTGGCCATCCGAGCG
>128_Hpi_M_L
GTACTGGCCCCATGGCCTGAAGACTTCATGCGGCCCAGACGTGTTCAGCGGCAGCTCGTACCCCGGGGTGCAGTCTTACATGATTGTCCTCATGGTCACCTGCTGCATCATCCCACTCGCTATCATCGTGCTCTGCTACCTCCAAGTGTGGCTGGCCATCCGAGCG
>130_Hpi_M_L
GTACTGGCCCCATGGCCTGAAGACTTCATGCGGCCCAGACGTGTTCAGCGGCAGCTCGTACCCCGGGGTGCAGTCTTACATGATTGTCCTCATGGTCACCTGCTGCATCATCCCACTCGCTATCATCGTGCTCTGCTACCTCCAAGTGTGGCTGGCCATCCGAGCG
>141_Hpi_M_L
GTACTGGCCCCATGGCCTGAAGACTTCATGCGGCCCAGACGTGTTCAGCGGCAGCTCGTACCCCGGGGTGCAGTCTTACATGATTGTCCTCATGGTCACCTGCTGCATCATCCCACTCGCTATCATCGTGCTCTGCTACCTCCAAGTGTGGCTGGCCATCCGAGCG
>30_Hpi_F_L_1
GTACTGGCCCCATGGCCTGAAGACTTCATGCGGCCCAGACGTGTTCAGCGGCAGCTCGTACCCCGGGGTGCAGTCTTACATGATTGTCCTCATGGTCACCTGCTGCATCATCCCACTCGCTATCATCGTGCTCTGCTACCTCCAAGTGTGGCTGGCCATCCGAGCG
>30_Hpi_F_L_2
GTACTGGCCCCATGGCCTGAAGACTTCATGCGGCCCAGACGTGTTCAGCGGCAGCTCGTACCCCGGGGTGCAGTCTTACATGATTGTCCTCATGGTCACCTGCTGCATCATCCCACTCGCTATCATCGTGCTCTGCTACCTCCAAGTGTGGCTGGCCATCCGAGCG
>51_Hpi_F_L_1
GTACTGGCCCCATGGCCTGAAGACTTCATGCGGCCCAGACGTGTTCAGCGGCAGCTCGTACCCCGGGGTGCAGTCTTACATGATTGTCCTCATGGTCACCTGCTGCATCATCCCACTCGCTATCATCGTGCTCTGCTACCTCCAAGTGTGGCTGGCCATCCGAGCG
>51_Hpi_F_L_2
GTACTGGCCCCATGGCCTGAAGACTTCATGCGGCCCAGACGTGTTCAGCGGCAGCTCGTACCCCGGGGTGCAGTCTTACATGATTGTCCTCATGGTCACCTGCTGCATCATCCCACTCGCTATCATCGTGCTCTGCTACCTCCAAGTGTGGCTGGCCATCCGAGCG
>117_Hpi_F_L_1
GTACTGGCCCCATGGCCTGAAGACTTCATGCGGCCCAGACGTGTTCAGCGGCAGCTCGTACCCCGGGGTGCAGTCTTACATGATTGTCCTCATGGTCACCTGCTGCATCATCCCACTCGCTATCATCGTGCTCTGCTACCTCCAAGTGTGGCTGGCCATCCGAGCG
>117_Hpi_F_L_2
GTACTGGCCCCATGGCCTGAAGACTTCATGCGGCCCAGACGTGTTCAGCGGCAGCTCGTACCCCGGGGTGCAGTCTTACATGATTGTCCTCATGGTCACCTGCTGCATCATCCCACTCGCTATCATCGTGCTCTGCTACCTCCAAGTGTGGCTGGCCATCCGAGCG
>125_Hpi_F_L_1
GTACTGGCCCCATGGCCTGAAGACTTCATGCGGCCCAGACGTGTTCAGCGGCAGCTCGTACCCCGGGGTGCAGTCTTACATGATTGTCCTCATGGTCACCTGCTGCATCATCCCACTCGCTATCATCGTGCTCTGCTACCTCCAAGTGTGGCTGGCCATCCGAGCG
>125_Hpi_F_L_2
GTACTGGCCCCATGGCCTGAAGACTTCATGCGGCCCAGACGTGTTCAGCGGCAGCTCGTACCCCGGGGTGCAGTCTTACATGATTGTCCTCATGGTCACCTGCTGCATCATCCCACTCGCTATCATCGTGCTCTGCTACCTCCAAGTGTGGCTGGCCATCCGAGCG
>140_Hpi_F_L_1
GTACTGGCCCCATGGCCTGAAGACTTCATGCGGCCCAGACGTGTTCAGCGGCAGCTCGTACCCCGGGGTGCAGTCTTACATGATTGTCCTCATGGTCACCTGCTGCATCATCCCACTCGCTATCATCGTGCTCTGCTACCTCCAAGTGTGGCTGGCCATCCGAGCG
>140_Hpi_F_L_2
GTACTGGCCCCATGGCCTGAAGACTTCATGCGGCCCAGACGTGTTCAGCGGCAGCTCGTACCCCGGGGTGCAGTCTTACATGATTGTCCTCATGGTCACCTGCTGCATCATCCCACTCGCTATCATCGTGCTCTGCTACCTCCAAGTGTGGCTGGCCATCCGAGCG
>144_Hpi_F_L_1
GTACTGGCCCCATGGCCTGAAGACTTCATGCGGCCCAGACGTGTTCAGCGGCAGCTCGTACCCCGGGGTGCAGTCTTACATGATTGTCCTCATGGTCACCTGCTGCATCATCCCACTCGCTATCATCGTGCTCTGCTACCTCCAAGTGTGGCTGGCCATCCGAGCG
>144_Hpi_F_L_2
GTACTGGCCCCATGGCCTGAAGACTTCATGCGGCCCAGACGTGTTCAGCGGCAGCTCGTACCCCGGGGTGCAGTCTTACATGATTGTCCTCATGGTCACCTGCTGCATCATCCCACTCGCTATCATCGTGCTCTGCTACCTCCAAGTGTGGCTGGCCATCCGAGCG
>29_Hpi_M_M
GTACTGGCCCCATGGCCTGAAGACTTCATGCGGCCCAGACGTGTTCAGCGGCAGCTCGTACCCCGGGGTGCAGTCTTACATGATTGTCCTCATGGTCACCTGCTGCATCACCCCACTCAGCATCATCGTGCTCTGCTACCTCCAAGTGTGGCTGGCCATCCGAGCG
>49_Hpi_M_M
GTACTGGCCCCATGGCCTGAAGACTTCATGCGGCCCAGACGTGTTCAGCGGCAGCTCGTACCCCGGGGTGCAGTCTTACATGATTGTCCTCATGGTCACCTGCTGCATCACCCCACTCAGCATCATCGTGCTCTGCTACCTCCAAGTGTGGCTGGCCATCCGAGCG
>50_Hpi_M_M
GTACTGGCCCCATGGCCTGAAGACTTCATGCGGCCCAGACGTGTTCAGCGGCAGCTCGTACCCCGGGGTGCAGTCTTACATGATTGTCCTCATGGTCACCTGCTGCATCACCCCACTCAGCATCATCGTGCTCTGCTACCTCCAAGTGTGGCTGGCCATCCGAGCG
>109_Hpi_M_M
GTACTGGCCCCATGGCCTGAAGACTTCATGCGGCCCAGACGTGTTCAGCGGCAGCTCGTACCCCGGGGTGCAGTCTTACATGATTGTCCTCATGGTCACCTGCTGCATCACCCCACTCAGCATCATCGTGCTCTGCTACCTCCAAGTGTGGCTGGCCATCCGAGCG
>113_Hpi_M_M
GTACTGGCCCCATGGCCTGAAGACTTCATGCGGCCCAGACGTGTTCAGCGGCAGCTCGTACCCCGGGGTGCAGTCTTACATGATTGTCCTCATGGTCACCTGCTGCATCACCCCACTCAGCATCATCGTGCTCTGCTACCTCCAAGTGTGGCTGGCCATCCGAGCG
>114_Hpi_M_M_1
GTACTGGCCCCATGGCCTGAAGACTTCATGCGGCCCAGACGTGTTCAGCGGCAGCTCGTACCCCGGGGTGCAGTCTTACATGATTGTCCTCATGGTCACCTGCTGCATCACCCCACTCAGCATCATCGTGCTCTGCTACCTCCAAGTGTGGCTGGCCATCCGAGCG
>114_Hpi_M_M_2
GTACTGGCCCCATGGCCTGAAGACTTCATGCGGCCCAGACGTGTTCAGCGGCAGCTCGTACCCCGGGGTGCAGTCTTACATGATTGTCCTCATGGTCACCTGCTGCATCACCCCACTCAGCATCATCGTGCTCTGCTACCTCCAAGTGTGGCTGGCCATCCGAGCG
>124_Hpi_M_M
GTACTGGCCCCATGGCCTGAAGACTTCATGCGGCCCAGACGTGTTCAGCGGCAGCTCGTACCCCGGGGTGCAGTCTTACATGATTGTCCTCATGGTCACCTGCTGCATCACCCCACTCAGCATCATCGTGCTCTGCTACCTCCAAGTGTGGCTGGCCATCCGAGCG
>128_Hpi_M_M
GTACTGGCCCCATGGCCTGAAGACTTCATGCGGCCCAGACGTGTTCAGCGGCAGCTCGTACCCCGGGGTGCAGTCTTACATGATTGTCCTCATGGTCACCTGCTGCATCACCCCACTCAGCATCATCGTGCTCTGCTACCTCCAAGTGTGGCTGGCCATCCGAGCG
>130_Hpi_M_M
GTACTGGCCCCATGGCCTGAAGACTTCATGCGGCCCAGACGTGTTCAGCGGCAGCTCGTACCCCGGGGTGCAGTCTTACATGATTGTCCTCATGGTCACCTGCTGCATCACCCCACTCAGCATCATCGTGCTCTGCTACCTCCAAGTGTGGCTGGCCATCCGAGCG
>141_Hpi_M_M
GTACTGGCCCCATGGCCTGAAGACTTCATGCGGCCCAGACGTGTTCAGCGGCAGCTCGTACCCCGGGGTGCAGTCTTACATGATTGTCCTCATGGTCACCTGCTGCATCACCCCACTCAGCATCATCGTGCTCTGCTACCTCCAAGTGTGGCTGGCCATCCGAGCG
>30_Hpi_F_M_1
GTACTGGCCCCATGGCCTGAAGACTTCATGCGGCCCAGACGTGTTCAGCGGCAGCTCGTACCCCGGGGTGCAGTCTTACATGATTGTCCTCATGGTCACCTGCTGCATCACCCCACTCAGCATCATCGTGCTCTGCTACCTCCAAGTGTGGCTGGCCATCCGAGCG
>30_Hpi_F_M_2
GTACTGGCCCCATGGCCTGAAGACTTCATGCGGCCCAGACGTGTTCAGCGGCAGCTCGTACCCCGGGGTGCAGTCTTACATGATTGTCCTCATGGTCACCTGCTGCATCACCCCACTCAGCATCATCGTGCTCTGCTACCTCCAAGTGTGGCTGGCCATCCGAGCG
>51_Hpi_F_M_1
GTACTGGCCCCATGGCCTGAAGACTTCATGCGGCCCAGACGTGTTCAGCGGCAGCTCGTACCCCGGGGTGCAGTCTTACATGATTGTCCTCATGGTCACCTGCTGCATCACCCCACTCAGCATCATCGTGCTCTGCTACCTCCAAGTGTGGCTGGCCATCCGAGCG
>51_Hpi_F_M_2
GTACTGGCCCCATGGCCTGAAGACTTCATGCGGCCCAGACGTGTTCAGCGGCAGCTCGTACCCCGGGGTGCAGTCTTACATGATTGTCCTCATGGTCACCTGCTGCATCACCCCACTCAGCATCATCGTGCTCTGCTACCTCCAAGTGTGGCTGGCCATCCGAGCG
>117_Hpi_F_M_1
GTACTGGCCCCATGGCCTGAAGACTTCATGCGGCCCAGACGTGTTCAGCGGCAGCTCGTACCCCGGGGTGCAGTCTTACATGATTGTCCTCATGGTCACCTGCTGCATCACCCCACTCAGCATCATCGTGCTCTGCTACCTCCAAGTGTGGCTGGCCATCCGAGCG
>117_Hpi_F_M_2
GTACTGGCCCCATGGCCTGAAGACTTCATGCGGCCCAGACGTGTTCAGCGGCAGCTCGTACCCCGGGGTGCAGTCTTACATGATTGTCCTCATGGTCACCTGCTGCATCACCCCACTCAGCATCATCGTGCTCTGCTACCTCCAAGTGTGGCTGGCCATCCGAGCG
>125_Hpi_F_M_1
GTACTGGCCCCATGGCCTGAAGACTTCATGCGGCCCAGACGTGTTCAGCGGCAGCTCGTACCCCGGGGTGCAGTCTTACATGATTGTCCTCATGGTCACCTGCTGCATCACCCCACTCAGCATCATCGTGCTCTGCTACCTCCAAGTGTGGCTGGCCATCCGAGCG
>125_Hpi_F_M_2
GTACTGGCCCCATGGCCTGAAGACTTCATGCGGCCCAGACGTGTTCAGCGGCAGCTCGTACCCCGGGGTGCAGTCTTACATGATTGTCCTCATGGTCACCTGCTGCATCACCCCACTCAGCATCATCGTGCTCTGCTACCTCCAAGTGTGGCTGGCCATCCGAGCG
>140_Hpi_F_M_1
GTACTGGCCCCATGGCCTGAAGACTTCATGCGGCCCAGACGTGTTCAGCGGCAGCTCGTACCCCGGGGTGCAGTCTTACATGATTGTCCTCATGGTCACCTGCTGCATCACCCCACTCAGCATCATCGTGCTCTGCTACCTCCAAGTGTGGCTGGCCATCCGAGCG
>140_Hpi_F_M_2
GTACTGGCCCCATGGCCTGAAGACTTCATGCGGCCCAGACGTGTTCAGCGGCAGCTCGTACCCCGGGGTGCAGTCTTACATGATTGTCCTCATGGTCACCTGCTGCATCACCCCACTCAGCATCATCGTGCTCTGCTACCTCCAAGTGTGGCTGGCCATCCGAGCG
>144_Hpi_F_M_1
GTACTGGCCCCATGGCCTGAAGACTTCATGCGGCCCAGACGTGTTCAGCGGCAGCTCGTACCCCGGGGTGCAGTCTTACATGATTGTCCTCATGGTCACCTGCTGCATCACCCCACTCAGCATCATCGTGCTCTGCTACCTCCAAGTGTGGCTGGCCATCCGAGCG
>144_Hpi_F_M_2
GTACTGGCCCCATGGCCTGAAGACTTCATGCGGCCCAGACGTGTTCAGCGGCAGCTCGTACCCCGGGGTGCAGTCTTACATGATTGTCCTCATGGTCACCTGCTGCATCACCCCACTCAGCATCATCGTGCTCTGCTACCTCCAAGTGTGGCTGGCCATCCGAGCG
>107_Nle_M_L
GTACTGGCCCCATGGCCTGAAGACTTCATGCGGCCCAGACGTGTTCAGCGGCAGCTCGTACCCCGGGGTGCAGTCTTACATGATTGTCCTCATGGTCACCTGCTGCATCATCCCACTCGCTATCATCGTGCTCTGCTACCTCCAAGTGTGGCTGGCCATCCGAGCG
>111_Nle_M_L
GTACTGGCCCCATGGCCTGAAGACTTCATGCGGCCCAGACGTGTTCAGCGGCAGCTCGTACCCCGGGGTGCAGTCTTACATGATTGTCCTCATGGTCACCTGCTGCATCATCCCACTCGCTATCATCGTGCTCTGCTACCTCCAAGTGTGGCTGGCCATCCGAGCG
>112_Nle_M_L
GTACTGGCCCCATGGCCTGAAGACTTCATGCGGCCCAGACGTGTTCAGCGGCAGCTCGTACCCCGGGGTGCAGTCTTACATGATTGTCCTCATGGTCACCTGCTGCATCATCCCACTCGCTATCATCGTGCTCTGCTACCTCCAAGTGTGGCTGGCCATCCGAGCG
>115_Nle_M_L
GTACTGGCCCCATGGCCTGAAGACTTCATGCGGCCCAGACGTGTTCAGCGGCAGCTCGTACCCCGGGGTGCAGTCTTACATGATTGTCCTCATGGTCACCTGCTGCATCATCCCACTCGCTATCATCGTGCTCTGCTACCTCCAAGTGTGGCTGGCCATCCGAGCG
>116_Nle_M_L
GTACTGGCCCCATGGCCTGAAGACTTCATGTGGCCCAGACGTGTTCAGCGGCAGCTCGTACCCCGGGGTGCAGTCTTACATGATTGTCCTCATGGTCACCTGCTGCATCATCCCACTCGCTATCATCGTGCTCTGCTACCTCCAAGTGTGGCTGGCCATCCGAGCG
>118_Nle_F_L_1
GTACTGGCCCCATGGCCTGAAGACTTCATGTGGCCCAGACGTGTTCAGCGGCAGCTCGTACCCCGGGGTGCAGTCTTACATGATTGTCCTCATGGTCACCTGCTGCATCATCCCACTCGCTATCATCGTGCTCTGCTACCTCCAAGTGTGGCTGGCCATCCGAGCG
>118_Nle_F_L_2
GTACTGGCCCCATGGCCTGAAGACTTCATGTGGCCCAGACGTGTTCAGCGGCAGCTCGTACCCCGGGGTGCAGTCTTACATGATTGTCCTCATGGTCACCTGCTGCATCATCCCACTCGCTATCATCGTGCTCTGCTACCTCCAAGTGTGGCTGGCCATCCGAGCG
>120_Nle_F_L_1
GTACTGGCCCCATGGCCTGAAGACTTCATGCGGCCCAGACGTGTTCAGCGGCAGCTCGTACCCCGGGGTGCAGTCTTACATGATTGTCCTCATGGTCACCTGCTGCATCATCCCACTCGCTATCATCGTGCTCTGCTACCTCCAAGTGTGGCTGGCCATCCGAGCG
>120_Nle_F_L_2
GTACTGGCCCCATGGCCTGAAGACTTCATGCGGCCCAGACGTGTTCAGCGGCAGCTCGTACCCCGGGGTGCAGTCTTACATGATTGTCCTCATGGTCACCTGCTGCATCATCCCACTCGCTATCATCGTGCTCTGCTACCTCCAAGTGTGGCTGGCCATCCGAGCG
>121_Nle_F_L_1
GTACTGGCCCCATGGCCTGAAGACTTCATGCGGCCCAGACGTGTTCAGCGGCAGCTCGTACCCCGGGGTGCAGTCTTACATGATTGTCCTCATGGTCACCTGCTGCATCATCCCACTCGCTATCATCGTGCTCTGCTACCTCCAAGTGTGGCTGGCCATCCGAGCG
>121_Nle_F_L_2
GTACTGGCCCCATGGCCTGAAGACTTCATGCGGCCCAGACGTGTTCAGCGGCAGCTCGTACCCCGGGGTGCAGTCTTACATGATTGTCCTCATGGTCACCTGCTGCATCATCCCACTCGCTATCATCGTGCTCTGCTACCTCCAAGTGTGGCTGGCCATCCGAGCG
>122_Nle_F_L_1
GTACTGGCCCCATGGCCTGAAGACTTCATGCGGCCCAGACGTGTTCAGCGGCAGCTCGTACCCCGGGGTGCAGTCTTACATGATTGTCCTCATGGTCACCTGCTGCATCATCCCACTCGCTATCATCGTGCTCTGCTACCTCCAAGTGTGGCTGGCCATCCGAGCG
>122_Nle_F_L_2
GTACTGGCCCCATGGCCTGAAGACTTCATGCGGCCCAGACGTGTTCAGCGGCAGCTCGTACCCCGGGGTGCAGTCTTACATGATTGTCCTCATGGTCACCTGCTGCATCATCCCACTCGCTATCATCGTGCTCTGCTACCTCCAAGTGTGGCTGGCCATCCGAGCG
>123_Nle_F_L_1
GTACTGGCCCCATGGCCTGAAGACTTCATGCGGCCCAGACGTGTTCAGCGGCAGCTCGTACCCCGGGGTGCAGTCTTACATGATTGTCCTCATGGTCACCTGCTGCATCATCCCACTCGCTATCATCGTGCTCTGCTACCTCCAAGTGTGGCTGGCCATCCGAGCG
>123_Nle_F_L_2
GTACTGGCCCCATGGCCTGAAGACTTCATGCGGCCCAGACGTGTTCAGCGGCAGCTCGTACCCCGGGGTGCAGTCTTACATGATTGTCCTCATGGTCACCTGCTGCATCATCCCACTCGCTATCATCGTGCTCTGCTACCTCCAAGTGTGGCTGGCCATCCGAGCG
>134_Nle_F_L_1
GTACTGGCCCCATGGCCTGAAGACTTCATGCGGCCCAGACGTGTTCAGCGGCAGCTCGTACCCCGGGGTGCAGTCTTACATGATTGTCCTCATGGTCACCTGCTGCATCATCCCACTCGCTATCATCGTGCTCTGCTACCTCCAAGTGTGGCTGGCCATCCGAGCG
>134_Nle_F_L_2
GTACTGGCCCCATGGCCTGAAGACTTCATGCGGCCCAGACGTGTTCAGCGGCAGCTCGTACCCCGGGGTGCAGTCTTACATGATTGTCCTCATGGTCACCTGCTGCATCATCCCACTCGCTATCATCGTGCTCTGCTACCTCCAAGTGTGGCTGGCCATCCGAGCG
>146_Nle_F_L_1
GTACTGGCCCCATGGCCTGAAGACTTCATGCGGCCCAGACGTGTTCAGCGGCAGCTCGTACCCCGGGGTGCAGTCTTACATGATTGTCCTCATGGTCACCTGCTGCATCATCCCACTCGCTATCATCGTGCTCTGCTACCTCCAAGTGTGGCTGGCCATCCGAGCG
>146_Nle_F_L_2
GTACTGGCCCCATGGCCTGAAGACTTCATGCGGCCCAGACGTGTTCAGCGGCAGCTCGTACCCCGGGGTGCAGTCTTACATGATTGTCCTCATGGTCACCTGCTGCATCATCCCACTCGCTATCATCGTGCTCTGCTACCTCCAAGTGTGGCTGGCCATCCGAGCG
>162_Nle_F_L_1
GTACTGGCCCCATGGCCTGAAGACTTCATGCGGCCCAGACGTGTTCAGCGGCAGCTCGTACCCCGGGGTGCAGTCTTACATGATTGTCCTCATGGTCACCTGCTGCATCATCCCACTCGCTATCATCGTGCTCTGCTACCTCCAAGTGTGGCTGGCCATCCGAGCG
>162_Nle_F_L_2
GTACTGGCCCCATGGCCTGAAGACTTCATGCGGCCCAGACGTGTTCAGCGGCAGCTCGTACCCCGGGGTGCAGTCTTACATGATTGTCCTCATGGTCACCTGCTGCATCATCCCACTCGCTATCATCGTGCTCTGCTACCTCCAAGTGTGGCTGGCCATCCGAGCG
>107_Nle_M_M
GTACTGGCCCCATGGCCTGAAGACTTCATGCGGCCCAGACGTGTTCAGCGGCAGCTCGTACCCCGGGGTGCAGTCTTACATGATTGTCCTCATGGTCACCTGCTGCATCACCCCACTCAGCATCATCGTGCTCTGCTACCTCCAAGTGTGGCTGGCCATCCGAGCG
>111_Nle_M_M_1
GTACTGGCCCCATGGCCTGAAGACTTCATGCGGCCCAGACGTGTTCAGCGGCAGCTCGTACCCCGGGGTGCAGTCTTACATGATTGTCCTCATGGTCACCTGCTGCATCACCCCACTCAGCATCATCGTGCTCTGCTACCTCCAAGTGTGGCTGGCCATCCGAGCG
>111_Nle_M_M_2
GTACTGGCCCCATGGCCTGAAGACTTCATGCGGCCCAGACGTGTTCAGCGGCAGCTCGTACCCCGGGGTGCAGTCTTACATGATTGTCCTCATGGTCACCTGCTGCATCACCCCACTCAGCATCATCGTGCTCTGCTACCTCCAAGTGTGGCTGGCCATCCGAGCG
>112_Nle_M_M_1
GTACTGGCCCCATGGCCTGAAGACTTCATGCGGCCCAGACGTGTTCAGCGGCAGCTCGTACCCCGGGGTGCAGTCTTACATGATTGTCCTCATGGTCACCTGCTGCATCACCCCACTCAGCATCATCGTGCTCTGCTACCTCCAAGTGTGGCTGGCCATCCGAGCG
>112_Nle_M_M_2
GTACTGGCCCCATGGCCTGAAGACTTCATGCGGCCCAGACGTGTTCAGCGGCAGCTCGTACCCCGGGGTGCAGTCTTACATGATTGTCCTCATGGTCACCTGCTGCATCACCCCACTCAGCATCATCGTGCTCTGCTACCTCCAAGTGTGGCTGGCCATCCGAGCG
>115_Nle_M_M_1
GTACTGGCCCCATGGCCTGAAGACTTCATGCGGCCCAGACGTGTTCAGCGGCAGCTCGTACCCCGGGGTGCAGTCTTACATGATTGTCCTCATGGTCACCTGCTGCATCACCCCACTCAGCATCATCGTGCTCTGCTACCTCCAAGTGTGGCTGGCCATCCGAGCG
>115_Nle_M_M_2
GTACTGGCCCCATGGCCTGAAGACTTCATGCGGCCCAGACGTGTTCAGCGGCAGCTCGTACCCCGGGGTGCAGTCTTACATGATTGTCCTCATGGTCACCTGCTGCATCACCCCACTCAGCATCATCGTGCTCTGCTACCTCCAAGTGTGGCTGGCCATCCGAGCG
>116_Nle_M_M_1
GTACTGGCCCCATGGCCTGAAGACTTCATGCGGCCCAGACGTGTTCAGCGGCAGCTCGTACCCCGGGGTGCAGTCTTACATGATTGTCCTCATGGTCACCTGCTGCATCACCCCACTCAGCATCATCGTGCTCTGCTACCTCCAAGTGTGGCTGGCCATCCGAGCG
>116_Nle_M_M_2
GTACTGGCCCCATGGCCTGAAGACTTCATGTGGCCCAGACGTGTTCAGCGGCAGCTCGTACCCCGGGGTGCAGTCTTACATGATTGTCCTCATGGTCACCTGCTGCATCACCCCACTCAGCATCATCGTGCTCTGCTACCTCCAAGTGTGGCTGGCCATCCGAGCG
>118_Nle_F_M_1
GTACTGGCCCCATGGCCTGAAGACTTCATGCGGCCCAGACGTGTTCAGCGGCAGCTCGTACCCCGGGGTGCAGTCTTACATGATTGTCCTCATGGTCACCTGCTGCATCACCCCACTCAGCATCATCGTGCTCTGCTACCTCCAAGTGTGGCTGGCCATCCGAGCG
>118_Nle_F_M_2
GTACTGGCCCCATGGCCTGAAGACTTCATGTGGCCCAGACGTGTTCAGCGGCAGCTCGTACCCCGGGGTGCAGTCTTACATGATTGTCCTCATGGTCACCTGCTGCATCACCCCACTCAGCATCATCGTGCTCTGCTACCTCCAAGTGTGGCTGGCCATCCGAGCG
>120_Nle_F_M_1
GTACTGGCCCCATGGCCTGAAGACTTCATGCGGCCCAGACGTGTTCAGCGGCAGCTCGTACCCCGGGGTGCAGTCTTACATGATTGTCCTCATGGTCACCTGCTGCATCACCCCACTCAGCATCATCGTGCTCTGCTACCTCCAAGTGTGGCTGGCCATCCGAGCG
>120_Nle_F_M_2
GTACTGGCCCCATGGCCTGAAGACTTCATGCGGCCCAGACGTGTTCAGCGGCAGCTCGTACCCCGGGGTGCAGTCTTACATGATTGTCCTCATGGTCACCTGCTGCATCACCCCACTCAGCATCATCGTGCTCTGCTACCTCCAAGTGTGGCTGGCCATCCGAGCG
>121_Nle_F_M_1
GTACTGGCCCCATGGCCTGAAGACTTCATGCGGCCCAGACGTGTTCAGCGGCAGCTCGTACCCCGGGGTGCAGTCTTACATGATTGTCCTCATGGTCACCTGCTGCATCACCCCACTCAGCATCATCGTGCTCTGCTACCTCCAAGTGTGGCTGGCCATCCGAGCG
>121_Nle_F_M_2
GTACTGGCCCCATGGCCTGAAGACTTCATGCGGCCCAGACGTGTTCAGCGGCAGCTCGTACCCCGGGGTGCAGTCTTACATGATTGTCCTCATGGTCACCTGCTGCATCACCCCACTCAGCATCATCGTGCTCTGCTACCTCCAAGTGTGGCTGGCCATCCGAGCG
>122_Nle_F_M_1
GTACTGGCCCCATGGCCTGAAGACTTCATGCGGCCCAGACGTGTTCAGCGGCAGCTCGTACCCCGGGGTGCAGTCTTACATGATTGTCCTCATGGTCACCTGCTGCATCACCCCACTCAGCATCATCGTGCTCTGCTACCTCCAAGTGTGGCTGGCCATCCGAGCG
>122_Nle_F_M_2
GTACTGGCCCCATGGCCTGAAGACTTCATGCGGCCCAGACGTGTTCAGCGGCAGCTCGTACCCCGGGGTGCAGTCTTACATGATTGTCCTCATGGTCACCTGCTGCATCACCCCACTCAGCATCATCGTGCTCTGCTACCTCCAAGTGTGGCTGGCCATCCGAGCG
>123_Nle_F_M_1
GTACTGGCCCCATGGCCTGAAGACTTCATGCGGCCCAGACGTGTTCAGCGGCAGCTCGTACCCCGGGGTGCAGTCTTACATGATTGTCCTCATGGTCACCTGCTGCATCACCCCACTCAGCATCATCGTGCTCTGCTACCTCCAAGTGTGGCTGGCCATCCGAGCG
>123_Nle_F_M_2
GTACTGGCCCCATGGCCTGAAGACTTCATGCGGCCCAGACGTGTTCAGCGGCAGCTCGTACCCCGGGGTGCAGTCTTACATGATTGTCCTCATGGTCACCTGCTGCATCACCCCACTCAGCATCATCGTGCTCTGCTACCTCCAAGTGTGGCTGGCCATCCGAGCG
>134_Nle_F_M_1
GTACTGGCCCCATGGCCTGAAGACTTCATGCGGCCCAGACGTGTTCAGCGGCAGCTCGTACCCCGGGGTGCAGTCTTACATGATTGTCCTCATGGTCACCTGCTGCATCACCCCACTCAGCATCATCGTGCTCTGCTACCTCCAAGTGTGGCTGGCCATCCGAGCG
>134_Nle_F_M_2
GTACTGGCCCCATGGCCTGAAGACTTCATGCGGCCCAGACGTGTTCAGCGGCAGCTCGTACCCCGGGGTGCAGTCTTACATGATTGTCCTCATGGTCACCTGCTGCATCACCCCACTCAGCATCATCGTGCTCTGCTACCTCCAAGTGTGGCTGGCCATCCGAGCG
>146_Nle_F_M_1
GTACTGGCCCCATGGCCTGAAGACTTCATGCGGCCCAGACGTGTTCAGCGGCAGCTCGTACCCCGGGGTGCAGTCTTACATGATTGTCCTCATGGTCACCTGCTGCATCACCCCACTCAGCATCATCGTGCTCTGCTACCTCCAAGTGTGGCTGGCCATCCGAGCG
>146_Nle_F_M_2
GTACTGGCCCCATGGCCTGAAGACTTCATGCGGCCCAGACGTGTTCAGCGGCAGCTCGTACCCCGGGGTGCAGTCTTACATGATTGTCCTCATGGTCACCTGCTGCATCACCCCACTCAGCATCATCGTGCTCTGCTACCTCCAAGTGTGGCTGGCCATCCGAGCG
>162_Nle_F_M_1
GTACTGGCCCCATGGCCTGAAGACTTCATGCGGCCCAGACGTGTTCAGCGGCAGCTCGTACCCCGGGGTGCAGTCTTACATGATTGTCCTCATGGTCACCTGCTGCATCACCCCACTCAGCATCATCGTGCTCTGCTACCTCCAAGTGTGGCTGGCCATCCGAGCG
>162_Nle_F_M_2
GTACTGGCCCCATGGCCTGAAGACTTCATGCGGCCCAGACGTGTTCAGCGGCAGCTCGTACCCCGGGGTGCAGTCTTACATGATTGTCCTCATGGTCACCTGCTGCATCACCCCACTCAGCATCATCGTGCTCTGCTACCTCCAAGTGTGGCTGGCCATCCGAGCG
>6_Ssy_M_L
GTACTGGCCCCATGGCCTGAAGACTTCATGCGGCCCAGACGTGTTCAGCGGCAGCTCGTACCCCGGGGTGCAGTCTTACATGATTGTCCTCATGGTCACCTGCTGCATCATCCCACTCGCTATCATCGTGCTCTGCTACCTCCAAGTGTGGCTGGCCATCCGAGCG
>13_Ssy_M_L
GTACTGGCCCCATGGCCTGAAGACTTCATGCGGCCCAGACGTGTTCAGCGGCAGCTCGTACCCCGGGGTGCAGTCTTACATGATTGTCCTCATGGTCACCTGCTGCATCATCCCACTCGCTATCATCGTGCTCTGCTACCTCCAAGTGTGGCTGGCCATCCGAGCG
>38_Ssy_M_L
GTACTGGCCCCATGGCCTGAAGACTTCATGCGGCCCAGACGTGTTCAGCGGCAGCTCGTACCCCGGGGTGCAGTCTTACATGATTGTCCTCATGGTCACCTGCTGCATCATCCCACTCGCTATCATCGTGCTCTGCTACCTCCAAGTGTGGCTGGCCATCCGAGCG
>39_Ssy_M_L
GTACTGGCCCCATGGCCTGAAGACTTCATGCGGCCCAGACGTGTTCAGCGGCAGCTCGTACCCCGGGGTGCAGTCTTACATGATTGTCCTCATGGTCACCTGCTGCATCATCCCACTCGCTATCATCGTGCTCTGCTACCTCCAAGTGTGGCTGGCCATCCGAGCG
>40_Ssy_M_L
GTACTGGCCCCATGGCCTGAAGACTTCATGCGGCCCAGACGTGTTCAGCGGCAGCTCGTACCCCGGGGTGCAGTCTTACATGATTGTCCTCATGGTCACCTGCTGCATCATCCCACTCGCTATCATCGTGCTCTGCTACCTCCAAGTGTGGCTGGCCATCCGAGCG
>63_Ssy_M_L
GTACTGGCCCCATGGCCTGAAGACTTCATGCGGCCCAGACGTGTTCAGCGGCAGCTCGTACCCCGGGGTGCAGTCTTACATGATTGTCCTCATGGTCACCTGCTGCATCATCCCACTCGCTATCATCGTGCTCTGCTACCTCCAAGTGTGGCTGGCCATCCGAGCG
>67_Ssy_M_L
GTACTGGCCCCATGGCCTGAAGACTTCATGCGGCCCAGACGTGTTCAGCGGCAGCTCGTACCCCGGGGTGCAGTCTTACATGATTGTCCTCATGGTCACCTGCTGCATCATCCCACTCGCTATCATCGTGCTCTGCTACCTCCAAGTGTGGCTGGCCATCCGAGCG
>68_Ssy_M_L
GTACTGGCCCCATGGCCTGAAGACTTCATGCGGCCCAGACGTGTTCAGCGGCAGCTCGTACCCCGGGGTGCAGTCTTACATGATTGTCCTCATGGTCACCTGCTGCATCATCCCACTCGCTATCATCGTGCTCTGCTACCTCCAAGTGTGGCTGGCCATCCGAGCG
>76_Ssy_M_L
GTACTGGCCCCATGGCCTGAAGACTTCATGCGGCCCAGACGTGTTCAGCGGCAGCTCGTACCCCGGGGTGCAGTCTTACATGATTGTCCTCATGGTCACCTGCTGCATCATCCCACTCGCTATCATCGTGCTCTGCTACCTCCAAGTGTGGCTGGCCATCCGAGCG
>104_Ssy_M_L
GTACTGGCCCCATGGCCTGAAGACTTCATGCGGCCCAGACGTGTTCAGCGGCAGCTCGTACCCCGGGGTGCAGTCTTACATGATTGTCCTCATGGTCACCTGCTGCATCATCCCACTCGCTATCATCGTGCTCTGCTACCTCCAAGTGTGGCTGGCCATCCGAGCG
>12_Ssy_F_L_1
GTACTGGCCCCATGGCCTGAAGACTTCATGCGGCCCAGACGTGTTCAGCGGCAGCTCGTACCCCGGGGTGCAGTCTTACATGATTGTCCTCATGGTCACCTGCTGCATCATCCCACTCGCTATCATCGTGCTCTGCTACCTCCAAGTGTGGCTGGCCATCCGAGCG
>12_Ssy_F_L_2
GTACTGGCCCCATGGCCTGAAGACTTCATGCGGCCCAGACGTGTTCAGCGGCAGCTCGTACCCCGGGGTGCAGTCTTACATGATTGTCCTCATGGTCACCTGCTGCATCATCCCACTCGCTATCATCGTGCTCTGCTACCTCCAAGTGTGGCTGGCCATCCGAGCG
>37_Ssy_F_L_1
GTACTGGCCCCATGGCCTGAAGACTTCATGCGGCCCAGACGTGTTCAGCGGCAGCTCGTACCCCGGGGTGCAGTCTTACATGATTGTCCTCATGGTCACCTGCTGCATCATCCCACTCGCTATCATCGTGCTCTGCTACCTCCAAGTGTGGCTGGCCATCCGAGCG
>37_Ssy_F_L_2
GTACTGGCCCCATGGCCTGAAGACTTCATGCGGCCCAGACGTGTTCAGCGGCAGCTCGTACCCCGGGGTGCAGTCTTACATGATTGTCCTCATGGTCACCTGCTGCATCATCCCACTCGCTATCATCGTGCTCTGCTACCTCCAAGTGTGGCTGGCCATCCGAGCG
>54_Ssy_F_L_1
GTACTGGCCCCATGGCCTGAAGACTTCATGCGGCCCAGACGTGTTCAGCGGCAGCTCGTACCCCGGGGTGCAGTCTTACATGATTGTCCTCATGGTCACCTGCTGCATCATCCCACTCGCTATCATCGTGCTCTGCTACCTCCAAGTGTGGCTGGCCATCCGAGCG
>54_Ssy_F_L_2
GTACTGGCCCCATGGCCTGAAGACTTCATGCGGCCCAGACGTGTTCAGCGGCAGCTCGTACCCCGGGGTGCAGTCTTACATGATTGTCCTCATGGTCACCTGCTGCATCATCCCACTCGCTATCATCGTGCTCTGCTACCTCCAAGTGTGGCTGGCCATCCGAGCG
>59_Ssy_F_L_1
GTACTGGCCCCATGGCCTGAAGACTTCATGCGGCCCAGACGTGTTCAGCGGCAGCTCGTACCCCGGGGTGCAGTCTTACATGATTGTCCTCATGGTCACCTGCTGCATCATCCCACTCGCTATCATCGTGCTCTGCTACCTCCAAGTGTGGCTGGCCATCCGAGCG
>59_Ssy_F_L_2
GTACTGGCCCCATGGCCTGAAGACTTCATGCGGCCCAGACGTGTTCAGCGGCAGCTCGTACCCCGGGGTGCAGTCTTACATGATTGTCCTCATGGTCACCTGCTGCATCATCCCACTCGCTATCATCGTGCTCTGCTACCTCCAAGTGTGGCTGGCCATCCGAGCG
>60_Ssy_F_L_1
GTACTGGCCCCATGGCCTGAAGACTTCATGCGGCCCAGACGTGTTCAGCGGCAGCTCGTACCCCGGGGTGCAGTCTTACATGATTGTCCTCATGGTCACCTGCTGCATCATCCCACTCGCTATCATCGTGCTCTGCTACCTCCAAGTGTGGCTGGCCATCCGAGCG
>60_Ssy_F_L_2
GTACTGGCCCCATGGCCTGAAGACTTCATGCGGCCCAGACGTGTTCAGCGGCAGCTCGTACCCCGGGGTGCAGTCTTACATGATTGTCCTCATGGTCACCTGCTGCATCATCCCACTCGCTATCATCGTGCTCTGCTACCTCCAAGTGTGGCTGGCCATCCGAGCG
>65_Ssy_F_L_1
GTACTGGCCCCATGGCCTGAAGACTTCATGCGGCCCAGACGTGTTCAGCGGCAGCTCGTACCCCGGGGTGCAGTCTTACATGATTGTCCTCATGGTCACCTGCTGCATCATCCCACTCGCTATCATCGTGCTCTGCTACCTCCAAGTGTGGCTGGCCATCCGAGCG
>65_Ssy_F_L_2
GTACTGGCCCCATGGCCTGAAGACTTCATGCGGCCCAGACGTGTTCAGCGGCAGCTCGTACCCCGGGGTGCAGTCTTACATGATTGTCCTCATGGTCACCTGCTGCATCATCCCACTCGCTATCATCGTGCTCTGCTACCTCCAAGTGTGGCTGGCCATCCGAGCG
>74_Ssy_F_L_1
GTACTGGCCCCATGGCCTGAAGACTTCATGCGGCCCAGACGTGTTCAGCGGCAGCTCGTACCCCGGGGTGCAGTCTTACATGATTGTCCTCATGGTCACCTGCTGCATCATCCCACTCGCTATCATCGTGCTCTGCTACCTCCAAGTGTGGCTGGCCATCCGAGCG
>74_Ssy_F_L_2
GTACTGGCCCCATGGCCTGAAGACTTCATGCGGCCCAGACGTGTTCAGCGGCAGCTCGTACCCCGGGGTGCAGTCTTACATGATTGTCCTCATGGTCACCTGCTGCATCATCCCACTCGCTATCATCGTGCTCTGCTACCTCCAAGTGTGGCTGGCCATCCGAGCG
>75_Ssy_F_L_1
GTACTGGCCCCATGGCCTGAAGACTTCATGCGGCCCAGACGTGTTCAGCGGCAGCTCGTACCCCGGGGTGCAGTCTTACATGATTGTCCTCATGGTCACCTGCTGCATCATCCCACTCGCTATCATCGTGCTCTGCTACCTCCAAGTGTGGCTGGCCATCCGAGCG
>75_Ssy_F_L_2
GTACTGGCCCCATGGCCTGAAGACTTCATGCGGCCCAGACGTGTTCAGCGGCAGCTCGTACCCCGGGGTGCAGTCTTACATGATTGTCCTCATGGTCACCTGCTGCATCATCCCACTCGCTATCATCGTGCTCTGCTACCTCCAAGTGTGGCTGGCCATCCGAGCG
>103_Ssy_F_L_1
GTACTGGCCCCATGGCCTGAAGACTTCATGCGGCCCAGACGTGTTCAGCGGCAGCTCGTACCCCGGGGTGCAGTCTTACATGATTGTCCTCATGGTCACCTGCTGCATCATCCCACTCGCTATCATCGTGCTCTGCTACCTCCAAGTGTGGCTGGCCATCCGAGCG
>103_Ssy_F_L_2
GTACTGGCCCCATGGCCTGAAGACTTCATGCGGCCCAGACGTGTTCAGCGGCAGCTCGTACCCCGGGGTGCAGTCTTACATGATTGTCCTCATGGTCACCTGCTGCATCATCCCACTCGCTATCATCGTGCTCTGCTACCTCCAAGTGTGGCTGGCCATCCGAGCG
>105_Ssy_F_L_1
GTACTGGCCCCATGGCCTGAAGACTTCATGCGGCCCAGACGTGTTCAGCGGCAGCTCGTACCCCGGGGTGCAGTCTTACATGATTGTCCTCATGGTCACCTGCTGCATCATCCCACTCGCTATCATCGTGCTCTGCTACCTCCAAGTGTGGCTGGCCATCCGAGCG
>105_Ssy_F_L_2
GTACTGGCCCCATGGCCTGAAGACTTCATGCGGCCCAGACGTGTTCAGCGGCAGCTCGTACCCCGGGGTGCAGTCTTACATGATTGTCCTCATGGTCACCTGCTGCATCATCCCACTCGCTATCATCGTGCTCTGCTACCTCCAAGTGTGGCTGGCCATCCGAGCG
>106_Ssy_F_L_1
GTACTGGCCCCATGGCCTGAAGACTTCATGCGGCCCAGACGTGTTCAGCGGCAGCTCGTACCCCGGGGTGCAGTCTTACATGATTGTCCTCATGGTCACCTGCTGCATCATCCCACTCGCTATCATCGTGCTCTGCTACCTCCAAGTGTGGCTGGCCATCCGAGCG
>106_Ssy_F_L_2
GTACTGGCCCCATGGCCTGAAGACTTCATGCGGCCCAGACGTGTTCAGCGGCAGCTCGTACCCCGGGGTGCAGTCTTACATGATTGTCCTCATGGTCACCTGCTGCATCATCCCACTCGCTATCATCGTGCTCTGCTACCTCCAAGTGTGGCTGGCCATCCGAGCG
>6_Ssy_M_M
GTACTGGCCCCATGGCCTGAAGACTTCATGCGGCCCAGACGTGTTCAGCGGCAGCTCGTACCCCGGGGTGCAGTCTTACATGATTGTCCTCATGGTCACCTGCTGCATCACCCCACTCAGCATCATCGTGCTCTGCTACCTCCAAGTGTGGCTGGCCATCCGAGCG
>13_Ssy_M_M
GTACTGGCCCCATGGCCTGAAGACTTCATGCGGCCCAGACGTGTTCAGCGGCAGCTCGTACCCCGGGGTGCAGTCTTACATGATTGTCCTCATGGTCACCTGCTGCATCACCCCACTCAGCATCATCGTGCTCTGCTACCTCCAAGTGTGGCTGGCCATCCGAGCG
>38_Ssy_M_M
GTACTGGCCCCATGGCCTGAAGACTTCATGCGGCCCAGACGTGTTCAGCGGCAGCTCGTACCCCGGGGTGCAGTCTTACATGATTGTCCTCATGGTCACCTGCTGCATCACCCCACTCAGCATCATCGTGCTCTGCTACCTCCAAGTGTGGCTGGCCATCCGAGCG
>39_Ssy_M_M
GTACTGGCCCCATGGCCTGAAGACTTCATGCGGCCCAGACGTGTTCAGCGGCAGCTCGTACCCCGGGGTGCAGTCTTACATGATTGTCCTCATGGTCACCTGCTGCATCACCCCACTCAGCATCATCGTGCTCTGCTACCTCCAAGTGTGGCTGGCCATCCGAGCG
>40_Ssy_M_M
GTACTGGCCCCATGGCCTGAAGACTTCATGCGGCCCAGACGTGTTCAGCGGCAGCTCGTACCCCGGGGTGCAGTCTTACATGATTGTCCTCATGGTCACCTGCTGCATCACCCCACTCAGCATCATCGTGCTCTGCTACCTCCAAGTGTGGCTGGCCATCCGAGCG
>63_Ssy_M_M
GTACTGGCCCCATGGCCTGAAGACTTCATGCGGCCCAGACGTGTTCAGCGGCAGCTCGTACCCCGGGGTGCAGTCTTACATGATTGTCCTCATGGTCACCTGCTGCATCACCCCACTCAGCATCATCGTGCTCTGCTACCTCCAAGTGTGGCTGGCCATCCGAGCG
>67_Ssy_M_M_1
GTACTGGCCCCATGGCCTGAAGACTTCATGCGGCCCAGACGTGTTCAGCGGCAGCTCGTACCCCGGGGTGCAGTCTTACATGATTGTCCTCATGGTCACCTGCTGCATCACCCCACTCAGCATCATCGTGCTCTGCTACCTCCAAGTGTGGCTGGCCATCCGAGCG
>67_Ssy_M_M_2
GTACTGGCCCCATGGCCTGAAGACTTCATGCGGCCCAGACGTGTTCAGCGGCAGCTCGTACCCCGGGGTGCAGTCTTACATGATTGTCCTCATGGTCACCTGCTGCATCACCCCACTCAGCATCATCGTGCTCTGCTACCTCCAAGTGTGGCTGGCCATCCGAGCG
>68_Ssy_M_M
GTACTGGCCCCATGGCCTGAAGACTTCATGCGGCCCAGACGTGTTCAGCGGCAGCTCGTACCCCGGGGTGCAGTCTTACATGATTGTCCTCATGGTCACCTGCTGCATCACCCCACTCAGCATCATCGTGCTCTGCTACCTCCAAGTGTGGCTGGCCATCCGAGCG
>76_Ssy_M_M
GTACTGGCCCCATGGCCTGAAGACTTCATGCGGCCCAGACGTGTTCAGCGGCAGCTCGTACCCCGGGGTGCAGTCTTACATGATTGTCCTCATGGTCACCTGCTGCATCACCCCACTCAGCATCATCGTGCTCTGCTACCTCCAAGTGTGGCTGGCCATCCGAGCG
>104_Ssy_M_M
GTACTGGCCCCATGGCCTGAAGACTTCATGCGGCCCAGACGTGTTCAGCGGCAGCTCGTACCCCGGGGTGCAGTCTTACATGATTGTCCTCATGGTCACCTGCTGCATCACCCCACTCAGCATCATCGTGCTCTGCTACCTCCAAGTGTGGCTGGCCATCCGAGCG
>12_Ssy_F_M_1
GTACTGGCCCCATGGCCTGAAGACTTCATGCGGCCCAGACGTGTTCAGCGGCAGCTCGTACCCCGGGGTGCAGTCTTACATGATTGTCCTCATGGTCACCTGCTGCATCACCCCACTCAGCATCATCGTGCTCTGCTACCTCCAAGTGTGGCTGGCCATCCGAGCG
>12_Ssy_F_M_2
GTACTGGCCCCATGGCCTGAAGACTTCATGCGGCCCAGACGTGTTCAGCGGCAGCTCGTACCCCGGGGTGCAGTCTTACATGATTGTCCTCATGGTCACCTGCTGCATCACCCCACTCAGCATCATCGTGCTCTGCTACCTCCAAGTGTGGCTGGCCATCCGAGCG
>37_Ssy_F_M_1
GTACTGGCCCCATGGCCTGAAGACTTCATGCGGCCCAGACGTGTTCAGCGGCAGCTCGTACCCCGGGGTGCAGTCTTACATGATTGTCCTCATGGTCACCTGCTGCATCACCCCACTCAGCATCATCGTGCTCTGCTACCTCCAAGTGTGGCTGGCCATCCGAGCG
>37_Ssy_F_M_2
GTACTGGCCCCATGGCCTGAAGACTTCATGCGGCCCAGACGTGTTCAGCGGCAGCTCGTACCCCGGGGTGCAGTCTTACATGATTGTCCTCATGGTCACCTGCTGCATCACCCCACTCAGCATCATCGTGCTCTGCTACCTCCAAGTGTGGCTGGCCATCCGAGCG
>54_Ssy_F_M_1
GTACTGGCCCCATGGCCTGAAGACTTCATGCGGCCCAGACGTGTTCAGCGGCAGCTCGTACCCCGGGGTGCAGTCTTACATGATTGTCCTCATGGTCACCTGCTGCATCACCCCACTCAGCATCATCGTGCTCTGCTACCTCCAAGTGTGGCTGGCCATCCGAGCG
>54_Ssy_F_M_2
GTACTGGCCCCATGGCCTGAAGACTTCATGCGGCCCAGACGTGTTCAGCGGCAGCTCGTACCCCGGGGTGCAGTCTTACATGATTGTCCTCATGGTCACCTGCTGCATCACCCCACTCAGCATCATCGTGCTCTGCTACCTCCAAGTGTGGCTGGCCATCCGAGCG
>59_Ssy_F_M_1
GTACTGGCCCCATGGCCTGAAGACTTCATGCGGCCCAGACGTGTTCAGCGGCAGCTCGTACCCCGGGGTGCAGTCTTACATGATTGTCCTCATGGTCACCTGCTGCATCACCCCACTCAGCATCATCGTGCTCTGCTACCTCCAAGTGTGGCTGGCCATCCGAGCG
>59_Ssy_F_M_2
GTACTGGCCCCATGGCCTGAAGACTTCATGCGGCCCAGACGTGTTCAGCGGCAGCTCGTACCCCGGGGTGCAGTCTTACATGATTGTCCTCATGGTCACCTGCTGCATCACCCCACTCAGCATCATCGTGCTCTGCTACCTCCAAGTGTGGCTGGCCATCCGAGCG
>60_Ssy_F_M_1
GTACTGGCCCCATGGCCTGAAGACTTCATGCGGCCCAGACGTGTTCAGCGGCAGCTCGTACCCCGGGGTGCAGTCTTACATGATTGTCCTCATGGTCACCTGCTGCATCACCCCACTCAGCATCATCGTGCTCTGCTACCTCCAAGTGTGGCTGGCCATCCGAGCG
>60_Ssy_F_M_2
GTACTGGCCCCATGGCCTGAAGACTTCATGCGGCCCAGACGTGTTCAGCGGCAGCTCGTACCCCGGGGTGCAGTCTTACATGATTGTCCTCATGGTCACCTGCTGCATCACCCCACTCAGCATCATCGTGCTCTGCTACCTCCAAGTGTGGCTGGCCATCCGAGCG
>65_Ssy_F_M_1
GTACTGGCCCCATGGCCTGAAGACTTCATGCGGCCCAGACGTGTTCAGCGGCAGCTCGTACCCCGGGGTGCAGTCTTACATGATTGTCCTCATGGTCACCTGCTGCATCACCCCACTCAGCATCATCGTGCTCTGCTACCTCCAAGTGTGGCTGGCCATCCGAGCG
>65_Ssy_F_M_2
GTACTGGCCCCATGGCCTGAAGACTTCATGCGGCCCAGACGTGTTCAGCGGCAGCTCGTACCCCGGGGTGCAGTCTTACATGATTGTCCTCATGGTCACCTGCTGCATCACCCCACTCAGCATCATCGTGCTCTGCTACCTCCAAGTGTGGCTGGCCATCCGAGCG
>74_Ssy_F_M_1
GTACTGGCCCCATGGCCTGAAGACTTCATGCGGCCCAGACGTGTTCAGCGGCAGCTCGTACCCCGGGGTGCAGTCTTACATGATTGTCCTCATGGTCACCTGCTGCATCACCCCACTCAGCATCATCGTGCTCTGCTACCTCCAAGTGTGGCTGGCCATCCGAGCG
>74_Ssy_F_M_2
GTACTGGCCCCATGGCCTGAAGACTTCATGCGGCCCAGACGTGTTCAGCGGCAGCTCGTACCCCGGGGTGCAGTCTTACATGATTGTCCTCATGGTCACCTGCTGCATCACCCCACTCAGCATCATCGTGCTCTGCTACCTCCAAGTGTGGCTGGCCATCCGAGCG
>75_Ssy_F_M_1
GTACTGGCCCCATGGCCTGAAGACTTCATGCGGCCCAGACGTGTTCAGCGGCAGCTCGTACCCCGGGGTGCAGTCTTACATGATTGTCCTCATGGTCACCTGCTGCATCACCCCACTCAGCATCATCGTGCTCTGCTACCTCCAAGTGTGGCTGGCCATCCGAGCG
>75_Ssy_F_M_2
GTACTGGCCCCATGGCCTGAAGACTTCATGCGGCCCAGACGTGTTCAGCGGCAGCTCGTACCCCGGGGTGCAGTCTTACATGATTGTCCTCATGGTCACCTGCTGCATCACCCCACTCAGCATCATCGTGCTCTGCTACCTCCAAGTGTGGCTGGCCATCCGAGCG
>103_Ssy_F_M_1
GTACTGGCCCCATGGCCTGAAGACTTCATGCGGCCCAGACGTGTTCAGCGGCAGCTCGTACCCCGGGGTGCAGTCTTACATGATTGTCCTCATGGTCACCTGCTGCATCACCCCACTCAGCATCATCGTGCTCTGCTACCTCCAAGTGTGGCTGGCCATCCGAGCG
>103_Ssy_F_M_2
GTACTGGCCCCATGGCCTGAAGACTTCATGCGGCCCAGACGTGTTCAGCGGCAGCTCGTACCCCGGGGTGCAGTCTTACATGATTGTCCTCATGGTCACCTGCTGCATCACCCCACTCAGCATCATCGTGCTCTGCTACCTCCAAGTGTGGCTGGCCATCCGAGCG
>105_Ssy_F_M_1
GTACTGGCCCCATGGCCTGAAGACTTCATGCGGCCCAGACGTGTTCAGCGGCAGCTCGTACCCCGGGGTGCAGTCTTACATGATTGTCCTCATGGTCACCTGCTGCATCACCCCACTCAGCATCATCGTGCTCTGCTACCTCCAAGTGTGGCTGGCCATCCGAGCG
>105_Ssy_F_M_2
GTACTGGCCCCATGGCCTGAAGACTTCATGCGGCCCAGACGTGTTCAGCGGCAGCTCGTACCCCGGGGTGCAGTCTTACATGATTGTCCTCATGGTCACCTGCTGCATCACCCCACTCAGCATCATCGTGCTCTGCTACCTCCAAGTGTGGCTGGCCATCCGAGCG
>106_Ssy_F_M_1
GTACTGGCCCCATGGCCTGAAGACTTCATGCGGCCCAGACGTGTTCAGCGGCAGCTCGTACCCCGGGGTGCAGTCTTACATGATTGTCCTCATGGTCACCTGCTGCATCACCCCACTCAGCATCATCGTGCTCTGCTACCTCCAAGTGTGGCTGGCCATCCGAGCG
>106_Ssy_F_M_2
GTACTGGCCCCATGGCCTGAAGACTTCATGCGGCCCAGACGTGTTCAGCGGCAGCTCGTACCCCGGGGTGCAGTCTTACATGATTGTCCTCATGGTCACCTGCTGCATCACCCCACTCAGCATCATCGTGCTCTGCTACCTCCAAGTGTGGCTGGCCATCCGAGCG
