# Supplementary material for: Gene conversion and purifying selection shape nucleotide variation in gibbon L/M opsin genes
Source: BMC Evol Biol. 2011 Oct 22;11:312. doi: 10.1186/1471-2148-11-312 (PMC3213168; doi:10.1186/1471-2148-11-312)
Supplement: Additional file 5 — Alignment of the gibbon L and M opsin gene intron 4. A "sequential" (fasta) format of the sequence alignments for the gibbon L and M opsin gene intron 4. [file 1471-2148-11-312-S5.TXT]

Additional file 5 for "Gene conversion and purifying selection shape nucleotide variation in gibbon L/M opsin genes" by T. Hiwatashi et al.

A "sequential" (fasta) format of the sequence alignments for the gibbon L and M opsin gene intron 4.

Species name abbreviations:
Hag, Hylobates agilis; Hla, H. lar; Hpi, H. pileatus; Nle, Nomascus leucogenys; Ssy, Symphalangus syndactylus.

Sequence names can be interpreted as in the following examples.
In 1_Hag_M_L, 1 stands for individual ID number, Hag for Hylobates agilis, M for male, L for L opsin gene.
In 2_Hag_F_L_1, F stands for female, L_1 for a tentative sequence type 1 of the L opsin gene.
In 57_Hag_M_M_1, M_1 stands for a tentative sequence type 1 of the M opsin gene.

>1_Hag_M_L
GTAAGCCCCCCGATTCCTCCTGGCCTCACCCCCCTCCTGCCCCTAAGCTGCTCTGCCCTCAAATCAGTCCACTGAGACTCCTAAACTATTTTTTCAAAAATCCCTAGAGAACAGGTTTTTACCCCTATAAGAAAACATTAAGATCCAGCGATGAGAATCAGGCGATTCCTTTGGGGCTGTACCAGTGGCTGCAGGTTCAGCCCCAGCCCCGTTGTCCTCAGCTCTGTGAGACGGGAAAGCACTGCCACTCTCTCCCTGGAGGAGTCCACTAGGGGAACAGAGGTGTGCCTTGCCCCGACCCTGGACAGTTCTCCCCGGGGTGGAAAGGCTGCCTTTCCCACAGAGTAGAGTGGAGCAGCCACATCAGCAAATGACACCTGCAAATCAAGGCGTGTTTTTATGAGGCTGCCACCAGAGTACCCTTGTCCCTTTCATAGGCTGTGGGGCTGACCAAGGAGTGGACCCGAGTGTGCCATTTGCCCCCC-GACCCACTCTCCACCCTCCACGTCTGGCCCTCTGCCCTGGGAAGCTGATCCTGTCCGCAGCCATCAGC-CCCCATCCCTAGCCTACGTTACCACTGGGAGCCCTGCAGGAAGTCAGAGCAAGGGAGGAGAGCCAGGCTGGTTGTTT-CTGTTAGCAGTGGGAGCCCTTTCAGGGTGCTGGCTTTCCTATATGAAGCTGCCTGTGCCCACAATTGGATGGGCATGCCTGCCAAGCTCTCTCTAGAGGAGTCTGTGAACCTATGAAAGGCCCCCTCACCCCGCCACCTTGGGGTGAAGGCTCCCACAGGTACCCAACCATGGCTTGGGCTGTATTAGTCTGGGATGGTGGATCCCTAGCTCCAGAATGTGGCCCCAGCTCTGCTGTCTCGGCCGTCCCTGCATTCCAGCCCTCACACTCCCTCTCTCATCCCCACTCATCTGCCTGCCGTCAGTCCCTCATCCCTGGCAGGCGGTGGCTGGCCTCTGTGGCCTCCCCCACAGTGCCTCTGCCTGGAGGCCATTCGTCTCCTTCCTCTCAGCAGGTGTGAAGGAGCCACCCCACCACAGCTGCCCTCAGCTGCCTCACCATGAGTCCAGGGCAGGATTTAGTCCACAGAGTGGCCAACCTGGCCTAGGAAGCCTGAGGGAAGTGTATGCATTGCTCCGACACTCCCATCGTGCATCCCACCGGCCACTGCTTTCGCCTCCCCCGCCATCTCCATCTTGTTAGCTCCTTCATTCTCCACGCCCAGTGATCAATCAAATCAGGCCTCCATGCTCAGGCCTGAGCGCAGAACAGGACAGTCTGTTAAGGGATCAGGTGAAGCAAAGGAGCTTGTTAGATCCAGCTCTGGGGTCATCTTAGGCCACGCCTAGCTGCGTGCCACCTCCAATTCTAGAAGAACTCCCCCGGGGCCAGCCTGAGGCCGCCATGTCCGCCTGGGGCCAGCTGTGCTCCACTCAGGGCTGGAAGCTGGCTGCTGGGCTCCTCTCCTCCTCCCCACAACTCCCTATGCCTGGGTCACCTGCCTCTTGCTACCCCC-AACTCCCAGCTCACTGTCCCTGTCTCCCTCAG
>41_Hag_M_L
GTAAGCCCCCCGATTCCTCCTGGCCTCACCCCCCTCCTGCCCCTAAGGTGCTCTGCCCTCAAATCAGTCCACTGAGACTCCTAAACTATTTTTTCAAAAATCCCTAGAGAAGAGGTTTTTACCCCTATAAGAAAACATTAAGATCCAGCGATGAGAATCAGGCGATTCCTTTGGGGCTGTACCAGTGGCTGCAGGTTCAGCCCCAGCCCCGTTGTCCTCAGCTCTGTGAGACGGGAAAGCACTGCCACTCTCTCCCTGGAGGAGTCCACTAGGGGAACAGAGGTGTGCCTTGCCCCGACCCTGGACAGTTCTCCCCGGGGTGGAAAGGCTGCCTTTCCCACAGAGTAGAGTGGAGCAGCCACATCAGCAAATGACACCTGCAAATCAAGGCGTGTTTTTATGAGGTTGCCACCAGAGTACCCTTGTCCCTTTCATAGGCTGTGGGGCTGACCAAGGAGTGGACCCGAGTGTGCCATTTGCCCCCC-GACCCACTCTCCACCCTCCACGTCTGGCCCTCTGCCCTGGGAAGCTGATCCTGTCCGCAGCCATCACC-CCCCATCCCTAGCCTACGTTACCACTGGGAGCCCTGCAGGAAGTCAGAGCAAGGGAGGAGAGCCAGGCTGGTTGTTT-CTGTTAGCAGTGGGAGCCCTTTCAGGGTGCTGGCTTTCCTATATGAAGCTGCCTGTGCCCACAATTGGATGGGCATGCCTGCCAAGCTCTCTCTAGAGGAGTCTGTGAACCTATGAAAGGCCCCCTCACCCCGCCACCTTGGGGTGAAGGCTCCCACAGGTACCCAACCATGGCTTGGGCTGTATTAGTCTGGGATGGTGGATCCCTAGCTCCAGAATGTGGCCCCAGCTCTGCTGTCTCGGCCGTCCCTGCATTCCAGCCCTCACACTCCCTCTCTCATCCCCACTCATCTGCCTGCCGTCAGTCCCTCATCCCTGGCAGGCGGTGGCTGGCCTCTGTGGCCTCCTCCACTGTGCCTCTGCCTGGAGGCCATTCGTCTCCTTCCTCTCAGCAGGTGTGAAGGAGCCACCCCACCACAGCTGCCCTCAGCTGCCTCACCATGAGTCCAGGGCAGGATTTAGTCCACAGAGTGGCCAACCTGGCCTAGGAAGCCTGAGGGAAGTGTATGCATTGCTCCGACACTCCCATCGTGCATCCCACCGGCCACTGCTTTCGCCTCCCCCGCCATCTCCATCTTGTTAGCTCCTTCATTCTCCACGCTCAGTGATCAATCAAATCAGGCCTCCATGCTCAGGCCTGAGCGCAGAACAGGACAGTCTGTTAAGGGATCAGGTGAAGCAAAGGAGCTTGTTAGATCCAGCTCTGGGGTCATCTTAGGCCACGCCTAGCTGCGTGCCACCTCCAATTCTAGAAGAACTCCCCCGGGGCCAGCCTGACGCCGCCATGTCCGCCTGGGGCCAGCTGTGCTCCACTCAGGGCTGGAAGCTGGCTGCTGGGCTCCTCTCCTCCTCCCCACAACTCCCTATGCCTGGGTCACCTGCCTCTTGCTACCCCC-AACTCCCAGCTCACTGTCCCTGTCTCCCTCAG
>57_Hag_M_L
GTAAGCCCCCCGATTCCTCCTGGCCTCACCCCCCTCCTGCCCCTAAGCTGCTCTGCCCTCAAATCAGTCCACTGAGACTCCTAAACTATTTTTTCAAAAATCCCTAGAGAACAGGTTTTTACCCCTATAAGAAAACATTAAGATCCAGCGATGAGAATCAGGCGATTCCTTTGGGGCTGTACCAGTGGCTGCAGGTTCAGCCCCAGCCCCGTTGTCCTCAGCTCTGTGAGACGGGAAAGCACTGCCACTCTCTCCCTGGAGGAGTCCACTAGGGGAACAGAGGTGTGCCTTGCCCCGACCCTGGACAGTTCTCCCCGGGGTGGAAAGGCTGCCTTTCCCACAGAGTAGAGTGGAGCAGCCACATCAGCAAATGACACCTGCAAATCAAGGCGTGTTTTTATGAGGCTGCCACCAGAGTACCCTTGTCCCTTTCATAGGCTGTGGGGCTGACCAAGGAGTGGACCCGAGTGTGCCATTTGCCCCCC-GACCCACTCTCCACCCTCCACGTCTGGCCCTCTGCCCTGGGAAGCTGATCCTGTCCGCAGCCATCAGC-CCCCATCCCTAGCCTACGTTACCACTGGGAGCCCTGCAGGAAGTCAGAGCAAGGGAGGAGAGCCAGGCTGGTTGTTT-CTGTTAGCAGTGGGAGCCCTTTCAGGGTGCTGGCTTTCCTATATGAAGCTGCCTGTGCCCACAATTGGATGGGCATGCCTGCCAAGCTCTCTCTAGAGGAGTCTGTGAACCTATGAAAGGCCCCCTCACCCCGCCACCTTGGGGTGAAGGCTCCCACAGGTACCCAACCATGGCTTGGGCTGTATTAGTCTGGGATGGTGGATCCCTAGCTCCAGAATGTGGCCCCAGCTCTGCTGTCTCGGCCGTCCCTGCATTCCAGCCCTCACACTCCCTCTCTCATCCCCACTCATCTGCCTGCCGTCAGTCCCTCATCCCTGGCAGGCGGTGGCTGGCCTCTGTGGCCTCCCCCACAGTGCCTCTGCCTGGAGGCCATTCGTCTCCTTCCTCTCAGCAGGTGTGAAGGAGCCACCCCACCACAGCTGCCCTCAGCTGCCTCACCATGAGTCCAGGGCAGGATTTAGTCCACAGAGTGGCCAACCTGGCCTAGGAAGCCTGAGGGAAGTGTATGCATTGCTCCGACACTCCCATCGTGCATCCCACCGGCCACTGCTTTCGCCTCCCCCGCCATCTCCATCTTGTTAGCTCCTTCATTCTCCACGCCCAGTGATCAATCAAATCAGGCCTCCATGCTCAGGCCTGAGCGCAGAACAGGACAGTCTGTTAAGGGATCAGGTGAAGCAAAGGAGCTTGTTAGATCCAGCTCTGGGGTCATCTTAGGCCACGCCTAGCTGCGTGCCACCTCCAATTCTAGAAGAACTCCCCCGGGGCCAGCCTGAGGCCGCCATGTCCGCCTGGGGCCAGCTGTGCTCCACTCAGGGCTGGAAGCTGGCTGCTGGGCTCCTCTCCTCCTCCCCACAACTCCCTATGCCTGGGTCACCTGCCTCTTGCTACCCCC-AACTCCCAGCTCACTGTCCCTGTCTCCCTCAG
>86_Hag_M_L
GTAAGCCCCCCGATTCCTCCTGGCCTCACCCCCCTCCTGCCCCTAAGGTGCTCTGCCCTCAAATCAGTCCACTGAGACTCCTAAACTATTTTTTCAAAAATCCCTAGAGAACAGGTTTTTACCCCTATAAGAAAACATTAAGATCCAGCGATGAGAATCAGGCGATTCCTTTGGGGCTGTACCAGTGGCTGCAGGTTCAGCCCCAGCCCCGTTGTCCTCAGCTCTGTGAGACGGGAAAGCACTGCCACTCTCTCCCTGGAGGAGTCCACTAGGGGAACAGAGGTGTGCCTTGCCCCGACCCTGGACAGTTCTCCCCGGGGTGGAAAGGCTGCCTTTCCCACAGAGTAGAGTGGAGCAGCCACATCAGCAAATGACACCTGCAAATCAAGGCGTGTTTTTATGAGGCTGCCACCAGAGTACCCTTGTCCCTTTCATAGGCTGTGGGGCTGACCAAGGAGTGGACCCGAGTGTGCCATTTGCCCCCC-GACCCACTCTCCACCCTCCACGTCTGGCCCTCTGCCCTGGGAAGCTGATCCTGTCCGCAGCCATCAGC-CCCCATCCCTAGCCTACGTTACCACTGGGAGCCCTGCAGGAAGTCAGAGCAAGGGAGGAGAGCCAGGCTGGTTGTTT-CTGTTAGCAGTGGGAGCCCTTTCAGGGTGCTGGCTTTCCTATATGAAGCTGCCTGTGCCCACAATTGGATGGGCATGCCTGCCAAGCTCTCTCTAGAGGAGTCTGTGAACCTATGAAAGGCCCCCTCACCCCGCCACCTTGGGGTGAAGGCTCCCACAGGTACCCAACCATGGCTTGGGCTGTATTAGTCTGGGATGGTGGATCCCTAGCTCCAGAATGTGGCCCCAGCTCTGCTGTCTCGGCCGTCCCTGCATTCCAGCCCTCACACTCCCTCTCTCATCCCCACTCATCTGCCTGCCGTCAGTCCCTCATCCCTGGCAGGCGGTGGCTGGCCTCTGTGGCCTCCTCCACTGTGCCTCTGCCTGGAGGCCATTCGTCTCCTTCCTCTCAGCAGGTGTGAAGGAGCCACCCCACCACAGCTGCCCTCAGCTGCCTCACCATGAGTCCAGGGCAGGATTTAGTCCACAGAGTGGCCAACCTGGCCTAGGAAGCCTGAGGGAAGTGTATGCATTGCTCCGACACTCCCATCGTGCATCCCACCGGCCACTGCTTTCGCCTCCCCCGCCATCTCCATCTTGTTAGCTCCTTCATTCTCCACGCCCAGTGATCAATCAAATCAGGCCTCCATGCTCAGGCCTGAGCGCAGAACAGGACAGTCTGTTAAGGGATCAGGTGAAGCAAAGGAGCTTGTTAGATCCAGCTCTGGGGTCATCTTAGGCCACGCCTAGCTGCGTGCCACCTCCAATTCTAGAAGAACTCCCCCGGGGCCAGCCTGAGGCCGCCATGTCCGCCTGGGGCCAGCTGTGCTCCACTCAGGGCTGGAAGCTGGCTGCTGCGCTCGTCTCCTCCTCCCCACAACTCCCTATGCCTGGGTCACCTGCCTCTTGCTACCCCC-AACTCCCAGCTCACTGTCCCTGTCTCCCTCAG
>88_Hag_M_L
GTAAGCCCCCCGATTCCTCCTGGCCTCACCCCCCTCCTGCCCCTAAGGTGCTCTGCCCTCAAATCAGTCCACTGAGACTCCTAAACTATTTTTTCAAAAATCCCTAGAGAACAGGTTTTTACCCCTATAAGAAAACATTAAGATCCAGCGATGAGAATCAGGCGATTCCTTTGGGGCTGTACCAGTGGCTGCAGGTTCAGCCCCAGCCCCGTTGTCCTCAGCTCTGTGAGACGGGAAAGCACTGCCACTCTCTCCCTGGAGGAGTCCACTAGGGGAACAGAGGTGTGCCTTGCCCCGACCCTGGACAGTTCTCCCCGGGGTGGAAAGGCTGCCTTTCCCACAGAGTAGAGTGGAGCAGCCACATCAGCAAATGACACCTGCAAATCAAGGCGTGTTTTTATGAGGTTGCCACCAGAGTACCCTTGTCCCTTTCATAGGCTGTGGGGCTGACCAAGGAGTGGACCCGAGTGTGCCATTTGCCCCCC-GACCCACTCTCCACCCTCCACGTCTGGCCCTCTGCCCTGGGAAGCTGATCCTGTCCGCAGCCATCAGC-CCCCATCCCTAGCCTACGTTACCACTGGGAGCCCTGCAGGAAGTCAGAGCAAGGGAGGAGAGCCAGGCTGGTTGTTT-CTGTTAGCAGTGGGAGCCCTTTCAGGGTGCTGGCTTTCCTATATGAAGCTGCCTGTGCCCACAATTGGATGGGCATGCCTGCCAAGCTCTCTCTAGAGGAGTCTGTGAACCTATGAAAGGCCCCCTCACCCCGCCACCTTGGGGTGAAGGCTCCCACAGGTACCCAACCATGGCTTGGGCTGTATTAGTCTGGGATGGTGGATCCCTAGCTCCAGAATGTGGCCCCAGCTCTGCTGTCTCGGCCGTCCCTGCATTCCAGCCCTCACACTCCCTCTCTCATCCCCACTCATCTGCCTGCCGTCAGTCCCTCATCCCTGGCAGGCGGTGGCTGGCCTCTGTGGCCTCCCCCACAGTGCCTCTGCCTGGAGGCCATTCGTCTCCTTCCTCTCAGCAGGTGTGAAGGAGCCACCCCACCACAGCTGCCCTCAGCTGCCTCACCATGAGTCCAGGGCAGGATTTAGTCCACAGAGTGGCCAACCTGGCCTAGGAAGCCTGAGGGAAGTGTATGCATTGCTCCGACACTCCCATCGTGCATCCCACCGGCCACTGCTTTCGCCTCCCCCGCCATCTCCATCTTGTTAGCTCCTTCATTCTCCACGCCCAGTGATCAATCAAATCAGGCCTCCATGCTCAGGCCTGAGCGCAGAACAGGACAGTCTGTTAAGGGATCAGGTGAAGCAAAGGAGCTTGTTAGATCCAGCTCTGGGGTCATCTTAGGCCACGCCTAGCTGCGTGCCACCTCCAATTCTAGAAGAACTCCCCCGGAGCCAGCCTGAGGCCGCCATGTCCGCCTGGGGCCAGCTGTGCTCCACTCAGGGCTGGAAGCTGGCTGCTGCGCTCGTCTCCTCCTCCCCACAACTCCCTATGCCTGGGTCACCTGCCTCTTGCTACCCCC-AACTCCCAGCTCACTGTCCCTGTCTCCCTCAG
>93_Hag_M_L
GTAAGCCCCCCGATTCCTCCTGGCCTCACCCCCCTCCTGCCCCTAAGCTGCTCTGCCCTCAAATCAGTCCACTGAGACTCCTAAACTATTTTTTCAAAAATCCCTAGAGAACAGGTTTTTACCCCTATAAGAAAACATTAAGATCCAGCGATGAGAATCAGGCGATTCCTTTGGGGCTGTACCAGTGGCTGCAGGTTCAGCCCCAGCCCCGTTGTCCTCAGCTCTGTGAGACGGGAAAGCACTGCCACTCTCTCCCTGGAGGAGTCCACTAGGGGAACAGAGGTGTGCCTTGCCCCGACCCTGGACAGTTCTCCCCGGGGTGGAAAGGCTGCCTTTCCCACAGAGTAGAGTGGAGCAGCCACATCAGCAAATGACACCTGCAAATCAAGGCGTGTTTTTATGAGGCTGCCACCAGAGTACCCTTGTCCCTTTCATAGGCTGTGGGGCTGACCAAGGAGTGGACCCGAGTGTGCCATTTGCCCCCC-GACCCACTCTCCACCCTCCACGTCTGGCCCTCTGCCCTGGGAAGCTGATCCTGTCCGCAGCCATCAGC-CCCCATCCCTAGCCTACGTTACCACTGGGAGCCCTGCAGGAAGTCAGAGCAAGGGAGGAGAGCCAGGCTGGTTGTTT-CTGTTAGCAGTGGGAGCCCTTTCAGGGTGCTGGCTTTCCTATATGAAGCTGCCTGTGCCCACAATTGGATGGGCATGCCTGCCAAGCTCTCTCTAGAGGAGTCTGTGAACCTATGAAAGGCCCCCTCACCCCGCCACCTTGGGGTGAAGGCTCCCACAGGTACCCAACCATGGCTTGGGCTGTATTAGTCTGGGATGGTGGATCCCTAGCTCCAGAATGTGGCCCCAGCTCTGCTGTCTCGGCCGTCCCTGCATTCCAGCCCTCACACTCCCTCTCTCATCCCCACTCATCTGCCTGCCGTCAGTCCCTCATCCCTGGCAGGCGGTGGCTGGCCTCTGTGGCCTCCCCCACAGTGCCTCTGCCTGGAGGCCATTCGTCTCCTTCCTCTCAGCAGGTGTGAAGGAGCCACCCCACCACAGCTGCCCTCAGCTGCCTCACCATGAGTCCAGGGCAGGATTTAGTCCACAGAGTGGCCAACCTGGCCTAGGAAGCCTGAGGGAAGTGTATGCATTGCTCCGACACTCCCATCGTGCATCCCACCGGCCACTGCTTTCGCCTCCCCCGCCATCTCCATCTTGTTAGCTCCTTCATTCTCCACGCCCAGTGATCAATCAAATCAGGCCTCCATGCTCAGGCCTGAGCGCAGAACAGGACAGTCTGTTAAGGGATCAGGTGAAGCAAAGGAGCTTGTTAGATCCAGCTCTGGGGTCATCTTAGGCCACGCCTAGCTGCGTGCCACCTCCAATTCTAGAAGAACTCCCCCGGGGCCAGCCTGAGGCCGCCATGTCCGCCTGGGGCCAGCTGTGCTCCACTCAGGGCTGGAAGCTGGCTGCTGGGCTCCTCTCCTCCTCCCCACAACTCCCTATGCCTGGGTCACCTGCCTCTTGCTACCCCC-AACTCCCAGCTCACTGTCCCTGTCTCCCTCAG
>95_Hag_M_L
GTAAGCCCCCCAATTCCTCCTGGCCTCACCCCCCTCCTGCCCCTAAGGTGCTCTGCCCTCAAATCAGTCCACTGAGACTCCTAAACTATTTTTTCAAAAATCCCTAGAGAACAGGTTTTTACCCCTATAAGAAAACATTAAGATCCAGCGATGAGAATCAGGCGATTCCTTTGGGGCTGTACCAGTGGCTGCAGGTTCAGCCCCAGCCCCGTTGTCCTCAGCTCTGTGAGACGGGAAAGCACTGCCACTCTCTCCCTGGAGGAGTCCACTAGGGGAACAGAGGTGTGCCTTGCCCCGACCCTGGACAGTTCTCCCCGGGGTGGAAAGGCT-CCTTTCC-ACAGAGTAGAGTGGAGCAGCCACATCAGCAAATGACACCTGCAAATCAAGGCGTGTTTTTATGAGGCTGCCACCAGAGTACCCTTGTCCCTTTCATAGGCTGTGGGGCTGACCAAGGAGTGGACCCGAGTGTGCCATTTGCCCCCC-GACCCACTCTCCACCCTCCACGTCTGGCCCTCTGCCCTGGGAAGCTGATCCTGTCCGCAGCCATCAGC-CCCCATCCCTAGCCTACGTTACCACTGGGAGCCCTGCAGGAAGTCAGAGCAAGGGAGGAGAGCCAGGCTGGTTGTTT-CTGTTAGCAGTGGGAGCCCTTTCAGGGTGCTGGCTTTCCTATATGAAGCTGCCTGTGCCCACAATTGGATGGGCATGCCTGCCAAGCTCTCTCTAGAGGAGTCTGTGAACCTATGAAAGGCCCCCTCACCCCGCCACCTTGGGGTGAAGGCTCCCACAGGTACCCAACCATGGCTTGGGCTGTATTAGTCTGGGATGGTGGATCCCTAGCTCCAGAATGTGGCCCCAGCTCTGCTGTCTCGGCCGTCCCTGCATTCCAGCCCTCACACTCCCTCTCTCATCCCCACTCATCTGCCTGCCGTCAGTCCCTCATCCCTGGCAGGCGGTGGCTGGCCTCTGTGGCCTCCTCCACTGTGCCTCTGCCTGGAGGCCATTCGTCTCCTTCCTCTCAGCAGGTGTGAAGGAGCCACCCCACCACAGCTGCCCTCAGCTGCCTCACCATGAGTCCAGGGCAGGATTTAGTCCACAGAGTGGCCAACCTGGCCTAGGAAGCCTGAGGGAAGTGTATGCATTGCTCCGACACTCCCATCGTGCATCCCACCGGCCACTGCTTTCGCCTCCCCCGCCATCTCCATCTTGTTAGCTCCTTCATTCTCCACGCCCAGTGATCAATCAAATCAGGCCTCCATGCTCAGGCCTGAGCGCAGAACAGGACAGTCTGTTAAGGGATCAGGTGAAGCAAAGGAGCTTGTTAGATCCAGCTCTGGGGTCATCTTAGGCCACGCCTAGCTGCGTGCCACCTCCAATTCTAGAAGAACTCCCCCGGAGCCAGCCTGAGGCCGCCATGTCCGCCTGGGGCCAGCTGTGCTCCACTCAGGGCTGGAAGCTGGCTGCTGGGCTCCTCTCCTCCTCCCCACAACTCCCTATGCCTGGGTCACCTGCCTCTTGCTACCCCC-AACTCCCAGCTCACTGTCCCTGTCTCCCTCAG
>98_Hag_M_L
GTAAGCCCCCCGATTCCTCCTGGCCTCACCCCCGTCCTGCCCCTAAGCTGCTCTGCCCTCAAATCAGTCCACTGAGACTCCTAAACTATTTTTTCAAAAATCCCTAGAGAAGAGGTTTTTACCCCTATAAGAAAACATTAAGATCCAGCGATGAGAATCAGGCGATTCCTTTGGGGCTGTACCAGTGGCTGCAGGTTCAGCCCCAGCCCCGTTGTCCTCAGCTCTGTGAGACGGGAAAGCACTGCCACTCTCTCCCTGGAGGAGTCCACTAGGGGAACAGAGGTGTGCCTTGCCCCGACCCTGGACAGTTCTCCCCGGGGTGGAAAGGCTGCCTTTCCCACAGAGTAGAGTGGAGCAGCCACATCAGCAAATGACACCTGCAAATCAAGGCGTGTTTTTATGAGGCTGCCACCAGAGTACCCTTGTCCCTTTCATAGGCTGTGGGGCTGACCAAGGAGTGGACCCGAGTGTGCCATTTGCCCCCC-GACCCACTCTCCACCCTCCACGTCTGGCCCTCTGCCCTGGGAAGCTGATCCTGTCCGCAGCCATCAGC-CCCCATCCCTAGCCTACGTTACCACTGGGAGCCCTGCAGGAAGTCAGAGCAAGGGAGGAGAGCCAGGCTGGTTGTTT-CTGTTAGCAGTGGGAGCCCTTTCAGGGTGCTGGCTTTCCTATATGAAGCTGCCTGTGCCCACAATTGGATGGGCATGCCTGCCAAGCTCTCTCTAGAGGAGTCTGTGAACCTATGAAAGGCCCCCTCACCCCGCCACCTTGGGGTGAAGGCTCCCACAGGTACCCAACCATGGCTTGGGCTGTATTAGTCTGGGATGGTGGATCCCTAGCTCCAGAATGTGGCCCCAGCTCTGCTGTCTCGGCCGTCCCTGCATTCCAGCCCTCACACTCCCTCTCTCATCCCCACTCATCTGCCTGCCGTCAGTCCCTCATCCCTGGCAGGCGGTGGCTGGCCTCTGTGGCCTCCCCCACAGTGCCTCTGCCTGGAGGCCATTCGTCTCCTTCCTCTCAGCAGGTGTGAAGGAGCCACCCCACCACAGCTGCCCTCAGCTGCCTCACCATGAGTCCAGGGCAGGATTTAGTCCACAGAGTGGCCAACCTGGCCTAGGAAGCCTGAGGGAAGTGTATGCATTGCTCCGACACTCCCATCGTGCATCCCACCGGCCACTGCTTTCGCCTCCCCCGCCATCTCCATCTTGTTAGCTCCTTCATTCTCCATGCCCAGCGATCAATCAAATCAGGCCTCCATGCTCAGGCCTGAGCGCAGAACAGGACAGTCTGTTAAGGGATCAGGTGAAGCAAAGGAGCTTGTTAGATCCAGCTCTGGGGTCATCTTAGGCCACGCCTAGCTGCGTGCCACCTCCAATTCTAGAAGAACTCCCCCGGGGCCAGCCTGAGGCCGCCATGTCCGCCTGGGGCCAGCTGTGCTCCACTCAGGGCTGGAAGCTGGCTGCTGGGCTCCTCTCCTCCTCCCCACAACTCCCTATGCCTGGGTCACCTGCCTCTTGCTACCCCC-AACTCCCAGCTCACTGTCCCTGTCTCCCTCAG
>100_Hag_M_L
GTAAGCCCCCCAATTCCTCCTGGCCTCACCCCCCTCCTGCCCCTAAGGTGCTCTGCCCTCAAATCAGTCCACTGAGACTCCTAAACTATTTTTTCAAAAATCCCTAGAGAACAGGTTTTTACCCCTATAAAAAAACATTAAGATCCAGCGATGAGAATCAGGCGATTCCTTTGGGGCTGTACCAGTGGCTGCAGGTTCAGCCCCAGCCCCGTTGTCCTCAGCTCTGTGAGACGGGAAAGCACTGCCACTCTCTCCCTGGAGGAGTCCACTAGGGGAACAGAGGTGTGCCTTGCCCCGACCCTGGACAGTTCTCCCCGGGGTGGAAAGGCTGCCTTTCCCACAGAGTAGAGTGGAGCAGCCACATCAGCAAATGACACCTGCAAATCAAGGCGTGTTTTTATGAGGTTGCCACCAGAGTACCCTTGTCCCTTTCATAGGCTGTGGGGCTGACCAAGGAGTGGACCCGAGTGTGCCATTTGCCCCCC-GACCCACTCTCCACCCTCCACGTCTGGCCCTCTGCCCTGGGAAGCTGATCCTGTCCGCAGCCATCAGC-CCCCATCCCTAGCCTACGTTACCACTGGGAGCCCTGCAGGAAGTCAGAGCAAGGGAGGAGAGCCAGGCTGGTTGTTT-CTGTTAGCAGTGGGAGCCCTTTCAGGGTGCTGGCTTTCCTATATGAAGCTGCCTGTGCCCACAATTGGATGGGCATGCCTGCCAAGCTCTCTCTAGAGGAGTCTGTGAACCTATGAAAGGCCCCCTCACCCCGCCACCTTGGGGTGAAGGCTCCCACAGGTACCCAACCATGGCTTGGGCTGTATTAGTCTGGGATGGTGGATCCCTAGCTCCAGAATGTGGCCCCAGCTCTGCTGTCTCGGCCGTCCCTGCATTCCAGCCCTCACACTCCGTCTCTCATCCCCACTCATCTGCCTGCTGTCAGTCCCTCATCCCTGGCAGGCGGTGGCTGGCCTCTGTGGCCTCCTCCACTGTGCCTCTGCCTGGAGGCCATTCGTCTCCTTCCTCTCAGCAGGTGTGAAGGAGCCACCCCACCACAGCTGCCCTCAGCTGCCTCACCATGAGTCCAGGGCAGGATTTAGTCCACAGAGTGGCCAACCTGGCCTAGGAAGCCTGAGGGAAGTGTATGCATTGCTCCGACACTCCCATCGTGCATCCCACCGGCCACTGCTTTCGCCTCCCCCGCCATCTCCATCTTGTTAGCTCCTTCATTCTCCATGCCCAGCGATCAATCAAATCAGGCCTCCATGCTCAGGCCTGAGCGCAGAACAGGACAGTCTGTTAAGGGATCAGGTGAAGCAAAGGAGCTTGTTAGATCCAGCTCTGGGGTCATCTTAGGCCACGCCTAGCTGCGTGCCACCTCCAATTCTAGAAGAACTCCCCCGGGGCCAGCCTGACGCCGCCATGTCCGCCTGGGGCCAGCTGTGCTCCACTCAGGGCTGGAAGCTGGCTGCTGCGCTCCTCTCCTCCTCCCCACAACTCCCTATGCCTGGGTCACCTGCCTCTTGCTACCCCC-AACTCCCAGCTCACTGTCCCTGTCTCCCTCAG
>101_Hag_M_L
GTAAGCCCCCCGATTCCTCCTGGCCTCACCCCCGTCCTGCCCCTAAGCTGCTCTGCCCTCAAATCAGTCCACTGAGACTCCTAAACTATTTTTTCAAAAATCCCTAGAGAAGAGGTTTTTACCCCTATAAGAAAACATTAAGATCCAGCGATGAGAATCAGGCGATTCCTTTGGGGCTGTACCAGTGGCTGCAGGTTCAGCCCCAGCCCCGTTGTCCTCAGCTCTGTGAGACGGGAAAGCACTGCCACTCTCTCCCTGGAGGAGTCCACTAGGGGAACAGAGGTGTGCCTTGCCCCGACCCTGGACAGTTCTCCCCGGGGTGGAAAGGCTGCCTTTCCCACAGAGTAGAGTGGAGCAGCCACATCAGCAAATGACACCTGCAAATCAAGGCGTGTTTTTATGAGGCTGCCACCAGAGTACCCTTGTCCCTTTCATAGGCTGTGGGGCTGACCAAGGAGTGGACCCGAGTGTGCCATTTGCCCCCC-GACCCACTCTCCACCCTCCACGTCTGGCCCTCTGCCCTGGGAAGCTGATCCTGTCCGCAGCCATCAGC-CCCCATCCCTAGCCTACGTTACCACTGGGAGCCCTGCAGGAAGTCAGAGCAAGGGAGGAGAGCCAGGCTGGTTGTTT-CTGTTAGCAGTGGGAGCCCTTTCAGGGTGCTGGCTTTCCTATATGAAGCTGCCTGTGCCCACAATTGGATGGGCATGCCTGCCAAGCTCTCTCTAGAGGAGTCTGTGAACCTATGAAAGGCCCCCTCACCCCGCCACCTTGGGGTGAAGGCTCCCACAGGTACCCAACCATGGCTTGGGCTGTATTAGTCTGGGATGGTGGATCCCTAGCTCCAGAATGTGGCCCCAGCTCTGCTGTCTCGGCCGTCCCTGCATTCCAGCCCTCACACTCCCTCTCTCATCCCCACTCATCTGCCTGCCGTCAGTCCCTCATCCCTGGCAGGCGGTGGCTGGCCTCTGTGGCCTCCCCCACAGTGCCTCTGCCTGGAGGCCATTCGTCTCCTTCCTCTCAGCAGGTGTGAAGGAGCCACCCCACCACAGCTGCCCTCAGCTGCCTCACCATGAGTCCAGGGCAGGATTTAGTCCACAGAGTGGCCAACCTGGCCTAGGAAGCCTGAGGGAAGTGTATGCATTGCTCCGACACTCCCATCGTGCATCCCACCGGCCACTGCTTTCGCCTCCCCCGCCATCTCCATCTTGTTAGCTCCTTCATTCTCCATGCCCAGCGATCAATCAAATCAGGCCTCCATGCTCAGGCCTGAGCGCAGAACAGGACAGTCTGTTAAGGGATCAGGTGAAGCAAAGGAGCTTGTTAGATCCAGCTCTGGGGTCATCTTAGGCCACGCCTAGCTGCGTGCCACCTCCAATTCTAGAAGAACTCCCCCGGGGCCAGCCTGAGGCCGCCATGTCCGCCTGGGGCCAGCTGTGCTCCACTCAGGGCTGGAAGCTGGCTGCTGGGCTCCTCTCCTCCTCCCCACAACTCCCTATGCCTGGGTCACCTGCCTCTTGCTACCCCC-AACTCCCAGCTCACTGTCCCTGTCTCCCTCAG
>147_Hag_M_L
GTAAGCCCCCCGATTCCTCCTGGCCTCACCCCCGTCCTGCCCCTAAGCTGCTCTGCCCTCAAATCAGTCCACTGAGACTCCTAAACTATTTTTTCAAAAATCCCTAGAGAAGAGGTTTTTACCCCTATAAGAAAACATTAAGATCCAGCGATGAGAATCAGGCGATTCCTTTGGGGCTGTACCAGTGGCTGCAGGTTCAGCCCCAGCCCCGTTGTCCTCAGCTCTGTGAGACGGGAAAGCACTGCCACTCTCTCCCTGGAGGAGTCCACTAGGGGAACAGAGGTGTGCCTTGCCCCGACCCTGGACAGTTCTCCCCGGGGTGGAAAGGCTGCCTTTCCCACAGAGTAGAGTGGAGCAGCCACATCAGCAAATGACACCTGCAAATCAAGGCGTGTTTTTATGAGGCTGCCACCAGAGTACCCTTGTCCCTTTCATAGGCTGTGGGGCTGACCAAGGAGTGGACCCGAGTGTGCCATTTGCCCCCC-GACCCACTCTCCACCCTCCACGTCTGGCCCTCTGCCCTGGGAAGCTGATCCTGTCCGCAGCCATCAGC-CCCCATCCCTAGCCTACGTTACCACTGGGAGCCCTGCAGGAAGTCAGAGCAAGGGAGGAGAGCCAGGCTGGTTGTTT-CTGTTAGCAGTGGGAGCCCTTTCAGGGTGCTGGCTTTCCTATATGAAGCTGCCTGTGCCCACAATTGGATGGGCATGCCTGCCAAGCTCTCTCTAGAGGAGTCTGTGAACCTATGAAAGGCCCCCTCACCCCGCCACCTTGGGGTGAAGGCTCCCACAGGTACCCAACCATGGCTTGGGCTGTATTAGTCTGGGATGGTGGATCCCTAGCTCCAGAATGTGGCCCCAGCTCTGCTGTCTCGGCCGTCCCTGCATTCCAGCCCTCACACTCCCTCTCTCATCCCCACTCATCTGCCTGCCGTCAGTCCCTCATCCCTGGCAGGCGGTGGCTGGCCTCTGTGGCCTCCCCCACAGTGCCTCTGCCTGGAGGCCATTCGTCTCCTTCCTCTCAGCAGGTGTGAAGGAGCCACCCCACCACAGCTGCCCTCAGCTGCCTCACCATGAGTCCAGGGCAGGATTTAGTCCACAGAGTGGCCAACCTGGCCTAGGAAGCCTGAGGGAAGTGTATGCATTGCTCCGACACTCCCATCGTGCATCCCACCGGCCACTGCTTTCGCCTCCCCCGCCATCTCCATCTTGTTAGCTCCTTCATTCTCCATGCCCAGCGATCAATCAAATCAGGCCTCCATGCTCAGGCCTGAGCGCAGAACAGGACAGTCTGTTAAGGGATCAGGTGAAGCAAAGGAGCTTGTTAGATCCAGCTCTGGGGTCATCTTAGGCCACGCCTAGCTGCGTGCCACCTCCAATTCTAGAAGAACTCCCCCGGGGCCAGCCTGAGGCCGCCATGTCCGCCTGGGGCCAGCTGTGCTCCACTCAGGGCTGGAAGCTGGCTGCTGGGCTCCTCTCCTCCTCCCCACAACTCCCTATGCCTGGGTCACCTGCCTCTTGCTACCCCC-AACTCCCAGCTCACTGTCCCTGTCTCCCTCAG
>149_Hag_M_L
GTAAGCCCCCCGATTCCTCCTGGCCTCACCCCCGTCCTGCCCCTAAGCTGCTCTGCCCTCAAATCAGTCCACTGAGACTCCTAAACTATTTTTTCAAAAATCCCTAGAGAAGAGGTTTTTACCCCTATAAGAAAACATTAAGATCCAGCGATGAGAATCAGGCGATTCCTTTGGGGCTGTACCAGTGGCTGCAGGTTCAGCCCCAGCCCCGTTGTCCTCAGCTCTGTGAGACGGGAAAGCACTGCCACTCTCTCCCTGGAGGAGTCCACTAGGGGAACAGAGGTGTGCCTTGCCCCGACCCTGGACAGTTCTCCCCGGGGTGGAAAGGCTGCCTTTCCCACAGAGTAGAGTGGAGCAGCCACATCAGCAAATGACACCTGCAAATCAAGGCGTGTTTTTATGAGGCTGCCACCAGAGTACCCTTGTCCCTTTCATAGGCTGTGGGGCTGACCAAGGAGTGGACCCGAGTGTGCCATTTGCCCCCC-GACCCACTCTCCACCCTCCACGTCTGGCCCTCTGCCCTGGGAAGCTGATCCTGTCCGCAGCCATCAGC-CCCCATCCCTAGCCTACGTTACCACTGGGAGCCCTGCAGGAAGTCAGAGCAAGGGAGGAGAGCCAGGCTGGTTGTTT-CTGTTAGCAGTGGGAGCCCTTTCAGGGTGCTGGCTTTCCTATATGAAGCTGCCTGTGCCCACAATTGGATGGGCATGCCTGCCAAGCTCTCTCTAGAGGAGTCTGTGAACCTATGAAAGGCCCCCTCACCCCGCCACCTTGGGGTGAAGGCTCCCACAGGTACCCAACCATGGCTTGGGCTGTATTAGTCTGGGATGGTGGATCCCTAGCTCCAGAATGTGGCCCCAGCTCTGCTGTCTCGGCCGTCCCTGCATTCCAGCCCTCACACTCCCTCTCTCATCCCCACTCATCTGCCTGCCGTCAGTCCCTCATCCCTGGCAGGCGGTGGCTGGCCTCTGTGGCCTCCCCCACAGTGCCTCTGCCTGGAGGCCATTCGTCTCCTTCCTCTCAGCAGGTGTGAAGGAGCCACCCCACCACAGCTGCCCTCAGCTGCCTCACCATGAGTCCAGGGCAGGATTTAGTCCACAGAGTGGCCAACCTGGCCTAGGAAGCCTGAGGGAAGTGTATGCATTGCTCCGACACTCCCATCGTGCATCCCACCGGCCACTGCTTTCGCCTCCCCCGCCATCTCCATCTTGTTAGCTCCTTCATTCTCCATGCCCAGCGATCAATCAAATCAGGCCTCCATGCTCAGGCCTGAGCGCAGAACAGGACAGTCTGTTAAGGGATCAGGTGAAGCAAAGGAGCTTGTTAGATCCAGCTCTGGGGTCATCTTAGGCCACGCCTAGCTGCGTGCCACCTCCAATTCTAGAAGAACTCCCCCGGGGCCAGCCTGAGGCCGCCATGTCCGCCTGGGGCCAGCTGTGCTCCACTCAGGGCTGGAAGCTGGCTGCTGGGCTCCTCTCCTCCTCCCCACAACTCCCTATGCCTGGGTCACCTGCCTCTTGCTACCCCC-AACTCCCAGCTCACTGTCCCTGTCTCCCTCAG
>2_Hag_F_L_1
GTAAGCCCCCCGATTCCTCCTGGCCTCACCCCCGTCCTGCCCCTAAGCTGCTCTGCCCTCAAATCAGTCCACTGAGACTCCTAAACTATTTTTTCAAAAATCCCTAGAGAAGAGGTTTTTACCCCTATAAGAAAACATTAAGATCCAGCGATGAGAATCAGGCGATTCCTTTGGGGCTGTACCAGTGGCTGCAGGTTCAGCCCCAGCCCCGTTGTCCTCAGCTCTGTGAGACGGGAAAGCACTGCCACTCTCTCCCTGGAGGAGTCCACTAGGGGAACAGAGGTGTGCCTTGCCCCGACCCTGGACAGTTCTCCCCGGGGTGGAAAGGCTGCCTTTCCCACAGAGTAGAGTGGAGCAGCCACATCAGCAAATGACACCTGCAAATCAAGGCGTGTTTTTATGAGGCTGCCACCAGAGTACCCTTGTCCCTTTCATAGGCTGTGGGGCTGACCAAGGAGTGGACCCGAGTGTGCCATTTGCCCCCC-GACCCACTCTCCACCCTCCACGTCTGGCCCTCTGCCCTGGGAAGCTGATCCTGTCCGCAGCCATCAGC-CCCCATCCCTAGCCTACGTTACCACTGGGAGCCCTGCAGGAAGTCAGAGCAAGGGAGGAGAGCCAGGCTGGTTGTTT-CTGTTAGCAGTGGGAGCCCTTTCAGGGTGCTGGCTTTCCTATATGAAGCTGCCTGTGCCCACAATTGGATGGGCATGCCTGCCAAGCTCTCTCTAGAGGAGTCTGTGAACCTATGAAAGGCCCCCTCACCCCGCCACCTTGGGGTGAAGGCTCCCACAGGTACCCAACCATGGCTTGGGCTGTATTAGTCTGGGATGGTGGATCCCTAGCTCCAGAATGTGGCCCCAGCTCTGCTGTCTCGGCCGTCCCTGCATTCCAGCCCTCACACTCCCTCTCTCATCCCCACTCATCTGCCTGCCGTCAGTCCCTCATCCCTGGCAGGCGGTGGCTGGCCTCTGTGGCCTCCCCCACAGTGCCTCTGCCTGGAGGCCATTCGTCTCCTTCCTCTCAGCAGGTGTGAAGGAGCCACCCCACCACAGCTGCCCTCAGCTGCCTCACCATGAGTCCAGGGCAGGATTTAGTCCACAGAGTGGCCAACCTGGCCTAGGAAGCCTGAGGGAAGTGTATGCATTGCTCCGACACTCCCATCGTGCATCCCACCGGCCACTGCTTTCGCCTCCCCCGCCATCTCCATCTTGTTAGCTCCTTCATTCTCCACGCCCAGTGATCAATCAAATCAGGCCTCCGTGCTCAGGCCTGAGCGCAGAACAGGACAGTCTGTTAAGGGATCAGGTGAAGCAAAGGAGCTTGTTAGATCCAGCTCTGGGGTCATCTTAGGCCACGCCTAGCTGCGTGCCACCTCCAATTCTAGAAGAACTCCCCCGGGGCCAGCCTGAGGCCGCCATGTCCGCCTGGGGCCAGCTGTGCTCCACTCAGGGCTGGAAGCTGGCTGCTGGGCTCCTCTCCTCCTCCCCACAACTCCCTATGCCTGGGTCACCTGCCTCTTGCTACCCCC-AACTCCCAGCTCACTGTCCCTGTCTCCCTCAG
>2_Hag_F_L_2
GTAAGCCCCCCGATTCCTCCTGGCCTCACCCCCGTCCTGCCCCTAAGCTGCTCTGCCCTCAAATCAGTCCACTGAGACTCCTAAACTATTTTTTCAAAAATCCCTAGAGAACAGGTTTTTACCCCTATAAGAAAACATTAAGATCCAGCGATGAGAATCAGGCGATTCCTTTGGGGCTGTACCAGTGGCTGCAGGTTCAGCCCCAGCCCCGTTGTCCTCAGCTCTGTGAGACGGGAAAGCACTGCCACTCTCTCCCTGGAGGAGTCCACTAGGGGAACAGAGGTGTGCCTTGCCCCGACCCTGGACAGTTCTCCCCGGGGTGGAAAGGCTGCCTTTCCCACAGAGTAGAGTGGAGCAGCCACATCAGCAAATGACACCTGCAAATCAAGGCGTGTTTTTATAAGGCTGCCACCAGAGTACCCTTGTCCCTTTCATAGGCTGTGGGGCTGACCAAGGAGTGGACCCGAGTGTGCCATTTGCCCCCC-GACCCACTCTCCACCCTCCACGTCTGGCCCTCTGCCCTGGGAAGCTGATCCTGTCCGCAGCCATCAGC-CCCCATCCCTAGCCTACGTTACCACTGGGAGCCCTGCAGGAAGTCAGAGCAAGGGAGGAGAGCCAGGCTGGTTGTTT-CTGTTAGCAGTGGGAGCCCTTTCAGGGTGCTGGCTTTCCTATATGAAGCTGTCTGTGCCCACAATTGGATGGGCATGCCTGCCAAGCTCTCTCTAGAGGAGTCTGTGAACCTATGAAAGGCCCCCTCACCCCGCCACCTTGGAGTGAAGGCTCCCACAGGTACCCAACCATGGCTTGGGCTGTATTAGTCTGGGATGGTGGATCCCTAGCTCCAGAATGTGGCCCCAGCTCTGCTGTCTCGGCCGTCCCTGCATTCCAGCCCTCACACTCCCTCTCTCATCCCCACTCATCTGCCTGCCGTCAGTCCCTCATCCCTGGCAGGCGGTGGCTGGCCTCTGTGGCCTCCTCCACTGTGCCTCTGCCTGGAGGCCATTCGTCTCCTTCCTCTCAGCAGGTGTGAAGGAGCCACCCCACCACAGCTGCCCTCAGCTGCCTCACCATGAGTCCAGGGCAGGATTTACTCCACAGAGTGGCCAACCTGGCCTAGGAAGCCTGAGGGAAGTGTATGCATTGCTCCCACACTCCCATCGTGCATCCCACCGGCCACTGCTTTCGCCTCCCCCGCCATCTCCATCTTGTTAGCTCCTTCATTCTCCACGCTCAGTGATCAATCAAATCAGGCCTCCGTGCTCAGGCCTGAGCGCAGAACAGGACAGTCTGTTAAGGGATCAGGTGAAGCAAAGGAGCTTGTTAGATCCAGCTCTGGGGTCATCTTAGGCCACGCCTAGCTGCGTGCCACCTCCAATTCTAGAAGAACTCCCCCGGAGCCAGCCTGAGGCCGCCATGTCCGCCTGGGGCCAGCTGTGCTCCACTCAGGGCTGGAAGCTGGCTGCTGGGCTCCTCTCCTCCTCCCCACAACTCCCTATGCCTGGGTCACCTGCCTCTTGCTACCCCC-AACTCCCAACTCACTGTCCCTGTCTCCCTCAG
>62_Hag_F_L_1
GTAAGCCCCCCGATTCCTCCTGGCCTCACCCCCCTCCTGCCCCTAAGGTGCTCTGCCCTCAAATCAGTCCACTGAGACTCCTAAACTATTTTTTCAAAAATCCCTAGAGAACAGGTTTTTACCCCTATAAGAAAACATTAAGATCCAGCGATGAGAATCAGGCGATTCCTTTGGGGCTGTACCAGTGGCTGCAGGTTCAGCCCCAGCCCCGTTGTCCTCAGCTCTGTGAGACGGGAAAGCACTGCCACTCTCTCCCTGGAGGAGTCCACTAGGGGAACAGAGGTGTGCCTTGCCCCGACCCTGGACAGTTCTCCCCGGGGTGGAAAGGCT-CCTTTCC-ACAGAGTAGAGTGGAGCAGCCACATCAGCAAATGACACCTGCAAATCAAGGCGTGTTTTTATGAGGCTGCCACCAGAGTACCCTTGTCCCTTTCATAGGCTGTGGGGCTGACCAAGGAGTGGACCCGAGTGTGCCATTTGCCCCCC-GACCCACTCTCCACCCTCCACGTCTGGCCCTCTGCCCTGGGAAGCTGATCCTGTCCGCAGCCATCAGC-CCCCATCCCTAGCCTACGTTACCACTGGGAGCCCTGCAGGAAGTCAGAGCAAGGGAGGAGAGCCAGGCTGGTTGTTT-CTGTTAGCAGTGGGAGCCCTTTCAGGGTGCTGGCTTTCCTATATGAAGCTGCCTGTGCCCACAATTGGATGGGCATGCCTGCCAAGCTCTCTCTAGAGGAGTCTGTGAACCTATGAAAGGCCCCCTCACCCCGCCACCTTGGGGTGAAGGCTCCCACAGGTACCCAACCATGGCTTGGGCTGTATTAGTCTGGGATGGTGGATCCCTAGCTCCAGAATGTGGCCCCAGCTCTGCTGTCTCAGCCGTCCCTGCATTCCAGCCCTCACACTCCCTCTCTCATCCCCACTCATCTGCCTGCCGTCAGTCCCTCATCCCTGGCAGGCGGTGGCTGGCCTCTGTGGCCTCCCCCACAGTGCCTCTGCCTGGAGGCCATTCGTCTCCTTCCTCTCAGCAGGTGTGAAGGAGCCACCCCACCACAGCTGCCCTCAGCTGCCTCACCATGAGTCCAGGGCAGGATTTAGTCCACAGAGTGGCCAACCTGGCCTAGGAAGCCTGAGGGAAGTGTATGCATTGCTCCGACACTCCCATCGTGCATCCCACCGGCCACTGCTTTCGCCTCCCCGGCCATCTCCATCTTGTTAGCTCCTTCATTCTCCACGCCCAGTGATCAATCAAATCAGGCCTCCATGCTCAGGCCTGAGCGCAGAACAGGACAGTCTGTTAAGGGATCAGGTGAAGCAAAGGAGCTTGTTAGATCCAGCTCTGGGGTCATCTTAGGCCACGCCTAGCTGCGTGCCACCTCCAATTCTAGAAGAACTCCCCCGGGGCCAGCCTGAGGCCGCCATGTCCGCCTGGGGCCAGCTGTGCTCCACTCAGGGCTGGAAGCTGGCTGCTGGGCTCCTCTCCTCCTCCCCACAACTCCCTATGCCTGGGTCACCTGCCTCTTGCTACCCCC-AACTCCCAGCTCACTGTCCCTGTCTCCCTCAG
>62_Hag_F_L_2
GTAAGCCCCCCGATTCCTCCTGGCCTCACCCCCCTCCTGCCCCTAAGGTGCTCTGCCCTCAAATCAGTCCACTGAGACTCCTAAACTATTTTTTCAAAAATCCCTAGAGAACAGGTTTTTACCCCTATAAGAAAACATTAAGATCCAGCGATGAGAATCAGGCGATTCCTTTGGGGCTGTACCAGTGGCTGCAGGTTCAGCCCCAGCCCCGTTGTCCTCAGCTCTGTGAGACGGGAAAGCACTGCCACTCTCTCCCTGGAGGAGTCCACTAGGGGAACAGAGGTGTGCCTTGCCCCGACCCTGGACAGTTCTCCCCGGGGTGGAAAGGCT-CCTTTCC-ACAGAGTAGAGTGGAGCAGCCACATCAGCAAATGACACCTGCAAATCAAGGCGTGTTTTTATGAGGCTGCCACCAGAGTACCCTTGTCCCTTTCATAGGCTGTGGGGCTGACCAAGGAGTGGACCCGAGTGTGCCATTTGCCCCCC-GACCCACTCTCCACCCTCCACGTCTGGCCCTCTGCCCTGGGAAGCTGATCCTGTCCGCAGCCATCAGC-CCCCATCCCTAGCCTACGTTACCACTGGGAGCCCTGCAGGAAGTCAGAGCAAGGGAGGAGAGCCAGGCTGGTTGTTT-CTGTTAGCAGTGGGAGCCCTTTCAGGGTGCTGGCTTTCCTATATGAAGCTGCCTGTGCCCACAATTGGATGGGCATGCCTGCCAAGCTCTCTCTAGAGGAGTCTGTGAACCTATGAAAGGCCCCCTCACCCCGCCACCTTGGGGTGAAGGCTCCCACAGGTACCCAACCATGGCTTGGGCTGTATTAGTCTGGGATGGTGGATCCCTAGCTCCAGAATGTGGCCCCAGCTCTGCTGTCTCAGCCGTCCCTGCATTCCAGCCCTCACACTCCCTCTCTCATCCCCACTCATCTGCCTGCCGTCAGTCCCTCATCCCTGGCAGGCGGTGGCTGGCCTCTGTGGCCTCCCCCACAGTGCCTCTGCCTGGAGGCCATTCGTCTCCTTCCTCTCAGCAGGTGTGAAGGAGCCACCCCACCACAGCTGCCCTCAGCTGCCTCACCATGAGTCCAGGGCAGGATTTAGTCCACAGAGTGGCCAACCTGGCCTAGGAAGCCTGAGGGAAGTGTATGCATTGCTCCGACACTCCCATCGTGCATCCCACCGGCCACTGCTTTCGCCTCCCCGGCCATCTCCATCTTGTTAGCTCCTTCATTCTCCACGCCCAGTGATCAATCAAATCAGGCCTCCATGCTCAGGCCTGAGCGCAGAACAGGACAGTCTGTTAAGGGATCAGGTGAAGCAAAGGAGCTTGTTAGATCCAGCTCTGGGGTCATCTTAGGCCACGCCTAGCTGCGTGCCACCTCCAATTCTAGAAGAACTCCCCCGGGGCCAGCCTGAGGCCGCCATGTCCGCCTGGGGCCAGCTGTGCTCCACTCAGGGCTGGAAGCTGGCTGCTGGGCTCCTCTCCTCCTCCCCACAACTCCCTATGCCTGGGTCACCTGCCTCTTGCTACCCCC-AACTCCCAGCTCACTGTCCCTGTCTCCCTCAG
>69_Hag_F_L_1
GTAAGCCCCCCGATTCCTCCTGGCCTCACCCCCCTCCTGCCCCTAAGGTGCTCTGCCCTCAAATCAGTCCACTGAGACTCCTAAACTATTTTTTCAAAAATCCCTAGAGAACAGGTTTTTACCCCTATAAGAAAACATTAAGATCCAGCGATGAGAATCAGGCGATTCCTTTGGGGCTGTACCAGTGGCTGCAGGTTCAGCCCCAGCCCCGTTGTCCTCAGCTCTGTGAGACGGGAAAGCACTGCCACTCTCTCCCTGGAGGAGTCCACTAGGGGAACAGAGGTGTGCCTTGCCCCGACCCTGGACAGTTCTCCCCGGGGTGGAAAGGCTGCCTTTCCCACAGAGTAGAGTGGAGCAGCCACATCAGCAAATGACACCTGCAAATCAAGGCGTGTTTTTATGAGGCTGCCACCAGAGTACCCTTGTCCCTTTCATAGGCTGTGGGGCTGACCAAGGAGTGGACCCGAGTGTGCCATTTGCCCCCC-GACCCACTCTCCACCCTCCACGTCTGGCCCTCTGCCCTGGGAAGCTGATCCTGTCCGCAGCCATCAGC-CCCCATCCCTAGCCTACGTTACCACTGGGAGCCCTGCAGGAAGTCAGAGCAAGGGAGGAGAGCCAGGCTGGTTGTTT-CTGTTAGCAGTGGGAGCCCTTTCAGGGTGCTGGCTTTCCTATATGAAGCTGCCTGTGCCCACAATTGGATGGGCATGCCTGCCAAGCTCTCTCTAGAGGAGTCTGTGAACCTATGAAAGGCCCCCTCACCCCGCCACCTTGGGGTGAAGGCTCCCACAGGTACCCAACCATGGCTTGGGCTGTATTAGTCTGGGATGGTGGATCCCTAGCTCCAGAATGTGGCCCCAGCTCTGCTGTCTCGGCCGTCCCTGCATTCCAGCCCTCACACTCCCTCTCTCATCCCCACTCATCTGCCTGCCGTCAGTCCCTCATCCCTGGCAGGCGGTGGCTGGCCTCTGTGGCCTCCCCCACAGTGCCTCTGCCTGGAGGCCATTCGTCTCCTTCCTCTCAGCAGGTGTGAAGGAGCCACCCCACCACAGCTGCCCTCAGCTGCCTCACCATGAGTCCAGGGCAGGATTTAGTCCACAGAGTGGCCAACCTGGCCTAGGAAGCCTGAGGGAAGTGTATGCATTGCTCCGACACTCCCATCGTGCATCCCACCGGCCACTGCTTTCGCCTCCCCCGCCATCTCCATCTTGTTAGCTCCTTCATTCTCCACGCCCAGTGATCAATCAAATCAGGCCTCCATGCTCAGGCCTGAGCGCAGAACAGGACAGTCTGTTAAGGGATCAGGTGAAGCAAAGGAGCTTGTTAGATCCAGCTCTGGGGTCATCTTAGGCCACGCCTAGCTGCGTGCCACCTCCAATTCTAGAAGAACTCCCCCGGGGCCAGCCTGAGGCCGCCATGTCCGCCTGGGGCCAGCTGTGCTCCACTCAGGGCTGGAAGCTGGCTGCTGGGCTCCTCTCCTCCTCCCCACAACTCCCTATGCCTGGGTCACCTGCCTCTTGCTACCCCC-AACTCCCAGCTCACTGTCCCTGTCTCCCTCAG
>69_Hag_F_L_2
GTAAGCCCCCCGATTCCTCCTGGCCTCACCCCCCTCCTGCCCCTAAGGTGCTCTGCCCTCAAATCAGTCCACTGAGACTCCTAAACTATTTTTTCAAAAATCCCTAGAGAACAGGTTTTTACCCCTATAAGAAAACATTAAGATCCAGCGATGAGAATCAGGCGATTCCTTTGGGGCTGTACCAGTGGCTGCAGGTTCAGCCCCAGCCCCGTTGTCCTCAGCTCTGTGAGACGGGAAAGCACTGCCACTCTCTCCCTGGAGGAGTCCACTAGGGGAACAGAGGTGTGCCTTGCCCCGACCCTGGACAGTTCTCCCCGGGGTGGAAAGGCTGCCTTTCCCACAGAGTAGAGTGGAGCAGCCACATCAGCAAATGACACCTGCAAATCAAGGCGTGTTTTTATGAGGCTGCCACCAGAGTACCCTTGTCCCTTTCATAGGCTGTGGGGCTGACCAAGGAGTGGACCCGAGTGTGCCATTTGCCCCCC-GACCCACTCTCCACCCTCCACGTCTGGCCCTCTGCCCTGGGAAGCTGATCCTGTCCGCAGCCATCAGC-CCCCATCCCTAGCCTACGTTACCACTGGGAGCCCTGCAGGAAGTCAGAGCAAGGGAGGAGAGCCAGGCTGGTTGTTT-CTGTTAGCAGTGGGAGCCCTTTCAGGGTGCTGGCTTTCCTATATGAAGCTGCCTGTGCCCACAATTGGATGGGCATGCCTGCCAAGCTCTCTCTAGAGGAGTCTGTGAACCTATGAAAGGCCCCCTCACCCCGCCACCTTGGGGTGAAGGCTCCCACAGGTACCCAACCATGGCTTGGGCTGTATTAGTCTGGGATGGTGGATCCCTAGCTCCAGAATGTGGCCCCAGCTCTGCTGTCTCGGCCGTCCCTGCATTCCAGCCCTCACACTCCCTCTCTCATCCCCACTCATCTGCCTGCCGTCAGTCCCTCATCCCTGGCAGGCGGTGGCTGGCCTCTGTGGCCTCCCCCACAGTGCCTCTGCCTGGAGGCCATTCGTCTCCTTCCTCTCAGCAGGTGTGAAGGAGCCACCCCACCACAGCTGCCCTCAGCTGCCTCACCATGAGTCCAGGGCAGGATTTAGTCCACAGAGTGGCCAACCTGGCCTAGGAAGCCTGAGGGAAGTGTATGCATTGCTCCGACACTCCCATCGTGCATCCCACCGGCCACTGCTTTCGCCTCCCCCGCCATCTCCATCTTGTTAGCTCCTTCATTCTCCACGCCCAGTGATCAATCAAATCAGGCCTCCATGCTCAGGCCTGAGCGCAGAACAGGACAGTCTGTTAAGGGATCAGGTGAAGCAAAGGAGCTTGTTAGATCCAGCTCTGGGGTCATCTTAGGCCACGCCTAGCTGCGTGCCACCTCCAATTCTAGAAGAACTCCCCCGGGGCCAGCCTGAGGCCGCCATGTCCGCCTGGGGCCAGCTGTGCTCCACTCAGGGCTGGAAGCTGGCTGCTGGGCTCCTCTCCTCCTCCCCACAACTCCCTATGCCTGGGTCACCTGCCTCTTGCTACCCCC-AACTCCCAGCTCACTGTCCCTGTCTCCCTCAG
>73_Hag_F_L_1
GTAAGCCCCCCGATTCCTCCTGGCCTCACCCCCCTCCTGCCCCTAAGGTGCTCTGCCCTCAAATCAGTCCACTGAGACTCCTAAACTATTTTTTCAAAAATCCCTAGAGAACAGGTTTTTACCCCTATAAGAAAACATTAAGATCCAGCGATGAGAATCAGGCGATTCCTTTGGGGCTGTACCAGTGGCTGCAGGTTCAGCCCCAGCCCCGTTGTCCTCAGCTCTGTGAGACGGGAAAGCACTGCCACTCTCTCCCTGGAGGAGTCCACTAGGGGAACAGAGGTGTGCCTTGCCCCGACCCTGGACAGTTCTCCCCGGGGTGGAAAGGCTGCCTTTCCCACAGAGTAGAGTGGAGCAGCCACATCAGCAAATGACACCTGCAAATCAAGGCGTGTTTTTATGAGGCTGCCACCAGAGTACCCTTGTCCCTTTCATAGGCTGTGGGGCTGACCAAGGAGTGGACCCGAGTGTGCCATTTGCCCCCC-GACCCACTCTCCACCCTCCACGTCTGGCCCTCTGCCCTGGGAAGCTGATCCTGTCCGCAGCCATCAGC-CCCCATCCCTAGCCTACGTTACCACTGGGAGCCCTGCAGGAAGTCAGAGCAAGGGAGGAGAGCCAGGCTGGTTGTTT-CTGTTAGCAGTGGGAGCCCTTTCAGGGTGCTGGCTTTCCTATATGAAGCTGCCTGTGCCCACAATTGGATGGGCATGCCTGCCAAGCTCTCTCTAGAGGAGTCTGTGAACCTATGAAAGGCCCCCTCACCCCGCCACCTTGGGGTGAAGGCTCCCACAGGTACCCAACCATGGCTTGGGCTGTATTAGTCTGGGATGGTGGATCCCTAGCTCCAGAATGTGGCCCCAGCTCTGCTGTCTCGGCCGTCCCTGCATTCCAGCCCTCACACTCCCTCTCTCATCCCCACTCATCTGCCTGCCGTCAGTCCCTCATCCCTGGCAGGCGGTGGCTGGCCTCTGTGGCCTCCCCCACAGTGCCTCTGCCTGGAGGCCATTCGTCTCCTTCCTCTCAGCAGGTGTGAAGGAGCCACCCCACCACAGCTGCCCTCAGCTGCCTCACCATGAGTCCAGGGCAGGATTTAGTCCACAGAGTGGCCAACCTGGCCTAGGAAGCCTGAGGGAAGTGTATGCATTGCTCCGACACTCCCATCGTGCATCCCACCGGCCACTGCTTTCGCCTCCCCCGCCATCTCCATCTTGTTAGCTCCTTCATTCTCCACGCCCAGTGATCAATCAAATCAGGCCTCCATGCTCAGGCCTGAGCGCAGAACAGGACAGTCTGTTAAGGGATCAGGTGAAGCAAAGGAGCTTGTTAGATCCAGCTCTGGGGTCATCTTAGGCCACGCCTAGCTGCGTGCCACCTCCAATTCTAGAAGAACTCCCCCGGGGCCAGCCTGAGGCCGCCATGTCCGCCTGGGGCCAGCTGTGCTCCACTCAGGGCTGGAAGCTGGCTGCTGGGCTCCTCTCCTCCTCCCCACAACTCCCTATGCCTGGGTCACCTGCCTCTTGCTACCCCC-AACTCCCAGCTCACTGTCCCTGTCTCCCTCAG
>73_Hag_F_L_2
GTAAGCCCCCCGATTCCTCCTGGCCTCACCCCCCTCCTGCCCCTAAGGTGCTCTGCCCTCAAATCAGTCCACTGAGACTCCTAAACTATTTTTTCAAAAATCCCTAGAGAACAGGTTTTTACCCCTATAAGAAAACATTAAGATCCAGCGATGAGAATCAGGCGATTCCTTTGGGGCTGTACCAGTGGCTGCAGGTTCAGCCCCAGCCCCGTTGTCCTCAGCTCTGTGAGACGGGAAAGCACTGCCACTCTCTCCCTGGAGGAGTCCACTAGGGGAACAGAGGTGTGCCTTGCCCCGACCCTGGACAGTTCTCCCCGGGGTGGAAAGGCTGCCTTTCCCACAGAGTAGAGTGGAGCAGCCACATCAGCAAATGACACCTGCAAATCAAGGCGTGTTTTTATGAGGCTGCCACCAGAGTACCCTTGTCCCTTTCATAGGCTGTGGGGCTGACCAAGGAGTGGACCCGAGTGTGCCATTTGCCCCCC-GACCCACTCTCCACCCTCCACGTCTGGCCCTCTGCCCTGGGAAGCTGATCCTGTCCGCAGCCATCAGC-CCCCATCCCTAGCCTACGTTACCACTGGGAGCCCTGCAGGAAGTCAGAGCAAGGGAGGAGAGCCAGGCTGGTTGTTT-CTGTTAGCAGTGGGAGCCCTTTCAGGGTGCTGGCTTTCCTATATGAAGCTGCCTGTGCCCACAATTGGATGGGCATGCCTGCCAAGCTCTCTCTAGAGGAGTCTGTGAACCTATGAAAGGCCCCCTCACCCCGCCACCTTGGGGTGAAGGCTCCCACAGGTACCCAACCATGGCTTGGGCTGTATTAGTCTGGGATGGTGGATCCCTAGCTCCAGAATGTGGCCCCAGCTCTGCTGTCTCGGCCGTCCCTGCATTCCAGCCCTCACACTCCCTCTCTCATCCCCACTCATCTGCCTGCCGTCAGTCCCTCATCCCTGGCAGGCGGTGGCTGGCCTCTGTGGCCTCCCCCACAGTGCCTCTGCCTGGAGGCCATTCGTCTCCTTCCTCTCAGCAGGTGTGAAGGAGCCACCCCACCACAGCTGCCCTCAGCTGCCTCACCATGAGTCCAGGGCAGGATTTAGTCCACAGAGTGGCCAACCTGGCCTAGGAAGCCTGAGGGAAGTGTATGCATTGCTCCGACACTCCCATCGTGCATCCCACCGGCCACTGCTTTCGCCTCCCCCGCCATCTCCATCTTGTTAGCTCCTTCATTCTCCACGCCCAGTGATCAATCAAATCAGGCCTCCATGCTCAGGCCTGAGCGCAGAACAGGACAGTCTGTTAAGGGATCAGGTGAAGCAAAGGAGCTTGTTAGATCCAGCTCTGGGGTCATCTTAGGCCACGCCTAGCTGCGTGCCACCTCCAATTCTAGAAGAACTCCCCCGGGGCCAGCCTGAGGCCGCCATGTCCGCCTGGGGCCAGCTGTGCTCCACTCAGGGCTGGAAGCTGGCTGCTGGGCTCCTCTCCTCCTCCCCACAACTCCCTATGCCTGGGTCACCTGCCTCTTGCTACCCCC-AACTCCCAGCTCACTGTCCCTGTCTCCCTCAG
>92_Hag_F_L_1
GTAAGCCCCCCGATTCCTCCTGGCCTCACCCCCCTCCTGCCCCTAAGGTGCTCTGCCCTCAAATCAGTCCACTGAGACTCCTAAACTATTTTTTCAAAAATCCCTAGAGAACAGGTTTTTACCCCTATAAGAAAACATTAAGATCCAGCGATGAGAATCAGGCGATTCCTTTGGGGCTGTACCAGTGGCTGCAGGTTCAGCCCCAGCCCCGTTGTCCTCAGCTCTGTGAGACGGGAAAGCACTGCCACTCTCTCCCTGGAGGAGTCCACTAGGGGAACAGAGGTGTGCCTTGCCCCGACCCTGGACAGTTCTCCCCGGGGTGGAAAGGCTGCCTTTCCCACAGAGTAGAGTGGAGCAGCCACATCAGCAAATGACACCTGCAAATCAAGGCGTGTTTTTATGAGGTTGCCACCAGAGTACCCTTGTCCCTTTCATAGGCTGTGGGGCTGACCAAGGAGTGGACCCGAGTGTGCCATTTGCCCCCC-GACCCACTCTCCACCCTCCACGTCTGGCCCTCTGCCCTGGGAAGCTGATCCTGTCCGCAGCCATCAGC-CCCCATCCCTAGCCTACGTTACCACTGGGAGCCCTGCAGGAAGTCAGAGCAAGGGAGGAGAGCCAGGCTGGTTGTTT-CTGTTAGCAGTGGGAGCCCTTTCAGGGTGCTGGCTTTCCTATATGAAGCTGCCTGTGCCCACAATTGGATGGGCATGCCTGCCAAGCTCTCTCTAGAGGAGTCTGTGAACCTATGAAAGGCCCCCTCACCCCGCCACCTTGGGGTGAAGGCTCCCACAGGTACCCAACCATGGCTTGGGCTGTATTAGTCTGGGATGGTGGATCCCTAGCTCCAGAATGTGGCCCCAGCTCTGCTGTCTCGGCCGTCCCTGCATTCCAGCCCTCACACTCCCTCTCTCATCCCCACTCATCTGCCTGCCGTCAGTCCCTCATCCCTGGCAGGCGGTGGCTGGCCTCTGTGGCCTCCCCCACAGTGCCTCTGCCTGGAGGCCATTCGTCTCCTTCCTCTCAGCAGGTGTGAAGGAGCCACCCCACCACAGCTGCCCTCAGCTGCCTCACCATGAGTCCAGGGCAGGATTTAGTCCACAGAGTGGCCAACCTGGCCTAGGAAGCCTGAGGGAAGTGTATGCATTGCTCCGACACTCCCATCGTGCATCCCACCGGCCACTGCTTTCGCCTCCCCCGCCATCTCCATCTTGTTAGCTCCTTCATTCTCCACGCCCAGTGATCAATCAAATCAGGCCTCCATGCTCAGGCCTGAGCGCAGAACAGGACAGTCTGTTAAGGGATCAGGTGAAGCAAAGGAGCTTGTTAGATCCAGCTCTGGGGTCATCTTAGGCCACGCCTAGCTGCGTGCCACCTCCAATTCTAGAAGAACTCCCCCGGGGCCAGCCTGAGGCCGCCATGTCCGCCTGGGGCCAGCTGTGCTCCACTCAGGGCTGGAAGCTGGCTGCTGCGCTCCTCTCCTCCTCCCCACAACTCCCTATGCCTGGGTCACCTGCCTCTTGCTACCCCC-AACTCCCAGCTCACTGTCCCTGTCTCCCTCAG
>92_Hag_F_L_2
GTAAGCCCCCCGATTCCTCCTGGCCTCACCCCCCTCCTGCCCCTAAGGTGCTCTGCCCTCAAATCAGTCCACTGAGACTCCTAAACTATTTTTTCAAAAATCCCTAGAGAACAGGTTTTTACCCCTATAAGAAAACATTAAGATCCAGCGATGAGAATCAGGCGATTCCTTTGGGGCTGTACCAGTGGCTGCAGGTTCAGCCCCAGCCCCGTTGTCCTCAGCTCTGTGAGACGGGAAAGCACTGCCACTCTCTCCCTGGAGGAGTCCACTAGGGGAACAGAGGTGTGCCTTGCCCCGACCCTGGACAGTTCTCCCCGGGGTGGAAAGGCTGCCTTTCCCACAGAGTAGAGTGGAGCAGCCACATCAGCAAATGACACCTGCAAATCAAGGCGTGTTTTTATGAGGTTGCCACCAGAGTACCCTTGTCCCTTTCATAGGCTGTGGGGCTGACCAAGGAGTGGACCCGAGTGTGCCATTTGCCCCCC-GACCCACTCTCCACCCTCCACGTCTGGCCCTCTGCCCTGGGAAGCTGATCCTGTCCGCAGCCATCAGC-CCCCATCCCTAGCCTACGTTACCACTGGGAGCCCTGCAGGAAGTCAGAGCAAGGGAGGAGAGCCAGGCTGGTTGTTT-CTGTTAGCAGTGGGAGCCCTTTCAGGGTGCTGGCTTTCCTATATGAAGCTGCCTGTGCCCACAATTGGATGGGCATGCCTGCCAAGCTCTCTCTAGAGGAGTCTGTGAACCTATGAAAGGCCCCCTCACCCCGCCACCTTGGGGTGAAGGCTCCCACAGGTACCCAACCATGGCTTGGGCTGTATTAGTCTGGGATGGTGGATCCCTAGCTCCAGAATGTGGCCCCAGCTCTGCTGTCTCGGCCGTCCCTGCATTCCAGCCCTCACACTCCCTCTCTCATCCCCACTCATCTGCCTGCCGTCAGTCCCTCATCCCTGGCAGGCGGTGGCTGGCCTCTGTGGCCTCCCCCACAGTGCCTCTGCCTGGAGGCCATTTGTCTCCTTCCTCTCAGCAGGTGTGAAGGAGCCACCCCACCACAGCTGCCCTCAGCTGCCTCACCATGAGTCCAGGGCAGGATTTAGTCCACAGAGTGGCCAACCTGGCCTAGGAAGCCTGAGGGAAGTGTATGCATTGCTCCGACACTCCCATCGTGCATCCCACCGGCCACTGCTTTCGCCTCCCCCGCCATCTCCATCTTGTTAGCTCCTTCATTCTCCACGCCCAGTGATCAATCAAATCAGGCCTCCATGCTCAGGCCTGAGCGCAGAACAGGACAGTCTGTTAAGGGATCAGGTGAAGCAAAGGAGCTTGTTAGATCCAGCTCTGGGGTCATCTTAGGCCACGCCTAGCTGCGTGCCACCTCCAATTCTAGAAGAACTCCCCCGGGGCCAGCCTGAGGCCGCCATGTCCGCCTGGGGCCAGCTGTGCTCCACTCAGGGCTGGAAGCTGGCTGCTGCGCTCGTCTCCTCCTCCCCACAACTCCCTATGCCTGGGTCACCTGCCTCTTGCTACCCCC-AACTCCCAGCTCACTGTCCCTGTCTCCCTCAG
>99_Hag_F_L_1
GTAAGCCCCCCGATTCCTCCTGGCCTCACCCCCGTCCTGCCCCTAAGCTGCTCTGCCCTCAAATCAGTCCACTGAGACTCCTAAACTATTTTTTCAAAAATCCCTAGAGAAGAGGTTTTTACCCCTATAAGAAAACATTAAGATCCAGCGATGAGAATCAGGCGATTCCTTTGGGGCTGTACCAGTGGCTGCAGGTTCAGCCCCAGCCCCGTTGTCCTCAGCTCTGTGAGACGGGAAAGCACTGCCACTCTCTCCCTGGAGGAGTCCACTAGGGGAACAGAGGTGTGCCTTGCCCCGACCCTGGACAGTTCTCCCCGGGGTGGAAAGGCTGCCTTTCCCACAGAGTAGAGTGGAGCAGCCACATCAGCAAATGACACCTGCAAATCAAGGCGTGTTTTTATGAGGCTGCCACCAGAGTACCCTTGTCCCTTTCATAGGCTGTGGGGCTGACCAAGGAGTGGACCCGAGTGTGCCATTTGCCCCCC-GACCCACTCTCCACCCTCCACGTCTGGCCCTCTGCCCTGGGAAGCTGATCCTGTCCGCAGCCATCAGC-CCCCATCCCTAGCCTACGTTACCACTGGGAGCCCTGCAGGAAGTCAGAGCAAGGGAGGAGAGCCAGGCTGGTTGTTT-CTGTTAGCAGTGGGAGCCCTTTCAGGGTGCTGGCTTTCCTATATGAAGCTGCCTGTGCCCACAATTGGATGGGCATGCCTGCCAAGCTCTCTCTAGAGGAGTCTGTGAACCTATGAAAGGCCCCCTCACCCCGCCACCTTGGGGTGAAGGCTCCCACAGGTACCCAACCATGGCTTGGGCTGTATTAGTCTGGGATGGTGGATCCCTAGCTCCAGAATGTGGCCCCAGCTCTGCTGTCTCGGCCGTCCCTGCATTCCAGCCCTCACACTCCCTCTCTCATCCCCACTCATCTGCCTGCCGTCAGTCCCTCATCCCTGGCAGGCGGTGGCTGGCCTCTGTGGCCTCCCCCACAGTGCCTCTGCCTGGAGGCCATTCGTCTCCTTCCTCTCAGCAGGTGTGAAGGAGCCACCCCACCACAGCTGCCCTCAGCTGCCTCACCATGAGTCCAGGGCAGGATTTAGTCCACAGAGTGGCCAACCTGGCCTAGGAAGCCTGAGGGAAGTGTATGCATTGCTCCGACACTCCCATCGTGCATCCCACCGGCCACTGCTTTCGCCTCCCCCGCCATCTCCATCTTGTTAGCTCCTTCATTCTCCATGCCCAGCGATCAATCAAATCAGGCCTCCATGCTCAGGCCTGAGCGCAGAACAGGACAGTCTGTTAAGGGATCAGGTGAAGCAAAGGAGCTTGTTAGATCCAGCTCTGGGGTCATCTTAGGCCACGCCTAGCTGCGTGCCACCTCCAATTCTAGAAGAACTCCCCCGGGGCCAGCCTGAGGCCGCCATGTCCGCCTGGGGCCAGCTGTGCTCCACTCAGGGCTGGAAGCTGGCTGCTGGGCTCCTCTCCTCCTCCCCACAACTCCCTATGCCTGGGTCACCTGCCTCTTGCTACCCCC-AACTCCCAGCTCACTGTCCCTGTCTCCCTCAG
>99_Hag_F_L_2
GTAAGCCCCCCGATTCCTCCTGGCCTCACCCCCGTCCTGCCCCTAAGCTGCTCTGCCCTCAAATCAGTCCACTGAGACTCCTAAACTATTTTTTCAAAAATCCCTAGAGAAGAGGTTTTTACCCCTATAAGAAAACATTAAGATCCAGCGATGAGAATCAGGCGATTCCTTTGGGGCTGTACCAGTGGCTGCAGGTTCAGCCCCAGCCCCGTTGTCCTCAGCTCTGTGAGACGGGAAAGCACTGCCACTCTCTCCCTGGAGGAGTCCACTAGGGGAACAGAGGTGTGCCTTGCCCCGACCCTGGACAGTTCTCCCCGGGGTGGAAAGGCTGCCTTTCCCACAGAGTAGAGTGGAGCAGCCACATCAGCAAATGACACCTGCAAATCAAGGCGTGTTTTTATGAGGCTGCCACCAGAGTACCCTTGTCCCTTTCATAGGCTGTGGGGCTGACCAAGGAGTGGACCCGAGTGTGCCATTTGCCCCCC-GACCCACTCTCCACCCTCCACGTCTGGCCCTCTGCCCTGGGAAGCTGATCCTGTCCGCAGCCATCAGC-CCCCATCCCTAGCCTACGTTACCACTGGGAGCCCTGCAGGAAGTCAGAGCAAGGGAGGAGAGCCAGGCTGGTTGTTT-CTGTTAGCAGTGGGAGCCCTTTCAGGGTGCTGGCTTTCCTATATGAAGCTGCCTGTGCCCACAATTGGATGGGCATGCCTGCCAAGCTCTCTCTAGAGGAGTCTGTGAACCTATGAAAGGCCCCCTCACCCCGCCACCTTGGGGTGAAGGCTCCCACAGGTACCCAACCATGGCTTGGGCTGTATTAGTCTGGGATGGTGGATCCCTAGCTCCAGAATGTGGCCCCAGCTCTGCTGTCTCGGCCGTCCCTGCATTCCAGCCCTCACACTCCCTCTCTCATCCCCACTCATCTGCCTGCCGTCAGTCCCTCATCCCTGGCAGGCGGTGGCTGGCCTCTGTGGCCTCCCCCACAGTGCCTCTGCCTGGAGGCCATTCGTCTCCTTCCTCTCAGCAGGTGTGAAGGAGCCACCCCACCACAGCTGCCCTCAGCTGCCTCACCATGAGTCCAGGGCAGGATTTAGTCCACAGAGTGGCCAACCTGGCCTAGGAAGCCTGAGGGAAGTGTATGCATTGCTCCGACACTCCCATCGTGCATCCCACCGGCCACTGCTTTCGCCTCCCCCGCCATCTCCATCTTGTTAGCTCCTTCATTCTCCATGCCCAGCGATCAATCAAATCAGGCCTCCATGCTCAGGCCTGAGCGCAGAACAGGACAGTCTGTTAAGGGATCAGGTGAAGCAAAGGAGCTTGTTAGATCCAGCTCTGGGGTCATCTTAGGCCACGCCTAGCTGCGTGCCACCTCCAATTCTAGAAGAACTCCCCCGGGGCCAGCCTGAGGCCGCCATGTCCGCCTGGGGCCAGCTGTGCTCCACTCAGGGCTGGAAGCTGGCTGCTGGGCTCCTCTCCTCCTCCCCACAACTCCCTATGCCTGGGTCACCTGCCTCTTGCTACCCCC-AACTCCCAGCTCACTGTCCCTGTCTCCCTCAG
>102_Hag_F_L_1
GTAAGCCCCCCGATTCCTCCTGGCCTCACCCCCGTCCTGCCCCTAAGCTGCTCTGCCCTCAAATCAGTCCACTGAGACTCCTAAACTATTTTTTCAAAAATCCCTAGAGAAGAGGTTTTTACCCCTATAAGAAAACATTAAGATCCAGCGATGAGAATCAGGCGATTCCTTTGGGGCTGTACCAGTGGCTGCAGGTTCAGCCCCAGCCCCGTTGTCCTCAGCTCTGTGAGACGGGAAAGCACTGCCACTCTCTCCCTGGAGGAGTCCACTAGGGGAACAGAGGTGTGCCTTGCCCCGACCCTGGACAGTTCTCCCCGGGGTGGAAAGGCTGCCTTTCCCACAGAGTAGAGTGGAGCAGCCACATCAGCAAATGACACCTGCAAATCAAGGCGTGTTTTTATGAGGCTGCCACCAGAGTACCCTTGTCCCTTTCATAGGCTGTGGGGCTGACCAAGGAGTGGACCCGAGTGTGCCATTTGCCCCCC-GACCCACTCTCCACCCTCCACGTCTGGCCCTCTGCCCTGGGAAGCTGATCCTGTCCGCAGCCATCAGC-CCCCATCCCTAGCCTACGTTACCACTGGGAGCCCTGCAGGAAGTCAGAGCAAGGGAGGAGAGCCAGGCTGGTTGTTT-CTGTTAGCAGTGGGAGCCCTTTCAGGGTGCTGGCTTTCCTATATGAAGCTGCCTGTGCCCACAATTGGATGGGCATGCCTGCCAAGCTCTCTCTAGAGGAGTCTGTGAACCTATGAAAGGCCCCCTCACCCCGCCACCTTGGGGTGAAGGCTCCCACAGGTACCCAACCATGGCTTGGGCTGTATTAGTCTGGGATGGTGGATCCCTAGCTCCAGAATGTGGCCCCAGCTCTGCTGTCTCGGCCGTCCCTGCATTCCAGCCCTCACACTCCCTCTCTCATCCCCACTCATCTGCCTGCCGTCAGTCCCTCATCCCTGGCAGGCGGTGGCTGGCCTCTGTGGCCTCCCCCACAGTGCCTCTGCCTGGAGGCCATTCGTCTCCTTCCTCTCAGCAGGTGTGAAGGAGCCACCCCACCACAGCTGCCCTCAGCTGCCTCACCATGAGTCCAGGGCAGGATTTAGTCCACAGAGTGGCCAACCTGGCCTAGGAAGCCTGAGGGAAGTGTATGCATTGCTCCGACACTCCCATCGTGCATCCCACCGGCCACTGCTTTCGCCTCCCCCGCCATCTCCATCTTGTTAGCTCCTTCATTCTCCATGCCCAGCGATCAATCAAATCAGGCCTCCATGCTCAGGCCTGAGCGCAGAACAGGACAGTCTGTTAAGGGATCAGGTGAAGCAAAGGAGCTTGTTAGATCCAGCTCTGGGGTCATCTTAGGCCACGCCTAGCTGCGTGCCACCTCCAATTCTAGAAGAACTCCCCCGGGGCCAGCCTGAGGCCGCCATGTCCGCCTGGGGCCAGCTGTGCTCCACTCAGGGCTGGAAGCTGGCTGCTGGGCTCCTCTCCTCCTCCCCACAACTCCCTATGCCTGGGTCACCTGCCTCTTGCTACCCCC-AACTCCCAGCTCACTGTCCCTGTCTCCCTCAG
>102_Hag_F_L_2
GTAAGCCCCCCGATTCCTCCTGGCCTCACCCCCGTCCTGCCCCTAAGCTGCTCTGCCCTCAAATCAGTCCACTGAGACTCCTAAACTATTTTTTCAAAAATCCCTAGAGAAGAGGTTTTTACCCCTATAAGAAAACATTAAGATCCAGCGATGAGAATCAGGCGATTCCTTTGGGGCTGTACCAGTGGCTGCAGGTTCAGCCCCAGCCCCGTTGTCCTCAGCTCTGTGAGACGGGAAAGCACTGCCACTCTCTCCCTGGAGGAGTCCACTAGGGGAACAGAGGTGTGCCTTGCCCCGACCCTGGACAGTTCTCCCCGGGGTGGAAAGGCTGCCTTTCCCACAGAGTAGAGTGGAGCAGCCACATCAGCAAATGACACCTGCAAATCAAGGCGTGTTTTTATGAGGCTGCCACCAGAGTACCCTTGTCCCTTTCATAGGCTGTGGGGCTGACCAAGGAGTGGACCCGAGTGTGCCATTTGCCCCCC-GACCCACTCTCCACCCTCCACGTCTGGCCCTCTGCCCTGGGAAGCTGATCCTGTCCGCAGCCATCAGC-CCCCATCCCTAGCCTACGTTACCACTGGGAGCCCTGCAGGAAGTCAGAGCAAGGGAGGAGAGCCAGGCTGGTTGTTT-CTGTTAGCAGTGGGAGCCCTTTCAGGGTGCTGGCTTTCCTATATGAAGCTGCCTGTGCCCACAATTGGATGGGCATGCCTGCCAAGCTCTCTCTAGAGGAGTCTGTGAACCTATGAAAGGCCCCCTCACCCCGCCACCTTGGGGTGAAGGCTCCCACAGGTACCCAACCATGGCTTGGGCTGTATTAGTCTGGGATGGTGGATCCCTAGCTCCAGAATGTGGCCCCAGCTCTGCTGTCTCGGCCGTCCCTGCATTCCAGCCCTCACACTCCCTCTCTCATCCCCACTCATCTGCCTGCCGTCAGTCCCTCATCCCTGGCAGGCGGTGGCTGGCCTCTGTGGCCTCCCCCACAGTGCCTCTGCCTGGAGGCCATTCGTCTCCTTCCTCTCAGCAGGTGTGAAGGAGCCACCCCACCACAGCTGCCCTCAGCTGCCTCACCATGAGTCCAGGGCAGGATTTAGTCCACAGAGTGGCCAACCTGGCCTAGGAAGCCTGAGGGAAGTGTATGCATTGCTCCGACACTCCCATCGTGCATCCCACCGGCCACTGCTTTCGCCTCCCCCGCCATCTCCATCTTGTTAGCTCCTTCATTCTCCATGCCCAGCGATCAATCAAATCAGGCCTCCATGCTCAGGCCTGAGCGCAGAACAGGACAGTCTGTTAAGGGATCAGGTGAAGCAAAGGAGCTTGTTAGATCCAGCTCTGGGGTCATCTTAGGCCACGCCTAGCTGCGTGCCACCTCCAATTCTAGAAGAACTCCCCCGGGGCCAGCCTGAGGCCGCCATGTCCGCCTGGGGCCAGCTGTGCTCCACTCAGGGCTGGAAGCTGGCTGCTGGGCTCCTCTCCTCCTCCCCACAACTCCCTATGCCTGGGTCACCTGCCTCTTGCTACCCCC-AACTCCCAGCTCACTGTCCCTGTCTCCCTCAG
>148_Hag_F_L_1
GTAAGCCCCCCGATTCCTCCTGGCCTCACCCCCGTCCTGCCCCTAAGCTGCTCTGCCCTCAAATCAGTCCACTGAGACTCCTAAACTATTTTTTCAAAAATCCCTAGAGAAGAGGTTTTTACCCCTATAAGAAAACATTAAGATCCAGCGATGAGAATCAGGCGATTCCTTTGGGGCTGTACCAGTGGCTGCAGGTTCAGCCCCAGCCCCGTTGTCCTCAGCTCTGTGAGACGGGAAAGCACTGCCACTCTCTCCCTGGAGGAGTCCACTAGGGGAACAGAGGTGTGCCTTGCCCCGACCCTGGACAGTTCTCCCCGGGGTGGAAAGGCTGCCTTTCCCACAGAGTAGAGTGGAGCAGCCACATCAGCAAATGACACCTGCAAATCAAGGCGTGTTTTTATGAGGCTGCCACCAGAGTACCCTTGTCCCTTTCATAGGCTGTGGGGCTGACCAAGGAGTGGACCCGAGTGTGCCATTTGCCCCCC-GACCCACTCTCCACCCTCCACGTCTGGCCCTCTGCCCTGGGAAGCTGATCCTGTCCGCAGCCATCAGC-CCCCATCCCTAGCCTACGTTACCACTGGGAGCCCTGCAGGAAGTCAGAGCAAGGGAGGAGAGCCAGGCTGGTTGTTT-CTGTTAGCAGTGGGAGCCCTTTCAGGGTGCTGGCTTTCCTATATGAAGCTGCCTGTGCCCACAATTGGATGGGCATGCCTGCCAAGCTCTCTCTAGAGGAGTCTGTGAACCTATGAAAGGCCCCCTCACCCCGCCACCTTGGGGTGAAGGCTCCCACAGGTACCCAACCATGGCTTGGGCTGTATTAGTCTGGGATGGTGGATCCCTAGCTCCAGAATGTGGCCCCAGCTCTGCTGTCTCGGCCGTCCCTGCATTCCAGCCCTCACACTCCCTCTCTCATCCCCACTCATCTGCCTGCCGTCAGTCCCTCATCCCTGGCAGGCGGTGGCTGGCCTCTGTGGCCTCCCCCACAGTGCCTCTGCCTGGAGGCCATTCGTCTCCTTCCTCTCAGCAGGTGTGAAGGAGCCACCCCACCACAGCTGCCCTCAGCTGCCTCACCATGAGTCCAGGGCAGGATTTAGTCCACAGAGTGGCCAACCTGGCCTAGGAAGCCTGAGGGAAGTGTATGCATTGCTCCGACACTCCCATCGTGCATCCCACCGGCCACTGCTTTCGCCTCCCCCGCCATCTCCATCTTGTTAGCTCCTTCATTCTCCATGCCCAGCGATCAATCAAATCAGGCCTCCATGCTCAGGCCTGAGCGCAGAACAGGACAGTCTGTTAAGGGATCAGGTGAAGCAAAGGAGCTTGTTAGATCCAGCTCTGGGGTCATCTTAGGCCACGCCTAGCTGCGTGCCACCTCCAATTCTAGAAGAACTCCCCCGGGGCCAGCCTGAGGCCGCCATGTCCGCCTGGGGCCAGCTGTGCTCCACTCAGGGCTGGAAGCTGGCTGCTGGGCTCCTCTCCTCCTCCCCACAACTCCCTATGCCTGGGTCACCTGCCTCTTGCTACCCCC-AACTCCCAGCTCACTGTCCCTGTCTCCCTCAG
>148_Hag_F_L_2
GTAAGCCCCCCGATTCCTCCTGGCCTCACCCCCGTCCTGCCCCTAAGCTGCTCTGCCCTCAAATCAGTCCACTGAGACTCCTAAACTATTTTTTCAAAAATCCCTAGAGAAGAGGTTTTTACCCCTATAAGAAAACATTAAGATCCAGCGATGAGAATCAGGCGATTCCTTTGGGGCTGTACCAGTGGCTGCAGGTTCAGCCCCAGCCCCGTTGTCCTCAGCTCTGTGAGACGGGAAAGCACTGCCACTCTCTCCCTGGAGGAGTCCACTAGGGGAACAGAGGTGTGCCTTGCCCCGACCCTGGACAGTTCTCCCCGGGGTGGAAAGGCTGCCTTTCCCACAGAGTAGAGTGGAGCAGCCACATCAGCAAATGACACCTGCAAATCAAGGCGTGTTTTTATGAGGCTGCCACCAGAGTACCCTTGTCCCTTTCATAGGCTGTGGGGCTGACCAAGGAGTGGACCCGAGTGTGCCATTTGCCCCCC-GACCCACTCTCCACCCTCCACGTCTGGCCCTCTGCCCTGGGAAGCTGATCCTGTCCGCAGCCATCAGC-CCCCATCCCTAGCCTACGTTACCACTGGGAGCCCTGCAGGAAGTCAGAGCAAGGGAGGAGAGCCAGGCTGGTTGTTT-CTGTTAGCAGTGGGAGCCCTTTCAGGGTGCTGGCTTTCCTATATGAAGCTGCCTGTGCCCACAATTGGATGGGCATGCCTGCCAAGCTCTCTCTAGAGGAGTCTGTGAACCTATGAAAGGCCCCCTCACCCCGCCACCTTGGGGTGAAGGCTCCCACAGGTACCCAACCATGGCTTGGGCTGTATTAGTCTGGGATGGTGGATCCCTAGCTCCAGAATGTGGCCCCAGCTCTGCTGTCTCGGCCGTCCCTGCATTCCAGCCCTCACACTCCCTCTCTCATCCCCACTCATCTGCCTGCCGTCAGTCCCTCATCCCTGGCAGGCGGTGGCTGGCCTCTGTGGCCTCCCCCACAGTGCCTCTGCCTGGAGGCCATTCGTCTCCTTCCTCTCAGCAGGTGTGAAGGAGCCACCCCACCACAGCTGCCCTCAGCTGCCTCACCATGAGTCCAGGGCAGGATTTAGTCCACAGAGTGGCCAACCTGGCCTAGGAAGCCTGAGGGAAGTGTATGCATTGCTCCGACACTCCCATCGTGCATCCCACCGGCCACTGCTTTCGCCTCCCCCGCCATCTCCATCTTGTTAGCTCCTTCATTCTCCATGCCCAGCGATCAATCAAATCAGGCCTCCATGCTCAGGCCTGAGCGCAGAACAGGACAGTCTGTTAAGGGATCAGGTGAAGCAAAGGAGCTTGTTAGATCCAGCTCTGGGGTCATCTTAGGCCACGCCTAGCTGCGTGCCACCTCCAATTCTAGAAGAACTCCCCCGGGGCCAGCCTGAGGCCGCCATGTCCGCCTGGGGCCAGCTGTGCTCCACTCAGGGCTGGAAGCTGGCTGCTGGGCTCCTCTCCTCCTCCCCACAACTCCCTATGCCTGGGTCACCTGCCTCTTGCTACCCCC-AACTCCCAGCTCACTGTCCCTGTCTCCCTCAG
>1_Hag_M_M
GTAAGCCCCCCAATTCCTCCTGGCCTCACCCCCGTCCTGCCCCTAAGCTGCTCTGCCCTCAAATCAGTCCACTGAGACTCCTAAACTATTTTTTCAAAAATCCCTAGAGAAGAGGATTCTACTGCTATAAGAAAATATTAAGATCCAGCGATGAGAATCAGGCGATTCCTTTGGGGCTGTACCAGTGGCTGCAGGTTCAGCCCCAGCCCCGTTGTCCTCAGCTCTGTGAGACGGGAAAGCACTGCCACTCTCTCCCTGGAGGAGTCCACTAGGGGAACAGAGGTGTGCCTTGCCCCGACCCTGGACAGTTCTCCCCGGGGTGGAAAGGCT--CCTTTCCACAGAGTAGAGTGGAGCAGCCACATCAGCAAATGACACCTGCAAATCAAGGCGTGTTTTTATGAGGCTGCCACCAGAGTACCCTTGTCCCTTTCATAGGCTGTGGGGCTGACCAAGGAGTGGACCCGAGTGTGCCATTTGCCCCCC-GACCCACTCTCCACCCTCCACGTCTGGCCCTCTGCCCTGGGAAGCTGATCCTGTCCGCAGCCATCAGC-CCCCATCCCTAGCCTACGTTACCACTGGGAGCCCTGCAGGAAGTCAGAGCAAGGGAGGAGAGCCAGGCTGGTTGTTT-CTGTTAGCAGTGGGAGCCCTTTCAGGGTGCTGGCTTTCCTATATGAAGCTGCCTGTGCCCACAATTGGATGGGCATGCCTGCCAAGCTCTCTCTAGAGGAGTCTGTGAACCTATGAAAGGCCCCCTCACCCCGCCACCTTGGGGTGAAGGCTCCCACAGGTACCCAACCATGGCTTGGGCTGTATTAGTCTGGGATGGTGGATCCCTAGCTCCAGAATGTGGCCCCAGCTCTGCTGTCTCGGCCGTCCCTGCATTCCAGCCCTCACACTCCCTCTCTCATCCCCACTCATCTGCCTGCCGTCAGTCCCTCATCCCTGGCAGGCGGTGGCTGGCCTCTGTGGCCTCCTCCACTGTGCCTCTGCCTGGAGGCCATTCGTCTCCTTCCTCTCAGCAGGTGTGAAGGAGCCACCCCACCACAGCTGCCCTCAGCTGCCTCACCATGAGTCCAGGGCAGGATTTAGTCCACAGAGTGGCCAACCTGGCCTAGGAAGCCTGAGGGAAGTGTATGCATTGCTCCGACACTCCCATCGTGCATCCCACCGGCCACTGCTTTCGCCTCCCCCGCCATCTCCATCTTGTTAGCTCCTTCATTCTCCACGCTCAGTGATCAATCAAATCAGGCCTCCATGCTCAGGCCTGAGCGCAGAACAGGACAGTCTGTTAAGGGATCAGGTGAAGCAAAGGAGCTTGTTAGATCCAGCTCTGGGGTCATCTTAGGCCACGCCTAGCTGCGTGCCACCTCCAATTCTAGAAGAACTCCCCCGGGGCCAGCCTGAGGCCGCCATGTCCGCCTGGGGCCAGCTGTGCTCCACTCAGGGCTGGAAGCTGGCTGCTGCGCTCGTCTCCTCCTCCCCACAACTCCCTATGCCTGGGTCACCTGCCTCTTGCTGCCCCCCAACTCCCAGCTCACTGTCCCTGTCTCCCTCAG
>41_Hag_M_M
GTAAGCCCCCCGATTCCTCCTGGCCTCACCCCCATCCTGCCCCTAAGCTGCTCTGCCCTCAAATCAGTCCACTGAGACTCCTAAACTATTTTTTCAAAAATCCCTAGAGAAGAGGATTCTACTGCTATAAGAAAATATTAAGATCCAGCGATGAGAATCAGGCGATTCCTTTGGGGCTGTACCAGTGGCTGCAGGTTCAGCCCCAGCCCCGTTGTCCTCAGCTCTGTGAGACGGGAAAGCACTGCCACTCTCTCCCTGGAGGAGTCCACTAGGGGAACAGAGGTGTGCCTTGCCCCGACCCTGGACAGTTCTCCCCGGGGTGGAAAGGCT-CCTTTCC-ACAGAGTAGAGTGGAGCAGCCACATCAGCAAATGACACCTGCAAATCAAGGCGTGTTTTTATGAGGCTGCCACCAGAGTACCCTTGTCCCTTTCATAGGCTGTGGGGCTGACCAAGGAGTGGACCCGAGTGTGCCATTTGCCCCCC-GACCCACTCTCCACCCTCCACGTCTGGCCCTCTGCCCTGGGAAGCTGATCCTGTCCGCAGCCATCACC-CCCCATCCCTAGCCTACGTTACCACTGGGAGCCCTGCAGGAAGTCAGAGCAAGGGAGGAGAGCCAGGCTGGTTGTTT-CTGTTAGCAGTGGGAGCCCTTTCAGGGTGCTGGCTTTCCTATATGAAGCTGCCTGTGCCCACAATTGGATGGACATGCCTGCCAAGCTCTCTCTAGAGGAGTCTGTGAACCTATGAAAGGCCCCCTCACCCCGCCACCTTGGGGTGAAGGCTCCCACAGGTACCCAACCATGGCTTGGGCTGTATTAGTCTGGGATGGTGGATCCCTAGCTCCAGAATGTGGCCCCAGCTCTGCTGTCTCGGCCGTCCCTGCATTCCAGCCCTCACACTCCCTCTCTCATCCCCACTCATCTGCCTGCCGTCAGTCCCTCATCCCTGGCAGGCGGTGGCTGGCCTCTGTGGCCTCCTCCACTGTGCCTCTGCCTGGAGGCCATTCGTCTCCTTCCTCTCAGCAGGTGTGAAGGAGCCACCCCACCACAGCTGCCCTCAGCTGCCTCACCATGAGTCCAGGGCAGGATTTAGTCCACAGAGTGGCCAACCTGGCCTAGGAAGCCTGAGGGAAGTGTATGCATTGCTCCGACACTCCCATCGTGCATCCCACCGGCCACTGCTTTCGCCTCCCCCGCCATCTCCATCTTGTTAGCTCCTTCATTCTCCACGCTCAGTGATCAATCAAATCAGGCCTCCATGCTCAGGCCTGAGCGCAGAACAGGACAGTCTGTTAAGGGATCAGGTGAAGCAAAGGAGCTTGTTAGATCCAGCTCTGGGGTCATCTTAGGCCACGCCTAGCTGCGTGCCACCTCCAATTCTAGAAGAACTCCCCCGGGGCCAGCCTGACGCCGCCATGTCCGCCTGGGGCCAGCTGTGCTCCACTCAGGGCTGGAAGCTGGCTGCTGCGCTCGTCTCCTCCTCCCCACAACTCCCTATGCCTGGGTCACCTGCCTCTTGCTGCCCCCCAACTCCCAACTCACTGTCCCTGTCTCCCTCAG
>57_Hag_M_M_1
GTAAGCCCCCCAATTCCTCCTGGCCTCACCCCCGTCCTGCCCCTAAGCTGCTCTGCCCTCAAATCAGTCCACTGAGACTCCTAAACTATTTTTTCAAAAATCCCTAGAGAAGAGGATTCTACTGCTATAAGAAAATATTAAGATCCAGCGATGAGAATCAGGCGATTCCTTTGGGGCTGTACCAGTGGCTGCAGGTTCAGCCCCAGCCCCGTTGTCCTCAGCTCTGTGAGACGGGAAAGCACTGCCACTCTCTCCCTGGAGGAGTCCACTAGGGGAACAGAGGTGTGCCTTGCCCCGACCCTGGACAGTTCTCCCCGGGGTGGAAAGGCT-CCTTTCC-ACAGAGTAGAGTGGAGCAGCCACATCAGCAAATGACACCTGCAAATCAAGGCGTGTTTTTATGAGGCTGCCACCAGAGTACCCTTGTCCCTTTCATAGGCTGTGGGGCTGACCAAGGAGTGGACCCGAGTGTGCCATTTGCCCCCC-GACCCACTCTCCACCCTCCACGTCTGGCCCTCTGCCCTGGGAAGCTGATCCTGTCCGCAGCCATCAGC-CCCCATCCCTAGCCTACGTTACCACTGGGAGCCCTGCAGGAAGTCAGAGCAAGGGAGGAGAGCCAGGCTGGTTGTTT-CTGTTAGCAGTGGGAGCCCTTTCAGGGTGCTGGCTTTCCTATATGAAGCTGCCTGTGCCCACAATTGGATGGGCATGCCTGCCAAGCTCTCTCTAGAGGAGTCTGTGAACCTATGAAAGGCCCCCTCACCCCGCCACCTTGGGGTGAAGGCTCCCACAGGTACCCAACCATGGCTTGGGCTGTATTAGTCTGGGATGGTGGATCCCTAGCTCCAGAATGTGGCCCCAGCTCTGCTGTCTCGGCCGTCCCTGCATTCCAGCCCTCACACTCCCTCTCTCATCCCCACTCATCTGCCTGCCGTCAGTCCCTCATCCCTGGCAGGCGGTGGCTGGCCTCTGTGGCCTCCTCCACTGTGCCTCTGCCTGGAGGCCATTCGTCTCCTTCCTCTCAGCAGGTGTGAAGGAGCCACCCCACCACAGCTGCCCTCAGCTGCCTCACCATGAGTCCAGGGCAGGATTTAGTCCACAGAGTGGCCAACCTGGCCTAGGAAGCCTGAGGGAAGTGTATGCATTGCTCCGACACTCCCATCGTGCATCCCACCGGCCACTGCTTTCGCCTCCCCCGCCATCTCCATCTTGTTAGCTCCTTCATTCTCCACGCTCAGTGATCAATCAAATCAGGCCTCCATGCTCAGGCCTGAGCGCAGAACAGGACAGTCTGTTAAGGGATCAGGTGAAGCAAAGGAGCTTGTTAGATCCAGCTCTGGGGTCATCTTAGGCCACGCCTAGCTGCGTGCCACCTCCAATTCTAGAAGAACTCCCCCGGGGCCAGCCTGAGGCCGCCATGTCCGCCTGGGGCCAGCTGTGCTCCACTCAGGGCTGGAAGCTGGCTGCTGCGCTCGTCTCCTCCTCCCCACAACTCCCTATGCCTGGGTCACCTGCCTCTTGCTGCCCCCCAACTCCCAGCTCACTGTCCCTGTCTCCCTCAG
>57_Hag_M_M_2
GTAAGCCCCCCAATTCCTCCTGGCCTCACCCCCGTCCTGCCCCTAAGCTGCTCTGCCCTCAAATCAGTCCACTGAGACTCCTAAACTATTTTTTCAAAAATCCCTAGAGAAGAGGATTCTACTGCTATAAGAAAATATTAAGATCCAGCGATGAGAATCAGGCGATTCCTTTGGGGCTGTACCAGTGGCTGCAGGTTCAGCCCCAGCCCCGTTGTCCTCAGCTCTGTGAGACGGGAAAGCACTGCCACTCTCTCCCTGGAGGAGTCCACTAGGGGAACAGAGGTGTGCCTTGCCCCGACCCTGGACAGTTCTCCCCGGGGTGGAAAGGCT-CCTTTCC-ACAGAGTAGAGTGGAGCAGCCACATCAGCAAATGACACCTGCAAATCAAGGCGTGTTTTTATGAGGCTGCCACCAGAGTACCCTTGTCCCTTTCATAGGCTGTGGGGCTGACCAAGGAGTGGACCCGAGTGTGCCATTTGCCCCCC-GACCCACTCTCCACCCTCCACGTCTGGCCCTCTGCCCTGGGAAGCTGATCCTGTCCGCAGCCATCAGC-CCCCATCCCTAGCCTACGTTACCACTGGGAGCCCTGCAGGAAGTCAGAGCAAGGGAGGAGAGCCAGGCTGGTTGTTT-CTGTTAGCAGTGGGAGCCCTTTCAGGGTGCTGGCTTTCCTATATGAAGCTGCCTGTGCCCACAATTGGATGGGCATGCCTGCCAAGCTCTCTCTAGAGGAGTCTGTGAACCTATGAAAGGCCCCCTCACCCCGCCACCTTGGGGTGAAGGCTCCCACAGGTACCCAACCATGGCTTGGGCTGTATTAGTCTGGGATGGTGGATCCCTAGCTCCAGAATGTGGCCCCAGCTCTGCTGTCTCGGCCGTCCCTGCATTCCAGCCCTCACACTCCCTCTCTCATCCCCACTCATCTGCCTGCCGTCAGTCCCTCATCCCTGGCAGGCGGTGGCTGGCCTCTGTGGCCTCCTCCACTGTGCCTCTGCCTGGAGGCCATTCGTCTCCTTCCTCTCAGCAGGTGTGAAGGAGCCACCCCACCACAGCTGCCCTCAGCTGCCTCACCATGAGTCCAGGGCAGGATTTAGTCCACAGAGTGGCCAACCTGGCCTAGGAAGCCTGAGGGAAGTGTATGCATTGCTCCGACACTCCCATCGTGCATCCCACCGGCCACTGCTTTCGCCTCCCCCGCCATCTCCATCTTGTTAGCTCCTTCATTCTCCACGCTCAGTGATCAATCAAATCAGGCCTCCATGCTCAGGCCTGAGCGCAGAACAGGACAGTCTGTTAAGGGATCAGGTGAAGCAAAGGAGCTTGTTAGATCCAGCTCTGGGGTCATCTTAGGCCACGCCTAGCTGCGTGCCACCTCCAATTCTAGAAGAACTCCCCCGGGGCCAGCCTGAGGCCGCCATGTCCGCCTGGGGCCAGCTGTGCTCCACTCAGGGCTGGAAGCTGGCTGCTGCGCTCGTCTCCTCCTCCCCACAACTCCCTATGCCTGGGTCACCTGCCTCTTGCTGCCCCCCAACTCCCAGCTCACTGTCCCTGTCTCCCTCAG
>86_Hag_M_M
GTAAGCCCCCCAATTCCTCCTGGCCTCACCCCCGTCCTGCCCCTAAGCTGCTCTGCCCTCAAATCAGTCCACTGAGACTCCTAAACTATTTTTTCAAAGATCCCTAGAGAAGAGGATTCTACTGCTATAAGAAAATATTAAGATCCAGCGATGAGAATCAGGCGATTCCTTTGGGGCTGTACCAGTGGCTGCAGGTTCAGCCCCAGCCCCGTTGTCCTCAGCTCTGTGAGACGGGAAAGCACTGCCACTCTCTCCCTGGAGGAGTCCACTAGGGGAACAGAGGTGTGCCTTGCCCCGACCCTGGACAGTTCTCCCCGGGGTGGAAAGGCT-CCTTTCC-ACAGAGTAGAGTGGAGCAGCCACATCAGCAAATGACACCTGCAAATCAAGGCGTGTTTTTATGAGGCTGCCACCAGAGTACCCTTGTCCCTTTCATAGGCTGTGGGGCTGACCAAGGAGTGGACCCGAGTGTGCCATTTGCCCCCC-GACCCACTCTCCACCCTCCACGTCTGGCCCTCTGCCCTGGGAAGCTGATCCTGTCCGCAGCCATCAGC-CCCCATCCCTAGCCTACGTTACCACTGGGAGCCCTGCAGGAAGTCAGAGCAAGGGAGGAGAGCCAGGCTGGTTGTTT-CTGTTAGCAGTGGGAGCCCTTTCAGGGTGCTGGCTTTCCTATATGAAGCTGCCTGTGCCCACAATTGGATGGGCATGCCTGCCAAGCTCTCTCTAGAGGAGTCTGTGAACCTATGAAAGGCCCCCTCACCCCGCCACCTTGGGGTGAAGGCTCCCACAGGTACCCAACCATGGCTTGGGCTGTATTAGTCTGGGATGGTGGATCCCTAGCTCCAGAATGTGGCCCCAGCTCTGCTGTCTCGGCCGTCCCTGCATTCCAGCCCTCACACTCCCTCTCTCATCCCCACTCATCTGCCTGCCGTCAGTCCCTCATCCCTGGCAGGCGGTGGCTGGCCTCTGTGGCCTCCTCCACTGTGCCTCTGCCTGGAGGCCATTCGTCTCCTTCCTCTCAGCAGGTGTGAAGGAGCCACCCCACCACAGCTGCCCTCAGCTGCCTCACCATGAGTCCAGGGCAGGATTTAGTCCACAGAGTGGCCAACCTGGCCTAGGAAGCCTGAGGGAAGTGTATGCATTGCTCCGACACTCCCATCGTGCATCCCACCGGCCACTGCTTTCGCCTCCCCCGCCATCTCCATCTTGTTAGCTCCTTCATTCTCCACGCTCAGTGATCAATCAAATCAGGCCTCCATGCTCAGGCCTGAGCGCAGAACAGGACAGTCTGTTAAGGGATCAGGTGAAGCAAAGGAGCTTGTTAGATCCAGCTCTGGGGTCATCTTAGGCCACGCCTAGCTGCGTGCCACCTCCAATTCTAGAAGAACTCCCCCGGGGCCAGCCTGAGGCCGCCATGTCCGCCTGGGGCCAGCTGTGCTCCACTCAGGGCTGGAAGCTGGCTGCTGCGCTCGTCTCCTCCTCCCCACAACTCCCTATGCCTGGGTCACCTGCCTCTTGCTGCCCCCCAACTCCCAACTCACTGTCCCTGTCTCCCTCAG
>88_Hag_M_M
GTAAGCCCCCCAATTCCTCCTGGCCTCACCCCGGTCCTGCCCCTAAGCTGCTCTGCCCTCAAATCAGTCCACTGAGACTCCTAAACTATTTTTTCAAAAATCCCTAGAGAAGAGGATTCTACTGCTATAAGAAAATATTAAGATCCAGCGATGAGAATCAGGCGATTCCTTTGGGGCTGTACCAGTGGCTGCAGGTTCAGCCCCAGCCCCGTTGTCCTCAGCTCTGTGAGACGGGAAAGCACTGCCACTCTCTCCCTGGAGGAGTCCACTAGGGGAACAGAGGTGTGCCTTGCCCCGACCCTGGACAGTTCTCCCCGGGGTGGAAAGGCT-CCTTTCC-ACAGAGTAGAGTGGAGCAGCCACATCAGCAAATGACACCTGCAAATCAAGGCGTGTTTTTATGAGGCTGCCACCAGAGTACCCTTGTCCCTTTCATAGGCTGTGGGGCTGACCAAGGAGTGGACCCGAGTGTGCCATTTGCCCCCC-GACCCACTCTCCACCCTCCACGTCTGGCCCTCTGCCCTGGGAAGCTGATCCTGTCCGCAGCCATCAGC-CCCCATCCCTAGCCTACGTTACCACTGGGAGCCCTGCAGGAAGTCAGAGCAAGGGAGGAGAGCCAGGCTGGTTGTTT-CTGTTAGCAGTGGGAGCCCTTTCAGGGTGCTGGCTTTCCTATATGAAGCTGCCTGTGCCCACAATTGGATGGGCATGCCTGCCAAGCTCTCTCTAGAGGAGTCTGTGAACCTATGAAAGGCCCCCTCACCCCGCCACCTTGGGGTGAAGGCTCCCACAGGTACCCAACCATGGCTTGGGCTGTATTAGTCTGGGATGGTGGATCCCTAGCTCCAGAATGTGGCCCCAGCTCTGCTGTCTCGGCCGTCCCTGCATTCCAGCCCTCACACTCCCTCTCTCATCCCCACTCATCTGCCTGCCGTCAGTCCCTCATCCCTGGCAGGCGGTGGCTGGCCTCTGTGGCCTCCTCCACTGTGCCTCTGCCTGGAGGCCATTCGTCTCCTTCCTCTCAGCAGGTGTGAAGGAGCCACCCCACCACAGCTGCCCTCAGCTGCCTCACCATGAGTCCAGGGCAGGATTTAGTCCACAGAGTGGCCAACCTGGCCTAGGAAGCCTGAGGGAAGTGTATGCATTGCTCCGACACTCCCATCGTGCATCCCACCGGCCACTGCTTTCGCCTCCCCCGCCATCTCCATCTTGTTAGCTCCTTCATTCTCCACGCTCAGTGATCAATCAAATCAGGCCTCCATGCTCAGGCCTGAGCGCAGAACAGGACAGTCTGTTAAGGGATCAGGTGAAGCAAAGGAGCTTGTTAGATCCAGCTCTGGGGTCATCTTAGGCCACGCCTAGCTGCGTGCCACCTCCAATTCTAGAAGAACTCCCCCGGGGCCAGCCTGAGGCCGCCATGTCCGCCTGGGGCCAGCTGTGCTCCACTCAGGGCTGGAAGCTGGCTGCTGCGCTCGTCTCCTCCTCCCCACAACTCCCTATGCCTGGGTCACCTGCCTCTTGCTGCCCCCCAACTCCCAGCTCACTGTCCCTGTCTCCCTCAG
>93_Hag_M_M
GTAAGCCCCCCAATTCCTCCTGGCCTCACCCCCGTCCTGCCCCTAAGCTGCTCTGCCCTCAAATCAGTCCACTGAGACTCCTAAACTATTTTTTCAAAAATCCCTAGAGAAGAGGATTCTACTGCTATAAGAAAATATTAAGATCCAGCGATGAGAATCAGGCGATTCCTTTGGGGCTGTACCAGTGGCTGCAGGTTCAGCCCCAGCCCCGTTGTCCTCAGCTCTGTGAGACGGGAAAGCACTGCCACTCTCTCCCTGGAGGAGTCCACTAGGGGAACAGAGGTGTGCCTTGCCCCGACCCTGGACAGTTCTCCCCGGGGTGGAAAGGCT-CCTTTCC-ACAGAGTAGAGTGGAGCAGCCACATCAGCAAATGACACCTGCAAATCAAGGCGTGTTTTTATGAGGCTGCCACCAGAGTACCCTTGTCCCTTTCATAGGCTGTGGGGCTGACCAAGGAGTGGACCCGAGTGTGCCATTTGCCCCCC-GACCCACTCTCCACCCTCCACGTCTGGCCCTCTGCCCTGGGAAGCTGATCCTGTCCGCAGCCATCAGC-CCCCATCCCTAGCCTACGTTACCACTGGGAGCCCTGCAGGAAGTCAGAGCAAGGGAGGAGAGCCAGGCTGGTTGTTT-CTGTTAGCAGTGGGAGCCCTTTCAGGGTGCTGGCTTTCCTATATGAAGCTGCCTGTGCCCACAATTGGATGGGCATGCCTGCCAAGCTCTCTCTAGAGGAGTCTGTGAACCTATGAAAGGCCCCCTCACCCCGCCACCTTGGGGTGAAGGCTCCCACAGGTACCCAACCATGGCTTGGGCTGTATTAGTCTGGGATGGTGGATCCCTAGCTCCAGAATGTGGCCCCAGCTCTGCTGTCTCGGCCGTCCCTGCATTCCAGCCCTCACACTCCCTCTCTCATCCCCACTCATCTGCCTGCCGTCAGTCCCTCATCCCTGGCAGGCGGTGGCTGGCCTCTGTGGCCTCCTCCACTGTGCCTCTGCCTGGAGGCCATTCGTCTCCTTCCTCTCAGCAGGTGTGAAGGAGCCACCCCACCACAGCTGCCCTCAGCTGCCTCACCATGAGTCCAGGGCAGGATTTAGTCCACAGAGTGGCCAACCTGGCCTAGGAAGCCTGAGGGAAGTGTATGCATTGCTCCGACACTCCCATCGTGCATCCCACCGGCCACTGCTTTCGCCTCCCCCGCCATCTCCATCTTGTTAGCTCCTTCATTCTCCACGCTCAGTGATCAATCAAATCAGGCCTCCATGCTCAGGCCTGAGCGCAGAACAGGACAGTCTGTTAAGGGATCAGGTGAAGCAAAGGAGCTTGTTAGATCCAGCTCTGGGGTCATCTTAGGCCACGCCTAGCTGCGTGCCACCTCCAATTCTAGAAGAACTCCCCCGGGGCCAGCCTGAGGCCGCCATGTCCGCCTGGGGCCAGCTGTGCTCCACTCAGGGCTGGAAGCTGGCTGCTGCGCTCGTCTCCTCCTCCCCACAACTCCCTATGCCTGGGTCACCTGCCTCTTGCTGCCCCCCAACTCCCAGCTCACTGTCCCTGTCTCCCTCAG
>95_Hag_M_M_1
GTAAGCCCCCCAATTCCTCCTGGCCTCACCCCCGTCCTGCCCCTAAGCTGCTCTGCCCTCAAATCAGTCCACTGAGACTCCTAAACTATTTTTTCAAAGATCCCTAGAGAAGAGGATTCTACTGCTATAAGAAAATATTAAGATCCAGCGATGAGAATCAGGCGATTCCTTTGGGGCTGTACCAGTGGCTGCAGGTTCAGCCCCAGCCCCGTTGTCCTCAGCTCTGTGAGACGGGAAAGCACTGCCACTCTCTCCCTGGAGGAGTCCACTAGGGGAACAGAGGTGTGCCTTGCCCCGACCCTGGACAGTTCTCCCCGGGGTGGAAAGGCTGCCTTTCCCACAGAGTAGAGTGGAGCAGCCACATCAGCAAATGACACCTGCAAATCAAGGCGTGTTTTTATGAGGTTGCCACCAGAGTACCCTTGTCCCTTTCATAGGCTGTGGGGCTGACCAAGGAGTGGACCCGAGTGTGCCATTTGCCCCCC-GACCCACTCTCCACCCTCCACGTCTGGCCCTCTGCCCTGGGAAGCTGATCCTGTCCGCAGCCATCAGC-CCCCATCCCTAGCCTACGTTACCACTGGGAGCCCTGCAGGAAGTCAGAGCAAGGGAGGAGAGCCAGGCTGGTTGTTT-CTGTTAGCAGTGGGAGCCCTTTCAGGGTGCTGGCTTTCCTATATGAAGCTGCCTGTGCCCACAATTGGATGGGCATGCCTGCCAAGCTCTCTCTAGAGGAGTCTGTGAACCTATGAAAGGCCCCCTCACCCCGCCACCTTGGGGTGAAGGCTCCCACAGGTACCCAACCATGGCTTGGGCTGTATTAGTCTGGGATGGTGGATCCCTAGCTCCAGAATGTGGCCCCAGCTCTGCTGTCTCGGCCGTCCCTGCATTCCAGCCCTCACACTCCCTCTCTCATCCCCACTCATCTGCCTGCCGTCAGTCCCTCATCCCTGGCAGGCGGTGGCTGGCCTCTGTGGCCTCCTCCACTGTGCCTCTGCCTGGAGGCCATTCGTCTCCTTCCTCTCAGCAGGTGTGAAGGAGCCACCCCACCACAGCTGCCCTCAGCTGCCTCACCATGAGTCCAGGGCAGGATTTAGTCCACAGAGTGGCCAACCTGGCCTAGGAAGCCTGAGGGAAGTGTATGCATTGCTCCGACACTCCCATCGTGCATCCCACCGGCCACTGCTTTCGCCTCCCCCGCCATCTCCATCTTGTTAGCTCCTTCATTCTCCACGCTCAGTGATCAATCAAATCAGGCCTCCATGCTCAGGCCTGAGCGCAGAACAGGACAGTCTGTTAAGGGATCAGGTGAAGCAAAGGAGCTTGTTAGATCCAGCTCTGGGGTCATCTTAGGCCACGCCTAGCTGCGTGCCACCTCCAATTCTAGAAGAACTCCCCCGGGGCCAGCCTGAGGCCGCCATGTCCGCCTGGGGCCAGCTGTGCTCCACTCAGGGCTGGAAGCTGGCTGCTGCGCTCGTCTCCTCCTCCCCACAACTCCCTATGCCTGGGTCACCTGCCTCTTGCTGCCCCCCAACTCCCAACTCACTGTCCCTGTCTCCCTCAG
>95_Hag_M_M_2
GTAAGCCCCCCAATTCCTCCTGGCCTCACCCCCGTCCTGCCCCTAAGCTGCTCTGCCCTCAAATCAGTCCACTGAGACTCCTAAACTATTTTTTCAAAGATCCCTAGAGAAGAGGATTCTACTGCTATAAGAAAATATTAAGATCCAGCGATGAGAATCAGGCGATTCCTTTGGGGCTGTACCAGTGGCTGCAGGTTCAGCCCCAGCCCCGTTGTCCTCAGCTCTGTGAGACGGGAAAGCACTGCCACTCTCTCCCTGGAGGAGTCCACTAGGGGAACAGAGGTGTGCCTTGCCCCGACCCTGGACAGTTCTCCCCGGGGTGGAAAGGCTGCCTTTCCCACAGAGTAGAGTGGAGCAGCCACATCAGCAAATGACACCTGCAAATCAAGGCGTGTTTTTATGAGGTTGCCACCAGAGTACCCTTGTCCCTTTCATAGGCTGTGGGGCTGACCAAGGAGTGGACCCGAGTGTGCCATTTGCCCCCC-GACCCACTCTCCACCCTCCACGTCTGGCCCTCTGCCCTGGGAAGCTGATCCTGTCCGCAGCCATCAGC-CCCCATCCCTAGCCTACGTTACCACTGGGAGCCCTGCAGGAAGTCAGAGCAAGGGAGGAGAGCCAGGCTGGTTGTTT-CTGTTAGCAGTGGGAGCCCTTTCAGGGTGCTGGCTTTCCTATATGAAGCTGCCTGTGCCCACAATTGGATGGGCATGCCTGCCAAGCTCTCTCTAGAGGAGTCTGTGAACCTATGAAAGGCCCCCTCACCCCGCCACCTTGGGGTGAAGGCTCCCACAGGTACCCAACCATGGCTTGGGCTGTATTAGTCTGGGATGGTGGATCCCTAGCTCCAGAATGTGGCCCCAGCTCTGCTGTCTCGGCCGTCCCTGCATTCCAGCCCTCACACTCCCTCTCTCATCCCCACTCATCTGCCTGCCGTCAGTCCCTCATCCCTGGCAGGCGGTGGCTGGCCTCTGTGGCCTCCTCCACTGTGCCTCTGCCTGGAGGCCATTCGTCTCCTTCCTCTCAGCAGGTGTGAAGGAGCCACCCCACCACAGCTGCCCTCAGCTGCCTCACCATGAGTCCAGGGCAGGATTTAGTCCACAGAGTGGCCAACCTGGCCTAGGAAGCCTGAGGGAAGTGTATGCATTGCTCCGACACTCCCATCGTGCATCCCACCGGCCACTGCTTTCGCCTCCCCCGCCATCTCCATCTTGTTAGCTCCTTCATTCTCCACGCTCAGTGATCAATCAAATCAGGCCTCCATGCTCAGGCCTGAGCGCAGAACAGGACAGTCTGTTAAGGGATCAGGTGAAGCAAAGGAGCTTGTTAGATCCAGCTCTGGGGTCATCTTAGGCCACGCCTAGCTGCGTGCCACCTCCAATTCTAGAAGAACTCCCCCGGGGCCAGCCTGAGGCCGCCATGTCCGCCTGGGGCCAGCTGTGCTCCACTCAGGGCTGGAAGCTGGCTGCTGCGCTCGTCTCCTCCTCCCCACAACTCCCTATGCCTGGGTCACCTGCCTCTTGCTGCCCCCCAACTCCCAACTCACTGTCCCTGTCTCCCTCAG
>98_Hag_M_M
GTAAGCCCCCCAATTCCTCCTGGCCTCACCCCCGTCCTGCCCCTAAGCTGCTCTGCCCTCAAATCAGTCCACTGAGACTCCTAAACTATTTTTTCAAAAATCCCTAGAGAAGAGGATTCTACTGCTATAAGAAAATATTAAGATCCAGCGATGAGAATCAGGCGATTCCTTTGGGGCTGTACCAGTGGCTGCAGGTTCAGCCCCAGCCCCGTTGTCCTCAGCTCTGTGAGACGGGAAAGCACTGCCACTCTCTCCCTGGAGGAGTCCACTAGGGGAACAGAGGTGTGCCTTGCCCCGACCCTGGACAGTTCTCCCCGGGGTGGAAAGGCT-CCTTTCC-ACAGAGTAGAGTGGAGCAGCCACATCAGCAAATGACACCTGCAAATCAAGGCGTGTTTTTATGAGGCTGCCACCAGAGTACCCTTGTCCCTTTCATAGGCTGTGGGGCTGACCAAGGAGTGGACCCGAGTGTGCCATTTGCCCCCC-GACCCACTCTCCACCCTCCACGTCTGGCCCTCTGCCCTGGGAAGCTGATCCTGTCCGCAGCCATCAGC-CCCCATCCCTAGCCTACGTTACCACTGGGAGCCCTGCAGGAAGTCAGAGCAAGGGAGGAGAGCCAGGCTGGTTGTTT-CTGTTAGCAGTGGGAGCCCTTTCAGGGTGCTGGCTTTCCTATATGAAGCTGCCTGTGCCCACAATTGGATGGGCATGCCTGCCAAGCTCTCTCTAGAGGAGTCTGTGAACCTATGAAAGGCCCCCTCACCCCGCCACCTTGGGGTGAAGGCTCCCACAGGTACCCAACCATGGCTTGGGCTGTATTAGTCTGGGATGGTGGATCCCTAGCTCCAGAATGTGGCCCCAGCTCTGCTGTCTCGGCCGTCCCTGCATTCCAGCCCTCACACTCCCTCTCTCATCCCCACTCATCTGCCTGCCGTCAGTCCCTCATCCCTGGCAGGCGGTGGCTGGCCTCTGTGGCCTCCTCCACTGTGCCTCTGCCTGGAGGCCATTCGTCTCCTTCCTCTCAGCAGGTGTGAAGGAGCCACCCCACCACAGCTGCCCTCAGCTGCCTCACCATGAGTCCAGGGCAGGATTTAGTCCACAGAGTGGCCAACCTGGCCTAGGAAGCCTGAGGGAAGTGTATGCATTGCTCCGACACTCCCATCGTGCATCCCACCGGCCACTGCTTTCGCCTCCCCCGCCATCTCCATCTTGTTAGCTCCTTCATTCTCCACGCTCAGTGATCAATCAAATCAGGCCTCCATGCTCAGGCCTGAGCGCAGAACAGGACAGTCTGTTAAGGGATCAGGTGAAGCAAAGGAGCTTGTTAGATCCAGCTCTGGGGTCATCTTAGGCCACGCCTAGCTGCGTGCCACCTCCAATTCTAGAAGAACTCCCCCGGGGCCAGCCTGAGGCCGCCATGTCCGCCTGGGGCCAGCTGTGCTCCACTCAGGGCTGGAAGCTGGCTGCTGCGCTCGTCTCCTCCTCCCCACAACTCCCTATGCCTGGGTCACCTGCCTCTTGCTGCCCCCCAACTCCCAACTCACTGTCCCTGTCTCCCTCAG
>100_Hag_M_M
GTAAGCCCCCCAATTCCTCCTGGCCTCACCCCCGTCCTGCCCCTAAGCTGCTCTGCCCTCAAATCAGTCCACTGAGACTCCTAAACTATTTTTTCAAAAATCCCTAGAGAAGAGGATTCTACTGCTATAAGAAAATATTAAGATCCAGCGATGAGAATCAGGCGATTCCTTTGGGGCTGTACCAGTGGCTGCAGGTTCAGCCCCAGCCCCGTTGTCCTCAGCTCTGTGAGACGGGAAAGCACTGCCACTCTCTCCCTGGAGGAGTCCACTAGGGGAACAGAGGTGTGCCTTGCCCCGACCCTGGACAGTTCTCCCCGGGGTGGAAAGGCT-CCTTTCC-ACAGAGTAGAGTGGAGCAGCCACATCAGCAAATGACACCTGCAAATCAAGGCGTGTTTTTATGAGGCTGCCACCAGAGTACCCTTGTCCCTTTCATAGGCTATGGGGCTGACCAAGGAGTGGACCCGAGTGTGCCATTTGCCCCCC-GACCCACTCTCCACCCTCCACGTCTGGCCCTCTGCCCTGGGAAGCTGATCCTGTCCGCAGCCATCACC-CCCCATCCCTAGCCTACGTTACCACTGGGAGCCCTGCAGGAAGTCAGAGCAAGGGAGGGGAGCCAGGCTGCTTGTTT-CTGTTAGCAGTGGGAGCCCTTTCAGGGTGCTGGCTTTCCTATATGAAGCTGCCTTTGCCCACAATTGGATGGGCATGCCTGCCAAGCTCTCTCTAGAGGAGTCTGTGAACCTATGAAAGGCCCCCTCACCCCGCCACCTTGGGGTGAAGGCTCCCACAGGTACCCAACCATGGCTTGGGCTGTATTAGTCTGGGATGGTGGATCCCTAGCTCCAGAATGTGGCCCCAGCTCTGCTGTCTCGGCCGTCCCTGCATTCCAGCCCTCACACTCCCTCTCTCATCCCCACTCATCTGCCTGCCGTCAGTCCCTCATCCCTGGCAGGCGGTGGCTGGCCTCTGTGGCCTCCCCCACAGTGCCTCTGCCTGGAGGCCATTCGTCTCCTTCCTCTCAGCAGGTGTGAAGGAGCCACCCCACCACAGCTGCCCTCAGCTGCCTCACCATGAGTCCAGGGCAGGATTTAGTCCACAGAGTGGCCAACCTGGCCTAGGAAGCCTGAGGGAAGTGTATACATTGCTCCGACACTCCCATCGTGCATCCCACCGGCCACTGCTTTCGCCTCCCCCGCCATCTCCATCTTGTTAGCTCCTTCATTCTCCACGCTCAGTGATCAATCAAATCAGGCCTCCATGCTCAGGCCTGAGCGCAGAACAGGACAGTCTGTTAAGGGATCAGGTGAAGCAAAGGAGCTTGTTAGATCCAGCTCTGGGGTCATCTTAGGCCACACCTAGCTGCGTGCCACCTCCAATTCTAGAAGAACTCCCCCGGGGCCAGCCTGAGGCCGCCATGTCCGCCTGGGGCCAGCTGTGCTCCACTCAGGGCTGGAAGCTGGCTGCTGCGCTCGTCTCCTCCTCCCCACAACTCCCTATGCCTGGGTCACCTGCCTCTTGCTGCCCCCCAACTCCCAACTCACTGTCCCTGTCTCCCTCAG
>101_Hag_M_M
GTAAGCCCCCCAATTCCTCCTGGCCTCACCCCCGTCCTGCCCCTAAGCTGCTCTGCCCTCAAATCAGTCCACTGAGACTCCTAAACTATTTTTTCAAAAATCCCTAGAGAAGAGGATTCTACTGCTATAAGAAAATATTAAGATCCAGCGATGAGAATCAGGCGATTCCTTTGGGGCTGTACCAGTGGCTGCAGGTTCAGCCCCAGCCCCGTTGTCCTCAGCTCTGTGAGACGGGAAAGCACTGCCACTCTCTCCCTGGAGGAGTCCACTAGGGGAACAGAGGTGTGCCTTGCCCCGACCCTGGACAGTTCTCCCCGGGGTGGAAAGGCT-CCTTTCC-ACAGAGTAGAGTGGAGCAGCCACATCAGCAAATGACACCTGCAAATCAAGGCGTGTTTTTATGAGGCTGCCACCAGAGTACCCTTGTCCCTTTCATAGGCTGTGGGGCTGACCAAGGAGTGGACCCGAGTGTGCCATTTGCCCCCC-GACCCACTCTCCACCCTCCACGTCTGGCCCTCTGCCCTGGGAAGCTGATCCTGTCCGCAGCCATCAGC-CCCCATCCCTAGCCTACGTTACCACTGGGAGCCCTGCAGGAAGTCAGAGCAAGGGAGGAGAGCCAGGCTGGTTGTTT-CTGTTAGCAGTGGGAGCCCTTTCAGGGTGCTGGCTTTCCTATATGAAGCTGCCTGTGCCCACAATTGGATGGGCATGCCTGCCAAGCTCTCTCTAGAGGAGTCTGTGAACCTATGAAAGGCCCCCTCACCCTGCCACCTTGGGGTGAAGGCTCCCACAGGTACCCAACCATGGCTTGGGCTGTATTAGTCTGGGATGGTGGATCCCTAGCTCCAGAATGTGGCCCCAGCTCTGCTGTCTCGGCCGTCCCTGCATTCCAGCCCTCACACTCCCTCTCTCATCCCCACTCATCTGCCTGCCGTCAGTCCCTCATCCCTGGCAGGCGGTGGCTGGCCTCTGTGGCCTCCTCCACTGTGCCTCTGCCTGGAGGCCATTCGTCTCCTTCCTCTCAGCAGGTGTGAAGGAGCCACCCCACCACAGCTGCCCTCAGCTGCCTCACCATGAGTCCAGGGCAGGATTTAGTCCACAGAGTGGCCAACCTGGCCTAGGAAGCCTGAGGGAAGTGTATGCATTGCTCCGACACTCCCATCGTGCATCCCACCGGCCACTGCTTTCGCCTCCCCCGCCATCTCCATCTTGTTAGCTCCTTCATTCTCCACGCTCAGTGATCAATCAAATCAGGCCTCCATGCTCAGGCCTGAGCGCAGAACAGGACAGTCTGTTAAGGGATCAGGTGAAGCAAAGGAGCTTGTTAGATCCAGCTCTGGGGTCATCTTAGGCCACGCCTAGCTGCGTGCCACCTCCAATTCTAGAAGAACTCCCCCGGGGCCAGCCTGAGGCCGCCATGTCCGCCTGGGGCCAGCTGTGCTCCACTCAGGGCTGGAAGCTGGCTGCTGCGCTCGTCTCCTCCTCCCCACAACTCCCTATGCCTGGGTCACCTGCCTCTTGCTGCCCCCCAACTCCCAACTCACTGTCCCTGTCTCCCTCAG
>147_Hag_M_M
GTAAGCCCCCCAATTCCTCCTGGCCTCACCCCCGTCCTGCCCCTAAGCTGCTCTGCCCTCAAATCAGTCCACTGAGACTCCTAAACTATTTTTTCAAAAATCCCTAGAGAAGAGGATTCTACTGCTATAAGAAAATATTAAGATCCAGCGATGAGAATCAGGCGATTCCTTTGGGGCTGTACCAGTGGCTGCAGGTTCAGCCCCAGCCCCGTTGTCCTCAGCTCTGTGAGACGGGAAAGCACTGCCACTCTCTCCCTGGAGGAGTCCACTAGGGGAACAGAGGTGTGCCTTGCCCCGACCCTGGACAGTTCTCCCCGGGGTGGAAAGGCT-CCTTTCC-ACAGAGTAGAGTGGAGCAGCCACATCAGCAAATGACACCTGCAAATCAAGGCGTGTTTTTATGAGGCTGCCACCAGAGTACCCTTGTCCCTTTCATAGGCTGTGGGGCTGACCAAGGAGTGGACCCGAGTGTGCCATTTGCCCCCC-GACCCACTCTCCACCCTCCACGTCTGGCCCTCTGCCCTGGGAAGCTGATCCTGTCCGCAGCCATCAGC-CCCCATCCCTAGCCTACGTTACCACTGGGAGCCCTGCAGGAAGTCAGAGCAAGGGAGGAGAGCCAGGCTGGTTGTTT-CTGTTAGCAGTGGGAGCCCTTTCAGGGTGCTGGCTTTCCTATATGAAGCTGCCTGTGCCCACAATTGGATGGGCATGCCTGCCAAGCTCTCTCTAGAGGAGTCTGTGAACCTATGAAAGGCCCCCTCACCCCGCCACCTTGGGGTGAAGGCTCCCACAGGTACCCAACCATGGCTTGGGCTGTATTAGTCTGGGATGGTGGATCCCTAGCTCCAGAATGTGGCCCCAGCTCTGCTGTCTCGGCCGTCCCTGCATTCCAGCCCTCACACTCCCTCTCTCATCCCCACTCATCTGCCTGCCGTCAGTCCCTCATCCCTGGCAGGCGGTGGCTGGCCTCTGTGGCCTCCTCCACTGTGCCTCTGCCTGGAGGCCATTCGTCTCCTTCCTCTCAGCAGGTGTGAAGGAGCCACCCCACCACAGCTGCCCTCAGCTGCCTCACCATGAGTCCAGGGCAGGATTTAGTCCACAGAGTGGCCAACCTGGCCTAGGAAGCCTGAGGGAAGTGTATGCATTGCTCCGACACTCCCATCGTGCATCCCACCGGCCACTGCTTTCGCCTCCCCCGCCATCTCCATCTTGTTAGCTCCTTCATTCTCCACGCCCAGTGATCAATCAAATCAGGCCTCCATGCTCAGGCCTGAGCGCAGAACAGGACAGTCTGTTAAGGGATCAGGTGAAGCAAAGGAGCTTGTTAGATCCAGCTCTGGGGTCATCTTAGGCCACGCCTAGCTGCGTGCCACCTCCAATTCTAGAAGAACTCCCCCGGGGCCAGCCTGAGGCCGCCATGTCCGCCTGGGGCCAGCTGTGCTCCACTCAGGGCTGGAAGCTGGCTGCTGCGCTCGTCTCCTCCTCCCCACAACTCCCTATGCCTGGGTCACCTGCCTCTTGCTGCCCCCCAACTCCCAACTCACTGTCCCTGTCTCCCTCAG
>149_Hag_M_M
GTAAGCCCCCCAATTCCTCCTGGCCTCACCCCCGTCCTGCCCCTAAGCTGCTCTGCCCTCAAATCAGTCCACTGAGACTCCTAAACTATTTTTTCAAAAATCCCTAGAGAACAGGTTTTTACCCCTATAAGAAAACATTAAGATCCAGCGATGAGAATCAGGCGATTCCTTTGGGGCTGTACCAGTGGCTGCAGGTTCAGCCCCAGCCCCGTTGTCCTCAGCTCTGTGAGACGGGAAAGCACTGCCACTCTCTCCCTGGAGGAGTCCACTAGGGGAACAGAGGTGTGCCTTGCCCCGACCCTGGACAGTTCTCCCCGGGGTGGAAAGGCT-CCTTTCC-ACAGAGTAGAGTGGAGCAGCCACATCAGCAAATGACACCTGCAAATCAAGGCGTGTTTTTATGAGGCTGCCACCAGAGTACCCTTGTCCCTTTCATAGGCTGTGGGGCTGACCAAGGAGTGGACCCGAGTGTGCCATTTGCCCCCC-GACCCACTCTCCACCCTCCACGTCTGGCCCTCTGCCCTGGGAAGCTGATCCTGTCCGCAGCCATCAGC-CCCCATCCCTAGCCTACGTTACCACTGGGAGCCCTGCAGGAAGTCAGAGCAAGGGAGGAGAGCCAGGCTGGTTGTTT-CTGTTAGCAGTGGGAGCCCTTTCAGGGTGCTGGCTTTCCTATATGAAGCTGCCTGTGCCCACAATTGGATGGGCATGCCTGCCAAGCTCTCTCTAGAGGAGTCTGTGAACCTATGAAAGGCCCCCTCACCCCGCCACCTTGGGGTGAAGGCTCCCACAGGTACCCAACCATGGCTTGGGCTGTATTAGTCTGGGATGGTGGATCCCTAGCTCCAGAATGTGGCCCCAGCTCTGCTGTCTCGGCCGTCCCTGCATTCCAGCCCTCACACTCCCTCTCTCATCCCCACTCATCTGCCTGCCGTCAGTCCCTCATCCCTGGCAGGCGGTGGCTGGCCTCTGTGGCCTCCCCCACAGTGCCTCTGCCTGGAGGCCATTCGTCTCCTTCCTCTCAGCAGGTGTGAAGGAGCCACCCCACCACAGCTGCCCTCAGCTGCCTCACCATGAGTCCAGGGCAGGATTTAGTCCACAGAGTGGCCAACCTGGCCTAGGAAGCCTGAGGGAAGTGTATGCATTGCTCCGACACTCCCATCGTGCATCCCACCGGCCACTGCTTTCGCCTCCCCCGCCATCTCCATCTTGTTAGCTCCTTCATTCTCCACGCCCAGTGATCAATCAAATCAGGCCTCCATGCTCAGGCCTGAGCGCAGAACAGGACAGTCTGTTAAGGGATCAGGTGAAGCAAAGGAGCTTGTTAGATCCAGCTCTGGGGTCATCTTAGGCCACGCCTAGCTGCGTGCCACCTCCAATTCTAGAAGAACTCCCCCGGGGCCAGCCTGAGGCCGCCATGTCCGCCTGGGGCCAGCTGTGCTCCACTCAGGGCTGGAAGCTGGCTGCTGGGCTCCTCTCCTCCTCCCCACAACTCCCTATGCCTGGGTCACCTGCCTCTTGCTGCCCCCCAACTCCCAACTCACTGTCCCTGTCTCCCTCAG
>2_Hag_F_M_1
GTAAGCCCCCCGATTCCTCCTGGCCTCACCCCCGTCCTGCCCCTAAGCTGCTCTGCCCTCAAATCAGTCCACTGAGACTCCTAAACTATTTTTTCAAAAATCCCTAGAGAAGAGGATTCTACTGCTATAAGAAAATATTAAGATCCAGCGATGAGAATCAGGCGATTCCTTTGGGGCTGTACCAGTGGCTGCAGGTTCAGCCCCAGCCCCGTTGTCCTCAGCTCTGTGAGACGGGAAAGCACTGCCACTCTCTCCCTGGAGGAGTCCACTAGGGGAACAGAGGTGTGCCTTGCCCCGACCCTGGACAGTTCTCCCCGGGGTGGAAAGGCT-CCTTTCC-ACAGAGTAGAGTGGAGCAGCCACATCAGCAAATGACACCTGCAAATCAAGGCGTGTTTTTATGAGGCTGCCACCAGAGTACCCTTGTCCCTTTCATAGGCTGTGGGGCTGACCAAGGAGTGGACCCGAGTGTGCCATTTGCCCCCC-GACCCACTCTCCACCCTCCACGTCTGGCCCTCTGCCCTGGGAAGCTGATCCTGTCCGCAGCCATCAGC-CCCCATCCCTAGCCTACGTTACCACTGGGAGCCCTGCAGGAAGTCAGAGCAAGGGAGGAGAGCCAGGCTGGTTGTTT-CTGTTAGCAGTGGGAGCCCTTTCAGGGTGCTGGCTTTCCTATATGAAGCTGCCTGTGCCCACAATTGGATGGGCATGCCTGCCAAGCTCTCTCTAGAGGAGTCTGTGAACCTATGAAAGGCCCCCTCACCCCGCCACCTTGGGGTGAAGGCTCCCACAGGTACCCAACCATGGCTTGGGCTGTATTAGTCTGGGATGGTGGATCCCTAGCTCCAGAATGTGGCCCCAGCTCTGCTGTCTCGGCCGTCCCTGCATTCCAGCCCTCACACTCCCTCTCTCATCCCCACTCATCTGCCTGCCGTCAGTCCCTCATCCCTGGCAGGCGGTGGCTGGCCTCTGTGGCCTCCTCCACTGTGCCTCTGCCTGGAGGCCATTCGTCTCCTTCCTCTCAGCAGGTGTGAAGGAGCCACCCCACCACAGCTGCCCTCAGCTGCCTCACCATGAGTCCAGGGCAGGATTTAGTCCACAGAGTGGCCAACCTGGCCTAGGAAGCCTGAGGGAAGTGTATGCATTGCTCCGACACTCCCATCGTGCATCCCACCGGCCACTGCTTTCGCCTCCCCCGCCATCTCCATCTTGTTAGCTCCTTCATTCTCCACGCTCAGTGATCAATCAAATCAGGCCTCCATGCTCAGGCCTGAGCGCAGAACAGGACAGTCTGTTAAGGGATCAGGTGAAGCAAAGGAGCTTGTTAGATCCAGCTCTGGGGTCATCTTAGGCCACGCCTAGCTGCGTGCCACCTCCAATTCTAGAAGAACTCCCCCGGGGCCAGCCTGAGGCCGCCATGTCCGCCTGGGGCCAGCTGTGCTCCACTCAGGGCTGGAAGCTGGCTGCTGCGCTCGTCTCCTCCTCCCCACAACTCCCTATGCCTGGGTCACCTGCCTCTTGCTGCCCCCCAACTCCCAACTCACTGTCCCTGTCTCCCTCAG
>2_Hag_F_M_2
GTAAGCCCCCCGATTCCTCCTGGCCTCACCCCCGTCCTGCCCCTAAGCTGCTCTGCCCTCAAATCAGTCCACTGAGACTCCTAAACTATTTTTTCAAAAATCCCTAGAGAAGAGGATTCTACTGCTATAAGAAAATATTAAGATCCAGCGATGAGAATCAGGCGATTCCTTTGGGGCTGTACCAGTGGCTGCAGGTTCAGCCCCAGCCCCGTTGTCCTCAGCTCTGTGAGACGGGAAAGCACTGCCACTCTCTCCCTGGAGGAGTCCACTAGGGGAACAGAGGTGTGCCTTGCCCCGACCCTGGACAGTTCTCCCCGGGGTGGAAAGGCTGCCTTTCCCACAGAGTAGAGTGGAGCAGCCACATCAGCAAATGACACCTGCAAATCAAGGCGTGTTTTTATGAGGCTGCCACCAGAGTACCCTTGTCCCTTTCATAGGCTGTGGGGCTGACCAAGGAGTGGACCCGAGTGTGCCATTTGCCCCCC-GACCCACTCTCCACCCTCCACGTCTGGCCCTCTGCCCTGGGAAGCTGATCCTGTCCGCAGCCATCAGC-CCCCATCCCTAGCCTACGTTACCACTGGGAGCCCTGCAGGAAGTCAGAGCAAGGGAGGAGAGCCAGGCTGGTTGTTT-CTGTTAGCAGTGGGAGCCCTTTCAGGGTGCTGGCTTTCCTATATGAAGCTGCCTGTGCCCACAATTGGATGGGCATGCCTGCCAAGCTCTCTCTAGAGGAGTCTGTGAACCTATGAAAGGCCCCCTCACCCCGCCACCTTGGGGTGAAGGCTCCCACAGGTACCCAGCCATGGCTTGGGCTGTATTAGTCTGGGATGGTGGATCCCTAGCTCCAGAATGTGGCCCCAGCTCTGCTGTCTCGGCCGTCCCTGCATTCCAGCCCTCACACTCCCTCTCTCATCCCCACTCATCTGCCTGCCATCAGTCCCTCATCCCTGGCAGGCGGTGGCTGGCCTCTATGGCCTCCTCCACTGTGCCTCTGCCTGGAGGCCATTCGTCTCCCTCCTCTCAGCAGGTGTGAAGGAGCCACCCCACCACAGCTGCCCTCAGCTGCCTCACCATGAGTCCAGGGCAGGATTTAGTCCACAGAGTGGCCAACCTGGCCTAGGAAGCCTGAGGGAAGTGTATGCATTGCTCCGACACTCCCATCGTGCATCCCACCGGCCACTGCTTTCGCCTCCCCCGCCATCTCCATCTTGTTAGCTCCTTCATTCTCCACGCCCAGTGATCAATCAAATGAGGCCTCCATGCTCAGGCCTGAGCGCAGAACAGGACAGTCTGTTAAGGGACCAGGTGAAGCAAAGGAGCTTGTTAGATCCAGCTCTGGGGTCATCTTAGGCCACGCCTAGCTGCGTGCCACCTCCAATTCTAGAAGAACTCCCCCGGGGCCAGCCTGACGCCGCCATGTCCGCCTGGGGCCAGCTGTGCTCCACTCAGGGCTGGAAGCTGGCTGCTGCGCTCGTCTCCTCCTCCCCACAACTCCCTATGCCTGGGTCACCTGCCTCTTGCTGCCCCCCAACTCCCAGCTCACTGTCCCTGTCTCCCTCAG
>62_Hag_F_M_1
GTAAGCCCCCCAATTCCTCCTGGCCTCACCCCCGTCCTGCCCCTAAGCTGCTCTGCCCTCAAATCAGTCCACTGAGACTCCTAAACTATTTTTTCAAAAATCCCTAGAGAAGAGGATTCTACTGCTATAAGAAAATATTAAGATCCAGCGATGAGAATCAGGCGATTCCTTTGGGGCTGTACCAGTGGCTGCAGGTTCAGCCCCAGCCCCGTTGTCCTCAGCTCTGTGAGACGGGAAAGCACTGCCACTCTCTCCCTGGAGGAGTCCACTAGGGGAACAGAGGTGTGCCTTGCCCCGACCCTGGACAGTTCTCCCCGGGGTGGAAAGGCT-CCTTTCC-ACAGAGTAGAGTGGAGCAGCCACATCAGCAAATGACACCTGCAAATCAAGGCGTGTTTTTATGAGGCTGCCACCAGAGTACCCTTGTCCCTTTCATAGGCTGTGGGGCTGACCAAGGAGTGGACCCGAGTGTGCCATTTGCCCCCC-GACCCACTCTCCACCCTCCACGTCTGGCCCTCTGCCCTGGGAAGCTGATCCTGTCCGCAGCCATCAGC-CCCCATCCCTAGCCTACGTTACCACTGGGAGCCCTGCAGGAAGTCAGAGCAAGGGAGGAGAGCCAGGCTGGTTGTTT-CTGTTAGCAGTGGGAGCCCTTTCAGGGTGCTGGCTTTCCTATATGAAGCTGCCTGTGCCCACAATTGGATGGGCATGCCTGCCAAGCTCTCTCTAGAGGAGTCTGTGAACCTATGAAAGGCCCCCTCACCCCGCCACCTTGGGGTGAAGGCTCCCACAGGTACCCAACCATGGCTTGGGCTGTATTAGTCTGGGATGGTGGATCCCTAGCTCCAGAATGTGGCCCCAGCTCTGCTGTCTCGGCCGTCCCTGCATTCCAGCCCTCACACTCCCTCTCTCATCCCCACTCATCTGCCTGCCGTCAGTCCCTCATCCCTGGCAGGCGGTGGCTGGCCTCTGTGGCCTCTTCCACTGTGCCTCTGCCTGGAGGCCATTCGTCTCCTTCCTCTCAGCAGGTGTGAAGGAGCCACCCCACCACAGCTGCCCTCAGCTGCCTCACCATGAGTCCAGGGCAGGATTTAGTCCACAGAGTGGCCAACCTGGCCTAGGAAGCCTGAGGGAAGTGTATGCATTGCTCCGACACTCCCATCGTGCATCCCACCGGCCACTGCTTTCGCCTCCCCCGCCATCTCCATCTTGTTAGCTCCTTCATTCTCCACGCCCAGTGATCAATCAAATCAGGCCTCCATGCTCAGGCCTGAGCGCAGAACAGGACAGTCTGTTAAGGGATCAGGTGAAGCAAAGGAGCTTGTTAGATCCAGCTCTGGGGTCATCTTAGGCCACGCCTAGCTGCGTGCCACCTCCAATTCTAGAAGAACTCCCCCGGGGCCAGCCTGAGGCCGCCATGTCCGCCTGGGGCCAGCTGTGCTCCACTCAGGGCTGGAAGCTGGCTGCTGCGCTCGTCTCCTCCTCCCCACAACTCCCTATGCCTGGGTCACCTGCCTCTTGCTGCCCCCCAACTCCCAGCTCACTGTCCCTGTCTCCCTCAG
>62_Hag_F_M_2
GTAAGCCCCCCAATTCCTCCTGGCCTCACCCCCGTCCTGCCCCTAAGCTGCTCTGCCCTCAAATCAGTCCACTGAGACTCCTAAACTATTTTTTCAAAAATCCCTAGAGAAGAGGATTCTACTGCTATAAGAAAATATTAAGATCCAGCGATGAGAATCAGGCGATTCCTTTGGGGCTGTACCAGTGGCTGCAGGTTCAGCCCCAGCCCCGTTGTCCTCAGCTCTGTGAGACGGGAAAGCACTGCCACTCTCTCCCTGGAGGAGTCCACTAGGGGAACAGAGGTGTGCCTTGCCCCGACCCTGGACAGTTCTCCCCGGGGTGGAAAGGCT-CCTTTCC-ACAGAGTAGAGTGGAGCAGCCACATCAGCAAATGACACCTGCAAATCAAGGCGTGTTTTTATGAGGCTGCCACCAGAGTACCCTTGTCCCTTTCATAGGCTGTGGGGCTGACCAAGGAGTGGACCCGAGTGTGCCATTTGCCCCCC-GACCCACTCTCCACCCTCCACGTCTGGCCCTCTGCCCTGGGAAGCTGATCCTGTCCGCAGCCATCAGC-CCCCATCCCTAGCCTACGTTACCACTGGGAGCCCTGCAGGAAGTCAGAGCAAGGGAGGAGAGCCAGGCTGGTTGTTT-CTGTTAGCAGTGGGAGCCCTTTCAGGGTGCTGGCTTTCTTATATGAAGCTGCCTGTGCCCACAATTGGATGGGCATGCCTGCCAAGCTCTCTCTAGAGGAGTCTGTGAACCTATGAAAGGCCCCCTCACCCCGCCACCTTGGGGTGAAGGCTCCCACAGGTACCCAACCATGGCTTGGGCTGTATTAGTCTGGGATGGTGGATCCCTAGCTCCAGAATGTGGCCCCAGCTCTGCTGTCTCGGCCGTCCCTGCATTCCAGCCCTCACACTCCCTCTCTCATCCCCACTCATCTGCCTGCCGTCAGTCCCTCATCCCTGGCAGGCGGTGGCTGGCCTCTGTGGCCTCTTCCACTGTGCCTCTGCCTGGAGGCCATTCGTCTCCTTCCTCTCAGCAGGTGTGAAGGAGCCACCCCACCACAGCTGCCCTCAGCTGCCTCACCATGAGTCCAGGGCAGGATTTAGTCCACAGAGTGGCCAACCTGGCCTAGGAAGCCTGAGGGAAGTGTATGCATTGCTCCGACACTCCCATCGTGCATCCCACCGGCCACTGCTTTCGCCTCCCCCGCCATCTCCATCTTGTTAGCTCCTTCATTCTCCACGCCCAGTGATCAATCAAATCAGGCCTCCATGCTCAGGCCTGAGCGCAGAACAGGACAGTCTGTTAAGGGATCAGGTGAAGCAAAGGAGCTTGTTAGATCCAGCTCTGGGGTCATCTTAGGCCACGCCTAGCTGCGTGCCACCTCCAATTCTAGAAGAACTCCCCCGGGGCCAGCCTGAGGCCGCCATGTCCGCCTGGGGCCAGCTGTGCTCCACTCAGGGCTGGAAGCTGGCTGCTGCGCTCGTCTCCTCCTCCCCACAACTCCCTATGCCTGGGTCACCTGCCTCTTGCTGCCCCCCAACTCCCAGCTCACTGTCCCTGTCTCCCTCAG
>69_Hag_F_M_1
GTAAGCCCCCCAATTCCTCCTGGCCTCACCCCCGTCCTGCCCCTAAGCTGCTCTGCCCTCAAATCAGTCCACTGAGACTCCTAAACTATTTTTTCAAAAATCCCTAGAGAAGAGGATTCTACTGCTATAAGAAAATATTAAGATCCAGCGATGAGAATCAGGCGATTCCTTTGGGGCTGTACCAGTGGCTGCAGGTTCAGCCCCAGCCCCGTTGTCCTCAGCTCTGTGAGACGGGAAAGCACTGCCACTCTCTCCCTGGAGGAGTCCACTAGGGGAACAGAGGTGTGCCTTGCCCCGACCCTGGACAGTTCTCCCCGGGGTGGAAAGGCT-CCTTTCC-ACAGAGTAGAGTGGAGCAGCCACATCAGCAAATGACACCTGCAAATCAAGGCGTGTTTTTATGAGGCTGCCACCAGAGTACCCTTGTCCCTTTCATAGGCTGTGGGGCTGACCAAGGAGTGGACCCGAGTGTGCCATTTGCCCCCC-GACCCACTCTCCACCCTCCACGTCTGGCCCTCTGCCCTGGGAAGCTGATCCTGTCCGCAGCCATCAGC-CCCCATCCCTAGCCTACGTTACCACTGGGAGCCCTGCAGGAAGTCAGAGCAAGGGAGGAGAGCCAGGCTGGTTGTTT-CTGTTAGCAGTGGGAGCCCTTTCAGGGTGCTGGCTTTCCTATATGAAGCTGCCTGTGCCCACAATTGGATGGGCATGCCTGCCAAGCTCTCTCTAGAGGAGTCTGTGAACCTATGAAAGGCCCCCTCACCCCGCCACCTTGGGGTGAAGGCTCCCACAGGTACCCAACCATGGCTTGGGCTGTATTAGTCTGGGATGGTGGATCCCTAGCTCCAGAATGTGGCCCCAGCTCTGCTGTCTCGGCCGTCCCTGCATTCCAGCCCTCACACTCCCTCTCTCATCCCCACTCATCTGCCTGCCGTCAGTCCCTCATCCCTGGCAGGCGGTGGCTGGCCTCTGTGGCCTCCTCCACTGTGCCTCTGCCTGGAGGCCATTCGTCTCCTTCCTCTCAGCAGGTGTGAAGGAGCCACCCCACCACAGCTGCCCTCAGCTGCCTCACCATGAGTCCAGGGCAGGATTTAGTCCACAGAGTGGCCAACCTGGCCTAGGAAGCCTGAGGGAAGTGTATGCATTGCTCCGACACTCCCATCGTGCATCCCACCGGCCACTGCTTTCGCCTCCCCCGCCATCTCCATCTTGTTAGCTCCTTCATTCTCCACGCTCAGTGATCAATCAAATCAGGCCTCCATGCTCAGGCCTGAGCGCAGAACAGGACAGTCTGTTAAGGGATCAGGTGAAGCAAAGGAGCTTGTTAGATCCAGCTCTGGGGTCATCTTAGGCCACGCCTAGCTGCGTGCCACCTCCAATTCTAGAAGAACTCCCCCGGGGCCAGCCTGAGGCCGCCATGTCCGCCTGGGGCCAGCTGTGCTCCACTCAGGGCTGGAAGCTGGCTGCTGCGCTCGTCTCCTCCTCCCCACAACTCCCTATGCCTGGGTCACCTGCCTCTTGCTGCCCCCCAACTCCCAGCTCACTGTCCCTGTCTCCCTCAG
>69_Hag_F_M_2
GTAAGCCCCCCAATTCCTCCTGGCCTCACCCCCGTCCTGCCCCTAAGCTGCTCTGCCCTCAAATCAGTCCACTGAGACTCCTAAACTATTTTTTCAAAAATCCCTAGAGAAGAGGATTCTACTGCTATAAGAAAATATTAAGATCCAGCGATGAGAATCAGGCGATTCCTTTGGGGCTGTACCAGTGGCTGCAGGTTCAGCCCCAGCCCCGTTGTCCTCAGCTCTGTGAGACGGGAAAGCACCGCCACTCTCTCCCTGGAGGAGTCCACTAGGGGAACAGAGGTGTGCCTTGCCCCGACCCTGGACAGTTCTCCCCGGGGTGGAAAGGCT-CCTTTCC-ACAGAGTAGAGTGGAGCAGCCACATCAGCAAATGACACCTGCAAATCAAGGCGTGTTTTTATGAGGCTGCCACCAGAGTACCCTTGTCCCTTTCATAGGCTGTGGGGCTGACCAAGGAGTGGACCCGAGTGTGCCATTTGCCCCCC-GACCCACTCTCCACCCTCCACGTCTGGCCCTCTGCCCTGGGAAGCTGATCCTGTCCGCAGCCATCAGC-CCCCATCCCTAGCCTACGTTACCACTGGGAGCCCTGCAGGAAGTCAGAGCAAGGGAGGAGAGCCAGGCTGGTTGTTT-CTGTTAGCAGTGGGAGCCCTTTCAGGGTGCTGGCTTTCCTATATGAAGCTGCCTGTGCCCACAATTGGATGGGCATGCCTGCCAAGCTCTCTCTAGAGGAGTCTGTGAACCTATGAAAGGCCCCCTCACCCTGCCACCTTGGGGTGAAGGCTCCCACAGGTACCCAACCATGGCTTGGGCTGTATTAGTCTGGGATGGTGGATCCCTAGCTCCAGAATGTGGCCCCAGCTCTGCTGTCTCGGCCGTCCCTGCATTCCAGCCCTCACACTCCCTCTCTCATCCCCACTCATCTGCCTGCCGTCAGTCCCTCATCCCTGGCAGGCGGTGGCTGGCCTCTGTGGCCTCCTCCACTGTGCCTCTGCCTGGAGGCCATTCGTCTCCTTCCTCTCAGCAGGTGTGAAGGAGCCACCCCACCACAGCTGCCCTCAGCTGCCTCACCATGAGTCCAGGGCAGGATTTAGTCCACAGAGTGGCCAACCTGGCCTAGGAAGCCTGAGGGAAGTGTATGCATTGCTCCGACACTCCCATCGTGCATCCCACCGGCCACTGCTTTCGCCTCCCCCGCCATCTCCATCTTGTTAGCTCCTTCATTCTCCACGCTCAGTGATCAATCAAATCAGGCCTCCATGCTCAGGCCTGAGCGCAGAACAGGACAGTCTGTTAAGGGATCAGGTGAAGCAAAGGAGCTTGTTAGATCCAGCTCTGGGGTCATCTTAGGCCACGCCTAGCTGCGTGCCACCTCCAATTCTAGAAGAACTCCCCCGGGGCCAGCCTGAGGCCGCCATGTCCGCCTGGGGCCAGCTGTGCTCCACTCAGGGCTGGAAGCTGGCTGCTGCGCTCGTCTCCTCCTCCCCACAACTCCCTATGCCTGGGTCACCTGCCTCTTGCTGCCCCCCAACTCCCAGCTCACTGTCCCTGTCTCCCTCAG
>73_Hag_F_M_1
GTAAGCCCCCCAATTCCTCCTGGCCTCACCCCCGTCCTGCCCCTAAGCTGCTCTGCCCTCAAATCAGTCCACTGAGACTCCTAAACTATTTTTTCAAAAATCCCTAGAGAAGAGGATTCTACTGCTATAAGAAAATATTAAGATCCAGCGATGAGAATCAGGCGATTCCTTTGGGGCTGTACCAGTGGCTGCAGGTTCAGCCCCAGCCCCGTTGTCCTCAGCTCTGTGAGACGGGAAAGCACTGCCACTCTCTCCCTGGAGGAGTCCACTAGGGGAACAGAGGTGTGCCTTGCCCCGACCCTGGACAGTTCTCCCCGGGGTGGAAAGGCT-CCTTTCC-ACAGAGTAGAGTGGAGCAGCCACATCAGCAAATGACACCTGCAAATCAAGGCGTGTTTTTATGAGGCTGCCACCAGAGTACCCTTGTCCCTTTCATAGGCTGTGGGGCTGACCAAGGAGTGGACCCGAGTGTGCCATTTGCCCCCC-GACCCACTCTCCACCCTCCACGTCTGGCCCTCTGCCCTGGGAAGCTGATCCTGTCCGCAGCCATCAGC-CCCCATCCCTAGCCTACGTTACCACTGGGAGCCCTGCAGGAAGTCAGAGCAAGGGAGGAGAGCCAGGCTGGTTGTTT-CTGTTAGCAGTGGGAGCCCTTTCAGGGTGCTGGCTTTCCTATATGAAGCTGCCTGTGCCCACAATTGGATGGGCATGCCTGCCAAGCTCTCTCTAGAGGAGTCTGTGAACCTATGAAAGGCCCCCTCACCCCGCCACCTTGGGGTGAAGGCTCCCACAGGTACCCAACCATGGCTTGGGCTGTATTAGTCTGGGATGGTGGATCCCTAGCTCCAGAATGTGGCCCCAGCTCTGCTGTCTCGGCCGTCCCTGCATTCCAGCCCTCACACTCCCTCTCTCATCCCCACTCATCTGCCTGCCGTCAGTCCCTCATCCCTGGCAGGCGGTGGCTGGCCTCTGTGGCCTCCTCCACTGTGCCTCTGCCTGGAGGCCATTCGTCTCCTTCCTCTCAGCAGGTGTGAAGGAGCCACCCCACCACAGCTGCCCTCAGCTGCCTCACCATGAGTCCAGGGCAGGATTTAGTCCACAGAGTGGCCAACCTGGCCTAGGAAGCCTGAGGGAAGTGTATGCATTGCTCCGACACTCCCATCGTGCATCCCACCGGCCACTGCTTTCGCCTCCCCCGCCATCTCCATCTTGTTAGCTCCTTCATTCTCCACGCTCAGTGATCAATCAAATCAGGCCTCCATGCTCAGGCCTGAGCGCAGAACAGGACAGTCTGTTAAGGGATCAGGTGAAGCAAAGGAGCTTGTTAGATCCAGCTCTGGGGTCATCTTAGGCCACGCCTAGCTGCGTGCCACCTCCAATTCTAGAAGAACTCCCCCGGGGCCAGCCTGAGGCCGCCATGTCCGCCTGGGGCCAGCTGTGCTCCACTCAGGGCTGGAAGCTGGCTGCTGCGCTCGTCTCCTCCTCCCCACAACTCCCTATGCCTGGGTCACCTGCCTCTTGCTGCCCCCCAACTCCCAGCTCACTGTCCCTGTCTCCCTCAG
>73_Hag_F_M_2
GTAAGCCCCCCAATTCCTCCTGGCCTCACCCCCGTCCTGCCCCTAAGCTGCTCTGCCCTCAAATCAGTCCACTGAGACTCCTAAACTATTTTTTCAAAAATCCCTAGAGAAGAGGATTCTACTGCTATAAGAAAATATTAAGATCCAGCGATGAGAATCAGGCGATTCCTTTGGGGCTGTACCAGTGGCTGCAGGTTCAGCCCCAGCCCCGTTGTCCTCAGCTCTGTGAGACGGGAAAGCACTGCCACTCTCTCCCTGGAGGAGTCCACTAGGGGAACAGAGGTGTGCCTTGCCCCGACCCTGGACAGTTCTCCCCGGGGTGGAAAGGCT-CCTTTCC-ACAGAGTAGAGTGGAGCAGCCACATCAGCAAATGACACCTGCAAATCAAGGCGTGTTTTTATGAGGCTGCCACCAGAGTACCCTTGTCCCTTTCATAGGCTGTGGGGCTGACCAAGGAGTGGACCCGAGTGTGCCATTTGCCCCCC-GACCCACTCTCCACCCTCCACGTCTGGCCCTCTGCCCTGGGAAGCTGATCCTGTCCGCAGCCATCAGC-CCCCATCCCTAGCCTACGTTACCACTGGGAGCCCTGCAGGAAGTCAGAGCAAGGGAGGAGAGCCAGGCTGGTTGTTT-CTGTTAGCAGTGGGAGCCCTTTCAGGGTGCTGGCTTTCCTATATGAAGCTGCCTGTGCCCACAATTGGATGGGCATGCCTGCCAAGCTCTCTCTAGAGGAGTCTGTGAACCTATGAAAGGCCCCCTCACCCCGCCACCTTGGGGTGAAGGCTCCCACAGGTACCCAACCATGGCTTGGGCTGTATTAGTCTGGGATGGTGGATCCCTAGCTCCAGAATGTGGCCCCAGCTCTGCTGTCTCGGCCGTCCCTGCATTCCAGCCCTCACACTCCCTCTCTCATCCCCACTCATCTGCCTGCCGTCAGTCCCTCATCCCTGGCAGGCGGTGGCTGGCCTCTGTGGCCTCCTCCACTGTGCCTCTGCCTGGAGGCCATTCGTCTCCTTCCTCTCAGCAGGTGTGAAGGAGCCACCCCACCACAGCTGCCCTCAGCTGCCTCACCATGAGTCCAGGGCAGGATTTAGTCCACAGAGTGGCCAACCTGGCCTAGGAAGCCTGAGGGAAGTGTATGCATTGCTCCGACACTCCCATCGTGCATCCCACCGGCCACTGCTTTCGCCTCCCCCGCCATCTCCATCTTGTTAGCTCCTTCATTCTCCACGCTCAGTGATCAATCAAATCAGGCCTCCATGCTCAGGCCTGAGCGCAGAACAGGACAGTCTGTTAAGGGATCAGGTGAAGCAAAGGAGCTTGTTAGATCCAGCTCTGGGGTCATCTTAGGCCACGCCTAGCTGCGTGCCACCTCCAATTCTAGAAGAACTCCCCCGGGGCCAGCCTGAGGCCGCCATGTCCGCCTGGGGCCAGCTGTGCTCCACTCAGGGCTGGAAGCTGGCTGCTGCGCTCGTCTCCTCCTCCCCACAACTCCCTATGCCTGGGTCACCTGCCTCTTGCTGCCCCCCAACTCCCAGCTCACTGTCCCTGTCTCCCTCAG
>92_Hag_F_M_1
GTAAGCCCCCCAATTCCTCCTGGCCTCACCCCCGTCCTGCCCCTAAGCTGCTCTGCCCTCAAATCAGTCCACTGAGACTCCTAAACTATTTTTTCAAAGATCCCTAGAGAAGAGGATTCTACTGCTATAAGAAAATATTAAGATCCAGCGATGAGAATCAGGCGATTCCTTTGGGGCTGTACCAGTGGCTGCAGGTTCAGCCCCAGCCCCGTTGTCCTCAGCTCTGTGAGACGGGAAAGCACTGCCACTCTCTCCCTGGAGGAGTCCACTAGGGGAACAGAGGTGTGCCTTGCCCCGACCCTGGACAGTTCTCCCCGGGGTGGAAAGGCTGCCTTTCCCACAGAGTAGAGTGGAGCAGCCACATCAGCAAATGACACCTGCAAATCAAGGCGTGTTTTTATGAGGTTGCCACCAGAGTACCCTTGTCCCTTTCATAGGCTGTGGGGCTGACCAAGGAGTGGACCCGAGTGTGCCATTTGCCCCCC-GACCCACTCTCCACCCTCCACGTCTGGCCCTCTGCCCTGGGAAGCTGATCCTGTCCGCAGCCATCAGC-CCCCATCCCTAGCCTACGTTACCACTGGGAGCCCTGCAGGAAGTCAGAGCAAGGGAGGAGAGCCAGGCTGGTTGTTT-CTGTTAGCAGTGGGAGCCCTTTCAGGGTGCTGGCTTTCCTATATGAAGCTGCCTGTGCCCACAATTGGATGGGCATGCCTGCCAAGCTCTCTCTAGAGGAGTCTGTGAACCTATGAAAGGCCCCCTCACCCCGCCACCTTGGGGTGAAGGCTCCCACAGGTACCCAACCATGGCTTGGGCTGTATTAGTCTGGGATGGTGGATCCCTAGCTCCAGAATGTGGCCCCAGCTCTGCTGTCTCGGCCGTCCCTGCATTCCAGCCCTCACACTCCCTCTCTCATCCCCACTCATCTGCCTGCCGTCAGTCCCTCATCCCTGGCAGGCGGTGGCTGGCCTCTGTGGCCTCCTCCACTGTGCCTCTGCCTGGAGGCCATTCGTCTCCTTCCTCTCAGCAGGTGTGAAGGAGCCACCCCACCACAGCTGCCCTCAGCTGCCTCACCATGAGTCCAGGGCAGGATTTAGTCCACAGAGTGGCCAACCTGGCCTAGGAAGCCTGAGGGAAGTGTATGCATTGCTCCGACACTCCCATCGTGCATCCCACCGGCCACTGCTTTCGCCTCCCCCGCCACCTCCATCTTGTTAGCTCCTTCATTCTCCACGCTCAGTGATCAATCAAATCAGGCCTCCATGCTCAGGCCTGAGCGCAGAACAGGACAGTCTGTTAAGGGATCAGGTGAAGCAAAGGAGCTTGTTAGATCCAGCTCTGGGGTCATCTTAGGCCACGCCTAGCTGCGTGCCACCTCCAATTCTAGAAGAACTCCCCCGGGGCCAGCCTGAGGCCGCCATGTCCGCCTGGGGCCAGCTGTGCTCCACTCAGGGCTGGAAGCTGGCTGCTGCGCTCGTCTCCTCCTCCCCACAACTCCCTATGCCTGGGTCACCTGCCTCTTGCTGCCCCCCAACTCCCAACTCACTGTCCCTGTCTCCCTCAG
>92_Hag_F_M_2
GTAAGCCCCCCAATTCCTCCTGGCCTCACCCCCGTCCTGCCCCTAAGCTGCTCTGCCCTCAAATCAGTCCACTGAGACTCCTAAACTATTTTTTCAAAGATCCCTAGAGAAGAGGATTCTACTGCTATAAGAAAATATTAAGATCCAGCGATGAGAATCAGGCGATTCCTTTGGGGCTGTACCAGTGGCTGCAGGTTCAGCCCCAGCCCCGTTGTCCTCAGCTCTGTGAGACGGGAAAGCACTGCCACTCTCTCCCTGGAGGAGTCCACTAGGGGAACAGAGGTGTGCCTTGCCCCGACCCTGGACAGTTCTCCCCGGGGTGGAAAGGCTGCCTTTCCCACAGAGTAGAGTGGAGCAGCCACATCAGCAAATGACACCTGCAAATCAAGGCGTGTTTTTATGAGGTTGCCACCAGAGTACCCTTGTCCCTTTCATAGGCTGTGGGGCTGACCAAGGAGTGGACCCGAGTGTGCCATTTGCCCCCC-GACCCACTCTCCACCCTCCACGTCTGGCCCTCTGCCCTGGGAAGCTGATCCTGTCCGCAGCCATCAGC-CCCCATCCCTAGCCTACGTTACCACTGGGAGCCCTGCAGGAAGTCAGAGCAAGGGAGGAGAGCCAGGCTGGTTGTTT-CTGTTAGCAGTGGGAGCCCTTTCAGGGTGCTGGCTTTCCTATATGAAGCTGCCTGTGCCCACAATTGGATGGGCATGCCTGCCAAGCTCTCTCTAGAGGAGTCTGTGAACCTATGAAAGGCCCCCTCACCCCGCCACCTTGGGGTGAAGGCTCCCACAGGTACCCAACCATGGCTTGGGCTGTATTAGTCTGGGATGGTGGATCCCTAGCTCCAGAATGTGGCCCCAGCTCTGCTGTCTCGGCCGTCCCTGCATTCCAGCCCTCACACTCCCTCTCTCATCCCCACTCATCTGCCTGCCGTCAGTCCCTCATCCCTGGCAGGCGGTGGCTGGCCTCTGTGGCCTCCTCCACTGTGCCTCTGCCTGGAGGCCATTCGTCTCCTTCCTCTCAGCAGGTGTGAAGGAGCCACCCCACCACAGCTGCCCTCAGCTGCCTCACCATGAGTCCAGGGCAGGATTTAGTCCACAGAGTGGCCAACCTGGCCTAGGAAGCCTGAGGGAAGTGTATGCATTGCTCCGACACTCCCATCGTGCATCCCACCGGCCACTGCTTTCGCCTCCCCCGCCACCTCCATCTTGTTAGCTCCTTCATTCTCCACGCTCAGTGATCAATCAAATCAGGCCTCCATGCTCAGGCCTGAGCGCAGAACAGGACAGTCTGTTAAGGGATCAGGTGAAGCAAAGGAGCTTGTTAGATCCAGCTCTGGGGTCATCTTAGGCCACGCCTAGCTGCGTGCCACCTCCAATTCTAGAAGAACTCCCCCGGGGCCAGCCTGAGGCCGCCATGTCCGCCTGGGGCCAGCTGTGCTCCACTCAGGGCTGGAAGCTGGCTGCTGCGCTCGTCTCCTCCTCCCCACAACTCCCTATGCCTGGGTCACCTGCCTCTTGCTGCCCCCCAACTCCCAACTCACTGTCCCTGTCTCCCTCAG
>99_Hag_F_M_1
GTAAGCCCCCCAATTCCTCCTGGCCTCACCCCCGTCCTGCCCCTAAGCTGCTCTGCCCTCAAATCAGTCCACTGAGACTCCTAAACTATTTTTTCAAAAATCCCTAGAGAAGAGGATTCTACTGCTATAAGAAAATATTAAGATCCAGCGATGAGAATCAGGCGATTCCTTTGGGGCTGTACCAGTGGCTGCAGGTTCAGCCCCAGCCCCGTTGTCCTCAGCTCTGTGAGACGGGAAAGCACTGCCACTCTCTCCCTGGAGGAGTCCACTAGGGGAACAGAGGTGTGCCTTGCCCCGACCCTGGACAGTTCTCCCCGGGGTGGAAAGGCT-CCTTTC-CACAGAGTAGAGTGGAGCAGCCACATCAGCAAATGACACCTGCAAATCAAGGCGTGTTTTTATGAGGCTGCCACCAGAGTACCCTTGTCCCTTTCATAGGCTGTGGGGCTGACCAAGGAGTGGACCCGAGTGTGCCATTTGCCCCCC-GACCCACTCTCCACCCTCCACGTCTGGCCCTCTGCCCTGGGAAGCTGATCCTGTCCGCAGCCATCAGC-CCCCATCCCTAGCCTACGTTACCACTGGGAGCCCTGCAGGAAGTCAGAGCAAGGGAGGAGAGCCAGGCTGGTTGTTT-CTGTTAGCAGTGGGAGCCCTTTCAGGGTGCTGGCTTTCCTATATGAAGCTGCCTGTGCCCACAATTGGATGGGCATGCCTGCCAAGCTCTCTCTAGAGGAGTCTGTGAACCTATGAAAGGCCCCCTCACCCCGCCACCTTGGGGTGAAGGCTCCCACAGGTACCCAACCATGGCTTGGGCTGTATTAGTCTGGGATGGTGGATCCCTAGCTCCAGAATGTGGCCCCAGCTCTGCTGTCTCGGCCGTCCCTGCATTCCAGCCCTCACACTCCCTCTCTCATCCCCACTCATCTGCCTGCCGTCAGTCCCTCATCCCTGGCAGGCGGTGGCTGGCCTCTGTGGCCTCCCCCACTGTGCCTCTGCCTGGAGGCCATTCGTCTCCTTCCTCTCAGCAGGTGTGAAGGAGCCACCCCACCACAGCTGCCCTCAGCTGCCTCACCATGAGTCCAGGGCAGGATTTAGTCCACAGAGTGGCCAACCTGGCCTAGGAAGCCTGAGGGAAGTGTATGCATTGCTCCGACACTCCCATCGTGCATCCCACCGGCCACTGCTTTCGCCTCCCCCGCCATCTCCATCTTGTTAGCTCCTTCATTCTCCACGCTCAGTGATCAATCAAATCAGGCCTCCATGCTCAGGCCTGAGCGCAGAACAGGACAGTCTGTTAAGGGATCAGGTGAAGCAAAGGAGCTTGTTAGATCCAGCTCTGGGGTCATCTTAGGCCACGCCTAGCTGCGTGCCACCTCCAATTCTAGAAGAACTCCCCCGGGGCCAGCCTGAGGCCGCCATGTCCGCCTGGGGCCAGCTGTGCTCCACTCAGGGCTGGAAGCTGGCTGCTGCGCTCGTCTCCTCCTCCCCACAACTCCCTATGCCTGGGTCACCTGCCTCTTGCTGCCCCCCAACTCCCAACTCACTGTCCCTGTCTCCCTCAG
>99_Hag_F_M_2
GTAAGCCCCCCAATTCCTCCTGGCCTCACCCCCGTCCTGCCCCTAAGCTGCTCTGCCCTCAAATCAGTCCACTGAGACTCCTAAACTATTTTTTCAAAAATCCCTAGAGAAGAGGATTCTACTGCTATAAGAAAATATTAAGATCCAGCGATGAGAATCAGGCGATTCCTTTGGGGCTGTACCAGTGGCTGCAGGTTCAGCCCCAGCCCCGTTGTCCTCAGCTCTGTGAGACGGGAAAGCACTGCCACTCTCTCCCTGGAGGAGTCCACTAGGGGAACAGAGGTGTGCCTTGCCCCGACCCTGGACAGTTCTCCCCGGGGTGGAAAGGCT-CCTTTC-CACAGAGTAGAGTGGAGCAGCCACATCAGCAAATGACACCTGCAAATCAAGGCGTGTTTTTATGAGGCTGCCACCAGAGTACCCTTGTCCCTTTCATAGGCTGTGGGGCTGACCAAGGAGTGGACCCGAGTGTGCCATTTGCCCCCC-GACCCACTCTCCACCCTCCACGTCTGGCCCTCTGCCCTGGGAAGCTGATCCTGTCCGCAGCCATCAGC-CCCCATCCCTAGCCTACGTTACCACTGGGAGCCCTGCAGGAAGTCAGAGCAAGGGAGGAGAGCCAGGCTGGTTGTTT-CTGTTAGCAGTGGGAGCCCTTTCAGGGTGCTGGCTTTCCTATATGAAGCTGCCTGTGCCCACAATTGGATGGGCATGCCTGCCAAGCTCTCTCTAGAGGAGTCTGTGAACCTATGAAAGGCCCCCTCACCCTGCCACCTTGGGGTGAAGGCTCCCACAGGTACCCAACCATGGCTTGGGCTGTATTAGTCTGGGATGGTGGATCCCTAGCTCCAGAATGTGGCCCCAGCTCTGCTGTCTCGGCCGTCCCTGCATTCCAGCCCTCACACTCCCTCTCTCATCCCCACTCATCTGCCTGCCGTCAGTCCCTCATCCCTGGCAGGCGGTGGCTGGCCTCTGTGGCCTCCCCAACTGTGCCTCTGCCTGGAGGCCATTCGTCTCCTTCCTCTCAGCAGGTGTGAAGGAGCCACCCCACCACAGCTGCCCTCAGCTGCCTCACCATGAGTCCAGGGCAGGATTTAGTCCACAGAGTGGCCAACCTGGCCTAGGAAGCCTGAGGGAAGTGTATGCATTGCTCCGACACTCCCATCGTGCATCCCACCGGCCACTGCTTTCGCCTCCCCCGCCATCTCCATCTTGTTAGCTCCTTCATTCTCCACGCTCAGTGATCAATCAAATCAGGCCTCCATGCTCAGGCCTGAGCGCAGAACAGGACAGTCTGTTAAGGGATCAGGTGAAGCAAAGGAGCTTGTTAGATCCAGCTCTGGGGTCATCTTAGGCCACGCCTAGCTGCGTGCCACCTCCAATTCTAGAAGAACTCCCCCGGGGCCAGCCTGAGGCCGCCATGTCCGCCTGGGGCCAGCTGTGCTCCACTCAGGGCTGGAAGCTGGCTGCTGCGCTCGTCTCCTCCTCCCCACAACTCCCTATGCCTGGGTCACCTGCCTCTTGCTGCCCCCCAACTCCCAACTCACTGTCCCTGTCTCCCTCAG
>102_Hag_F_M_1
GTAAGCCCCCCAATTCCTCCTGGCCTCACCCCCGTCCTGCCCCTAAGCTGCTCTGCCCTCAAATCAGTCCACTGAGACTCCTAAACTATTTTTTCAAAAATCCCTAGAGAAGAGGATTCTACTGCTATAAGAAAATATTAAGATCCAGCGATGAGAATCAGGCGATTCCTTTGGGGCTGTACCAGTGGCTGCAGGTTCAGCCCCAGCCCCGTTGTCCTCAGCTCTGTGAGACGGGAAAGCACTGCCACTCTCTCCCTGGAGGAGTCCACTAGGGGAACAGAGGTGTGCCTTGCCCCGACCCTGGACAGTTCTCCCCGGGGTGGAAAGGCT-CCTTTC-CACAGAGTAGAGTGGAGCAGCCACATCAGCAAATGACACCTGCAAATCAAGGCGTGTTTTTATGAGGCTGCCACCAGAGTACCCTTGTCCCTTTCATAGGCTGTGGGGCTGACCAAGGAGTGGACCCGAGTGTGCCATTTGCCCCCC-GACCCACTCTCCACCCTCCACGTCTGGCCCTCTGCCCTGGGAAGCTGATCCTGTCCGCAGCCATC-----------CCTAGCCTACGTTACCACTGGGAGCCCTGCAGGAAGTCAGAGCAAGGGAGGAGAGCCAGGCTGGTTGTTT-CTGTTAGCAGTGGGAGCCCTTTCAGGGTGCTGGCTTTCCTATATGAAGCTGCCTGTGCCCACAATTGGATGGGCATGCCTGCCAAGCTCTCTCTAGAGGAGTCTGTGAACCTATGAAAGGCCCCCTCACCCTGCCACCTTGGGGTGAAGGCTCCCACAGGTACCCAACCATGGCTTGGGCTGTATTAGTCTGGGATGGTGGATCCCTAGCTCCAGAATGTGGCCCCAGCTCTGCTGTCTCGGCCGTCCCTGCATTCCAGCCCTCACACTCCCTCTCTCATCCCCACTCATCTGCCTGCCGTCAGTCCCTCATCCCTGGCAGGCGGTGGCTGGCCTCTGTGGCCTCCTCCACTGTGCCTCTGCCTGGAGGCCATTCGTCTCCTTCCTCTCAGCAGGTGTGAAGGAGCCACCCCACCACAGCTGCCCTCAGCTGCCTCACCATGAGTCCAGGGCAGGATTTAGTCCACAGAGTGGCCAACCTGGCCTAGGAAGCCTGAGGGAAGTGTATGCATTGCTCCGACACTCCCATCGTGCATCCCACCGGCCACTGCTTTCGCCTCCCCCGCCATCTCCATCTTGTTAGCTCCTTCATTCTCCACGCTCAGTGATCAATCAAATCAGGCCTCCATGCTCAGGCCTGAGCGCAGAACAGGACAGTCTGTTAAGGGATCAGGTGAAGCAAAGGAGCTTGTTAGATCCAGCTCTGGGGTCATCTTAGGCCACGCCTAGCTGCGTGCCACCTCCAATTCTAGAAGAACTCCCCCGGGGCCAGCCTGAGGCCGCCATGTCCGCCTGGGGCCAGCTGTGCTCCACTCAGGGCTGGAAGCTGGCTGCTGCGCTCGTCTCCTCCTCCCCACAACTCCCTATGCCTGGGTCACCTGCCTCTTGCTGCCCCCCAACTCCCAACTCACTGTCCCTGTCTCCCTCAG
>102_Hag_F_M_2
GTAAGCCCCCCAATTCCTCCTGGCCTCACCCCCGTCCTGCCCCTAAGCTGCTCTGCCCTCAAATCAGTCCACTGAGACTCCTAAACTATTTTTTCAAAAATCCCTAGAGAAGAGGATTCTACTGCTATAAGAAAATATTAAGATCCAGCGATGAGAATCAGGCGATTCCTTTGGGGCTGTACCAGTGGCTGCAGGTTCAGCCCCAGCCCCGTTGTCCTCAGCTCTGTGAGACGGGAAAGCACTGCCACTCTCTCCCTGGAGGAGTCCACTAGGGGAACAGAGGTGTGCCTTGCCCCGACCCTGGACAGTTCTCCCCGGGGTGGAAAGGCT-CCTTTC-CACAGAGTAGAGTGGAGCAGCCACATCAGCAAATGACACCTGCAAATCAAGGCGTGTTTTTATGAGGCTGCCACCAGAGTACCCTTGTCCCTTTCATAGGCTGTGGGGCTGACCAAGGAGTGGACCCGAGTGTGCCATTTGCCCCCC-GACCCACTCTCCACCCTCCACGTCTGGCCCTCTGCCCTGGGAAGCTGATCCTGTCCGCAGCCATC-----------CCTAGCCTACGTTACCACTGGGAGCCCTGCAGGAAGTCAGAGCAAGGGAGGAGAGCCAGGCTGGTTGTTT-CTGTTAGCAGTGGGAGCCCTTTCAGGGTGCTGGCTTTCCTATATGAAGCTGCCTGTGCCCACAATTGGATGGGCATGCCTGCCAAGCTCTCTCTAGAGGAGTCTGTGAACCTATGAAAGGCCCCCTCACCCTGCCACCTTGGGGTGAAGGCTCCCACAGGTACCCAACCATGGCTTGGGCTGTATTAGTCTGGGATGGTGGATCCCTAGCTCCAGAATGTGGCCCCAGCTCTGCTGTCTCGGCCGTCCCTGCATTCCAGCCCTCACACTCCCTCTCTCATCCCCACTCATCTGCCTGCCGTCAGTCCCTCATCCCTGGCAGGCGGTGGCTGGCCTCTGTGGCCTCCTCCACTGTGCCTCTGCCTGGAGGCCATTCGTCTCCTTCCTCTCAGCAGGTGTGAAGGAGCCACCCCACCACAGCTGCCCTCAGCTGCCTCACCATGAGTCCAGGGCAGGATTTAGTCCACAGAGTGGCCAACCTGGCCTAGGAAGCCTGAGGGAAGTGTATGCATTGCTCCGACACTCCCATCGTGCATCCCACCGGCCACTGCTTTCGCCTCCCCCGCCATCTCCATCTTGTTAGCTCCTTCATTCTCCACGCTCAGTGATCAATCAAATCAGGCCTCCATGCTCAGGCCTGAGCGCAGAACAGGACAGTCTGTTAAGGGATCAGGTGAAGCAAAGGAGCTTGTTAGATCCAGCTCTGGGGTCATCTTAGGCCACGCCTAGCTGCGTGCCACCTCCAATTCTAGAAGAACTCCCCCGGGGCCAGCCTGAGGCCGCCATGTCCGCCTGGGGCCAGCTGTGCTCCACTCAGGGCTGGAAGCTGGCTGCTGCGCTCGTCTCCTCCTCCCCACAACTCCCTATGCCTGGGTCACCTGCCTCTTGCTGCCCCCCAACTCCCAACTCACTGTCCCTGTCTCCCTCAG
>148_Hag_F_M_1
GTAAGCCCCCCAATTCCTCCTGGCCTCACCCCCGTCCTGCCCCTAAGCTGCTCTGCCCTCAAATCAGTCCACTGAGACTCCTAAACTATTTTTTCAAAAATCCCTAGAGAAGAGGATTCTACTGCTATAAGAAAATATTAAGATCCAGCGATGAGAATCAGGCGATTCCTTTGGGGCTGTACCAGTGGCTGCAGGTTCAGCCCCAGCCCCGTTGTCCTCAGCTCTGTGAGACGGGAAAGCACTGCCACTCTCTCCCTGGAGGAGTCCACTAGGGGAACAGAGGTGTGCCTTGCCCCGACCCTGGACAGTTCTCCCCGGGGTGGAAAGGCT-CCTTTC-CACAGAGTAGAGTGGAGCAGCCACATCAGCAAATGACACCTGCAAATCAAGGCGTGTTTTTATGAGGCTGCCACCAGAGTACCCTTGTCCCTTTCATAGGCTGTGGGGCTGACCAAGGAGTGGACCCGAGTGTGCCATTTGCCCCCC-GACCCACTCTCCACCCTCCACGTCTGGCCCTCTGCCCTGGGAAGCTGATCCTGTCCGCAGCCATCAGC-CCCCATCCCTAGCCTACGTTACCACTGGGAGCCCTGCAGGAAGTCAGAGCAAGGGAGGAGAGCCAGGCTGGTTGTTT-CTGTTAGCAGTGGGAGCCCTTTCAGGGTGCTGGCTTTCCTATATGAAGCTGCCTGTGCCCACAATTGGATGGGCATGCCTGCCAAGCTCTCTCTAGAGGAGTCTGTGAACCTATGAAAGGCCCCCTCACCCCGCCACCTTGGGGTGAAGGCTCCCACAGGTACCCAACCATGGCTTGGGCTGTATTAGTCTGGGATGGTGGATCCCTAGCTCCAGAATGTGGCCCCAGCTCTGCTGTCTCGGCCGTCCCTGCATTCCAGCCCTCACACTCCCTCTCTCATCCCCACTCATCTGCCTGCCGTCAGTCCCTCATCCCTGGCAGGCGGTGGCTGGCCTCTGTGGCCTCCTCCACTGTGCCTCTGCCTGGAGGCCATTCGTCTCCTTCCTCTCAGCAGGTGTGAAGGAGCCACCCCACCACAGCTGCCCTCAGCTGCCTCACCATGAGTCCAGGGCAGGATTTAGTCCACAGAGTGGCCAACCTGGCCTAGGAAGCCTGAGGGAAGTGTATGCATTGCTCCGACACTCCCATCGTGCATCCCACCGGCCACTGCTTTCGCCTCCCCCGCCATCTCCATCTTGTTAGCTCCTTCATTCTCCACGCCCAGTGATCAATCAAATCAGGCCTCCATGCTCAGGCCTGAGCGCAGAACAGGACAGTCTGTTAAGGGATCAGGTGAAGCAAAGGAGCTTGTTAGATCCAGCTCTGGGGTCATCTTAGGCCACGCCTAGCTGCGTGCCACCTCCAATTCTAGAAGAACTCCCCCGGGGCCAGCCTGAGGCCGCCATGTCCGCCTGGGGCCAGCTGTGCTCCACTCAGGGCTGGAAGCTGGCTGCTGCGCTCGTCTCCTCCTCCCCACAACTCCCTATGCCTGGGTCACCTGCCTCTTGCTGCCCCCCAACTCCCAACTCACTGTCCCTGTCTCCCTCAG
>148_Hag_F_M_2
GTAAGCCCCCCAATTCCTCCTGGCCTCACCCCCGTCCTGCCCCTAAGCTGCTCTGCCCTCAAATCAGTCCACTGAGACTCCTAAACTATTTTTTCAAAAATCCCTAGAGAACAGGTTTTTACCCCTATAAGAAAACATTAAGATCCAGCGATGAGAATCAGGCGATTCCTTTGGGGCTGTACCAGTGGCTGCAGGTTCAGCCCCAGCCCCGTTGTCCTCAGCTCTGTGAGACGGGAAAGCACTGCCACTCTCTCCCTGGAGGAGTCCACTAGGGGAACAGAGGTGTGCCTTGCCCCGACCCTGGACAGTTCTCCCCGGGGTGGAAAGGCT-CCTTTC-CACAGAGTAGAGTGGAGCAGCCACATCAGCAAATGACACCTGCAAATCAAGGCGTGTTTTTATGAGGCTGCCACCAGAGTACCCTTGTCCCTTTCATAGGCTGTGGGGCTGACCAAGGAGTGGACCCGAGTGTGCCATTTGCCCCCC-GACCCACTCTCCACCCTCCACGTCTGGCCCTCTGCCCTGGGAAGCTGATCCTGTCCGCAGCCATCAGC-CCCCATCCCTAGCCTACGTTACCACTGGGAGCCCTGCAGGAAGTCAGAGCAAGGGAGGAGAGCCAGGCTGGTTGTTT-CTGTTAGCAGTGGGAGCCCTTTCAGGGTGCTGGCTTTCCTATATGAAGCTGCCTGTGCCCACAATTGGATGGGCATGCCTGCCAAGCTCTCTCTAGAGGAGTCTGTGAACCTATGAAAGGCCCCCTCACCCCGCCACCTTGGGGTGAAGGCTCCCACAGGTACCCAACCATGGCTTGGGCTGTATTAGTCTGGGATGGTGGATCCCTAGCTCCAGAATGTGGCCCCAGCTCTGCTGTCTCGGCCGTCCCTGCATTCCAGCCCTCACACTCCCTCTCTCATCCCCACTCATCTGCCTGCCGTCAGTCCCTCATCCCTGGCAGGCGGTGGCTGGCCTCTGTGGCCTCCCCCACAGTGCCTCTGCCTGGAGGCCATTCGTCTCCTTCCTCTCAGCAGGTGTGAAGGAGCCACCCCACCACAGCTGCCCTCAGCTGCCTCACCATGAGTCCAGGGCAGGATTTAGTCCACAGAGTGGCCAACCTGGCCTAGGAAGCCTGAGGGAAGTGTATGCATTGCTCCGACACTCCCATCGTGCATCCCACCGGCCACTGCTTTCGCCTCCCCCGCCATCTCCATCTTGTTAGCTCCTTCATTCTCCACGCCCAGTGATCAATCAAATCAGGCCTCCATGCTCAGGCCTGAGCGCAGAACAGGACAGTCTGTTAAGGGATCAGGTGAAGCAAAGGAGCTTGTTAGATCCAGCTCTGGGGTCATCTTAGGCCACGCCTAGCTGCGTGCCACCTCCAATTCTAGAAGAACTCCCCCGGGGCCAGCCTGAGGCCGCCATGTCCGCCTGGGGCCAGCTGTGCTCCACTCAGGGCTGGAAGCTGGCTGCTGCGCTCGTCTCCTCCTCCCCACAACTCCCTATGCCTGGGTCACCTGCCTCTTGCTGCCCCCCAACTCCCAACTCACTGTCCCTGTCTCCCTCAG
>110_Hla_M_L
GTAAGCCCCCCGATTCCTCCTGGCCTCACCCCCGTCCTGCCCCTAAGCTGCTCTGCCCTCAAATCAGTCCACTGAGACTCCTAAACTATTTTTTCAAAAATCCCTAGAGAAGAGGTTTTTACCCCTATAAGAAAACATTAAGATCCAGCGATGAGAATCAGGCGATTCCTTTGGGGCTGTACCAGTGGCTGCAGGTTCAGCCCCAGCCCCGTTGTCCTCAGCTCTGTGAGACGGGAAAGCACTGCCACTCTCTCCCTGGAGGAGTCCACTAGGGGAACAGAGGTGTGCCTTGCCCCGACCCTGGACAGTTCTCCCCGGGGTGGAAAGGCTGCCTTTCCCACAGAGTAGAGTGGAGCAGCCACATCAGCAAATGACACCTGCAAATCAAGGCGTGTTTTTATAAGGCTGCCACCAGAGTACCCTTGTCCCTTTCATAGGCTGTGGGGCTGACCAAGGAGTGGACCCGAGTGTGCCATTTGCCCCCC-GACCCACTCTCCACCCTCCACGTCTGGCCCTCTGCCCTGGGAAGCTGATCCTGTCCGCAGCCATCAGC-CCCCATCCCTAGCCTACGTTACCACTGGGAGCCCTGCAGGAAGTCAGAGCAAGGGAGGAGAGCCAGGCTGGTTGTTT-CTGTTAGCAGTGGGAGCCCTTTCAGGGTGCTGGCTTTCCTATATGAAGCTGTCTGTGCCCACAATTGGATGGGCATGCCTGCCAAGCTCTCTCTAGAGGAGTCTGTGAACCTATGAAAGGCCCCCTCACCCCGCCACCTTGGAGTGAAGGCTCCCACAGGTACCCAACCATGGCTTGGGCTGTATTAGTCTGGGATGGTGGATCCCTAGCTCCAGAATGTGGCCCCAGCTCTGCTGTCTCGGCCGTCCCTGCATTCCAGCCCTCACACTCCCTCTCTCATCCCCACTCATCTGCCTGCCGTCAGTCCCTCATCCCTGGCAGGCGGTGGCTGGCCTCTGTGGCCTCCCCCACAGTGCCTCTGCCTGGAGGCCATTCGTCTCCTTCCTCTCAGCAGGTGTGAAGGAGCCACCCCACCACAGCTGCCCTCAGCTGCCTCACCATGAGTCCAGGGCAGGATTTAGTCCACAGAGTGGCCAACCTGGCCTAGGAAGCCTGAGGGAAGTGTATGCATTGCTCCCACACTCCCATCGTGCATCCCACCGGCCACTGCTTTCGCCTCCCCCGCCATCTCCATCTTGTTAGCTCCTTCATTCTCCACGCTCAGTGATCAATCAAATCAGGCCTCCGTGCTCAGGCCTGAGCGCAGAACAGGACAGTCTGTTAAGGGATCAGGTGAAGCAAAGGAGCTTGTTAGATCCAGCTCTGGGGTCATCTTAGGCCACGCCTAGCTGCGTGCCACCTCCAATTCTAGAAGAACTCCCCCGGAGCCAGCCTGAGGCCGCCATGTCCGCCTGGGGCCAGCTGTGCTCCACTCAGGGCTGGAAGCTGGCTGCTGGGCTCCTCTCCTCCTCCCCACAACTCCCTATGCCTGGGTCACCTGCCTCTTGCTACCCCC-AACTCCCAACTCACTGTCCCTGTCTCCCTCAG
>132_Hla_M_L
GTAAGCCCCCCGATTCCTCCTGGCCTCACCCCCGTCCTGCCCCTAAGCTGCTCTGCCCTCAAATCAGTCCACTGAGACTCCTAAACTATTTTTTCAAAAATCCCTAGAGAAGAGGTTTTTACCCCTATAAGAAAACATTAAGATCCAGCGATGAGAATCAGGCGATTCCTTTGGGGCTGTACCAGTGGCTGCAGGTTCAGCCCCAGCCCCGTTGTCCTCAGCTCTGTGAGACGGGAAAGCACTGCCACTCTCTCCCTGGAGGAGTCCACTAGGGGAACAGAGGTGTGCCTTGCCCCGACCCTGGACAGTTCTCCCCGGGGTGGAAAGGCTGCCTTTCCCACAGAGTAGAGTGGAGCAGCCACATCAGCAAATGACACCTGCAAATCAAGGCGTGTTTTTATAAGGCTGCCACCAGAGTACCCTTGTCCCTTTCATAGGCTGTGGGGCTGACCAAGGAGTGGACCCGAGTGTGCCATTTGCCCCCC-GACCCACTCTCCACCCTCCACGTCTGGCCCTCTGCCCTGGGAAGCTGATCCTGTCCGCAGCCATCAGC-CCCCATCCCTAGCCTACGTTACCACTGGGAGCCCTGCAGGAAGTCAGAGCAAGGGAGGAGAGCCAGGCTGGTTGTTT-CTGTTAGCAGTGGGAGCCCTTTCAGGGTGCTGGCTTTCCTATATGAAGCTGTCTGTGCCCACAATTGGATGGGCATGCCTGCCAAGCTCTCTCTAGAGGAGTCTGTGAACCTATGAAAGGCCCCCTCACCCCGCCACCTTGGAGTGAAGGCTCCCACAGGTACCCAACCATGGCTTGGGCTGTATTAGTCTGGGATGGTGGATCCCTAGCTCCAGAATGTGGCCCCAGCTCTGCTGTCTCGGCCGTCCCTGCATTCCAGCCCTCACACTCCCTCTCTCATCCCCACTCATCTGCCTGCCGTCAGTCCCTCATCCCTGGCAGGCGGTGGCTGGCCTCTGTGGCCTCCCCCACAGTGCCTCTGCCTGGAGGCCATTCGTCTCCTTCCTCTCAGCAGGTGTGAAGGAGCCACCCCACCACAGCTGCCCTCAGCTGCCTCACCATGAGTCCAGGGCAGGATTTAGTCCACAGAGTGGCCAACCTGGCCTAGGAAGCCTGAGGGAAGTGTATGCATTGCTCCCACACTCCCATCGTGCATCCCACCGGCCACTGCTTTCGCCTCCCCCGCCATCTCCATCTTGTTAGCTCCTTCATTCTCCACGCTCAGTGATCAATCAAATCAGGCCTCCGTGCTCAGGCCTGAGCGCAGAACAGGACAGTCTGTTAAGGGATCAGGTGAAGCAAAGGAGCTTGTTAGATCCAGCTCTGGGGTCATCTTAGGCCACGCCTAGCTGCGTGCCACCTCCAATTCTAGAAGAACTCCCCCGGAGCCAGCCTGAGGCCGCCATGTCCGCCTGGGGCCAGCTGTGCTCCACTCAGGGCTGGAAGCTGGCTGCTGGGCTCCTCTCCTCCTCCCCACAACTCCCTATGCCTGGGTCACCTGCCTCTTGCTACCCCC-AACTCCCAACTCACTGTCCCTGTCTCCCTCAG
>133_Hla_M_L
GTAAGCCCCCCGATTCCTCCTGGCCTCACCCCCGTCCTGCCCCTAAGCTGCTCTGCCCTCAAATCAGTCCACTGAGACTCCTAAACTATTTTTTCAAAAATCCCTAGAGAAGAGGTTTTTACCCCTATAAGAAAACATTAAGATCCAGCGATGAGAATCAGGCGATTCCTTTGGGGCTGTACCAGTGGCTGCAGGTTCAGCCCCAGCCCCGTTGTCCTCAGCTCTGTGAGACGGGAAAGCACTGCCACTCTCTCCCTGGAGGAGTCCACTAGGGGAACAGAGGTGTGCCTTGCCCCGACCCTGGACAGTTCTCCCCGGGGTGGAAAGGCTGCCTTTCCCACAGAGTAGAGTGGAGCAGCCACATCAGCAAATGACACCTGCAAATCAAGGCGTGTTTTTATAAGGCTGCCACCAGAGTACCCTTGTCCCTTTCATAGGCTGTGGGGCTGACCAAGGAGTGGACCCGAGTGTGCCATTTGCCCCCC-GACCCACTCTCCACCCTCCACGTCTGGCCCTCTGCCCTGGGAAGCTGATCCTGTCCGCAGCCATCAGC-CCCCATCCCTAGCCTACGTTACCACTGGGAGCCCTGCAGGAAGTCAGAGCAAGGGAGGAGAGCCAGGCTGGTTGTTT-CTGTTAGCAGTGGGAGCCCTTTCAGGGTGCTGGCTTTCCTATATGAAGCTGTCTGTGCCCACAATTGGATGGGCATGCCTGCCAAGCTCTCTCTAGAGGAGTCTGTGAACCTATGAAAGGCCCCCTCACCCCGCCACCTTGGAGTGAAGGCTCCCACAGGTACCCAACCATGGCTTGGGCTGTATTAGTCTGGGATGGTGGATCCCTAGCTCCAGAATGTGGCCCCAGCTCTGCTGTCTCGGCCGTCCCTGCATTCCAGCCCTCACACTCCCTCTCTCATCCCCACTCATCTGCCTGCCGTCAGTCCCTCATCCCTGGCAGGCGGTGGCTGGCCTCTGTGGCCTCCCCCACAGTGCCTCTGCCTGGAGGCCATTCGTCTCCTTCCTCTCAGCAGGTGTGAAGGAGCCACCCCACCACAGCTGCCCTCAGCTGCCTCACCATGAGTCCAGGGCAGGATTTAGTCCACAGAGTGGCCAACCTGGCCTAGGAAGCCTGAGGGAAGTGTATGCATTGCTCCCACACTCCCATCGTGCATCCCACCGGCCACTGCTTTCGCCTCCCCCGCCATCTCCATCTTGTTAGCTCCTTCATTCTCCACGCTCAGTGATCAATCAAATCAGGCCTCCGTGCTCAGGCCTGAGCGCAGAACAGGACAGTCTGTTAAGGGATCAGGTGAAGCAAAGGAGCTTGTTAGATCCAGCTCTGGGGTCATCTTAGGCCACGCCTAGCTGCGTGCCACCTCCAATTCTAGAAGAACTCCCCCGGAGCCAGCCTGAGGCCGCCATGTCCGCCTGGGGCCAGCTGTGCTCCACTCAGGGCTGGAAGCTGGCTGCTGGGCTCCTCTCCTCCTCCCCACAACTCCCTATGCCTGGGTCACCTGCCTCTTGCTACCCCC-AACTCCCAACTCACTGTCCCTGTCTCCCTCAG
>135_Hla_M_L
GTAAGCCCCCCGATTCCTCCTGGCCTCACCCCCGTCCTGCCCCTAAGCTGCTCTGCCCTCAAATCAGTCCACTGAGACTCCTAAACTATTTTTTCAAAAATCCCTAGAGAAGAGGATTCTACTGCTATAAGAAAATATTAAGATCCAGCGATGAGAATCAGGCGATTCCTTTGGGGCTGTACCAGTGGCTGCAGGTTCAGCCCCAGCCCCGTTGTCCTCAGCTCTGTGAGACGGGAAAGCACTGCCACTCTCTCCCTGGAGGAGTCCACTAGGGGAACAGAGGTGTGCCTTGCCCCGACCCTGGACAGTTCTCCCCGGGGTGGAAAGGTT-CCTTTCCCACAGAGTAGAGTGGAGCAGCCACATCAGCAAATGACACCTGCAAATCAAGGCGTGTTTTTATGAGGCTGCCACCAGAGTACCCTTGTCCCTTTCATAGGCTGTGGGGCTGACCAAGGAGTGGACCCGAGTGTGCCATTTGCCCCCC-GACCCACTCTCCACCCTCCACGTCTGGCCCTCTGCCCTGGGAAGCTGATCCTGTCCGCAGCCATCAGC-CCCCATCCCCAGCCTACGTTACCACTGGGAGCCCTGCAGGAAGTCAGAGCAAGGGAGGAGAGCCAGGCTGGTTGTTT-CTGTTAGCAATGGGAGCCCTTTCAGGGTGCTGGCTTTCCTATATGAAGCTGCCTGTGCCCACAATTGGATGGGCATGCCTGCCAAGCTCTCTCTAGAGGAGTCTGTGAACCTATGAAAGGCCCCCTCACCCCGCCACCTTGGGGTGAAGGCTCCCACAGGTACCCAACCATGGCTTGGGCTGTATTAGTCTGGGATGGTGGATCCCTAGCTCCAGAATGTGGCCCCAGCTCTGCTGTCTTGGCCGTCCCTGCATTCCAGCCCTCACACTCCCTCTCTCATCCCCACTCATCTGCCTGCCGTCAGTCCCTCATCCCTGGCAGGCGGTGGCTGGCCTCTGTGGCCTCCCCCACAGTGCCTCTGCCTGGAGGCCATTCGTCTCCTTCCTCTCAGCAGGTGTGAAGGAGCCACCCCACCACAGCTGCCCTCAGCTGCCTCACCATGAGTCCAGGGCAGGATTTAGTCCACAGAGTGGCCAACCTGGCCTAGGAAGCCTGAGGGAAGTGTATGCATTGCTCCGACACTCCCATCGTGCATCCCACCGGCCACTGCTTTCGCCTCCCCCGCCATCTCCATCTTGTTAGCTCCTTCATTCTCCACGCTCAGTGATCAATCA-------------------------------GAACAGGACAGTCTGTTAAGGGATCAGGTGAAGCAAAGGAGCTTGTTAGATCCAGCTCTGGGGTCATCTTAGGCCACGCCTAGCTGCGTGCCACCTCCAATTCTAGAAGAACTCCCCCGGGGCCAGCCTGAGGCCGCCATGTTCGCCTGGGGCCAGCTGTGCTCCACTCAGGGCTGGAAGCTGGCTGCTGGGCTCCTCTCCTCCTCCCCACAACTCCCTATGCCTGGGTCACCTGCCTCTTGCTACCCCC-AACTCCCAGCTCACTGTCCCTGTCTCCCTCAG
>139_Hla_M_L
GTAAGCCCCCCGATTCCTCCTGGCCTCACCCCCGTCCTGCCCCTAAGCTGCTCTGCCCTCAAATCAGTCCACTGAGACTCCTAAACTATTTTTTCAAAAATCCCTAGAGAAGAGGTTTTTACCCCTATAAGAAAACATTAAGATCCAGCGATGAGAATCAGGCGATTCCTTTGGGGCTGTACCAGTGGCTGCAGGTTCAGCCCCAGCCCCGTTGTCCTCAGCTCTGTGAGACGGGAAAGCACTGCCACTCTCTCCCTGGAGGAGTCCACTAGGGGAACAGAGGTGTGCCTTGCCCCGACCCTGGACAGTTCTCCCCGGGGTGGAAAGGCTGCCTTTCCCACAGAGTAGAGTGGAGCAGCCACATCAGCAAATGACACCTGCAAATCAAGGCGTGTTTTTATAAGGCTGCCACCAGAGTACCCTTGTCCCTTTCATAGGCTGTGGGGCTGACCAAGGAGTGGACCCGAGTGTGCCATTTGCCCCCC-GACCCACTCTCCACCCTCCACGTCTGGCCCTCTGCCCTGGGAAGCTGATCCTGTCCGCAGCCATCAGC-CCCCATCCCTAGCCTACGTTACCACTGGGAGCCCTGCAGGAAGTCAGAGCAAGGGAGGAGAGCCAGGCTGGTTGTTT-CTGTTAGCAGTGGGAGCCCTTTCAGGGTGCTGGCTTTCCTATATGAAGCTGTCTGTGCCCACAATTGGATGGGCATGCCTGCCAAGCTCTCTCTAGAGGAGTCTGTGAACCTATGAAAGGCCCCCTCACCCCGCCACCTTGGAGTGAAGGCTCCCACAGGTACCCAACCATGGCTTGGGCTGTATTAGTCTGGGATGGTGGATCCCTAGCTCCAGAATGTGGCCCCAGCTCTGCTGTCTCGGCCGTCCCTGCATTCCAGCCCTCACACTCCCTCTCTCATCCCCACTCATCTGCCTGCCGTCAGTCCCTCATCCCTGGCAGGCGGTGGCTGGCCTCTGTGGCCTCCCCCACAGTGCCTCTGCCTGGAGGCCATTCGTCTCCTTCCTCTCAGCAGGTGTGAAGGAGCCACCCCACCACAGCTGCCCTCAGCTGCCTCACCATGAGTCCAGGGCAGGATTTAGTCCACAGAGTGGCCAACCTGGCCTAGGAAGCCTGAGGGAAGTGTATGCATTGCTCCCACACTCCCATCGTGCATCCCACCGGCCACTGCTTTCGCCTCCCCCGCCATCTCCATCTTGTTAGCTCCTTCATTCTCCACGCTCAGTGATCAATCAAATCAGGCCTCCGTGCTCAGGCCTGAGCGCAGAACAGGACAGTCTGTTAAGGGATCAGGTGAAGCAAAGGAGCTTGTTAGATCCAGCTCTGGGGTCATCTTAGGCCACGCCTAGCTGCGTGCCACCTCCAATTCTAGAAGAACTCCCCCGGAGCCAGCCTGAGGCCGCCATGTCCGCCTGGGGCCAGCTGTGCTCCACTCAGGGCTGGAAGCTGGCTGCTGGGCTCCTCTCCTCCTCCCCACAACTCCCTATGCCTGGGTCACCTGCCTCTTGCTACCCCC-AACTCCCAACTCACTGTCCCTGTCTCCCTCAG
>142_Hla_M_L
GTAAGCCCCCCGATTCCTCCTGGCCTCACCCCCGTCCTGCCCCTAAGCTGCTCTGCCCTCAAATCAGTCCACTGAGACTCCTAAACTATTTTTTCAAAAATCCCTAGAGAAGAGGTTTTTACCCCTATAAGAAAACATTAAGATCCAGCGATGAGAATCAGGCGATTCCTTTGGGGCTGTACCAGTGGCTGCAGGTTCAGCCCCAGCCCCGTTGTCCTCAGCTCTGTGAGACGGGAAAGCACTGCCACTCTCTCCCTGGAGGAGTCCACTAGGGGAACAGAGGTGTGCCTTGCCCCGACCCTGGACAGTTCTCCCCGGGGTGGAAAGGCTGCCTTTCCCACAGAGTAGAGTGGAGCAGCCACATCAGCAAATGACACCTGCAAATCAAGGCGTGTTTTTATAAGGCTGCCACCAGAGTACCCTTGTCCCTTTCATAGGCTGTGGGGCTGACCAAGGAGTGGACCCGAGTGTGCCATTTGCCCCCC-GACCCACTCTCCACCCTCCACGTCTGGCCCTCTGCCCTGGGAAGCTGATCCTGTCCGCAGCCATCAGC-CCCCATCCCTAGCCTACGTTACCACTGGGAGCCCTGCAGGAAGTCAGAGCAAGGGAGGAGAGCCAGGCTGGTTGTTT-CTGTTAGCAGTGGGAGCCCTTTCAGGGTGCTGGCTTTCCTATATGAAGCTGTCTGTGCCCACAATTGGATGGGCATGCCTGCCAAGCTCTCTCTAGAGGAGTCTGTGAACCTATGAAAGGCCCCCTCACCCCGCCACCTTGGAGTGAAGGCTCCCACAGGTACCCAACCATGGCTTGGGCTGTATTAGTCTGGGATGGTGGATCCCTAGCTCCAGAATGTGGCCCCAGCTCTGCTGTCTCGGCCGTCCCTGCATTCCAGCCCTCACACTCCCTCTCTCATCCCCACTCATCTGCCTGCCGTCAGTCCCTCATCCCTGGCAGGCGGTGGCTGGCCTCTGTGGCCTCCCCCACAGTGCCTCTGCCTGGAGGCCATTCGTCTCCTTCCTCTCAGCAGGTGTGAAGGAGCCACCCCACCACAGCTGCCCTCAGCTGCCTCACCATGAGTCCAGGGCAGGATTTAGTCCACAGAGTGGCCAACCTGGCCTAGGAAGCCTGAGGGAAGTGTATGCATTGCTCCCACACTCCCATCGTGCATCCCACCGGCCACTGCTTTCGCCTCCCCCGCCATCTCCATCTTGTTAGCTCCTTCATTCTCCACGCTCAGTGATCAATCAAATCAGGCCTCCGTGCTCAGGCCTGAGCGCAGAACAGGACAGTCTGTTAAGGGATCAGGTGAAGCAAAGGAGCTTGTTAGATCCAGCTCTGGGGTCATCTTAGGCCACGCCTAGCTGCGTGCCACCTCCAATTCTAGAAGAACTCCCCCGGAGCCAGCCTGAGGCCGCCATGTCCGCCTGGGGCCAGCTGTGCTCCACTCAGGGCTGGAAGCTGGCTGCTGGGCTCCTCTCCTCCTCCCCACAACTCCCTATGCCTGGGTCACCTGCCTCTTGCTACCCCC-AACTCCCAACTCACTGTCCCTGTCTCCCTCAG
>145_Hla_M_L
GTAAGCCCCCCGATTCCTCCTGGCCTCACCCCCGTCCTGCCCCTAAGCTGCTCTGCCCTCAAATCAGTCCACTGAGACTCCTAAACTATTTTTTCAAAAATCCCTAGAGAAGAGGTTTTTACCCCTATAAGAAAACATTAAGATCCAGCGATGAGAATCAGGCGATTCCTTTGGGGCTGTACCAGTGGCTGCAGGTTCAGCCCCAGCCCCGTTGTCCTCAGCTCTGTGAGACGGGAAAGCACTGCCACTCTCTCCCTGGAGGAGTCCACTAGGGGAACAGAGGTGTGCCTTGCCCCGACCCTGGACAGTTCTCCCCGGGGTGGAAAGGCTGCCTTTCCCACAGAGTAGAGTGGAGCAGCCACATCAGCAAATGACACCTGCAAATCAAGGCGTGTTTTTATAAGGCTGCCACCAGAGTACCCTTGTCCCTTTCATAGGCTGTGGGGCTGACCAAGGAGTGGACCCGAGTGTGCCATTTGCCCCCC-GACCCACTCTCCACCCTCCACGTCTGGCCCTCTGCCCTGGGAAGCTGATCCTGTCCGCAGCCATCAGC-CCCCATCCCTAGCCTACGTTACCACTGGGAGCCCTGCAGGAAGTCAGAGCAAGGGAGGAGAGCCAGGCTGGTTGTTT-CTGTTAGCAGTGGGAGCCCTTTCAGGGTGCTGGCTTTCCTATATGAAGCTGTCTGTGCCCACAATTGGATGGGCATGCCTGCCAAGCTCTCTCTAGAGGAGTCTGTGAACCTATGAAAGGCCCCCTCACCCCGCCACCTTGGAGTGAAGGCTCCCACAGGTACCCAACCATGGCTTGGGCTGTATTAGTCTGGGATGGTGGATCCCTAGCTCCAGAATGTGGCCCCAGCTCTGCTGTCTCGGCCGTCCCTGCATTCCAGCCCTCACACTCCCTCTCTCATCCCCACTCATCTGCCTGCCGTCAGTCCCTCATCCCTGGCAGGCGGTGGCTGGCCTCTGTGGCCTCCCCCACAGTGCCTCTGCCTGGAGGCCATTCGTCTCCTTCCTCTCAGCAGGTGTGAAGGAGCCACCCCACCACAGCTGCCCTCAGCTGCCTCACCATGAGTCCAGGGCAGGATTTAGTCCACAGAGTGGCCAACCTGGCCTAGGAAGCCTGAGGGAAGTGTATGCATTGCTCCCACACTCCCATCGTGCATCCCACCGGCCACTGCTTTCGCCTCCCCCGCCATCTCCATCTTGTTAGCTCCTTCATTCTCCACGCTCAGTGATCAATCAAATCAGGCCTCCGTGCTCAGGCCTGAGCGCAGAACAGGACAGTCTGTTAAGGGATCAGGTGAAGCAAAGGAGCTTGTTAGATCCAGCTCTGGGGTCATCTTAGGCCACGCCTAGCTGCGTGCCACCTCCAATTCTAGAAGAACTCCCCCGGAGCCAGCCTGAGGCCGCCATGTCCGCCTGGGGCCAGCTGTGCTCCACTCAGGGCTGGAAGCTGGCTGCTGGGCTCCTCTCCTCCTCCCCACAACTCCCTATGCCTGGGTCACCTGCCTCTTGCTACCCCC-AACTCCCAACTCACTGTCCCTGTCTCCCTCAG
>150_Hla_M_L
GTAAGCCCCCCGATTCCTCCTGGCCTCACCCCCGTCCTGCCCCTAAGCTGCTCTGCCCTCAAATCAGTCCACTGAGACTCCTAAACTATTTTTTCAAAAATCCCTAGAGAAGAGGTTTTTACCCCTATAAGAAAACATTAAGATCCAGCGATGAGAATCAGGCGATTCCTTTGGGGCTGTACCAGTGGCTGCAGGTTCAGCCCCAGCCCCGTTGTCCTCAGCTCTGTGAGACGGGAAAGCACTGCCACTCTCTCCCTGGAGGAGTCCACTAGGGGAACAGAGGTGTGCCTTGCCCCGACCCTGGACAGTTCTCCCCGGGGTGGAAAGGCTGCCTTTCCCACAGAGTAGAGTGGAGCAGCCACATCAGCAAATGACACCTGCAAATCAAGGCGTGTTTTTATAAGGCTGCCACCAGAGTACCCTTGTCCCTTTCATAGGCTGTGGGGCTGACCAAGGAGTGGACCCGAGTGTGCCATTTGCCCCCC-GACCCACTCTCCACCCTCCACGTCTGGCCCTCTGCCCTGGGAAGCTGATCCTGTCCGCAGCCATCAGC-CCCCATCCCTAGCCTACGTTACCACTGGGAGCCCTGCAGGAAGTCAGAGCAAGGGAGGAGAGCCAGGCTGGTTGTTT-CTGTTAGCAGTGGGAGCCCTTTCAGGGTGCTGGCTTTCCTATATGAAGCTGTCTGTGCCCACAATTGGATGGGCATGCCTGCCAAGCTCTCTCTAGAGGAGTCTGTGAACCTATGAAAGGCCCCCTCACCCCGCCACCTTGGAGTGAAGGCTCCCACAGGTACCCAACCATGGCTTGGGCTGTATTAGTCTGGGATGGTGGATCCCTAGCTCCAGAATGTGGCCCCAGCTCTGCTGTCTCGGCCGTCCCTGCATTCCAGCCCTCACACTCCCTCTCTCATCCCCACTCATCTGCCTGCCGTCAGTCCCTCATCCCTGGCAGGCGGTGGCTGGCCTCTGTGGCCTCCCCCACAGTGCCTCTGCCTGGAGGCCATTCGTCTCCTTCCTCTCAGCAGGTGTGAAGGAGCCACCCCACCACAGCTGCCCTCAGCTGCCTCACCATGAGTCCAGGGCAGGATTTAGTCCACAGAGTGGCCAACCTGGCCTAGGAAGCCTGAGGGAAGTGTATGCATTGCTCCCACACTCCCATCGTGCATCCCACCGGCCACTGCTTTCGCCTCCCCCGCCATCTCCATCTTGTTAGCTCCTTCATTCTCCACGCTCAGTGATCAATCAAATCAGGCCTCCGTGCTCAGGCCTGAGCGCAGAACAGGACAGTCTGTTAAGGGATCAGGTGAAGCAAAGGAGCTTGTTAGATCCAGCTCTGGGGTCATCTTAGGCCACGCCTAGCTGCGTGCCACCTCCAATTCTAGAAGAACTCCCCCGGAGCCAGCCTGAGGCCGCCATGTCCGCCTGGGGCCAGCTGTGCTCCACTCAGGGCTGGAAGCTGGCTGCTGGGCTCCTCTCCTCCTCCCCACAACTCCCTATGCCTGGGTCACCTGCCTCTTGCTACCCCC-AACTCCCAACTCACTGTCCCTGTCTCCCTCAG
>153_Hla_M_L
GTAAGCCCCCCGATTCCTCCTGGCCTCACCCCCGTCCTGCCCCTAAGCTGCTCTGCCCTCAAATCAGTCCACTGAGACTCCTAAACTATTTTTTCAAAAATCCCTAGAGAAGAGGTTTTTACCCCTATAAGAAAACATTAAGATCCAGCGATGAGAATCAGGCGATTCCTTTGGGGCTGTACCAGTGGCTGCAGGTTCAGCCCCAGCCCCGTTGTCCTCAGCTCTGTGAGACGGGAAAGCACTGCCACTCTCTCCCTGGAGGAGTCCACTAGGGGAACAGAGGTGTGCCTTGCCCCGACCCTGGACAGTTCTCCCCGGGGTGGAAAGGCTGCCTTTCCCACAGAGTAGAGTGGAGCAGCCACATCAGCAAATGACACCTGCAAATCAAGGCGTGTTTTTATAAGGCTGCCACCAGAGTACCCTTGTCCCTTTCATAGGCTGTGGGGCTGACCAAGGAGTGGACCCGAGTGTGCCATTTGCCCCCC-GACCCACTCTCCACCCTCCACGTCTGGCCCTCTGCCCTGGGAAGCTGATCCTGTCCGCAGCCATCAGC-CCCCATCCCTAGCCTACGTTACCACTGGGAGCCCTGCAGGAAGTCAGAGCAAGGGAGGAGAGCCAGGCTGGTTGTTT-CTGTTAGCAGTGGGAGCCCTTTCAGGGTGCTGGCTTTCCTATATGAAGCTGTCTGTGCCCACAATTGGATGGGCATGCCTGCCAAGCTCTCTCTAGAGGAGTCTGTGAACCTATGAAAGGCCCCCTCACCCCGCCACCTTGGAGTGAAGGCTCCCACAGGTACCCAACCATGGCTTGGGCTGTATTAGTCTGGGATGGTGGATCCCTAGCTCCAGAATGTGGCCCCAGCTCTGCTGTCTCGGCCGTCCCTGCATTCCAGCCCTCACACTCCCTCTCTCATCCCCACTCATCTGCCTGCCGTCAGTCCCTCATCCCTGGCAGGCGGTGGCTGGCCTCTGTGGCCTCCCCCACAGTGCCTCTGCCTGGAGGCCATTCGTCTCCTTCCTCTCAGCAGGTGTGAAGGAGCCACCCCACCACAGCTGCCCTCAGCTGCCTCACCATGAGTCCAGGGCAGGATTTAGTCCACAGAGTGGCCAACCTGGCCTAGGAAGCCTGAGGGAAGTGTATGCATTGCTCCCACACTCCCATCGTGCATCCCACCGGCCACTGCTTTCGCCTCCCCCGCCATCTCCATCTTGTTAGCTCCTTCATTCTCCACGCTCAGTGATCAATCAAATCAGGCCTCCGTGCTCAGGCCTGAGCGCAGAACAGGACAGTCTGTTAAGGGATCAGGTGAAGCAAAGGAGCTTGTTAGATCCAGCTCTGGGGTCATCTTAGGCCACGCCTAGCTGCGTGCCACCTCCAATTCTAGAAGAACTCCCCCGGAGCCAGCCTGAGGCCGCCATGTCCGCCTGGGGCCAGCTGTGCTCCACTCAGGGCTGGAAGCTGGCTGCTGGGCTCCTCTCCTCCTCCCCACAACTCCCTATGCCTGGGTCACCTGCCTCTTGCTACCCCC-AACTCCCAACTCACTGTCCCTGTCTCCCTCAG
>154_Hla_M_L
GTAAGCCCCCCGATTCCTCCTGGCCTCACCCCCGTCCTGCCCCTAAGCTGCTCTGCCCTCAAATCAGTCCACTGAGACTCCTAAACTATTTTTTCAAAAATCCCTAGAGAAGAGGTTTTTACCCCTATAAGAAAACATTAAGATCCAGCGATGAGAATCAGGCGATTCCTTTGGGGCTGTACCAGTGGCTGCAGGTTCAGCCCCAGCCCCGTTGTCCTCAGCTCTGTGAGACGGGAAAGCACTGCCACTCTCTCCCTGGAGGAGTCCACTAGGGGAACAGAGGTGTGCCTTGCCCCGACCCTGGACAGTTCTCCCCGGGGTGGAAAGGCTGCCTTTCCCACAGAGTAGAGTGGAGCAGCCACATCAGCAAATGACACCTGCAAATCAAGGCGTGTTTTTATAAGGCTGCCACCAGAGTACCCTTGTCCCTTTCATAGGCTGTGGGGCTGACCAAGGAGTGGACCCGAGTGTGCCATTTGCCCCCC-GACCCACTCTCCACCCTCCACGTCTGGCCCTCTGCCCTGGGAAGCTGATCCTGTCCGCAGCCATCAGC-CCCCATCCCTAGCCTACGTTACCACTGGGAGCCCTGCAGGAAGTCAGAGCAAGGGAGGAGAGCCAGGCTGGTTGTTT-CTGTTAGCAGTGGGAGCCCTTTCAGGGTGCTGGCTTTCCTATATGAAGCTGTCTGTGCCCACAATTGGATGGGCATGCCTGCCAAGCTCTCTCTAGAGGAGTCTGTGAACCTATGAAAGGCCCCCTCACCCCGCCACCTTGGAGTGAAGGCTCCCACAGGTACCCAACCATGGCTTGGGCTGTATTAGTCTGGGATGGTGGATCCCTAGCTCCAGAATGTGGCCCCAGCTCTGCTGTCTCGGCCGTCCCTGCATTCCAGCCCTCACACTCCCTCTCTCATCCCCACTCATCTGCCTGCCGTCAGTCCCTCATCCCTGGCAGGCGGTGGCTGGCCTCTGTGGCCTCCCCCACAGTGCCTCTGCCTGGAGGCCATTCGTCTCCTTCCTCTCAGCAGGTGTGAAGGAGCCACCCCACCACAGCTGCCCTCAGCTGCCTCACCATGAGTCCAGGGCAGGATTTAGTCCACAGAGTGGCCAACCTGGCCTAGGAAGCCTGAGGGAAGTGTATGCATTGCTCCCACACTCCCATCGTGCATCCCACCGGCCACTGCTTTCGCCTCCCCCGCCATCTCCATCTTGTTAGCTCCTTCATTCTCCACGCTCAGTGATCAATCAAATCAGGCCTCCGTGCTCAGGCCTGAGCGCAGAACAGGACAGTCTGTTAAGGGATCAGGTGAAGCAAAGGAGCTTGTTAGATCCAGCTCTGGGGTCATCTTAGGCCACGCCTAGCTGCGTGCCACCTCCAATTCTAGAAGAACTCCCCCGGAGCCAGCCTGAGGCCGCCATGTCCGCCTGGGGCCAGCTGTGCTCCACTCAGGGCTGGAAGCTGGCTGCTGGGCTCCTCTCCTCCTCCCCACAACTCCCTATGCCTGGGTCACCTGCCTCTTGCTACCCCC-AACTCCCAACTCACTGTCCCTGTCTCCCTCAG
>156_Hla_M_L
GTAAGCCCCCCGATTCCTCCTGGCCTCACCCCCGTCCTGCCCCTAAGCTGCTCTGCCCTCAAATCAGTCCACTGAGACTCCTAAACTATTTTTTCAAAAATCCCTAGAGAAGAGGTTTTTACCCCTATAAGAAAACATTAAGATCCAGCGATGAGAATCAGGCGATTCCTTTGGGGCTGTACCAGTGGCTGCAGGTTCAGCCCCAGCCCCGTTGTCCTCAGCTCTGTGAGACGGGAAAGCACTGCCACTCTCTCCCTGGAGGAGTCCACTAGGGGAACAGAGGTGTGCCTTGCCCCGACCCTGGACAGTTCTCCCCGGGGTGGAAAGGCTGCCTTTCCCACAGAGTAGAGTGGAGCAGCCACATCAGCAAATGACACCTGCAAATCAAGGCGTGTTTTTATAAGGCTGCCACCAGAGTACCCTTGTCCCTTTCATAGGCTGTGGGGCTGACCAAGGAGTGGACCCGAGTGTGCCATTTGCCCCCC-GACCCACTCTCCACCCTCCACGTCTGGCCCTCTGCCCTGGGAAGCTGATCCTGTCCGCAGCCATCAGC-CCCCATCCCTAGCCTACGTTACCACTGGGAGCCCTGCAGGAAGTCAGAGCAAGGGAGGAGAGCCAGGCTGGTTGTTT-CTGTTAGCAGTGGGAGCCCTTTCAGGGTGCTGGCTTTCCTATATGAAGCTGTCTGTGCCCACAATTGGATGGGCATGCCTGCCAAGCTCTCTCTAGAGGAGTCTGTGAACCTATGAAAGGCCCCCTCACCCCGCCACCTTGGAGTGAAGGCTCCCACAGGTACCCAACCATGGCTTGGGCTGTATTAGTCTGGGATGGTGGATCCCTAGCTCCAGAATGTGGCCCCAGCTCTGCTGTCTCGGCCGTCCCTGCATTCCAGCCCTCACACTCCCTCTCTCATCCCCACTCATCTGCCTGCCGTCAGTCCCTCATCCCTGGCAGGCGGTGGCTGGCCTCTGTGGCCTCCCCCACAGTGCCTCTGCCTGGAGGCCATTCGTCTCCTTCCTCTCAGCAGGTGTGAAGGAGCCACCCCACCACAGCTGCCCTCAGCTGCCTCACCATGAGTCCAGGGCAGGATTTAGTCCACAGAGTGGCCAACCTGGCCTAGGAAGCCTGAGGGAAGTGTATGCATTGCTCCCACACTCCCATCGTGCATCCCACCGGCCACTGCTTTCGCCTCCCCCGCCATCTCCATCTTGTTAGCTCCTTCATTCTCCACGCTCAGTGATCAATCAAATCAGGCCTCCGTGCTCAGGCCTGAGCGCAGAACAGGACAGTCTGTTAAGGGATCAGGTGAAGCAAAGGAGCTTGTTAGATCCAGCTCTGGGGTCATCTTAGGCCACGCCTAGCTGCGTGCCACCTCCAATTCTAGAAGAACTCCCCCGGAGCCAGCCTGAGGCCGCCATGTCCGCCTGGGGCCAGCTGTGCTCCACTCAGGGCTGGAAGCTGGCTGCTGGGCTCCTCTCCTCCTCCCCACAACTCCCTATGCCTGGGTCACCTGCCTCTTGCTACCCCC-AACTCCCAACTCACTGTCCCTGTCTCCCTCAG
>157_Hla_M_L
GTAAGCCCCCCGATTCCTCCTGGCCTCACCCCCGTCCTGCCCCTAAGCTGCTCTGCCCTCAAATCAGTCCACTGAGACTCCTAAACTATTTTTTCAAAAATCCCTAGAGAAGAGGTTTTTACCCCTATAAGAAAACATTAAGATCCAGCGATGAGAATCAGGCGATTCCTTTGGGGCTGTACCAGTGGCTGCAGGTTCAGCCCCAGCCCCGTTGTCCTCAGCTCTGTGAGACGGGAAAGCACTGCCACTCTCTCCCTGGAGGAGTCCACTAGGGGAACAGAGGTGTGCCTTGCCCCGACCCTGGACAGTTCTCCCCGGGGTGGAAAGGCTGCCTTTCCCACAGAGTAGAGTGGAGCAGCCACATCAGCAAATGACACCTGCAAATCAAGGCGTGTTTTTATAAGGCTGCCACCAGAGTACCCTTGTCCCTTTCATAGGCTGTGGGGCTGACCAAGGAGTGGACCCGAGTGTGCCATTTGCCCCCC-GACCCACTCTCCACCCTCCACGTCTGGCCCTCTGCCCTGGGAAGCTGATCCTGTCCGCAGCCATCAGC-CCCCATCCCTAGCCTACGTTACCACTGGGAGCCCTGCAGGAAGTCAGAGCAAGGGAGGAGAGCCAGGCTGGTTGTTT-CTGTTAGCAGTGGGAGCCCTTTCAGGGTGCTGGCTTTCCTATATGAAGCTGTCTGTGCCCACAATTGGATGGGCATGCCTGCCAAGCTCTCTCTAGAGGAGTCTGTGAACCTATGAAAGGCCCCCTCACCCCGCCACCTTGGAGTGAAGGCTCCCACAGGTACCCAACCATGGCTTGGGCTGTATTAGTCTGGGATGGTGGATCCCTAGCTCCAGAATGTGGCCCCAGCTCTGCTGTCTCGGCCGTCCCTGCATTCCAGCCCTCACACTCCCTCTCTCATCCCCACTCATCTGCCTGCCGTCAGTCCCTCATCCCTGGCAGGCGGTGGCTGGCCTCTGTGGCCTCCCCCACAGTGCCTCTGCCTGGAGGCCATTCGTCTCCTTCCTCTCAGCAGGTGTGAAGGAGCCACCCCACCACAGCTGCCCTCAGCTGCCTCACCATGAGTCCAGGGCAGGATTTAGTCCACAGAGTGGCCAACCTGGCCTAGGAAGCCTGAGGGAAGTGTATGCATTGCTCCCACACTCCCATCGTGCATCCCACCGGCCACTGCTTTCGCCTCCCCCGCCATCTCCATCTTGTTAGCTCCTTCATTCTCCACGCTCAGTGATCAATCAAATCAGGCCTCCGTGCTCAGGCCTGAGCGCAGAACAGGACAGTCTGTTAAGGGATCAGGTGAAGCAAAGGAGCTTGTTAGATCCAGCTCTGGGGTCATCTTAGGCCACGCCTAGCTGCGTGCCACCTCCAATTCTAGAAGAACTCCCCCGGAGCCAGCCTGAGGCCGCCATGTCCGCCTGGGGCCAGCTGTGCTCCACTCAGGGCTGGAAGCTGGCTGCTGGGCTCCTCTCCTCCTCCCCACAACTCCCTATGCCTGGGTCACCTGCCTCTTGCTACCCCC-AACTCCCAACTCACTGTCCCTGTCTCCCTCAG
>159_Hla_M_L
GTAAGCCCCCCGATTCCTCCTGGCCTCACCCCCGTCCTGCCCCTAAGCTGCTCTGCCCTCAAATCAGTCCACTGAGACTCCTAAACTATTTTTTCAAAAATCCCTAGAGAAGAGGTTTTTACCCCTATAAGAAAACATTAAGATCCAGCGATGAGAATCAGGCGATTCCTTTGGGGCTGTACCAGTGGCTGCAGGTTCAGCCCCAGCCCCGTTGTCCTCAGCTCTGTGAGACGGGAAAGCACTGCCACTCTCTCCCTGGAGGAGTCCACTAGGGGAACAGAGGTGTGCCTTGCCCCGACCCTGGACAGTTCTCCCCGGGGTGGAAAGGCTGCCTTTCCCACAGAGTAGAGTGGAGCAGCCACATCAGCAAATGACACCTGCAAATCAAGGCGTGTTTTTATAAGGCTGCCACCAGAGTACCCTTGTCCCTTTCATAGGCTGTGGGGCTGACCAAGGAGTGGACCCGAGTGTGCCATTTGCCCCCC-GACCCACTCTCCACCCTCCACGTCTGGCCCTCTGCCCTGGGAAGCTGATCCTGTCCGCAGCCATCAGC-CCCCATCCCTAGCCTACGTTACCACTGGGAGCCCTGCAGGAAGTCAGAGCAAGGGAGGAGAGCCAGGCTGGTTGTTT-CTGTTAGCAGTGGGAGCCCTTTCAGGGTGCTGGCTTTCCTATATGAAGCTGTCTGTGCCCACAATTGGATGGGCATGCCTGCCAAGCTCTCTCTAGAGGAGTCTGTGAACCTATGAAAGGCCCCCTCACCCCGCCACCTTGGAGTGAAGGCTCCCACAGGTACCCAACCATGGCTTGGGCTGTATTAGTCTGGGATGGTGGATCCCTAGCTCCAGAATGTGGCCCCAGCTCTGCTGTCTCGGCCGTCCCTGCATTCCAGCCCTCACACTCCCTCTCTCATCCCCACTCATCTGCCTGCCGTCAGTCCCTCATCCCTGGCAGGCGGTGGCTGGCCTCTGTGGCCTCCCCCACAGTGCCTCTGCCTGGAGGCCATTCGTCTCCTTCCTCTCAGCAGGTGTGAAGGAGCCACCCCACCACAGCTGCCCTCAGCTGCCTCACCATGAGTCCAGGGCAGGATTTAGTCCACAGAGTGGCCAACCTGGCCTAGGAAGCCTGAGGGAAGTGTATGCATTGCTCCCACACTCCCATCGTGCATCCCACCGGCCACTGCTTTCGCCTCCCCCGCCATCTCCATCTTGTTAGCTCCTTCATTCTCCACGCTCAGTGATCAATCAAATCAGGCCTCCGTGCTCAGGCCTGAGCGCAGAACAGGACAGTCTGTTAAGGGATCAGGTGAAGCAAAGGAGCTTGTTAGATCCAGCTCTGGGGTCATCTTAGGCCACGCCTAGCTGCGTGCCACCTCCAATTCTAGAAGAACTCCCCCGGAGCCAGCCTGAGGCCGCCATGTCCGCCTGGGGCCAGCTGTGCTCCACTCAGGGCTGGAAGCTGGCTGCTGGGCTCCTCTCCTCCTCCCCACAACTCCCTATGCCTGGGTCACCTGCCTCTTGCTACCCCC-AACTCCCAACTCACTGTCCCTGTCTCCCTCAG
>160_Hla_M_L
GTAAGCCCCCCGATTCCTCCTGGCCTCACCCCCGTCCTGCCCCTAAGCTGCTCTGCCCTCAAATCAGTCCACTGAGACTCCTAAACTATTTTTTCAAAAATCCCTAGAGAAGAGGTTTTTACCCCTATAAGAAAACATTAAGATCCAGCGATGAGAATCAGGCGATTCCTTTGGGGCTGTACCAGTGGCTGCAGGTTCAGCCCCAGCCCCGTTGTCCTCAGCTCTGTGAGACGGGAAAGCACTGCCACTCTCTCCCTGGAGGAGTCCACTAGGGGAACAGAGGTGTGCCTTGCCCCGACCCTGGACAGTTCTCCCCGGGGTGGAAAGGCTGCCTTTCCCACAGAGTAGAGTGGAGCAGCCACATCAGCAAATGACACCTGCAAATCAAGGCGTGTTTTTATAAGGCTGCCACCAGAGTACCCTTGTCCCTTTCATAGGCTGTGGGGCTGACCAAGGAGTGGACCCGAGTGTGCCATTTGCCCCCC-GACCCACTCTCCACCCTCCACGTCTGGCCCTCTGCCCTGGGAAGCTGATCCTGTCCGCAGCCATCAGC-CCCCATCCCTAGCCTACGTTACCACTGGGAGCCCTGCAGGAAGTCAGAGCAAGGGAGGAGAGCCAGGCTGGTTGTTT-CTGTTAGCAGTGGGAGCCCTTTCAGGGTGCTGGCTTTCCTATATGAAGCTGTCTGTGCCCACAATTGGATGGGCATGCCTGCCAAGCTCTCTCTAGAGGAGTCTGTGAACCTATGAAAGGCCCCCTCACCCCGCCACCTTGGAGTGAAGGCTCCCACAGGTACCCAACCATGGCTTGGGCTGTATTAGTCTGGGATGGTGGATCCCTAGCTCCAGAATGTGGCCCCAGCTCTGCTGTCTCGGCCGTCCCTGCATTCCAGCCCTCACACTCCCTCTCTCATCCCCACTCATCTGCCTGCCGTCAGTCCCTCATCCCTGGCAGGCGGTGGCTGGCCTCTGTGGCCTCCCCCACAGTGCCTCTGCCTGGAGGCCATTCGTCTCCTTCCTCTCAGCAGGTGTGAAGGAGCCACCCCACCACAGCTGCCCTCAGCTGCCTCACCATGAGTCCAGGGCAGGATTTAGTCCACAGAGTGGCCAACCTGGCCTAGGAAGCCTGAGGGAAGTGTATGCATTGCTCCCACACTCCCATCGTGCATCCCACCGGCCACTGCTTTCGCCTCCCCCGCCATCTCCATCTTGTTAGCTCCTTCATTCTCCACGCTCAGTGATCAATCAAATCAGGCCTCCGTGCTCAGGCCTGAGCGCAGAACAGGACAGTCTGTTAAGGGATCAGGTGAAGCAAAGGAGCTTGTTAGATCCAGCTCTGGGGTCATCTTAGGCCACGCCTAGCTGCGTGCCACCTCCAATTCTAGAAGAACTCCCCCGGAGCCAGCCTGAGGCCGCCATGTCCGCCTGGGGCCAGCTGTGCTCCACTCAGGGCTGGAAGCTGGCTGCTGGGCTCCTCTCCTCCTCCCCACAACTCCCTATGCCTGGGTCACCTGCCTCTTGCTACCCCC-AACTCCCAACTCACTGTCCCTGTCTCCCTCAG
>119_Hla_F_L_1
GTAAGCCCCCCGATTCCTCCTGGCCTCACCCCCGTCCTGCCCCTAAGCTGCTCTGCCCTCAAATCAGTCCACTGAGACTCCTAAACTATTTTTTCAAAAATCCCTAGAGAAGAGGTTTTTACCCCTATAAGAAAACATTAAGATCCAGCGATGAGAATCAGGCGATTCCTTTGGGGCTGTACCAGTGGCTGCAGGTTCAGCCCCAGCCCCGTTGTCCTCAGCTCTGTGAGACGGGAAAGCACTGCCACTCTCTCCCTGGAGGAGTCCACTAGGGGAACAGAGGTGTGCCTTGCCCCGACCCTGGACAGTTCTCCCCGGGGTGGAAAGGCTGCCTTTCCCACAGAGTAGAGTGGAGCAGCCACATCAGCAAATGACACCTGCAAATCAAGGCGTGTTTTTATAAGGCTGCCACCAGAGTACCCTTGTCCCTTTCATAGGCTGTGGGGCTGACCAAGGAGTGGACCCGAGTGTGCCATTTGCCCCCC-GACCCACTCTCCACCCTCCACGTCTGGCCCTCTGCCCTGGGAAGCTGATCCTGTCCGCAGCCATCAGC-CCCCATCCCTAGCCTACGTTACCACTGGGAGCCCTGCAGGAAGTCAGAGCAAGGGAGGAGAGCCAGGCTGGTTGTTT-CTGTTAGCAGTGGGAGCCCTTTCAGGGTGCTGGCTTTCCTATATGAAGCTGTCTGTGCCCACAATTGGATGGGCATGCCTGCCAAGCTCTCTCTAGAGGAGTCTGTGAACCTATGAAAGGCCCCCTCACCCCGCCACCTTGGAGTGAAGGCTCCCACAGGTACCCAACCATGGCTTGGGCTGTATTAGTCTGGGATGGTGGATCCCTAGCTCCAGAATGTGGCCCCAGCTCTGCTGTCTCGGCCGTCCCTGCATTCCAGCCCTCACACTCCCTCTCTCATCCCCACTCATCTGCCTGCCGTCAGTCCCTCATCCCTGGCAGGCGGTGGCTGGCCTCTGTGGCCTCCCCCACAGTGCCTCTGCCTGGAGGCCATTCGTCTCCTTCCTCTCAGCAGGTGTGAAGGAGCCACCCCACCACAGCTGCCCTCAGCTGCCTCACCATGAGTCCAGGGCAGGATTTAGTCCACAGAGTGGCCAACCTGGCCTAGGAAGCCTGAGGGAAGTGTATGCATTGCTCCCACACTCCCATCGTGCATCCCACCGGCCACTGCTTTCGCCTCCCCCGCCATCTCCATCTTGTTAGCTCCTTCATTCTCCACGCTCAGTGATCAATCAAATCAGGCCTCCGTGCTCAGGCCTGAGCGCAGAACAGGACAGTCTGTTAAGGGATCAGGTGAAGCAAAGGAGCTTGTTAGATCCAGCTCTGGGGTCATCTTAGGCCACGCCTAGCTGCGTGCCACCTCCAATTCTAGAAGAACTCCCCCGGAGCCAGCCTGAGGCCGCCATGTCCGCCTGGGGCCAGCTGTGCTCCACTCAGGGCTGGAAGCTGGCTGCTGGGCTCCTCTCCTCCTCCCCACAACTCCCTATGCCTGGGTCACCTGCCTCTTGCTACCCCC-AACTCCCAACTCACTGTCCCTGTCTCCCTCAG
>119_Hla_F_L_2
GTAAGCCCCCCGATTCCTCCTGGCCTCACCCCCGTCCTGCCCCTAAGCTGCTCTGCCCTCAAATCAGTCCACTGAGACTCCTAAACTATTTTTTCAAAAATCCCTAGAGAAGAGGTTTTTACCCCTATAAGAAAACATTAAGATCCAGCGATGAGAATCAGGCGATTCCTTTGGGGCTGTACCAGTGGCTGCAGGTTCAGCCCCAGCCCCGTTGTCCTCAGCTCTGTGAGACGGGAAAGCACTGCCACTCTCTCCCTGGAGGAGTCCACTAGGGGAACAGAGGTGTGCCTTGCCCCGACCCTGGACAGTTCTCCCCGGGGTGGAAAGGCTGCCTTTCCCACAGAGTAGAGTGGAGCAGCCACATCAGCAAATGACACCTGCAAATCAAGGCGTGTTTTTATAAGGCTGCCACCAGAGTACCCTTGTCCCTTTCATAGGCTGTGGGGCTGACCAAGGAGTGGACCCGAGTGTGCCATTTGCCCCCC-GACCCACTCTCCACCCTCCACGTCTGGCCCTCTGCCCTGGGAAGCTGATCCTGTCCGCAGCCATCAGC-CCCCATCCCTAGCCTACGTTACCACTGGGAGCCCTGCAGGAAGTCAGAGCAAGGGAGGAGAGCCAGGCTGGTTGTTT-CTGTTAGCAGTGGGAGCCCTTTCAGGGTGCTGGCTTTCCTATATGAAGCTGTCTGTGCCCACAATTGGATGGGCATGCCTGCCAAGCTCTCTCTAGAGGAGTCTGTGAACCTATGAAAGGCCCCCTCACCCCGCCACCTTGGAGTGAAGGCTCCCACAGGTACCCAACCATGGCTTGGGCTGTATTAGTCTGGGATGGTGGATCCCTAGCTCCAGAATGTGGCCCCAGCTCTGCTGTCTCGGCCGTCCCTGCATTCCAGCCCTCACACTCCCTCTCTCATCCCCACTCATCTGCCTGCCGTCAGTCCCTCATCCCTGGCAGGCGGTGGCTGGCCTCTGTGGCCTCCCCCACAGTGCCTCTGCCTGGAGGCCATTCGTCTCCTTCCTCTCAGCAGGTGTGAAGGAGCCACCCCACCACAGCTGCCCTCAGCTGCCTCACCATGAGTCCAGGGCAGGATTTAGTCCACAGAGTGGCCAACCTGGCCTAGGAAGCCTGAGGGAAGTGTATGCATTGCTCCCACACTCCCATCGTGCATCCCACCGGCCACTGCTTTCGCCTCCCCCGCCATCTCCATCTTGTTAGCTCCTTCATTCTCCACGCTCAGTGATCAATCAAATCAGGCCTCCGTGCTCAGGCCTGAGCGCAGAACAGGACAGTCTGTTAAGGGATCAGGTGAAGCAAAGGAGCTTGTTAGATCCAGCTCTGGGGTCATCTTAGGCCACGCCTAGCTGCGTGCCACCTCCAATTCTAGAAGAACTCCCCCGGAGCCAGCCTGAGGCCGCCATGTCCGCCTGGGGCCAGCTGTGCTCCACTCAGGGCTGGAAGCTGGCTGCTGGGCTCCTCTCCTCCTCCCCACAACTCCCTATGCCTGGGTCACCTGCCTCTTGCTACCCCC-AACTCCCAACTCACTGTCCCTGTCTCCCTCAG
>126_Hla_F_L_1
GTAAGCCCCCCGATTCCTCCTGGCCTCACCCCCGTCCTGCCCCTAAGCTGCTCTGCCCTCAAATCAGTCCACTGAGACTCCTAAACTATTTTTTCAAAAATCCCTAGAGAAGAGGATTCTACTGCTATAAGAAAATATTAAGATCCAGCGATGAGAATCAGGCGATTCCTTTGGGGCTGTACCAGTGGCTGCAGGTTCAGCCCCAGCCCCGTTGTCCTCAGCTCTGTGAGACGGGAAAGCACTGCCACTCTCTCCCTGGAGGAGTCCACTAGGGGAACAGAGGTGTGCCTTGCCCCGACCCTGGACAGTTCTCCCCGGGGTGGAAAGGCTGCCTTTCCCACAGAGTAGAGTGGAGCAGCCACATCAGCAAATGACACCTGCAAATCAAGGCGTGTTTTTATGAGGCTGCCACCAGAGTACCCTTGTCCCTTTCATAGGCTGTGGGGCTGACCAAGGAGTGGACCCGAGTGTGCCATTTGCCCCCC-GACCCACTCTCCACCCTCCACGTCTGGCCCTCTGCCCTGGGAAGCTGATCCTGTCCGCAGCCATCAGC-CCCCATCCCTAGCCTACGTTACCACTGGGAGCCCTGCAGGAAGTCAGAGCAAGGGAGGAGAGCCAGGCTGGTTGTTT-CTGTTAGCAGTGGGAGCCCTTTCAGGGTGCTGGCTTTCCTATATGAAGCTGCCTGTGCCCACAATTGGATGGGCATGCCTGCCAAGCTCTCTCTAGAGGAGTCTGTGAACCTATGAAAGGCCCCCTCACCCCGCCACCTTGGGGTGAAGGCTCCCACAGGTACCCAACCATGGCTTGGGCTGTATTAGTCTGGGATGGTGGATCCCTAGCTCCAGAATGTGGCCCCAGCTCTGCTGTCTCGGCCGTCCCTGCATTCCAGCCCTCACACTCCCTCTCTCATCCCCACTCATCTGCCTGCCGTCAGTCCCTCATCCCTGGCAGGCGGTGGCTGGCCTCTGTGGCCTCCCCCACAGTGCCTCTGCCTGGAGGCCATTCGTCTCCTTCCTCTCAGCAGGTGTGAAGGAGCCACCCCACCACAGCTGCCCTCAGCTGCCTCACCATGAGTCCAGGGCAGGATTTAGTCCACAGAGTGGCCAACCTGGCCTAGGAAGCCTGAGGGAAGTGTATGCATTGCTCCGACACTCCCATCGTGCATCCCACCGGCCACTGCTTTCGCCTCCCCCGCCATCTCCATCTTGTTAGCTCCTTCATTCTCCACGCTCAGTGATCAATCAAATCAGGCCTCCATGCTCAGGCCTGAGCGCAGAACAGGACAGTCTGTTAAGGGATCAGGTGAAGCAAAGGAGCTTGTTAGATCCAGCTCTGGGGTCATCTTAGGCCACGCCTAGCTGCGTGCCACCTCCAATTCTAGAAGAACTCCCCCGGGGCCAGCCTGAGGCCGCCATGTCCGCCTGGGGCCAGCTGTGCTCCACTCAGGGCTGGAAGCTGGCTGCTGGGCTCCTCTCCTCCTCCCCACAACTCCCTATGCCTGGGTCACCTGCCTCTTGCTACCCCC-AACTCCCAACTCACTGTCCCTGTCTCCCTCAG
>126_Hla_F_L_2
GTAAGCCCCCCGATTCCTCCTGGCCTCACCCCCGTCCTGCCCCTAAGCTGCTCTGCCCTCAAATCAGTCCACTGAGACTCCTAAACTATTTTTTCAAAAATCCCTAGAGAAGAGGATTCTACTGCTATAAGAAAATATTAAGATCCAGCGATGAGAATCAGGCGATTCCTTTGGGGCTGTACCAGTGGCTGCAGGTTCAGCCCCAGCCCCGTTGTCCTCAGCTCTGTGAGACGGGAAAGCACTGCCACTCTCTCCCTGGAGGAGTCCACTAGGGGAACAGAGGTGTGCCTTGCCCCGACCCTGGACAGTTCTCCCCGGGGTGGAAAGGTT-CCTTTCCCACAGAGTAGAGTGGAGCAGCCACATCAGCAAATGACACCTGCAAATCAAGGCGTGTTTTTATGAGGCTGCCACCAGAGTACCCTTGTCCCTTTCATAGGCTGTGGGGCTGACCAAGGAGTGGACCCGAGTGTGCCATTTGCCCCCC-GACCCACTCTCCACCCTCCACGTCTGGCCCTCTGCCCTGGGAAGCTGATCCTGTCCGCAGCCATCAGC-CCCCATCCCTAGCCTACGTTACCACTGGGAGCCCTGCAGGAAGTCAGAGCAAGGGAGGAGAGCCAGGCTGGTTGTTT-CTGTTAGCAATGGGAGCCCTTTCAGGGTGCTGGCTTTCCTATATGAAGCTGCCTGTGCCCACAATTGGATGGGCATGCCTGCCAAGCTCTCTCTAGAGGAGTCTGTGAACCTATGAAAGGCCCCCTCACCCCACCACCTTGGGGTGAAGGCTCCCACAGGTACCCAACCATGGCTTGGGCTGTATTAGTCTGGGATGGTGGATCCCTAGCTCCAGAATGTGGCCCCAGCTCTGCTGTCTTGGCCGTCCCTGCATTCCAGCCCTCACACTCCCTCTCTCATCCCCACTCATCTGCCTGCCGTCAGTCCCTCATCCCTGGCAGGCGGTGGCTGGCCTCTGTGGCCTCCCCCACAGTGCCTCTGCCTGGAGGCCATTCGTCTCCTTCCTCTCAGCAGGTGTGAAGGAGCCACCCCACCACAGCTGCCCTCAGCTGCCTCACCATGAGTCCAGGGCAGGATTTAGTCCACAGAGTGGCCAACCTGGCCTAGGAAGCCTGAGGGAAGTGTATGCATTGCTCCGACACTCCCATCGTGCATCCCACCGGCCACTGCTTTCGCCTCCCCCGCCATCTCCATCTTGTTAGCTCCTTCATTCTCCACGCTCAGTGATCAATCAAATCAGGCCTCCATGCTCAGGCCTGAGCGCAGAACAGGACAGTCTGTTAAGGGATCAGGTGAAGCAAAGGAGCTTGTTAGATCCAGCTCTGGGGTCATCTTAGGCCACGCCTAGCTGCGTGCCACCTCCAATTCTAGAAGAACTCCCCCGGGGCCAGCCTGAGGCCGCCATGTTCGCCTGGGGCCAGCTGTGCTCCACTCAGGGCTGGAAGCTGGCTGCTGGGCTCCTCTCCTCCTCCCCACAACTCCCTATGCCTGGGTCACCTGCCTCTTGCTGCCCC--AACTCCCAACTCACTGTCCCTGTCTCCCTCAG
>129_Hla_F_L_1
GTAAGCCCCCCGATTCCTCCTGGCCTCACCCCCGTCCTGCCCCTAAGCTGCTCTGCCCTCAAATCAGTCCACTGAGACTCCTAAACTATTTTTTCAAAAATCCCTAGAGAAGAGGTTTTTACCCCTATAAGAAAACATTAAGATCCAGCGATGAGAATCAGGCGATTCCTTTGGGGCTGTACCAGTGGCTGCAGGTTCAGCCCCAGCCCCGTTGTCCTCAGCTCTGTGAGACGGGAAAGCACTGCCACTCTCTCCCTGGAGGAGTCCACTAGGGGAACAGAGGTGTGCCTTGCCCCGACCCTGGACAGTTCTCCCCGGGGTGGAAAGGCTGCCTTTCCCACAGAGTAGAGTGGAGCAGCCACATCAGCAAATGACACCTGCAAATCAAGGCGTGTTTTTATAAGGCTGCCACCAGAGTACCCTTGTCCCTTTCATAGGCTGTGGGGCTGACCAAGGAGTGGACCCGAGTGTGCCATTTGCCCCCC-GACCCACTCTCCACCCTCCACGTCTGGCCCTCTGCCCTGGGAAGCTGATCCTGTCCGCAGCCATCAGC-CCCCATCCCTAGCCTACGTTACCACTGGGAGCCCTGCAGGAAGTCAGAGCAAGGGAGGAGAGCCAGGCTGGTTGTTT-CTGTTAGCAGTGGGAGCCCTTTCAGGGTGCTGGCTTTCCTATATGAAGCTGTCTGTGCCCACAATTGGATGGGCATGCCTGCCAAGCTCTCTCTAGAGGAGTCTGTGAACCTATGAAAGGCCCCCTCACCCCGCCACCTTGGAGTGAAGGCTCCCACAGGTACCCAACCATGGCTTGGGCTGTATTAGTCTGGGATGGTGGATCCCTAGCTCCAGAATGTGGCCCCAGCTCTGCTGTCTCGGCCGTCCCTGCATTCCAGCCCTCACACTCCCTCTCTCATCCCCACTCATCTGCCTGCCGTCAGTCCCTCATCCCTGGCAGGCGGTGGCTGGCCTCTGTGGCCTCCCCCACAGTGCCTCTGCCTGGAGGCCATTCGTCTCCTTCCTCTCAGCAGGTGTGAAGGAGCCACCCCACCACAGCTGCCCTCAGCTGCCTCACCATGAGTCCAGGGCAGGATTTAGTCCACAGAGTGGCCAACCTGGCCTAGGAAGCCTGAGGGAAGTGTATGCATTGCTCCCACACTCCCATCGTGCATCCCACCGGCCACTGCTTTCGCCTCCCCCGCCATCTCCATCTTGTTAGCTCCTTCATTCTCCACGCTCAGTGATCAATCAAATCAGGCCTCCGTGCTCAGGCCTGAGCGCAGAACAGGACAGTCTGTTAAGGGATCAGGTGAAGCAAAGGAGCTTGTTAGATCCAGCTCTGGGGTCATCTTAGGCCACGCCTAGCTGCGTGCCACCTCCAATTCTAGAAGAACTCCCCCGGAGCCAGCCTGAGGCCGCCATGTCCGCCTGGGGCCAGCTGTGCTCCACTCAGGGCTGGAAGCTGGCTGCTGGGCTCCTCTCCTCCTCCCCACAACTCCCTATGCCTGGGTCACCTGCCTCTTGCTACCCCC-AACTCCCAACTCACTGTCCCTGTCTCCCTCAG
>129_Hla_F_L_2
GTAAGCCCCCCGATTCCTCCTGGCCTCACCCCCGTCCTGCCCCTAAGCTGCTCTGCCCTCAAATCAGTCCACTGAGACTCCTAAACTATTTTTTCAAAAATCCCTAGAGAAGAGGTTTTTACCCCTATAAGAAAACATTAAGATCCAGCGATGAGAATCAGGCGATTCCTTTGGGGCTGTACCAGTGGCTGCAGGTTCAGCCCCAGCCCCGTTGTCCTCAGCTCTGTGAGACGGGAAAGCACTGCCACTCTCTCCCTGGAGGAGTCCACTAGGGGAACAGAGGTGTGCCTTGCCCCGACCCTGGACAGTTCTCCCCGGGGTGGAAAGGCTGCCTTTCCCACAGAGTAGAGTGGAGCAGCCACATCAGCAAATGACACCTGCAAATCAAGGCGTGTTTTTATAAGGCTGCCACCAGAGTACCCTTGTCCCTTTCATAGGCTGTGGGGCTGACCAAGGAGTGGACCCGAGTGTGCCATTTGCCCCCC-GACCCACTCTCCACCCTCCACGTCTGGCCCTCTGCCCTGGGAAGCTGATCCTGTCCGCAGCCATCAGC-CCCCATCCCTAGCCTACGTTACCACTGGGAGCCCTGCAGGAAGTCAGAGCAAGGGAGGAGAGCCAGGCTGGTTGTTT-CTGTTAGCAGTGGGAGCCCTTTCAGGGTGCTGGCTTTCCTATATGAAGCTGTCTGTGCCCACAATTGGATGGGCATGCCTGCCAAGCTCTCTCTAGAGGAGTCTGTGAACCTATGAAAGGCCCCCTCACCCCGCCACCTTGGAGTGAAGGCTCCCACAGGTACCCAACCATGGCTTGGGCTGTATTAGTCTGGGATGGTGGATCCCTAGCTCCAGAATGTGGCCCCAGCTCTGCTGTCTCGGCCGTCCCTGCATTCCAGCCCTCACACTCCCTCTCTCATCCCCACTCATCTGCCTGCCGTCAGTCCCTCATCCCTGGCAGGCGGTGGCTGGCCTCTGTGGCCTCCCCCACAGTGCCTCTGCCTGGAGGCCATTCGTCTCCTTCCTCTCAGCAGGTGTGAAGGAGCCACCCCACCACAGCTGCCCTCAGCTGCCTCACCATGAGTCCAGGGCAGGATTTAGTCCACAGAGTGGCCAACCTGGCCTAGGAAGCCTGAGGGAAGTGTATGCATTGCTCCCACACTCCCATCGTGCATCCCACCGGCCACTGCTTTCGCCTCCCCCGCCATCTCCATCTTGTTAGCTCCTTCATTCTCCACGCTCAGTGATCAATCAAATCAGGCCTCCGTGCTCAGGCCTGAGCGCAGAACAGGACAGTCTGTTAAGGGATCAGGTGAAGCAAAGGAGCTTGTTAGATCCAGCTCTGGGGTCATCTTAGGCCACGCCTAGCTGCGTGCCACCTCCAATTCTAGAAGAACTCCCCCGGAGCCAGCCTGAGGCCGCCATGTCCGCCTGGGGCCAGCTGTGCTCCACTCAGGGCTGGAAGCTGGCTGCTGGGCTCCTCTCCTCCTCCCCACAACTCCCTATGCCTGGGTCACCTGCCTCTTGCTACCCCC-AACTCCCAACTCACTGTCCCTGTCTCCCTCAG
>131_Hla_F_L_1
GTAAGCCCCCCGATTCCTCCTGGCCTCACCCCCGTCCTGCCCCTAAGCTGCTCTGCCCTCAAATCAGTCCACTGAGACTCCTAAACTATTTTTTCAAAAATCCCTAGAGAAGAGGTTTTTACCCCTATAAGAAAACATTAAGATCCAGCGATGAGAATCAGGCGATTCCTTTGGGGCTGTACCAGTGGCTGCAGGTTCAGCCCCAGCCCCGTTGTCCTCAGCTCTGTGAGACGGGAAAGCACTGCCACTCTCTCCCTGGAGGAGTCCACTAGGGGAACAGAGGTGTGCCTTGCCCCGACCCTGGACAGTTCTCCCCGGGGTGGAAAGGCTGCCTTTCCCACAGAGTAGAGTGGAGCAGCCACATCAGCAAATGACACCTGCAAATCAAGGCGTGTTTTTATAAGGCTGCCACCAGAGTACCCTTGTCCCTTTCATAGGCTGTGGGGCTGACCAAGGAGTGGACCCGAGTGTGCCATTTGCCCCCC-GACCCACTCTCCACCCTCCACGTCTGGCCCTCTGCCCTGGGAAGCTGATCCTGTCCGCAGCCATCAGC-CCCCATCCCTAGCCTACGTTACCACTGGGAGCCCTGCAGGAAGTCAGAGCAAGGGAGGAGAGCCAGGCTGGTTGTTT-CTGTTAGCAGTGGGAGCCCTTTCAGGGTGCTGGCTTTCCTATATGAAGCTGTCTGTGCCCACAATTGGATGGGCATGCCTGCCAAGCTCTCTCTAGAGGAGTCTGTGAACCTATGAAAGGCCCCCTCACCCCGCCACCTTGGAGTGAAGGCTCCCACAGGTACCCAACCATGGCTTGGGCTGTATTAGTCTGGGATGGTGGATCCCTAGCTCCAGAATGTGGCCCCAGCTCTGCTGTCTCGGCCGTCCCTGCATTCCAGCCCTCACACTCCCTCTCTCATCCCCACTCATCTGCCTGCCGTCAGTCCCTCATCCCTGGCAGGCGGTGGCTGGCCTCTGTGGCCTCCCCCACAGTGCCTCTGCCTGGAGGCCATTCGTCTCCTTCCTCTCAGCAGGTGTGAAGGAGCCACCCCACCACAGCTGCCCTCAGCTGCCTCACCATGAGTCCAGGGCAGGATTTAGTCCACAGAGTGGCCAACCTGGCCTAGGAAGCCTGAGGGAAGTGTATGCATTGCTCCCACACTCCCATCGTGCATCCCACCGGCCACTGCTTTCGCCTCCCCCGCCATCTCCATCTTGTTAGCTCCTTCATTCTCCACGCTCAGTGATCAATCAAATCAGGCCTCCGTGCTCAGGCCTGAGCGCAGAACAGGACAGTCTGTTAAGGGATCAGGTGAAGCAAAGGAGCTTGTTAGATCCAGCTCTGGGGTCATCTTAGGCCACGCCTAGCTGCGTGCCACCTCCAATTCTAGAAGAACTCCCCCGGAGCCAGCCTGAGGCCGCCATGTCCGCCTGGGGCCAGCTGTGCTCCACTCAGGGCTGGAAGCTGGCTGCTGGGCTCCTCTCCTCCTCCCCACAACTCCCTATGCCTGGGTCACCTGCCTCTTGCTACCCCC-AACTCCCAACTCACTGTCCCTGTCTCCCTCAG
>131_Hla_F_L_2
GTAAGCCCCCCGATTCCTCCTGGCCTCACCCCCGTCCTGCCCCTAAGCTGCTCTGCCCTCAAATCAGTCCACTGAGACTCCTAAACTATTTTTTCAAAAATCCCTAGAGAAGAGGATTCTACTGCTATAAGAAAATATTAAGATCCAGCGATGAGAATCAGGCGATTCCTTTGGGGCTGTACCAGTGGCTGCAGGTTCAGCCCCAGCCCCGTTGTCCTCAGCTCTGTGAGACGGGAAAGCACTGCCACTCTCTCCCTGGAGGAGTCCACTAGGGGAACAGAGGTGTGCCTTGCCCCGACCCTGGACAGTTCTCCCCGGGGTGGAAAGGCTGCCTTTCCCACAGAGTAGAGTGGAGCAGCCACATCAGCAAATGACACCTGCAAATCAAGGCGTGTTTTTATAAGGCTGCCACCAGAGTACCCTTGTCCCTTTCATAGGCTGTGGGGCTGACCAAGGAGTGGACCCGAGTGTGCCATTTGCCCCCC-GACCCACTCTCCACCCTCCACGTCTGGCCCTCTGCCCTGGGAAGCTGATCCTGTCCACAGCCATCAGC-CCCCATCCCTAGCCTACGTTACCACTGGGAGCCCTGCAGGAAGTCAGAGCAAGGGAGGAGAGCCAGGCTGGTTGTTT-CTGTTAGCAGTGGGAGCCCTTTCAGGGTGCTGGCTTTCCTATATGAAGCTGCCTGTGCCCACAATTGGATGGGCATGCCTGCCAAGCTCTCTCTAGAGGAGTCTGTGAACCTATGAAAGGCCCCCTCACCCCGCCACCTTGGAGTGAAGGCTCCCACAGGTACCCAACCATGGCTTGGGCTGTATTAGTCTGGGATGGTGGATCCCTAGCTCCAGAATGTGGCCCCAGCTCTGCTGTCTCGGCCGTCCCTGCATTCCAGCCCTCACACTCCCTCTCTCATCCCCACTCATCTGCCTGCCGTCAGTCCCTCATCCCTGGCAGGCGGTGGCTGGCCTCTGTGGCCTCCCCCACGGTGCCTCTGCCTGGAGGCCATTCGTCTCCTTCCTCTCAGCAGGTGTGAAGGAGCCACCCCACCACAGCTGCCCTCAGCTGCCTCACCATGAGTCCAGGGCAGGATTTAGTCCACAGAGTGGCCAACCTGGCCTAGGAAGCCTGAGGGAAGTGTATGCATTGCTCCGACACTCCCATCGTGCATCCCACCGGCCACTGCTTTCGCCTCCCCCGCCATCTCCATCTTGTTAGCTCCTTCATTCTCCACGCTCAGTGATCAATCAAATCAGGCCTCCGTGCTCAGGCCTGAGCGCAGAACAGGACAGTCTGTTAAGGGATCAGGTGAAGCAAAGGAGCTTGTTAGATCCAGCTCTGGGGTCATCTTAGGCCACGCCTAGCTGCGTGCCACCTCCAATTCTAGAAGAACTCCCCCGGAGCCAGCCTGAGGCCGCCATGTCCGCCTGGGGCCAGCTGTGCTCCACTCAGGGCTGGAAGCTGGCTGCTGGGCTCCTCTCCTCCTCCCCACAACTCCCTATGCCTGGGTCACCTGCCTCTTGCTGCCCC--AACTCCCAACTCACTGTCCCTGTCTCCCTCAG
>138_Hla_F_L_1
GTAAGCCCCCCGATTCCTCCTGGCCTCACCCCCGTCCTGCCCCTAAGCTGCTCTGCCCTCAAATCAGTCCACTGAGACTCCTAAACTATTTTTTCAAAAATCCCTAGAGAAGAGGTTTTTACCCCTATAAGAAAACATTAAGATCCAGCGATGAGAATCAGGCGATTCCTTTGGGGCTGTACCAGTGGCTGCAGGTTCAGCCCCAGCCCCGTTGTCCTCAGCTCTGTGAGACGGGAAAGCACTGCCACTCTCTCCCTGGAGGAGTCCACTAGGGGAACAGAGGTGTGCCTTGCCCCGACCCTGGACAGTTCTCCCCGGGGTGGAAAGGCTGCCTTTCCCACAGAGTAGAGTGGAGCAGCCACATCAGCAAATGACACCTGCAAATCAAGGCGTGTTTTTATAAGGCTGCCACCAGAGTACCCTTGTCCCTTTCATAGGCTGTGGGGCTGACCAAGGAGTGGACCCGAGTGTGCCATTTGCCCCCC-GACCCACTCTCCACCCTCCACGTCTGGCCCTCTGCCCTGGGAAGCTGATCCTGTCCGCAGCCATCAGC-CCCCATCCCTAGCCTACGTTACCACTGGGAGCCCTGCAGGAAGTCAGAGCAAGGGAGGAGAGCCAGGCTGGTTGTTT-CTGTTAGCAGTGGGAGCCCTTTCAGGGTGCTGGCTTTCCTATATGAAGCTGTCTGTGCCCACAATTGGATGGGCATGCCTGCCAAGCTCTCTCTAGAGGAGTCTGTGAACCTATGAAAGGCCCCCTCACCCCGCCACCTTGGAGTGAAGGCTCCCACAGGTACCCAACCATGGCTTGGGCTGTATTAGTCTGGGATGGTGGATCCCTAGCTCCAGAATGTGGCCCCAGCTCTGCTGTCTCGGCCGTCCCTGCATTCCAGCCCTCACACTCCCTCTCTCATCCCCACTCATCTGCCTGCCGTCAGTCCCTCATCCCTGGCAGGCGGTGGCTGGCCTCTGTGGCCTCCCCCACAGTGCCTCTGCCTGGAGGCCATTCGTCTCCTTCCTCTCAGCAGGTGTGAAGGAGCCACCCCACCACAGCTGCCCTCAGCTGCCTCACCATGAGTCCAGGGCAGGATTTAGTCCACAGAGTGGCCAACCTGGCCTAGGAAGCCTGAGGGAAGTGTATGCATTGCTCCCACACTCCCATCGTGCATCCCACCGGCCACTGCTTTCGCCTCCCCCGCCATCTCCATCTTGTTAGCTCCTTCATTCTCCACGCTCAGTGATCAATCAAATCAGGCCTCCGTGCTCAGGCCTGAGCGCAGAACAGGACAGTCTGTTAAGGGATCAGGTGAAGCAAAGGAGCTTGTTAGATCCAGCTCTGGGGTCATCTTAGGCCACGCCTAGCTGCGTGCCACCTCCAATTCTAGAAGAACTCCCCCGGAGCCAGCCTGAGGCCGCCATGTCCGCCTGGGGCCAGCTGTGCTCCACTCAGGGCTGGAAGCTGGCTGCTGGGCTCCTCTCCTCCTCCCCACAACTCCCTATGCCTGGGTCACCTGCCTCTTGCTACCCCC-AACTCCCAACTCACTGTCCCTGTCTCCCTCAG
>138_Hla_F_L_2
GTAAGCCCCCCGATTCCTCCTGGCCTCACCCCCGTCCTGCCCCTAAGCTGCTCTGCCCTCAAATCAGTCCACTGAGACTCCTAAACTATTTTTTCAAAAATCCCTAGAGAAGAGGTTTTTACCCCTATAAGAAAACATTAAGATCCAGCGATGAGAATCAGGCGATTCCTTTGGGGCTGTACCAGTGGCTGCAGGTTCAGCCCCAGCCCCGTTGTCCTCAGCTCTGTGAGACGGGAAAGCACTGCCACTCTCTCCCTGGAGGAGTCCACTAGGGGAACAGAGGTGTGCCTTGCCCCGACCCTGGACAGTTCTCCCCGGGGTGGAAAGGCTGCCTTTCCCACAGAGTAGAGTGGAGCAGCCACATCAGCAAATGACACCTGCAAATCAAGGCGTGTTTTTATAAGGCTGCCACCAGAGTACCCTTGTCCCTTTCATAGGCTGTGGGGCTGACCAAGGAGTGGACCCGAGTGTGCCATTTGCCCCCC-GACCCACTCTCCACCCTCCACGTCTGGCCCTCTGCCCTGGGAAGCTGATCCTGTCCGCAGCCATCAGC-CCCCATCCCTAGCCTACGTTACCACTGGGAGCCCTGCAGGAAGTCAGAGCAAGGGAGGAGAGCCAGGCTGGTTGTTT-CTGTTAGCAGTGGGAGCCCTTTCAGGGTGCTGGCTTTCCTATATGAAGCTGTCTGTGCCCACAATTGGATGGGCATGCCTGCCAAGCTCTCTCTAGAGGAGTCTGTGAACCTATGAAAGGCCCCCTCACCCCGCCACCTTGGAGTGAAGGCTCCCACAGGTACCCAACCATGGCTTGGGCTGTATTAGTCTGGGATGGTGGATCCCTAGCTCCAGAATGTGGCCCCAGCTCTGCTGTCTCGGCCGTCCCTGCATTCCAGCCCTCACACTCCCTCTCTCATCCCCACTCATCTGCCTGCCGTCAGTCCCTCATCCCTGGCAGGCGGTGGCTGGCCTCTGTGGCCTCCCCCACAGTGCCTCTGCCTGGAGGCCATTCGTCTCCTTCCTCTCAGCAGGTGTGAAGGAGCCACCCCACCACAGCTGCCCTCAGCTGCCTCACCATGAGTCCAGGGCAGGATTTAGTCCACAGAGTGGCCAACCTGGCCTAGGAAGCCTGAGGGAAGTGTATGCATTGCTCCCACACTCCCATCGTGCATCCCACCGGCCACTGCTTTCGCCTCCCCCGCCATCTCCATCTTGTTAGCTCCTTCATTCTCCACGCTCAGTGATCAATCAAATCAGGCCTCCGTGCTCAGGCCTGAGCGCAGAACAGGACAGTCTGTTAAGGGATCAGGTGAAGCAAAGGAGCTTGTTAGATCCAGCTCTGGGGTCATCTTAGGCCACGCCTAGCTGCGTGCCACCTCCAATTCTAGAAGAACTCCCCCGGAGCCAGCCTGAGGCCGCCATGTCCGCCTGGGGCCAGCTGTGCTCCACTCAGGGCTGGAAGCTGGCTGCTGGGCTCCTCTCCTCCTCCCCACAACTCCCTATGCCTGGGTCACCTGCCTCTTGCTACCCCC-AACTCCCAACTCACTGTCCCTGTCTCCCTCAG
>151_Hla_F_L_2
GTAAGCCCCCCGATTCCTCCTGGCCTCACCCCCGTCCTGCCCCTAAGCTGCTCTGCCCTCAAATCAGTCCACTGAGACTCCTAAACTATTTTTTCAAAAATCCCTAGAGAAGAGGTTTTTACCCCTATAAGAAAACATTAAGATCCAGCGATGAGAATCAGGCGATTCCTTTGGGGCTGTACCAGTGGCTGCAGGTTCAGCCCCAGCCCCGTTGTCCTCAGCTCTGTGAGACGGGAAAGCACTGCCACTCTCTCCCTGGAGGAGTCCACTAGGGGAACAGAGGTGTGCCTTGCCCCGACCCTGGACAGTTCTCCCCGGGGTGGAAAGGCTGCCTTTCCCACAGAGTAGAGTGGAGCAGCCACATCAGCAAATGACACCTGCAAATCAAGGCGTGTTTTTATAAGGCTGCCACCAGAGTACCCTTGTCCCTTTCATAGGCTGTGGGGCTGACCAAGGAGTGGACCCGAGTGTGCCATTTGCCCCCC-GACCCACTCTCCACCCTCCACGTCTGGCCCTCTGCCCTGGGAAGCTGATCCTGTCCGCAGCCATCAGC-CCCCATCCCTAGCCTACGTTACCACTGGGAGCCCTGCAGGAAGTCAGAGCAAGGGAGGAGAGCCAGGCTGGTTGTTT-CTGTTAGCAGTGGGAGCCCTTTCAGGGTGCTGGCTTTCCTATATGAAGCTGTCTGTGCCCACAATTGGATGGGCATGCCTGCCAAGCTCTCTCTAGAGGAGTCTGTGAACCTATGAAAGGCCCCCTCACCCCGCCACCTTGGAGTGAAGGCTCCCACAGGTACCCAACCATGGCTTGGGCTGTATTAGTCTGGGATGGTGGATCCCTAGCTCCAGAATGTGGCCCCAGCTCTGCTGTCTCGGCCGTCCCTGCATTCCAGCCCTCACACTCCCTCTCTCATCCCCACTCATCTGCCTGCCGTCAGTCCCTCATCCCTGGCAGGCGGTGGCTGGCCTCTGTGGCCTCCCCCACAGTGCCTCTGCCTGGAGGCCATTCGTCTCCTTCCTCTCAGCAGGTGTGAAGGAGCCACCCCACCACAGCTGCCCTCAGCTGCCTCACCATGAGTCCAGGGCAGGATTTAGTCCACAGAGTGGCCAACCTGGCCTAGGAAGCCTGAGGGAAGTGTATGCATTGCTCCCACACTCCCATCGTGCATCCCACCGGCCACTGCTTTCGCCTCCCCCGCCATCTCCATCTTGTTAGCTCCTTCATTCTCCACGCTCAGTGATCAATCAAATCAGGCCTCCGTGCTCAGGCCTGAGCGCAGAACAGGACAGTCTGTTAAGGGATCAGGTGAAGCAAAGGAGCTTGTTAGATCCAGCTCTGGGGTCATCTTAGGCCACGCCTAGCTGCGTGCCACCTCCAATTCTAGAAGAACTCCCCCGGAGCCAGCCTGAGGCCGCCATGTCCGCCTGGGGCCAGCTGTGCTCCACTCAGGGCTGGAAGCTGGCTGCTGGGCTCCTCTCCTCCTCCCCACAACTCCCTATGCCTGGGTCACCTGCCTCTTGCTACCCCC-AACTCCCAACTCACTGTCCCTGTCTCCCTCAG
>151_Hla_F_L_1
GTAAGCCCCCCGATTCCTCCTGGCCTCACCCCCGTCCTGCCCCTAAGCTGCTCTGCCCTCAAATCAGTCCACTGAGACTCCTAAACTATTTTTTCAAAAATCCCTAGAGAAGAGGTTTTTACCCCTATAAGAAAACATTAAGATCCAGCGATGAGAATCAGGCGATTCCTTTGGGGCTGTACCAGTGGCTGCAGGTTCAGCCCCAGCCCCGTTGTCCTCAGCTCTGTGAGACGGGAAAGCACTGCCACTCTCTCCCTGGAGGAGTCCACTAGGGGAACAGAGGTGTGCCTTGCCCCGACCCTGGACAGTTCTCCCCGGGGTGGAAAGGCTGCCTTTCCCACAGAGTAGAGTGGAGCAGCCACATCAGCAAATGACACCTGCAAATCAAGGCGTGTTTTTATAAGGCTGCCACCAGAGTACCCTTGTCCCTTTCATAGGCTGTGGGGCTGACCAAGGAGTGGACCCGAGTGTGCCATTTGCCCCCC-GACCCACTCTCCACCCTCCACGTCTGGCCCTCTGCCCTGGGAAGCTGATCCTGTCCGCAGCCATCAGC-CCCCATCCCTAGCCTACGTTACCACTGGGAGCCCTGCAGGAAGTCAGAGCAAGGGAGGAGAGCCAGGCTGGTTGTTT-CTGTTAGCAGTGGGAGCCCTTTCAGGGTGCTGGCTTTCCTATATGAAGCTGTCTGTGCCCACAATTGGATGGGCATGCCTGCCAAGCTCTCTCTAGAGGAGTCTGTGAACCTATGAAAGGCCCCCTCACCCCGCCACCTTGGAGTGAAGGCTCCCACAGGTACCCAACCATGGCTTGGGCTGTATTAGTCTGGGATGGTGGATCCCTAGCTCCAGAATGTGGCCCCAGCTCTGCTGTCTCGGCCGTCCCTGCATTCCAGCCCTCACACTCCCTCTCTCATCCCCACTCATCTGCCTGCCGTCAGTCCCTCATCCCTGGCAGGCGGTGGCTGGCCTCTGTGGCCTCCCCCACAGTGCCTCTGCCTGGAGGCCATTCGTCTCCTTCCTCTCAGCAGGTGTGAAGGAGCCACCCCACCACAGCTGCCCTCAGCTGCCTCACCATGAGTCCAGGGCAGGATTTAGTCCACAGAGTGGCCAACCTGGCCTAGGAAGCCTGAGGGAAGTGTATGCATTGCTCCCACACTCCCATCGTGCATCCCACCGGCCACTGCTTTCGCCTCCCCCGCCATCTCCATCTTGTTAGCTCCTTCATTCTCCACGCTCAGTGATCAATCAAATCAGGCCTCCGTGCTCAGGCCTGAGCGCAGAACAGGACAGTCTGTTAAGGGATCAGGTGAAGCAAAGGAGCTTGTTAGATCCAGCTCTGGGGTCATCTTAGGCCACGCCTAGCTGCGTGCCACCTCCAATTCTAGAAGAACTCCCCCGGAGCCAGCCTGAGGCCGCCATGTCCGCCTGGGGCCAGCTGTGCTCCACTCAGGGCTGGAAGCTGGCTGCTGGGCTCCTCTCCTCCTCCCCACAACTCCCTATGCCTGGGTCACCTGCCTCTTGCTACCCCC-AACTCCCAACTCACTGTCCCTGTCTCCCTCAG
>152_Hla_F_L_1
GTAAGCCCCCCGATTCCTCCTGGCCTCACCCCCGTCCTGCCCCTAAGCTGCTCTGCCCTCAAATCAGTCCACTGAGACTCCTAAACTATTTTTTCAAAAATCCCTAGAGAAGAGGTTTTTACCCCTATAAGAAAACATTAAGATCCAGCGATGAGAATCAGGCGATTCCTTTGGGGCTGTACCAGTGGCTGCAGGTTCAGCCCCAGCCCCGTTGTCCTCAGCTCTGTGAGACGGGAAAGCACTGCCACTCTCTCCCTGGAGGAGTCCACTAGGGGAACAGAGGTGTGCCTTGCCCCGACCCTGGACAGTTCTCCCCGGGGTGGAAAGGCTGCCTTTCCCACAGAGTAGAGTGGAGCAGCCACATCAGCAAATGACACCTGCAAATCAAGGCGTGTTTTTATAAGGCTGCCACCAGAGTACCCTTGTCCCTTTCATAGGCTGTGGGGCTGACCAAGGAGTGGACCCGAGTGTGCCATTTGCCCCCC-GACCCACTCTCCACCCTCCACGTCTGGCCCTCTGCCCTGGGAAGCTGATCCTGTCCGCAGCCATCAGC-CCCCATCCCTAGCCTACGTTACCACTGGGAGCCCTGCAGGAAGTCAGAGCAAGGGAGGAGAGCCAGGCTGGTTGTTT-CTGTTAGCAGTGGGAGCCCTTTCAGGGTGCTGGCTTTCCTATATGAAGCTGTCTGTGCCCACAATTGGATGGGCATGCCTGCCAAGCTCTCTCTAGAGGAGTCTGTGAACCTATGAAAGGCCCCCTCACCCCGCCACCTTGGAGTGAAGGCTCCCACAGGTACCCAACCATGGCTTGGGCTGTATTAGTCTGGGATGGTGGATCCCTAGCTCCAGAATGTGGCCCCAGCTCTGCTGTCTCGGCCGTCCCTGCATTCCAGCCCTCACACTCCCTCTCTCATCCCCACTCATCTGCCTGCCGTCAGTCCCTCATCCCTGGCAGGCGGTGGCTGGCCTCTGTGGCCTCCCCCACAGTGCCTCTGCCTGGAGGCCATTCGTCTCCTTCCTCTCAGCAGGTGTGAAGGAGCCACCCCACCACAGCTGCCCTCAGCTGCCTCACCATGAGTCCAGGGCAGGATTTAGTCCACAGAGTGGCCAACCTGGCCTAGGAAGCCTGAGGGAAGTGTATGCATTGCTCCCACACTCCCATCGTGCATCCCACCGGCCACTGCTTTCGCCTCCCCCGCCATCTCCATCTTGTTAGCTCCTTCATTCTCCACGCTCAGTGATCAATCAAATCAGGCCTCCGTGCTCAGGCCTGAGCGCAGAACAGGACAGTCTGTTAAGGGATCAGGTGAAGCAAAGGAGCTTGTTAGATCCAGCTCTGGGGTCATCTTAGGCCACGCCTAGCTGCGTGCCACCTCCAATTCTAGAAGAACTCCCCCGGAGCCAGCCTGAGGCCGCCATGTCCGCCTGGGGCCAGCTGTGCTCCACTCAGGGCTGGAAGCTGGCTGCTGGGCTCCTCTCCTCCTCCCCACAACTCCCTATGCCTGGGTCACCTGCCTCTTGCTACCCCC-AACTCCCAACTCACTGTCCCTGTCTCCCTCAG
>152_Hla_F_L_2
GTAAGCCCCCCGATTCCTCCTGGCCTCACCCCCGTCCTGCCCCTAAGCTGCTCTGCCCTCAAATCAGTCCACTGAGACTCCTAAACTATTTTTTCAAAAATCCCTAGAGAAGAGGTTTTTACCCCTATAAGAAAACATTAAGATCCAGCGATGAGAATCAGGCGATTCCTTTGGGGCTGTACCAGTGGCTGCAGGTTCAGCCCCAGCCCCGTTGTCCTCAGCTCTGTGAGACGGGAAAGCACTGCCACTCTCTCCCTGGAGGAGTCCACTAGGGGAACAGAGGTGTGCCTTGCCCCGACCCTGGACAGTTCTCCCCGGGGTGGAAAGGCTGCCTTTCCCACAGAGTAGAGTGGAGCAGCCACATCAGCAAATGACACCTGCAAATCAAGGCGTGTTTTTATAAGGCTGCCACCAGAGTACCCTTGTCCCTTTCATAGGCTGTGGGGCTGACCAAGGAGTGGACCCGAGTGTGCCATTTGCCCCCC-GACCCACTCTCCACCCTCCACGTCTGGCCCTCTGCCCTGGGAAGCTGATCCTGTCCGCAGCCATCAGC-CCCCATCCCTAGCCTACGTTACCACTGGGAGCCCTGCAGGAAGTCAGAGCAAGGGAGGAGAGCCAGGCTGGTTGTTT-CTGTTAGCAGTGGGAGCCCTTTCAGGGTGCTGGCTTTCCTATATGAAGCTGTCTGTGCCCACAATTGGATGGGCATGCCTGCCAAGCTCTCTCTAGAGGAGTCTGTGAACCTATGAAAGGCCCCCTCACCCCGCCACCTTGGAGTGAAGGCTCCCACAGGTACCCAACCATGGCTTGGGCTGTATTAGTCTGGGATGGTGGATCCCTAGCTCCAGAATGTGGCCCCAGCTCTGCTGTCTCGGCCGTCCCTGCATTCCAGCCCTCACACTCCCTCTCTCATCCCCACTCATCTGCCTGCCGTCAGTCCCTCATCCCTGGCAGGCGGTGGCTGGCCTCTGTGGCCTCCCCCACAGTGCCTCTGCCTGGAGGCCATTCGTCTCCTTCCTCTCAGCAGGTGTGAAGGAGCCACCCCACCACAGCTGCCCTCAGCTGCCTCACCATGAGTCCAGGGCAGGATTTAGTCCACAGAGTGGCCAACCTGGCCTAGGAAGCCTGAGGGAAGTGTATGCATTGCTCCCACACTCCCATCGTGCATCCCACCGGCCACTGCTTTCGCCTCCCCCGCCATCTCCATCTTGTTAGCTCCTTCATTCTCCACGCTCAGTGATCAATCAAATCAGGCCTCCGTGCTCAGGCCTGAGCGCAGAACAGGACAGTCTGTTAAGGGATCAGGTGAAGCAAAGGAGCTTGTTAGATCCAGCTCTGGGGTCATCTTAGGCCACGCCTAGCTGCGTGCCACCTCCAATTCTAGAAGAACTCCCCCGGAGCCAGCCTGAGGCCGCCATGTCCGCCTGGGGCCAGCTGTGCTCCACTCAGGGCTGGAAGCTGGCTGCTGGGCTCCTCTCCTCCTCCCCACAACTCCCTATGCCTGGGTCACCTGCCTCTTGCTACCCCC-AACTCCCAACTCACTGTCCCTGTCTCCCTCAG
>155_Hla_F_L_1
GTAAGCCCCCCGATTCCTCCTGGCCTCACCCCCGTCCTGCCCCTAAGCTGCTCTGCCCTCAAATCAGTCCACTGAGACTCCTAAACTATTTTTTCAAAAATCCCTAGAGAAGAGGTTTTTACCCCTATAAGAAAACATTAAGATCCAGCGATGAGAATCAGGCGATTCCTTTGGGGCTGTACCAGTGGCTGCAGGTTCAGCCCCAGCCCCGTTGTCCTCAGCTCTGTGAGACGGGAAAGCACTGCCACTCTCTCCCTGGAGGAGTCCACTAGGGGAACAGAGGTGTGCCTTGCCCCGACCCTGGACAGTTCTCCCCGGGGTGGAAAGGCTGCCTTTCCCACAGAGTAGAGTGGAGCAGCCACATCAGCAAATGACACCTGCAAATCAAGGCGTGTTTTTATAAGGCTGCCACCAGAGTACCCTTGTCCCTTTCATAGGCTGTGGGGCTGACCAAGGAGTGGACCCGAGTGTGCCATTTGCCCCCC-GACCCACTCTCCACCCTCCACGTCTGGCCCTCTGCCCTGGGAAGCTGATCCTGTCCGCAGCCATCAGC-CCCCATCCCTAGCCTACGTTACCACTGGGAGCCCTGCAGGAAGTCAGAGCAAGGGAGGAGAGCCAGGCTGGTTGTTT-CTGTTAGCAGTGGGAGCCCTTTCAGGGTGCTGGCTTTCCTATATGAAGCTGTCTGTGCCCACAATTGGATGGGCATGCCTGCCAAGCTCTCTCTAGAGGAGTCTGTGAACCTATGAAAGGCCCCCTCACCCCGCCACCTTGGAGTGAAGGCTCCCACAGGTACCCAACCATGGCTTGGGCTGTATTAGTCTGGGATGGTGGATCCCTAGCTCCAGAATGTGGCCCCAGCTCTGCTGTCTCGGCCGTCCCTGCATTCCAGCCCTCACACTCCCTCTCTCATCCCCACTCATCTGCCTGCCGTCAGTCCCTCATCCCTGGCAGGCGGTGGCTGGCCTCTGTGGCCTCCCCCACAGTGCCTCTGCCTGGAGGCCATTCGTCTCCTTCCTCTCAGCAGGTGTGAAGGAGCCACCCCACCACAGCTGCCCTCAGCTGCCTCACCATGAGTCCAGGGCAGGATTTAGTCCACAGAGTGGCCAACCTGGCCTAGGAAGCCTGAGGGAAGTGTATGCATTGCTCCCACACTCCCATCGTGCATCCCACCGGCCACTGCTTTCGCCTCCCCCGCCATCTCCATCTTGTTAGCTCCTTCATTCTCCACGCTCAGTGATCAATCAAATCAGGCCTCCGTGCTCAGGCCTGAGCGCAGAACAGGACAGTCTGTTAAGGGATCAGGTGAAGCAAAGGAGCTTGTTAGATCCAGCTCTGGGGTCATCTTAGGCCACGCCTAGCTGCGTGCCACCTCCAATTCTAGAAGAACTCCCCCGGAGCCAGCCTGAGGCCGCCATGTCCGCCTGGGGCCAGCTGTGCTCCACTCAGGGCTGGAAGCTGGCTGCTGGGCTCCTCTCCTCCTCCCCACAACTCCCTATGCCTGGGTCACCTGCCTCTTGCTACCCCC-AACTCCCAACTCACTGTCCCTGTCTCCCTCAG
>155_Hla_F_L_2
GTAAGCCCCCCGATTCCTCCTGGCCTCACCCCCGTCCTGCCCCTAAGCTGCTCTGCCCTCAAATCAGTCCACTGAGACTCCTAAACTATTTTTTCAAAAATCCCTAGAGAAGAGGTTTTTACCCCTATAAGAAAACATTAAGATCCAGCGATGAGAATCAGGCGATTCCTTTGGGGCTGTACCAGTGGCTGCAGGTTCAGCCCCAGCCCCGTTGTCCTCAGCTCTGTGAGACGGGAAAGCACTGCCACTCTCTCCCTGGAGGAGTCCACTAGGGGAACAGAGGTGTGCCTTGCCCCGACCCTGGACAGTTCTCCCCGGGGTGGAAAGGCTGCCTTTCCCACAGAGTAGAGTGGAGCAGCCACATCAGCAAATGACACCTGCAAATCAAGGCGTGTTTTTATAAGGCTGCCACCAGAGTACCCTTGTCCCTTTCATAGGCTGTGGGGCTGACCAAGGAGTGGACCCGAGTGTGCCATTTGCCCCCC-GACCCACTCTCCACCCTCCACGTCTGGCCCTCTGCCCTGGGAAGCTGATCCTGTCCGCAGCCATCAGC-CCCCATCCCTAGCCTACGTTACCACTGGGAGCCCTGCAGGAAGTCAGAGCAAGGGAGGAGAGCCAGGCTGGTTGTTT-CTGTTAGCAGTGGGAGCCCTTTCAGGGTGCTGGCTTTCCTATATGAAGCTGTCTGTGCCCACAATTGGATGGGCATGCCTGCCAAGCTCTCTCTAGAGGAGTCTGTGAACCTATGAAAGGCCCCCTCACCCCGCCACCTTGGAGTGAAGGCTCCCACAGGTACCCAACCATGGCTTGGGCTGTATTAGTCTGGGATGGTGGATCCCTAGCTCCAGAATGTGGCCCCAGCTCTGCTGTCTCGGCCGTCCCTGCATTCCAGCCCTCACACTCCCTCTCTCATCCCCACTCATCTGCCTGCCGTCAGTCCCTCATCCCTGGCAGGCGGTGGCTGGCCTCTGTGGCCTCCCCCACAGTGCCTCTGCCTGGAGGCCATTCGTCTCCTTCCTCTCAGCAGGTGTGAAGGAGCCACCCCACCACAGCTGCCCTCAGCTGCCTCACCATGAGTCCAGGGCAGGATTTAGTCCACAGAGTGGCCAACCTGGCCTAGGAAGCCTGAGGGAAGTGTATGCATTGCTCCCACACTCCCATCGTGCATCCCACCGGCCACTGCTTTCGCCTCCCCCGCCATCTCCATCTTGTTAGCTCCTTCATTCTCCACGCTCAGTGATCAATCAAATCAGGCCTCCGTGCTCAGGCCTGAGCGCAGAACAGGACAGTCTGTTAAGGGATCAGGTGAAGCAAAGGAGCTTGTTAGATCCAGCTCTGGGGTCATCTTAGGCCACGCCTAGCTGCGTGCCACCTCCAATTCTAGAAGAACTCCCCCGGAGCCAGCCTGAGGCCGCCATGTCCGCCTGGGGCCAGCTGTGCTCCACTCAGGGCTGGAAGCTGGCTGCTGGGCTCCTCTCCTCCTCCCCACAACTCCCTATGCCTGGGTCACCTGCCTCTTGCTACCCCC-AACTCCCAACTCACTGTCCCTGTCTCCCTCAG
>158_Hla_F_L_1
GTAAGCCCCCCGATTCCTCCTGGCCTCACCCCCGTCCTGCCCCTAAGCTGCTCTGCCCTCAAATCAGTCCACTGAGACTCCTAAACTATTTTTTCAAAAATCCCTAGAGAAGAGGTTTTTACCCCTATAAGAAAACATTAAGATCCAGCGATGAGAATCAGGCGATTCCTTTGGGGCTGTACCAGTGGCTGCAGGTTCAGCCCCAGCCCCGTTGTCCTCAGCTCTGTGAGACGGGAAAGCACTGCCACTCTCTCCCTGGAGGAGTCCACTAGGGGAACAGAGGTGTGCCTTGCCCCGACCCTGGACAGTTCTCCCCGGGGTGGAAAGGCTGCCTTTCCCACAGAGTAGAGTGGAGCAGCCACATCAGCAAATGACACCTGCAAATCAAGGCGTGTTTTTATAAGGCTGCCACCAGAGTACCCTTGTCCCTTTCATAGGCTGTGGGGCTGACCAAGGAGTGGACCCGAGTGTGCCATTTGCCCCCC-GACCCACTCTCCACCCTCCACGTCTGGCCCTCTGCCCTGGGAAGCTGATCCTGTCCGCAGCCATCAGC-CCCCATCCCTAGCCTACGTTACCACTGGGAGCCCTGCAGGAAGTCAGAGCAAGGGAGGAGAGCCAGGCTGGTTGTTT-CTGTTAGCAGTGGGAGCCCTTTCAGGGTGCTGGCTTTCCTATATGAAGCTGTCTGTGCCCACAATTGGATGGGCATGCCTGCCAAGCTCTCTCTAGAGGAGTCTGTGAACCTATGAAAGGCCCCCTCACCCCGCCACCTTGGAGTGAAGGCTCCCACAGGTACCCAACCATGGCTTGGGCTGTATTAGTCTGGGATGGTGGATCCCTAGCTCCAGAATGTGGCCCCAGCTCTGCTGTCTCGGCCGTCCCTGCATTCCAGCCCTCACACTCCCTCTCTCATCCCCACTCATCTGCCTGCCGTCAGTCCCTCATCCCTGGCAGGCGGTGGCTGGCCTCTGTGGCCTCCCCCACAGTGCCTCTGCCTGGAGGCCATTCGTCTCCTTCCTCTCAGCAGGTGTGAAGGAGCCACCCCACCACAGCTGCCCTCAGCTGCCTCACCATGAGTCCAGGGCAGGATTTAGTCCACAGAGTGGCCAACCTGGCCTAGGAAGCCTGAGGGAAGTGTATGCATTGCTCCCACACTCCCATCGTGCATCCCACCGGCCACTGCTTTCGCCTCCCCCGCCATCTCCATCTTGTTAGCTCCTTCATTCTCCACGCTCAGTGATCAATCAAATCAGGCCTCCGTGCTCAGGCCTGAGCGCAGAACAGGACAGTCTGTTAAGGGATCAGGTGAAGCAAAGGAGCTTGTTAGATCCAGCTCTGGGGTCATCTTAGGCCACGCCTAGCTGCGTGCCACCTCCAATTCTAGAAGAACTCCCCCGGAGCCAGCCTGAGGCCGCCATGTCCGCCTGGGGCCAGCTGTGCTCCACTCAGGGCTGGAAGCTGGCTGCTGGGCTCCTCTCCTCCTCCCCACAACTCCCTATGCCTGGGTCACCTGCCTCTTGCTACCCCC-AACTCCCAACTCACTGTCCCTGTCTCCCTCAG
>158_Hla_F_L_2
GTAAGCCCCCCGATTCCTCCTGGCCTCACCCCCGTCCTGCCCCTAAGCTGCTCTGCCCTCAAATCAGTCCACTGAGACTCCTAAACTATTTTTTCAAAAATCCCTAGAGAAGAGGTTTTTACCCCTATAAGAAAACATTAAGATCCAGCGATGAGAATCAGGCGATTCCTTTGGGGCTGTACCAGTGGCTGCAGGTTCAGCCCCAGCCCCGTTGTCCTCAGCTCTGTGAGACGGGAAAGCACTGCCACTCTCTCCCTGGAGGAGTCCACTAGGGGAACAGAGGTGTGCCTTGCCCCGACCCTGGACAGTTCTCCCCGGGGTGGAAAGGCTGCCTTTCCCACAGAGTAGAGTGGAGCAGCCACATCAGCAAATGACACCTGCAAATCAAGGCGTGTTTTTATAAGGCTGCCACCAGAGTACCCTTGTCCCTTTCATAGGCTGTGGGGCTGACCAAGGAGTGGACCCGAGTGTGCCATTTGCCCCCC-GACCCACTCTCCACCCTCCACGTCTGGCCCTCTGCCCTGGGAAGCTGATCCTGTCCGCAGCCATCAGC-CCCCATCCCTAGCCTACGTTACCACTGGGAGCCCTGCAGGAAGTCAGAGCAAGGGAGGAGAGCCAGGCTGGTTGTTT-CTGTTAGCAGTGGGAGCCCTTTCAGGGTGCTGGCTTTCCTATATGAAGCTGTCTGTGCCCACAATTGGATGGGCATGCCTGCCAAGCTCTCTCTAGAGGAGTCTGTGAACCTATGAAAGGCCCCCTCACCCCGCCACCTTGGAGTGAAGGCTCCCACAGGTACCCAACCATGGCTTGGGCTGTATTAGTCTGGGATGGTGGATCCCTAGCTCCAGAATGTGGCCCCAGCTCTGCTGTCTCGGCCGTCCCTGCATTCCAGCCCTCACACTCCCTCTCTCATCCCCACTCATCTGCCTGCCGTCAGTCCCTCATCCCTGGCAGGCGGTGGCTGGCCTCTGTGGCCTCCCCCACAGTGCCTCTGCCTGGAGGCCATTCGTCTCCTTCCTCTCAGCAGGTGTGAAGGAGCCACCCCACCACAGCTGCCCTCAGCTGCCTCACCATGAGTCCAGGGCAGGATTTAGTCCACAGAGTGGCCAACCTGGCCTAGGAAGCCTGAGGGAAGTGTATGCATTGCTCCCACACTCCCATCGTGCATCCCACCGGCCACTGCTTTCGCCTCCCCCGCCATCTCCATCTTGTTAGCTCCTTCATTCTCCACGCTCAGTGATCAATCAAATCAGGCCTCCGTGCTCAGGCCTGAGCGCAGAACAGGACAGTCTGTTAAGGGATCAGGTGAAGCAAAGGAGCTTGTTAGATCCAGCTCTGGGGTCATCTTAGGCCACGCCTAGCTGCGTGCCACCTCCAATTCTAGAAGAACTCCCCCGGAGCCAGCCTGAGGCCGCCATGTCCGCCTGGGGCCAGCTGTGCTCCACTCAGGGCTGGAAGCTGGCTGCTGGGCTCCTCTCCTCCTCCCCACAACTCCCTATGCCTGGGTCACCTGCCTCTTGCTACCCCC-AACTCCCAACTCACTGTCCCTGTCTCCCTCAG
>161_Hla_F_L_1
GTAAGCCCCCCGATTCCTCCTGGCCTCACCCCCGTCCTGCCCCTAAGCTGCTCTGCCCTCAAATCAGTCCACTGAGACTCCTAAACTATTTTTTCAAAAATCCCTAGAGAAGAGGTTTTTACCCCTATAAGAAAACATTAAGATCCAGCGATGAGAATCAGGCGATTCCTTTGGGGCTGTACCAGTGGCTGCAGGTTCAGCCCCAGCCCCGTTGTCCTCAGCTCTGTGAGACGGGAAAGCACTGCCACTCTCTCCCTGGAGGAGTCCACTAGGGGAACAGAGGTGTGCCTTGCCCCGACCCTGGACAGTTCTCCCCGGGGTGGAAAGGCTGCCTTTCCCACAGAGTAGAGTGGAGCAGCCACATCAGCAAATGACACCTGCAAATCAAGGCGTGTTTTTATAAGGCTGCCACCAGAGTACCCTTGTCCCTTTCATAGGCTGTGGGGCTGACCAAGGAGTGGACCCGAGTGTGCCATTTGCCCCCC-GACCCACTCTCCACCCTCCACGTCTGGCCCTCTGCCCTGGGAAGCTGATCCTGTCCGCAGCCATCAGC-CCCCATCCCTAGCCTACGTTACCACTGGGAGCCCTGCAGGAAGTCAGAGCAAGGGAGGAGAGCCAGGCTGGTTGTTT-CTGTTAGCAGTGGGAGCCCTTTCAGGGTGCTGGCTTTCCTATATGAAGCTGTCTGTGCCCACAATTGGATGGGCATGCCTGCCAAGCTCTCTCTAGAGGAGTCTGTGAACCTATGAAAGGCCCCCTCACCCCGCCACCTTGGAGTGAAGGCTCCCACAGGTACCCAACCATGGCTTGGGCTGTATTAGTCTGGGATGGTGGATCCCTAGCTCCAGAATGTGGCCCCAGCTCTGCTGTCTCGGCCGTCCCTGCATTCCAGCCCTCACACTCCCTCTCTCATCCCCACTCATCTGCCTGCCGTCAGTCCCTCATCCCTGGCAGGCGGTGGCTGGCCTCTGTGGCCTCCCCCACAGTGCCTCTGCCTGGAGGCCATTCGTCTCCTTCCTCTCAGCAGGTGTGAAGGAGCCACCCCACCACAGCTGCCCTCAGCTGCCTCACCATGAGTCCAGGGCAGGATTTAGTCCACAGAGTGGCCAACCTGGCCTAGGAAGCCTGAGGGAAGTGTATGCATTGCTCCCACACTCCCATCGTGCATCCCACCGGCCACTGCTTTCGCCTCCCCCGCCATCTCCATCTTGTTAGCTCCTTCATTCTCCACGCTCAGTGATCAATCAAATCAGGCCTCCGTGCTCAGGCCTGAGCGCAGAACAGGACAGTCTGTTAAGGGATCAGGTGAAGCAAAGGAGCTTGTTAGATCCAGCTCTGGGGTCATCTTAGGCCACGCCTAGCTGCGTGCCACCTCCAATTCTAGAAGAACTCCCCCGGAGCCAGCCTGAGGCCGCCATGTCCGCCTGGGGCCAGCTGTGCTCCACTCAGGGCTGGAAGCTGGCTGCTGGGCTCCTCTCCTCCTCCCCACAACTCCCTATGCCTGGGTCACCTGCCTCTTGCTACCCCC-AACTCCCAACTCACTGTCCCTGTCTCCCTCAG
>161_Hla_F_L_2
GTAAGCCCCCCGATTCCTCCTGGCCTCACCCCCGTCCTGCCCCTAAGCTGCTCTGCCCTCAAATCAGTCCACTGAGACTCCTAAACTATTTTTTCAAAAATCCCTAGAGAAGAGGTTTTTACCCCTATAAGAAAACATTAAGATCCAGCGATGAGAATCAGGCGATTCCTTTGGGGCTGTACCAGTGGCTGCAGGTTCAGCCCCAGCCCCGTTGTCCTCAGCTCTGTGAGACGGGAAAGCACTGCCACTCTCTCCCTGGAGGAGTCCACTAGGGGAACAGAGGTGTGCCTTGCCCCGACCCTGGACAGTTCTCCCCGGGGTGGAAAGGCTGCCTTTCCCACAGAGTAGAGTGGAGCAGCCACATCAGCAAATGACACCTGCAAATCAAGGCGTGTTTTTATAAGGCTGCCACCAGAGTACCCTTGTCCCTTTCATAGGCTGTGGGGCTGACCAAGGAGTGGACCCGAGTGTGCCATTTGCCCCCC-GACCCACTCTCCACCCTCCACGTCTGGCCCTCTGCCCTGGGAAGCTGATCCTGTCCGCAGCCATCAGC-CCCCATCCCTAGCCTACGTTACCACTGGGAGCCCTGCAGGAAGTCAGAGCAAGGGAGGAGAGCCAGGCTGGTTGTTT-CTGTTAGCAGTGGGAGCCCTTTCAGGGTGCTGGCTTTCCTATATGAAGCTGTCTGTGCCCACAATTGGATGGGCATGCCTGCCAAGCTCTCTCTAGAGGAGTCTGTGAACCTATGAAAGGCCCCCTCACCCCGCCACCTTGGAGTGAAGGCTCCCACAGGTACCCAACCATGGCTTGGGCTGTATTAGTCTGGGATGGTGGATCCCTAGCTCCAGAATGTGGCCCCAGCTCTGCTGTCTCGGCCGTCCCTGCATTCCAGCCCTCACACTCCCTCTCTCATCCCCACTCATCTGCCTGCCGTCAGTCCCTCATCCCTGGCAGGCGGTGGCTGGCCTCTGTGGCCTCCCCCACAGTGCCTCTGCCTGGAGGCCATTCGTCTCCTTCCTCTCAGCAGGTGTGAAGGAGCCACCCCACCACAGCTGCCCTCAGCTGCCTCACCATGAGTCCAGGGCAGGATTTAGTCCACAGAGTGGCCAACCTGGCCTAGGAAGCCTGAGGGAAGTGTATGCATTGCTCCCACACTCCCATCGTGCATCCCACCGGCCACTGCTTTCGCCTCCCCCGCCATCTCCATCTTGTTAGCTCCTTCATTCTCCACGCTCAGTGATCAATCAAATCAGGCCTCCGTGCTCAGGCCTGAGCGCAGAACAGGACAGTCTGTTAAGGGATCAGGTGAAGCAAAGGAGCTTGTTAGATCCAGCTCTGGGGTCATCTTAGGCCACGCCTAGCTGCGTGCCACCTCCAATTCTAGAAGAACTCCCCCGGAGCCAGCCTGAGGCCGCCATGTCCGCCTGGGGCCAGCTGTGCTCCACTCAGGGCTGGAAGCTGGCTGCTGGGCTCCTCTCCTCCTCCCCACAACTCCCTATGCCTGGGTCACCTGCCTCTTGCTACCCCC-AACTCCCAACTCACTGTCCCTGTCTCCCTCAG
>110_Hla_M_M_1
GTAAGCCCCCCGATTCCTCCTGGCCTCACCCCCGTCCTGCCCCTAAGCTGCTCTGCCCTCAAATCAGTCCACTGAGACTCCTAAACTATTTTTTCAAAAATCCCTAGAGAAGAGGATTCTACTGCTATAAGAAAATATTAAGATCCAGCGATGAGAATCAGGCGATTCCTTTGGGGCTGTACCAGTGGCTGCAGGTTCAGCCCCAGCCCCGTTGTCCTCAGCTCTGTGAGACGGGAAAGCACTGCCACTCTCTCCCTGGAGGAGTCCACTAGGGGAACAGAGGTGTGCCTTGCCCCGACCCTGGACAGTTCTCCCCGGGGTGGAAAGGCT--CCTTTCCACAGAGTAGAGTGGAGCAGCCACATCAGCAAATGACACCTGCAAATCAAGGCGTGTTTTTATGAGGCTGCCACCAGAGTACCCTTGTCCCTTTCATAGGCTGTGGGGCTGACCAAGGAGTGGACCCGAGTGTGCCATTTGCCCCCC-GACCCACTCTCCACCCTCCACGTCTGGCCCTCTGCCCTGGGAAGCTGATCCTGTCCGCAGCCATCAGC-CCCCATCCCTAGCCTACGTTACCACTGGGAGCCCTGCAGGAAGTCAGAGCAAGGGAGGAGAGCCAGGCTGGTTGTTT-CTGTTAGCAGTGGGAGCCCTTTCAGGGTGCTGGCTTTCCTATATGAAGCTGCCTGTGCCCACAATTGGATGGGCATGCCTGCCAAGCTCTCTCTAGAGGAGTCTGTGAACCTATGAAAGGCCCCCTCACCCCGCCACCTTGGGGTGAAGGCTCCCACAGGTACCCAACCATGGCTTGGGCTGTATTAGTCTGGGATGGTGGATCCCTAGCTCCAGAATGTGGCCCCAGCTCTGCTGTCTCGGCCATCCCTGCATTCCAGCCCTCACACTCCCTCTCTCATCCCCACTCATCTGCCTGCCGTCAGTCCCTCATCCCTGGCAGGCGGTGGCTGGCCTCTGTGGCCTCCTCCACTGTGCCTCTGCCTGGAGGCCATTCGTCTCCCTCCTCTCAGCAGGTGTGAAGGAGCCACCCCACCACAGCTGCCCTCAGCTGCCTCACCATGAGTCCAGGGCAGGATTTAGTCCACAGAGTGGCCAACCTGGCCTAGGAAGCCTGAGGGAAGTGTATGCATTGCTCCGACACTCCCATCGTGCATCCCACCGGCCACTGCTTTCGCCTCCCCCGCCATCTCCATCTTGTTAGCTCCTTCATTCTCCACGCTCAGTGATCAATCAAATGAGGCCTCCATGCTCAGGCCTGAGCGCAGAACAGGACAGTCTGTTAAGGGACCAGGTGAAGCAAAGGAGCTTGTTAGATCCAGCTCTGGGGTCATCTTAGGCCACGCCTAGCTGCGTGCCACCTCCAATTCTAGAAGAACTCCCCCGGGGCCAGCCTGAGGCCGCCATGTCCGCCTGGGGCCAGCTGTGCTCCACTCAGGGCTGGAAGCTGGCTGCTGCGCTCGTCTCCTCCTCCCCACAACTCCCTATGCCTGGGTCACCTGCCTCTTGCTGCCCCCCAACTCCCAACTCACTGTCCCTGTCTCCCTCAG
>110_Hla_M_M_2
GTAAGCCCCCCGATTCCTCCTGGCCTCACCCCCGTCCTGCCCCTAAGCTGCTCTGCCCTCAAATCAGTCCACTGAGACTCCTAAACTATTTTTTCAAAAATCCCTAGAGAAGAGGATTCTACTGCTATAAGAAAATATTAAGATCCAGCGATGAGAATCAGGCGATTCCTTTGGGGCTGTACCAGTGGCTGCAGGTTCAGCCCCAGCCCCGTTGTCCTCAGCTCTGTGAGACGGGAAAGCACTGCCACTCTCTCCCTGGAGGAGTCCACTAGGGGAACAGAGGTGTGCCTTGCCCCGACCCTGGACAGTTCTCCCCGGGGTGGAAAGGCT--CCTTTCCACAGAGTAGAGTGGAGCAGCCACATCAGCAAATGACACCTGCAAATCAAGGCGTGTTTTTATGAGGCTGCCACCAGAGTACCCTTGTCCCTTTCATAGGCTGTGGGGCTGACCAAGGAGTGGACCCGAGTGTGCCATTTGCCCCCC-GACCCACTCTCCACCCTCCACGTCTGGCCCTCTGCCCTGGGAAGCTGATCCTGTCCGCAGCCATCAGC-CCCCATCCCTAGCCTACGTTACCACTGGGAGCCCTGCAGGAAGTCAGAGCAAGGGAGGAGAGCCAGGCTGGTTGTTT-CTGTTAGCAGTGGGAGCCCTTTCAGGGTGCTGGCTTTCCTATATGAAGCTGCCTGTGCCCACAATTGGATGGGCATGCCTGCCAAGCTCTCTCTAGAGGAGTCTGTGAACCTATGAAAGGCCCCCTCACCCCGCCACCTTGGGGTGAAGGCTCCCACAGGTACCCAACCATGGCTTGGGCTGTATTAGTCTGGGATGGTGGATCCCTAGCTCCAGAATGTGGCCCCAGCTCTGCTGTCTCGGCCATCCCTGCATTCCAGCCCTCACACTCCCTCTCTCATCCCCACTCATCTGCCTGCCGTCAGTCCCTCATCCCTGGCAGGCGGTGGCTGGCCTCTGTGGCCTCCTCCACTGTGCCTCTGCCTGGAGGCCATTCGTCTCCCTCCTCTCAGCAGGTGTGAAGGAGCCACCCCACCACAGCTGCCCTCAGCTGCCTCACCATGAGTCCAGGGCAGGATTTAGTCCACAGAGTGGCCAACCTGGCCTAGGAAGCCTGAGGGAAGTGTATGCATTGCTCCGACACTCCCATCGTGCATCCCACCGGCCACTGCTTTCGCCTCCCCCGCCATCTCCATCTTGTTAGCTCCTTCATTCTCCACGCTCAGTGATCAATCAAATGAGGCCTCCATGCTCAGGCCTGAGCGCAGAACAGGACAGTCTGTTAAGGGACCAGGTGAAGCAAAGGAGCTTGTTAGATCCAGCTCTGGGGTCATCTTAGGCCACGCCTAGCTGCGTGCCACCTCCAATTCTAGAAGAACTCCCCCGGGGCCAGCCTGAGGCCGCCATGTCCGCCTGGGGCCAGCTGTGCTCCACTCAGGGCTGGAAGCTGGCTGCTGCGCTCGTCTCCTCCTCCCCACAACTCCCTATGCCTGGGTCACCTGCCTCTTGCTGCCCCCCAACTCCCAACTCACTGTCCCTGTCTCCCTCAG
>132_Hla_M_M
GTAAGCCCCCCGATTCCTCCTGGCCTCACCCCCGTCCTGCCCCTAAGCTGCTCTGCCCTCAAATCAGTCCACTGAGACTCCTAAACTATTTTTTCAAAAATCCCTAGAGAAGAGGATTCTACTGCTATAAGAAAATATTAAGATCCAGCGATGAGAATCAGGCGATTCCTTTGGGGCTGTACCAGTGGCTGCAGGTTCAGCCCCAGCCCCGTTGTCCTCAGCTCTGTGAGACGGGAAAGCACTGCCACTCTCTCCCTGGAGGAGTCCACTAGGGGAACAGAGGTGTGCCTTGCCCCGACCCTGGACAGTTCTCCCCGGGGTGGAAAGGCT--CCTTTCCACAGAGTAGAGTGGAGCAGCCACATCAGCAAATGACACCTGCAAATCAAGGCGTGTTTTTATGAGGCTGCCACCAGAGTACCCTTGTCCCTTTCATAGGCTGTGGGGCTGACCAAGGAGTGGACCCGAGTGTGCCATTTGCCCCCC-GACCCACTCTCCACCCTCCACGTCTGGCCCTCTGCCCTGGGAAGCTGATCCTGTCCGCAGCCATCAGC-CCCCATCCCTAGCCTACGTTACCACTGGGAGCCCTGCAGGAAGTCAGAGCAAGGGAGGAGAGCCAGGCTGGTTGTTT-CTGTTAGCAGTGGGAGCCCTTTCAGGGTGCTGGCTTTCCTATATGAAGCTGCCTGTGCCCACAATTGGATGGGCATGCCTGCCAAGCTCTCTCTAGAGGAGTCTGTGAACCTATGAAAGGCCCCCTCACCCCGCCACCTTGGGGTGAAGGCTCCCACAGGTACCCAACCATGGCTTGGGCTGTATTAGTCTGGGATGGTGGATCCCTAGCTCCAGAATGTGGCCCCAGCTCTGCTGTCTCGGCCATCCCTGCATTCCAGCCCTCACACTCCCTCTCTCATCCCCACTCATCTGCCTGCCGTCAGTCCCTCATCCCTGGCAGGCGGTGGCTGGCCTCTGTGGCCTCCTCCACTGTGCCTCTGCCTGGAGGCCATTCGTCTCCCTCCTCTCAGCAGGTGTGAAGGAGCCACCCCACCACAGCTGCCCTCAGCTGCCTCACCATGAGTCCAGGGCAGGATTTAGTCCACAGAGTGGCCAACCTGGCCTAGGAAGCCTGAGGGAAGTGTATGCATTGCTCCGACACTCCCATCGTGCATCCCACCGGCCACTGCTTTCGCCTCCCCCGCCATCTCCATCTTGTTAGCTCCTTCATTCTCCACGCTCAGTGATCAATCAAATGAGGCCTCCATGCTCAGGCCTGAGCGCAGAACAGGACAGTCTGTTAAGGGACCAGGTGAAGCAAAGGAGCTTGTTAGATCCAGCTCTGGGGTCATCTTAGGCCACGCCTAGCTGCGTGCCACCTCCAATTCTAGAAGAACTCCCCCGGGGCCAGCCTGAGGCCGCCATGTCCGCCTGGGGCCAGCTGTGCTCCACTCAGGGCTGGAAGCTGGCTGCTGCGCTCGTCTCCTCCTCCCCACAACTCCCTATGCCTGGGTCACCTGCCTCTTGCTGCCCCCCAACTCCCAACTCACTGTCCCTGTCTCCCTCAG
>133_Hla_M_M_1
GTAAGCCCCCCGATTCCTCCTGGCCTCACCCCCGTCCTGCCCCTAAGCTGCTCTGCCCTCAAATCAGTCCACTGAGACTCCTAAACTATTTTTTCAAAAATCCCTAGAGAAGAGGATTCTACTGCTATAAGAAAATATTAAGATCCAGCGATGAGAATCAGGCGATTCCTTTGGGGCTGTACCAGTGGCTGCAGGTTCAGCCCCAGCCCCGTTGTCCTCAGCTCTGTGAGACGGGAAAGCACTGCCACTCTCTCCCTGGAGGAGTCCACTAGGGGAACAGAGGTGTGCCTTGCCCCGACCCTGGACAGTTCTCCCCGGGGTGGAAAGGCT--CCTTTCCACAGAGTAGAGTGGAGCAGCCACATCAGCAAATGACACCTGCAAATCAAGGCGTGTTTTTATGAGGCTGCCACCAGAGTACCCTTGTCCCTTTCATAGGCTGTGGGGCTGACCAAGGAGTGGACCCGAGTGTGCCATTTGCCCCCC-GACCCACTCTCCACCCTCCACGTCTGGCCCTCTGCCCTGGGAAGCTGATCCTGTCCGCAGCCATCAGC-CCCCATCCCTAGCCTACGTTACCACTGGGAGCCCTGCAGGAAGTCAGAGCAAGGGAGGAGAGCCAGGCTGGTTGTTT-CTGTTAGCAGTGGGAGCCCTTTCAGGGTGCTGGCTTTCCTATATGAAGCTGCCTGTGCCCACAATTGGATGGGCATGCCTGCCAAGCTCTCTCTAGAGGAGTCTGTGAACCTATGAAAGGCCCCCTCACCCCGCCACCTTGGGGTGAAGGCTCCCACAGGTACCCAACCATGGCTTGGGCTGTATTAGTCTGGGATGGTGGATCCCTAGCTCCAGAATGTGGCCCCAGCTCTGCTGTCTCGGCCATCCCTGCATTCCAGCCCTCACACTCCCTCTCTCATCCCCACTCATCTGCCTGCCGTCAGTCCCTCATCCCTGGCAGGCGGTGGCTGGCCTCTGTGGCCTCCTCCACTGTGCCTCTGCCTGGAGGCCATTCGTCTCCCTCCTCTCAGCAGGTGTGAAGGAGCCACCCCACCACAGCTGCCCTCAGCTGCCTCACCATGAGTCCAGGGCAGGATTTAGTCCACAGAGTGGCCAACCTGGCCTAGGAAGCCTGAGGGAAGTGTATGCATTGCTCCGACACTCCCATCGTGCATCCCACCGGCCACTGCTTTCGCCTCCCCCGCCATCTCCATCTTGTTAGCTCCTTCATTCTCCACGCTCAGTGATCAATCAAATGAGGCCTCCATGCTCAGGCCTGAGCGCAGAACAGGACAGTCTGTTAAGGGACCAGGTGAAGCAAAGGAGCTTGTTAGATCCAGCTCTGGGGTCATCTTAGGCCACGCCTAGCTGCGTGCCACCTCCAATTCTAGAAGAACTCCCCCGGGGCCAGCCTGAGGCCGCCATGTCCGCCTGGGGCCAGCTGTGCTCCACTCAGGGCTGGAAGCTGGCTGCTGCGCTCGTCTCCTCCTCCCCACAACTCCCTATGCCTGGGTCACCTGCCTCTTGCTGCCCCCCAACTCCCAACTCACTGTCCCTGTCTCCCTCAG
>133_Hla_M_M_2
GTAAGCCCCCCGATTCCTCCTGGCCTCACCCCCGTCCTGCCCCTAAGCTGCTCTGCCCTCAAATCAGTCCACTGAGACTCCTAAACTATTTTTTCAAAAATCCCTAGAGAAGAGGATTCTACTGCTATAAGAAAATATTAAGATCCAGCGATGAGAATCAGGCGATTCCTTTGGGGCTGTACCAGTGGCTGCAGGTTCAGCCCCAGCCCCGTTGTCCTCAGCTCTGTGAGACGGGAAAGCACTGCCACTCTCTCCCTGGAGGAGTCCACTAGGGGAACAGAGGTGTGCCTTGCCCCGACCCTGGACAGTTCTCCCCGGGGTGGAAAGGCT--CCTTTCCACAGAGTAGAGTGGAGCAGCCACATCAGCAAATGACACCTGCAAATCAAGGCGTGTTTTTATGAGGCTGCCACCAGAGTACCCTTGTCCCTTTCATAGGCTGTGGGGCTGACCAAGGAGTGGACCCGAGTGTGCCATTTGCCCCCC-GACCCACTCTCCACCCTCCACGTCTGGCCCTCTGCCCTGGGAAGCTGATCCTGTCCGCAGCCATCAGC-CCCCATCCCTAGCCTACGTTACCACTGGGAGCCCTGCAGGAAGTCAGAGCAAGGGAGGAGAGCCAGGCTGGTTGTTT-CTGTTAGCAGTGGGAGCCCTTTCAGGGTGCTGGCTTTCCTATATGAAGCTGCCTGTGCCCACAATTGGATGGGCATGCCTGCCAAGCTCTCTCTAGAGGAGTCTGTGAACCTATGAAAGGCCCCCTCACCCCGCCACCTTGGGGTGAAGGCTCCCACAGGTACCCAACCATGGCTTGGGCTGTATTAGTCTGGGATGGTGGATCCCTAGCTCCAGAATGTGGCCCCAGCTCTGCTGTCTCGGCCATCCCTGCATTCCAGCCCTCACACTCCCTCTCTCATCCCCACTCATCTGCCTGCCGTCAGTCCCTCATCCCTGGCAGGCGGTGGCTGGCCTCTGTGGCCTCCTCCACTGTGCCTCTGCCTGGAGGCCATTCGTCTCCCTCCTCTCAGCAGGTGTGAAGGAGCCACCCCACCACAGCTGCCCTCAGCTGCCTCACCATGAGTCCAGGGCAGGATTTAGTCCACAGAGTGGCCAACCTGGCCTAGGAAGCCTGAGGGAAGTGTATGCATTGCTCCGACACTCCCATCGTGCATCCCACCGGCCACTGCTTTCGCCTCCCCCGCCATCTCCATCTTGTTAGCTCCTTCATTCTCCACGCTCAGTGATCAATCAAATGAGGCCTCCATGCTCAGGCCTGAGCGCAGAACAGGACAGTCTGTTAAGGGACCAGGTGAAGCAAAGGAGCTTGTTAGATCCAGCTCTGGGGTCATCTTAGGCCACGCCTAGCTGCGTGCCACCTCCAATTCTAGAAGAACTCCCCCGGGGCCAGCCTGAGGCCGCCATGTCCGCCTGGGGCCAGCTGTGCTCCACTCAGGGCTGGAAGCTGGCTGCTGCGCTCGTCTCCTCCTCCCCACAACTCCCTATGCCTGGGTCACCTGCCTCTTGCTGCCCCCCAACTCCCAACTCACTGTCCCTGTCTCCCTCAG
>135_Hla_M_M
GTAAGCCCCCCAATTCCTCCTGGCCTCACCCCCGTCCTGCCCCTAAGCTGCTCTGCCCTCAAATCAGTCCACTGAGACTCCTAAACTATTTTTTCAAAAATCCCTAGAGAAGAGGATTCTACTGCTATAAGAAAATATTAAGATCCAGCGATGAGAATCAGGCGATTCCTTTGGGGCTGTACCAGTTGCTGCAGGTTCAGCCCCAGCCCCGTTGTCCTCAGCTCTGTGAGACGGGAAAGCACTGCCACTCTCTCCCTGGAGGAGTCCACTAGGGGAACAGAGGTGTGCCTTGCCCCGACCCTGGACAGTTCTCCCCGGGGTGGAAAGGCT--CCTTTCCACAGAGTAGAGTGGAGCAGCCACATCAGCAAATGACACCTGCAAATCAAGGCGTGTTTTTATGAGGCTGCCACCAGAGTACCCTTGTCCCTTTCATAGGCTGTGGGGCTGACCAAGGAGTGGACCCGAGTGTGCCATTTGCCCCCC-GACCCACTCTCCACCCTCCACGTCTGGCCCTCTGCCCTGGGAAGCTGATCCTGTCCGCAGCCATCAGC-CCCCATCCCTAGCCTACGTTGCCACTGGGAGCCCTGCAGGAAGTCAGAGCAAGGGAGGAGAGCCAGGCTGGTTGTTT-CTGTTAGCAGTGGGAGCCCTTTCAGGGTGCTGGCTTTCCTATATGAAGCTGCCTGTGCCCACAATTGGATGGGCATGCCTGCCAAGCTCTCTCTAGAGGAGTCTGTGAACCTATGAAAGGCCCCCTCACCCCGCCACCTTGGGGTGAAGGCTCCCACAGGTACCCAACCATGGCTTGGGCTGTATTAGTCTGGGATGGTGGATCCCTAGCTCCAGAATGTGGCCCCAGCTCTGCTGTCTCGGCCATCCCTGCATTCCAGCCCTCACACTCCCTCTCTCATCCCCACTCATCTGCCTGCCGTCAGTCCCTCATCCCTGGCAGGCGGTGGCTGGCCTCTATGGCCTCCTCCACAGTGCCTCTGCCTGGAGGCCATTCGTCTCCTTCCTCTCAGCAGGTGTGAAGGAGCCACCCCACCACAGCTGCCCTCAGCTGCCTCACCATGAGTCCAGGGCAGGATTTAGTCCACAGAGTGGCCAACCTGGCCTAGGAAGCCTGAGGGAAGTGTATGCATTGCTCCGACACTCCCATCGTGCATCCCACCGGCCACTGCTTTCGCCTCCCCCGCCATCTCCATCTTGTTAGCTCCTTCATTCTCCACGCTCAGTGATCAATCAAATCAGGCCTCCAGGCTCAGGCCTGAGCGCAGAACAGGACAGTCTGTTAAGGGATCAGGTGAAGCAAAGGAGCTTGTTAGATCCAGCTCTGGGGTCATCTTAGGCCACGCCTAGCTGCGTGCCACCTCCAATTCTAGAAGAACTCCCCCGGGGCCAGCCTGAGGCCGCCATGTCCGCCTGGGGCCAGCTGTGCTCCACTCAGGGCTGGAAGCTGGCTGCTGCGCTCCTCTCCTCCTCCCCACAACTCCCTATGCCTGGGTCACCTGCCTCTTGCTGCCCCCCAACTCCCAACTCACTGTCCCTGTCTCCCTCAG
>139_Hla_M_M
GTAAGCCCCCCGATTCCTCCTGGCCTCACCCCCGTCCTGCCCCTAAGCTGCTCTGCCCTCAAATCAGTCCACTGAGACTCCTAAACTATTTTTTCAAAAATCCCTAGAGAAGAGGATTCTACTGCTATAAGAAAATATTAAGATCCAGCGATGAGAATCAGGCGATTCCTTTGGGGCTGTACCAGTGGCTGCAGGTTCAGCCCCAGCCCCGTTGTCCTCAGCTCTGTGAGACGGGAAAGCACTGCCACTCTCTCCCTGGAGGAGTCCACTAGGGGAACAGAGGTGTGCCTTGCCCCGACCCTGGACAGTTCTCCCCGGGGTGGAAAGGCT--CCTTTCCACAGAGTAGAGTGGAGCAGCCACATCAGCAAATGACACCTGCAAATCAAGGCGTGTTTTTATGAGGCTGCCACCAGAGTACCCTTGTCCCTTTCATAGGCTGTGGGGCTGACCAAGGAGTGGACCCGAGTGTGCCATTTGCCCCCC-GACCCACTCTCCACCCTCCACGTCTGGCCCTCTGCCCTGGGAAGCTGATCCTGTCCGCAGCCATCAGC-CCCCATCCCTAGCCTACGTTACCACTGGGAGCCCTGCAGGAAGTCAGAGCAAGGGAGGAGAGCCAGGCTGGTTGTTT-CTGTTAGCAGTGGGAGCCCTTTCAGGGTGCTGGCTTTCCTATATGAAGCTGCCTGTGCCCACAATTGGATGGGCATGCCTGCCAAGCTCTCTCTAGAGGAGTCTGTGAACCTATGAAAGGCCCCCTCACCCCGCCACCTTGGGGTGAAGGCTCCCACAGGTACCCAACCATGGCTTGGGCTGTATTAGTCTGGGATGGTGGATCCCTAGCTCCAGAATGTGGCCCCAGCTCTGCTGTCTCGGCCATCCCTGCATTCCAGCCCTCACACTCCCTCTCTCATCCCCACTCATCTGCCTGCCGTCAGTCCCTCATCCCTGGCAGGCGGTGGCTGGCCTCTGTGGCCTCCTCCACTGTGCCTCTGCCTGGAGGCCATTCGTCTCCCTCCTCTCAGCAGGTGTGAAGGAGCCACCCCACCACAGCTGCCCTCAGCTGCCTCACCATGAGTCCAGGGCAGGATTTAGTCCACAGAGTGGCCAACCTGGCCTAGGAAGCCTGAGGGAAGTGTATGCATTGCTCCGACACTCCCATCGTGCATCCCACCGGCCACTGCTTTCGCCTCCCCCGCCATCTCCATCTTGTTAGCTCCTTCATTCTCCACGCTCAGTGATCAATCAAATGAGGCCTCCATGCTCAGGCCTGAGCGCAGAACAGGACAGTCTGTTAAGGGACCAGGTGAAGCAAAGGAGCTTGTTAGATCCAGCTCTGGGGTCATCTTAGGCCACGCCTAGCTGCGTGCCACCTCCAATTCTAGAAGAACTCCCCCGGGGCCAGCCTGAGGCCGCCATGTCCGCCTGGGGCCAGCTGTGCTCCACTCAGGGCTGGAAGCTGGCTGCTGCGCTCGTCTCCTCCTCCCCACAACTCCCTATGCCTGGGTCACCTGCCTCTTGCTGCCCCCCAACTCCCAACTCACTGTCCCTGTCTCCCTCAG
>142_Hla_M_M_1
GTAAGCCCCCCGATTCCTCCTGGCCTCACCCCCGTCCTGCCCCTAAGCTGCTCTGCCCTCAAATCAGTCCACTGAGACTCCTAAACTATTTTTTCAAAAATCCCTAGAGAAGAGGATTCTACTGCTATAAGAAAATATTAAGATCCAGCGATGAGAATCAGGCGATTCCTTTGGGGCTGTACCAGTGGCTGCAGGTTCAGCCCCAGCCCCGTTGTCCTCAGCTCTGTGAGACGGGAAAGCACTGCCACTCTCTCCCTGGAGGAGTCCACTAGGGGAACAGAGGTGTGCCTTGCCCCGACCCTGGACAGTTCTCCCCGGGGTGGAAAGGCT--CCTTTCCACAGAGTAGAGTGGAGCAGCCACATCAGCAAATGACACCTGCAAATCAAGGCGTGTTTTTATGAGGCTGCCACCAGAGTACCCTTGTCCCTTTCATAGGCTGTGGGGCTGACCAAGGAGTGGACCCGAGTGTGCCATTTGCCCCCC-GACCCACTCTCCACCCTCCACGTCTGGCCCTCTGCCCTGGGAAGCTGATCCTGTCCGCAGCCATCAGC-CCCCATCCCTAGCCTACGTTACCACTGGGAGCCCTGCAGGAAGTCAGAGCAAGGGAGGAGAGCCAGGCTGGTTGTTT-CTGTTAGCAGTGGGAGCCCTTTCAGGGTGCTGGCTTTCCTATATGAAGCTGCCTGTGCCCACAATTGGATGGGCATGCCTGCCAAGCTCTCTCTAGAGGAGTCTGTGAACCTATGAAAGGCCCCCTCACCCCGCCACCTTGGGGTGAAGGCTCCCACAGGTACCCAACCATGGCTTGGGCTGTATTAGTCTGGGATGGTGGATCCCTAGCTCCAGAATGTGGCCCCAGCTCTGCTGTCTCGGCCATCCCTGCATTCCAGCCCTCACACTCCCTCTCTCATCCCCACTCATCTGCCTGCCGTCAGTCCCTCATCCCTGGCAGGCGGTGGCTGGCCTCTGTGGCCTCCTCCACTGTGCCTCTGCCTGGAGGCCATTCGTCTCCCTCCTCTCAGCAGGTGTGAAGGAGCCACCCCACCACAGCTGCCCTCAGCTGCCTCACCATGAGTCCAGGGCAGGATTTAGTCCACAGAGTGGCCAACCTGGCCTAGGAAGCCTGAGGGAAGTGTATGCATTGCTCCGACACTCCCATCGTGCATCCCACCGGCCACTGCTTTCGCCTCCCCCGCCATCTCCATCTTGTTAGCTCCTTCATTCTCCACGCTCAGTGATCAATCAAATGAGGCCTCCATGCTCAGGCCTGAGCGCAGAACAGGACAGTCTGTTAAGGGACCAGGTGAAGCAAAGGAGCTTGTTAGATCCAGCTCTGGGGTCATCTTAGGCCACGCCTAGCTGCGTGCCACCTCCAATTCTAGAAGAACTCCCCCGGGGCCAGCCTGAGGCCGCCATGTCCGCCTGGGGCCAGCTGTGCTCCACTCAGGGCTGGAAGCTGGCTGCTGCGCTCGTCTCCTCCTCCCCACAACTCCCTATGCCTGGGTCACCTGCCTCTTGCTGCCCCCCAACTCCCAACTCACTGTCCCTGTCTCCCTCAG
>142_Hla_M_M_2
GTAAGCCCCCCGATTCCTCCTGGCCTCACCCCCGTCCTGCCCCTAAGCTGCTCTGCCCTCAAATCAGTCCACTGAGACTCCTAAACTATTTTTTCAAAAATCCCTAGAGAAGAGGATTCTACTGCTATAAGAAAATATTAAGATCCAGCGATGAGAATCAGGCGATTCCTTTGGGGCTGTACCAGTGGCTGCAGGTTCAGCCCCAGCCCCGTTGTCCTCAGCTCTGTGAGACGGGAAAGCACTGCCACTCTCTCCCTGGAGGAGTCCACTAGGGGAACAGAGGTGTGCCTTGCCCCGACCCTGGACAGTTCTCCCCGGGGTGGAAAGGCT--CCTTTCCACAGAGTAGAGTGGAGCAGCCACATCAGCAAATGACACCTGCAAATCAAGGCGTGTTTTTATGAGGCTGCCACCAGAGTACCCTTGTCCCTTTCATAGGCTGTGGGGCTGACCAAGGAGTGGACCCGAGTGTGCCATTTGCCCCCC-GACCCACTCTCCACCCTCCACGTCTGGCCCTCTGCCCTGGGAAGCTGATCCTGTCCGCAGCCATCAGC-CCCCATCCCTAGCCTACGTTACCACTGGGAGCCCTGCAGGAAGTCAGAGCAAGGGAGGAGAGCCAGGCTGGTTGTTT-CTGTTAGCAGTGGGAGCCCTTTCAGGGTGCTGGCTTTCCTATATGAAGCTGCCTGTGCCCACAATTGGATGGGCATGCCTGCCAAGCTCTCTCTAGAGGAGTCTGTGAACCTATGAAAGGCCCCCTCACCCCGCCACCTTGGGGTGAAGGCTCCCACAGGTACCCAACCATGGCTTGGGCTGTATTAGTCTGGGATGGTGGATCCCTAGCTCCAGAATGTGGCCCCAGCTCTGCTGTCTCGGCCATCCCTGCATTCCAGCCCTCACACTCCCTCTCTCATCCCCACTCATCTGCCTGCCGTCAGTCCCTCATCCCTGGCAGGCGGTGGCTGGCCTCTGTGGCCTCCTCCACTGTGCCTCTGCCTGGAGGCCATTCGTCTCCCTCCTCTCAGCAGGTGTGAAGGAGCCACCCCACCACAGCTGCCCTCAGCTGCCTCACCATGAGTCCAGGGCAGGATTTAGTCCACAGAGTGGCCAACCTGGCCTAGGAAGCCTGAGGGAAGTGTATGCATTGCTCCGACACTCCCATCGTGCATCCCACCGGCCACTGCTTTCGCCTCCCCCGCCATCTCCATCTTGTTAGCTCCTTCATTCTCCACGCTCAGTGATCAATCAAATGAGGCCTCCATGCTCAGGCCTGAGCGCAGAACAGGACAGTCTGTTAAGGGACCAGGTGAAGCAAAGGAGCTTGTTAGATCCAGCTCTGGGGTCATCTTAGGCCACGCCTAGCTGCGTGCCACCTCCAATTCTAGAAGAACTCCCCCGGGGCCAGCCTGAGGCCGCCATGTCCGCCTGGGGCCAGCTGTGCTCCACTCAGGGCTGGAAGCTGGCTGCTGCGCTCGTCTCCTCCTCCCCACAACTCCCTATGCCTGGGTCACCTGCCTCTTGCTGCCCCCCAACTCCCAACTCACTGTCCCTGTCTCCCTCAG
>145_Hla_M_M
GTAAGCCCCCCGATTCCTCCTGGCCTCACCCCCGTCCTGCCCCTAAGCTGCTCTGCCCTCAAATCAGTCCACTGAGACTCCTAAACTATTTTTTCAAAAATCCCTAGAGAAGAGGATTCTACTGCTATAAGAAAATATTAAGATCCAGCGATGAGAATCAGGCGATTCCTTTGGGGCTGTACCAGTGGCTGCAGGTTCAGCCCCAGCCCCGTTGTCCTCAGCTCTGTGAGACGGGAAAGCACTGCCACTCTCTCCCTGGAGGAGTCCACTAGGGGAACAGAGGTGTGCCTTGCCCCGACCCTGGACAGTTCTCCCCGGGGTGGAAAGGCT--CCTTTCCACAGAGTAGAGTGGAGCAGCCACATCAGCAAATGACACCTGCAAATCAAGGCGTGTTTTTATGAGGCTGCCACCAGAGTACCCTTGTCCCTTTCATAGGCTGTGGGGCTGACCAAGGAGTGGACCCGAGTGTGCCATTTGCCCCCC-GACCCACTCTCCACCCTCCACGTCTGGCCCTCTGCCCTGGGAAGCTGATCCTGTCCGCAGCCATCAGC-CCCCATCCCTAGCCTACGTTACCACTGGGAGCCCTGCAGGAAGTCAGAGCAAGGGAGGAGAGCCAGGCTGGTTGTTT-CTGTTAGCAGTGGGAGCCCTTTCAGGGTGCTGGCTTTCCTATATGAAGCTGCCTGTGCCCACAATTGGATGGGCATGCCTGCCAAGCTCTCTCTAGAGGAGTCTGTGAACCTATGAAAGGCCCCCTCACCCCGCCACCTTGGGGTGAAGGCTCCCACAGGTACCCAACCATGGCTTGGGCTGTATTAGTCTGGGATGGTGGATCCCTAGCTCCAGAATGTGGCCCCAGCTCTGCTGTCTCGGCCATCCCTGCATTCCAGCCCTCACACTCCCTCTCTCATCCCCACTCATCTGCCTGCCGTCAGTCCCTCATCCCTGGCAGGCGGTGGCTGGCCTCTGTGGCCTCCTCCACTGTGCCTCTGCCTGGAGGCCATTCGTCTCCCTCCTCTCAGCAGGTGTGAAGGAGCCACCCCACCACAGCTGCCCTCAGCTGCCTCACCATGAGTCCAGGGCAGGATTTAGTCCACAGAGTGGCCAACCTGGCCTAGGAAGCCTGAGGGAAGTGTATGCATTGCTCCGACACTCCCATCGTGCATCCCACCGGCCACTGCTTTCGCCTCCCCCGCCATCTCCATCTTGTTAGCTCCTTCATTCTCCACGCTCAGTGATCAATCAAATGAGGCCTCCATGCTCAGGCCTGAGCGCAGAACAGGACAGTCTGTTAAGGGACCAGGTGAAGCAAAGGAGCTTGTTAGATCCAGCTCTGGGGTCATCTTAGGCCACGCCTAGCTGCGTGCCACCTCCAATTCTAGAAGAACTCCCCCGGGGCCAGCCTGAGGCCGCCATGTCCGCCTGGGGCCAGCTGTGCTCCACTCAGGGCTGGAAGCTGGCTGCTGCGCTCGTCTCCTCCTCCCCACAACTCCCTATGCCTGGGTCACCTGCCTCTTGCTGCCCCCCAACTCCCAACTCACTGTCCCTGTCTCCCTCAG
>150_Hla_M_M
GTAAGCCCCCCGATTCCTCCTGGCCTCACCCCCGTCCTGCCCCTAAGCTGCTCTGCCCTCAAATCAGTCCACTGAGACTCCTAAACTATTTTTTCAAAAATCCCTAGAGAAGAGGATTCTACTGCTATAAGAAAATATTAAGATCCAGCGATGAGAATCAGGCGATTCCTTTGGGGCTGTACCAGTGGCTGCAGGTTCAGCCCCAGCCCCGTTGTCCTCAGCTCTGTGAGACGGGAAAGCACTGCCACTCTCTCCCTGGAGGAGTCCACTAGGGGAACAGAGGTGTGCCTTGCCCCGACCCTGGACAGTTCTCCCCGGGGTGGAAAGGCT--CCTTTCCACAGAGTAGAGTGGAGCAGCCACATCAGCAAATGACACCTGCAAATCAAGGCGTGTTTTTATGAGGCTGCCACCAGAGTACCCTTGTCCCTTTCATAGGCTGTGGGGCTGACCAAGGAGTGGACCCGAGTGTGCCATTTGCCCCCC-GACCCACTCTCCACCCTCCACGTCTGGCCCTCTGCCCTGGGAAGCTGATCCTGTCCGCAGCCATCAGC-CCCCATCCCTAGCCTACGTTACCACTGGGAGCCCTGCAGGAAGTCAGAGCAAGGGAGGAGAGCCAGGCTGGTTGTTT-CTGTTAGCAGTGGGAGCCCTTTCAGGGTGCTGGCTTTCCTATATGAAGCTGCCTGTGCCCACAATTGGATGGGCATGCCTGCCAAGCTCTCTCTAGAGGAGTCTGTGAACCTATGAAAGGCCCCCTCACCCCGCCACCTTGGGGTGAAGGCTCCCACAGGTACCCAACCATGGCTTGGGCTGTATTAGTCTGGGATGGTGGATCCCTAGCTCCAGAATGTGGCCCCAGCTCTGCTGTCTCGGCCATCCCTGCATTCCAGCCCTCACACTCCCTCTCTCATCCCCACTCATCTGCCTGCCGTCAGTCCCTCATCCCTGGCAGGCGGTGGCTGGCCTCTGTGGCCTCCTCCACTGTGCCTCTGCCTGGAGGCCATTCGTCTCCCTCCTCTCAGCAGGTGTGAAGGAGCCACCCCACCACAGCTGCCCTCAGCTGCCTCACCATGAGTCCAGGGCAGGATTTAGTCCACAGAGTGGCCAACCTGGCCTAGGAAGCCTGAGGGAAGTGTATGCATTGCTCCGACACTCCCATCGTGCATCCCACCGGCCACTGCTTTCGCCTCCCCCGCCATCTCCATCTTGTTAGCTCCTTCATTCTCCACGCTCAGTGATCAATCAAATGAGGCCTCCATGCTCAGGCCTGAGCGCAGAACAGGACAGTCTGTTAAGGGACCAGGTGAAGCAAAGGAGCTTGTTAGATCCAGCTCTGGGGTCATCTTAGGCCACGCCTAGCTGCGTGCCACCTCCAATTCTAGAAGAACTCCCCCGGGGCCAGCCTGAGGCCGCCATGTCCGCCTGGGGCCAGCTGTGCTCCACTCAGGGCTGGAAGCTGGCTGCTGCGCTCGTCTCCTCCTCCCCACAACTCCCTATGCCTGGGTCACCTGCCTCTTGCTGCCCCCCAACTCCCAACTCACTGTCCCTGTCTCCCTCAG
>153_Hla_M_M
GTAAGCCCCCCGATTCCTCCTGGCCTCACCCCCGTCCTGCCCCTAAGCTGCTCTGCCCTCAAATCAGTCCACTGAGACTCCTAAACTATTTTTTCAAAAATCCCTAGAGAAGAGGATTCTACTGCTATAAGAAAATATTAAGATCCAGCGATGAGAATCAGGCGATTCCTTTGGGGCTGTACCAGTGGCTGCAGGTTCAGCCCCAGCCCCGTTGTCCTCAGCTCTGTGAGACGGGAAAGCACTGCCACTCTCTCCCTGGAGGAGTCCACTAGGGGAACAGAGGTGTGCCTTGCCCCGACCCTGGACAGTTCTCCCCGGGGTGGAAAGGCT--CCTTTCCACAGAGTAGAGTGGAGCAGCCACATCAGCAAATGACACCTGCAAATCAAGGCGTGTTTTTATGAGGCTGCCACCAGAGTACCCTTGTCCCTTTCATAGGCTGTGGGGCTGACCAAGGAGTGGACCCGAGTGTGCCATTTGCCCCCC-GACCCACTCTCCACCCTCCACGTCTGGCCCTCTGCCCTGGGAAGCTGATCCTGTCCGCAGCCATCAGC-CCCCATCCCTAGCCTACGTTACCACTGGGAGCCCTGCAGGAAGTCAGAGCAAGGGAGGAGAGCCAGGCTGGTTGTTT-CTGTTAGCAGTGGGAGCCCTTTCAGGGTGCTGGCTTTCCTATATGAAGCTGCCTGTGCCCACAATTGGATGGGCATGCCTGCCAAGCTCTCTCTAGAGGAGTCTGTGAACCTATGAAAGGCCCCCTCACCCCGCCACCTTGGGGTGAAGGCTCCCACAGGTACCCAACCATGGCTTGGGCTGTATTAGTCTGGGATGGTGGATCCCTAGCTCCAGAATGTGGCCCCAGCTCTGCTGTCTCGGCCATCCCTGCATTCCAGCCCTCACACTCCCTCTCTCATCCCCACTCATCTGCCTGCCGTCAGTCCCTCATCCCTGGCAGGCGGTGGCTGGCCTCTGTGGCCTCCTCCACTGTGCCTCTGCCTGGAGGCCATTCGTCTCCCTCCTCTCAGCAGGTGTGAAGGAGCCACCCCACCACAGCTGCCCTCAGCTGCCTCACCATGAGTCCAGGGCAGGATTTAGTCCACAGAGTGGCCAACCTGGCCTAGGAAGCCTGAGGGAAGTGTATGCATTGCTCCGACACTCCCATCGTGCATCCCACCGGCCACTGCTTTCGCCTCCCCCGCCATCTCCATCTTGTTAGCTCCTTCATTCTCCACGCTCAGTGATCAATCAAATGAGGCCTCCATGCTCAGGCCTGAGCGCAGAACAGGACAGTCTGTTAAGGGACCAGGTGAAGCAAAGGAGCTTGTTAGATCCAGCTCTGGGGTCATCTTAGGCCACGCCTAGCTGCGTGCCACCTCCAATTCTAGAAGAACTCCCCCGGGGCCAGCCTGAGGCCGCCATGTCCGCCTGGGGCCAGCTGTGCTCCACTCAGGGCTGGAAGCTGGCTGCTGCGCTCGTCTCCTCCTCCCCACAACTCCCTATGCCTGGGTCACCTGCCTCTTGCTGCCCCCCAACTCCCAACTCACTGTCCCTGTCTCCCTCAG
>154_Hla_M_M
GTAAGCCCCCCGATTCCTCCTGGCCTCACCCCCGTCCTGCCCCTAAGCTGCTCTGCCCTCAAATCAGTCCACTGAGACTCCTAAACTATTTTTTCAAAAATCCCTAGAGAAGAGGATTCTACTGCTATAAGAAAATATTAAGATCCAGCGATGAGAATCAGGCGATTCCTTTGGGGCTGTACCAGTGGCTGCAGGTTCAGCCCCAGCCCCGTTGTCCTCAGCTCTGTGAGACGGGAAAGCACTGCCACTCTCTCCCTGGAGGAGTCCACTAGGGGAACAGAGGTGTGCCTTGCCCCGACCCTGGACAGTTCTCCCCGGGGTGGAAAGGCT--CCTTTCCACAGAGTAGAGTGGAGCAGCCACATCAGCAAATGACACCTGCAAATCAAGGCGTGTTTTTATGAGGCTGCCACCAGAGTACCCTTGTCCCTTTCATAGGCTGTGGGGCTGACCAAGGAGTGGACCCGAGTGTGCCATTTGCCCCCC-GACCCACTCTCCACCCTCCACGTCTGGCCCTCTGCCCTGGGAAGCTGATCCTGTCCGCAGCCATCAGC-CCCCATCCCTAGCCTACGTTACCACTGGGAGCCCTGCAGGAAGTCAGAGCAAGGGAGGAGAGCCAGGCTGGTTGTTT-CTGTTAGCAGTGGGAGCCCTTTCAGGGTGCTGGCTTTCCTATATGAAGCTGCCTGTGCCCACAATTGGATGGGCATGCCTGCCAAGCTCTCTCTAGAGGAGTCTGTGAACCTATGAAAGGCCCCCTCACCCCGCCACCTTGGGGTGAAGGCTCCCACAGGTACCCAACCATGGCTTGGGCTGTATTAGTCTGGGATGGTGGATCCCTAGCTCCAGAATGTGGCCCCAGCTCTGCTGTCTCGGCCATCCCTGCATTCCAGCCCTCACACTCCCTCTCTCATCCCCACTCATCTGCCTGCCGTCAGTCCCTCATCCCTGGCAGGCGGTGGCTGGCCTCTGTGGCCTCCTCCACTGTGCCTCTGCCTGGAGGCCATTCGTCTCCCTCCTCTCAGCAGGTGTGAAGGAGCCACCCCACCACAGCTGCCCTCAGCTGCCTCACCATGAGTCCAGGGCAGGATTTAGTCCACAGAGTGGCCAACCTGGCCTAGGAAGCCTGAGGGAAGTGTATGCATTGCTCCGACACTCCCATCGTGCATCCCACCGGCCACTGCTTTCGCCTCCCCCGCCATCTCCATCTTGTTAGCTCCTTCATTCTCCACGCTCAGTGATCAATCAAATGAGGCCTCCATGCTCAGGCCTGAGCGCAGAACAGGACAGTCTGTTAAGGGACCAGGTGAAGCAAAGGAGCTTGTTAGATCCAGCTCTGGGGTCATCTTAGGCCACGCCTAGCTGCGTGCCACCTCCAATTCTAGAAGAACTCCCCCGGGGCCAGCCTGAGGCCGCCATGTCCGCCTGGGGCCAGCTGTGCTCCACTCAGGGCTGGAAGCTGGCTGCTGCGCTCGTCTCCTCCTCCCCACAACTCCCTATGCCTGGGTCACCTGCCTCTTGCTGCCCCCCAACTCCCAACTCACTGTCCCTGTCTCCCTCAG
>156_Hla_M_M
GTAAGCCCCCCGATTCCTCCTGGCCTCACCCCCGTCCTGCCCCTAAGCTGCTCTGCCCTCAAATCAGTCCACTGAGACTCCTAAACTATTTTTTCAAAAATCCCTAGAGAAGAGGATTCTACTGCTATAAGAAAATATTAAGATCCAGCGATGAGAATCAGGCGATTCCTTTGGGGCTGTACCAGTGGCTGCAGGTTCAGCCCCAGCCCCGTTGTCCTCAGCTCTGTGAGACGGGAAAGCACTGCCACTCTCTCCCTGGAGGAGTCCACTAGGGGAACAGAGGTGTGCCTTGCCCCGACCCTGGACAGTTCTCCCCGGGGTGGAAAGGCT--CCTTTCCACAGAGTAGAGTGGAGCAGCCACATCAGCAAATGACACCTGCAAATCAAGGCGTGTTTTTATGAGGCTGCCACCAGAGTACCCTTGTCCCTTTCATAGGCTGTGGGGCTGACCAAGGAGTGGACCCGAGTGTGCCATTTGCCCCCC-GACCCACTCTCCACCCTCCACGTCTGGCCCTCTGCCCTGGGAAGCTGATCCTGTCCGCAGCCATCAGC-CCCCATCCCTAGCCTACGTTACCACTGGGAGCCCTGCAGGAAGTCAGAGCAAGGGAGGAGAGCCAGGCTGGTTGTTT-CTGTTAGCAGTGGGAGCCCTTTCAGGGTGCTGGCTTTCCTATATGAAGCTGCCTGTGCCCACAATTGGATGGGCATGCCTGCCAAGCTCTCTCTAGAGGAGTCTGTGAACCTATGAAAGGCCCCCTCACCCCGCCACCTTGGGGTGAAGGCTCCCACAGGTACCCAACCATGGCTTGGGCTGTATTAGTCTGGGATGGTGGATCCCTAGCTCCAGAATGTGGCCCCAGCTCTGCTGTCTCGGCCATCCCTGCATTCCAGCCCTCACACTCCCTCTCTCATCCCCACTCATCTGCCTGCCGTCAGTCCCTCATCCCTGGCAGGCGGTGGCTGGCCTCTGTGGCCTCCTCCACTGTGCCTCTGCCTGGAGGCCATTCGTCTCCCTCCTCTCAGCAGGTGTGAAGGAGCCACCCCACCACAGCTGCCCTCAGCTGCCTCACCATGAGTCCAGGGCAGGATTTAGTCCACAGAGTGGCCAACCTGGCCTAGGAAGCCTGAGGGAAGTGTATGCATTGCTCCGACACTCCCATCGTGCATCCCACCGGCCACTGCTTTCGCCTCCCCCGCCATCTCCATCTTGTTAGCTCCTTCATTCTCCACGCTCAGTGATCAATCAAATGAGGCCTCCATGCTCAGGCCTGAGCGCAGAACAGGACAGTCTGTTAAGGGACCAGGTGAAGCAAAGGAGCTTGTTAGATCCAGCTCTGGGGTCATCTTAGGCCACGCCTAGCTGCGTGCCACCTCCAATTCTAGAAGAACTCCCCCGGGGCCAGCCTGAGGCCGCCATGTCCGCCTGGGGCCAGCTGTGCTCCACTCAGGGCTGGAAGCTGGCTGCTGCGCTCGTCTCCTCCTCCCCACAACTCCCTATGCCTGGGTCACCTGCCTCTTGCTGCCCCCCAACTCCCAACTCACTGTCCCTGTCTCCCTCAG
>157_Hla_M_M_1
GTAAGCCCCCCGATTCCTCCTGGCCTCACCCCCGTCCTGCCCCTAAGCTGCTCTGCCCTCAAATCAGTCCACTGAGACTCCTAAACTATTTTTTCAAAAATCCCTAGAGAAGAGGATTCTACTGCTATAAGAAAATATTAAGATCCAGCGATGAGAATCAGGCGATTCCTTTGGGGCTGTACCAGTGGCTGCAGGTTCAGCCCCAGCCCCGTTGTCCTCAGCTCTGTGAGACGGGAAAGCACTGCCACTCTCTCCCTGGAGGAGTCCACTAGGGGAACAGAGGTGTGCCTTGCCCCGACCCTGGACAGTTCTCCCCGGGGTGGAAAGGCT--CCTTTCCACAGAGTAGAGTGGAGCAGCCACATCAGCAAATGACACCTGCAAATCAAGGCGTGTTTTTATGAGGCTGCCACCAGAGTACCCTTGTCCCTTTCATAGGCTGTGGGGCTGACCAAGGAGTGGACCCGAGTGTGCCATTTGCCCCCC-GACCCACTCTCCACCCTCCACGTCTGGCCCTCTGCCCTGGGAAGCTGATCCTGTCCGCAGCCATCAGC-CCCCATCCCTAGCCTACGTTACCACTGGGAGCCCTGCAGGAAGTCAGAGCAAGGGAGGAGAGCCAGGCTGGTTGTTT-CTGTTAGCAGTGGGAGCCCTTTCAGGGTGCTGGCTTTCCTATATGAAGCTGCCTGTGCCCACAATTGGATGGGCATGCCTGCCAAGCTCTCTCTAGAGGAGTCTGTGAACCTATGAAAGGCCCCCTCACCCCGCCACCTTGGGGTGAAGGCTCCCACAGGTACCCAACCATGGCTTGGGCTGTATTAGTCTGGGATGGTGGATCCCTAGCTCCAGAATGTGGCCCCAGCTCTGCTGTCTCGGCCATCCCTGCATTCCAGCCCTCACACTCCCTCTCTCATCCCCACTCATCTGCCTGCCGTCAGTCCCTCATCCCTGGCAGGCGGTGGCTGGCCTCTGTGGCCTCCTCCACTGTGCCTCTGCCTGGAGGCCATTCGTCTCCCTCCTCTCAGCAGGTGTGAAGGAGCCACCCCACCACAGCTGCCCTCAGCTGCCTCACCATGAGTCCAGGGCAGGATTTAGTCCACAGAGTGGCCAACCTGGCCTAGGAAGCCTGAGGGAAGTGTATGCATTGCTCCGACACTCCCATCGTGCATCCCACCGGCCACTGCTTTCGCCTCCCCCGCCATCTCCATCTTGTTAGCTCCTTCATTCTCCACGCTCAGTGATCAATCAAATGAGGCCTCCATGCTCAGGCCTGAGCGCAGAACAGGACAGTCTGTTAAGGGACCAGGTGAAGCAAAGGAGCTTGTTAGATCCAGCTCTGGGGTCATCTTAGGCCACGCCTAGCTGCGTGCCACCTCCAATTCTAGAAGAACTCCCCCGGGGCCAGCCTGAGGCCGCCATGTCCGCCTGGGGCCAGCTGTGCTCCACTCAGGGCTGGAAGCTGGCTGCTGCGCTCGTCTCCTCCTCCCCACAACTCCCTATGCCTGGGTCACCTGCCTCTTGCTGCCCCCCAACTCCCAACTCACTGTCCCTGTCTCCCTCAG
>157_Hla_M_M_2
GTAAGCCCCCCGATTCCTCCTGGCCTCACCCCCGTCCTGCCCCTAAGCTGCTCTGCCCTCAAATCAGTCCACTGAGACTCCTAAACTATTTTTTCAAAAATCCCTAGAGAAGAGGATTCTACTGCTATAAGAAAATATTAAGATCCAGCGATGAGAATCAGGCGATTCCTTTGGGGCTGTACCAGTGGCTGCAGGTTCAGCCCCAGCCCCGTTGTCCTCAGCTCTGTGAGACGGGAAAGCACTGCCACTCTCTCCCTGGAGGAGTCCACTAGGGGAACAGAGGTGTGCCTTGCCCCGACCCTGGACAGTTCTCCCCGGGGTGGAAAGGCT--CCTTTCCACAGAGTAGAGTGGAGCAGCCACATCAGCAAATGACACCTGCAAATCAAGGCGTGTTTTTATGAGGCTGCCACCAGAGTACCCTTGTCCCTTTCATAGGCTGTGGGGCTGACCAAGGAGTGGACCCGAGTGTGCCATTTGCCCCCC-GACCCACTCTCCACCCTCCACGTCTGGCCCTCTGCCCTGGGAAGCTGATCCTGTCCGCAGCCATCAGC-CCCCATCCCTAGCCTACGTTACCACTGGGAGCCCTGCAGGAAGTCAGAGCAAGGGAGGAGAGCCAGGCTGGTTGTTT-CTGTTAGCAGTGGGAGCCCTTTCAGGGTGCTGGCTTTCCTATATGAAGCTGCCTGTGCCCACAATTGGATGGGCATGCCTGCCAAGCTCTCTCTAGAGGAGTCTGTGAACCTATGAAAGGCCCCCTCACCCCGCCACCTTGGGGTGAAGGCTCCCACAGGTACCCAACCATGGCTTGGGCTGTATTAGTCTGGGATGGTGGATCCCTAGCTCCAGAATGTGGCCCCAGCTCTGCTGTCTCGGCCATCCCTGCATTCCAGCCCTCACACTCCCTCTCTCATCCCCACTCATCTGCCTGCCGTCAGTCCCTCATCCCTGGCAGGCGGTGGCTGGCCTCTGTGGCCTCCTCCACTGTGCCTCTGCCTGGAGGCCATTCGTCTCCCTCCTCTCAGCAGGTGTGAAGGAGCCACCCCACCACAGCTGCCCTCAGCTGCCTCACCATGAGTCCAGGGCAGGATTTAGTCCACAGAGTGGCCAACCTGGCCTAGGAAGCCTGAGGGAAGTGTATGCATTGCTCCGACACTCCCATCGTGCATCCCACCGGCCACTGCTTTCGCCTCCCCCGCCATCTCCATCTTGTTAGCTCCTTCATTCTCCACGCTCAGTGATCAATCAAATGAGGCCTCCATGCTCAGGCCTGAGCGCAGAACAGGACAGTCTGTTAAGGGACCAGGTGAAGCAAAGGAGCTTGTTAGATCCAGCTCTGGGGTCATCTTAGGCCACGCCTAGCTGCGTGCCACCTCCAATTCTAGAAGAACTCCCCCGGGGCCAGCCTGAGGCCGCCATGTCCGCCTGGGGCCAGCTGTGCTCCACTCAGGGCTGGAAGCTGGCTGCTGCGCTCGTCTCCTCCTCCCCACAACTCCCTATGCCTGGGTCACCTGCCTCTTGCTGCCCCCCAACTCCCAACTCACTGTCCCTGTCTCCCTCAG
>159_Hla_M_M
GTAAGCCCCCCGATTCCTCCTGGCCTCACCCCCGTCCTGCCCCTAAGCTGCTCTGCCCTCAAATCAGTCCACTGAGACTCCTAAACTATTTTTTCAAAAATCCCTAGAGAAGAGGATTCTACTGCTATAAGAAAATATTAAGATCCAGCGATGAGAATCAGGCGATTCCTTTGGGGCTGTACCAGTGGCTGCAGGTTCAGCCCCAGCCCCGTTGTCCTCAGCTCTGTGAGACGGGAAAGCACTGCCACTCTCTCCCTGGAGGAGTCCACTAGGGGAACAGAGGTGTGCCTTGCCCCGACCCTGGACAGTTCTCCCCGGGGTGGAAAGGCT--CCTTTCCACAGAGTAGAGTGGAGCAGCCACATCAGCAAATGACACCTGCAAATCAAGGCGTGTTTTTATGAGGCTGCCACCAGAGTACCCTTGTCCCTTTCATAGGCTGTGGGGCTGACCAAGGAGTGGACCCGAGTGTGCCATTTGCCCCCC-GACCCACTCTCCACCCTCCACGTCTGGCCCTCTGCCCTGGGAAGCTGATCCTGTCCGCAGCCATCAGC-CCCCATCCCTAGCCTACGTTACCACTGGGAGCCCTGCAGGAAGTCAGAGCAAGGGAGGAGAGCCAGGCTGGTTGTTT-CTGTTAGCAGTGGGAGCCCTTTCAGGGTGCTGGCTTTCCTATATGAAGCTGCCTGTGCCCACAATTGGATGGGCATGCCTGCCAAGCTCTCTCTAGAGGAGTCTGTGAACCTATGAAAGGCCCCCTCACCCCGCCACCTTGGGGTGAAGGCTCCCACAGGTACCCAACCATGGCTTGGGCTGTATTAGTCTGGGATGGTGGATCCCTAGCTCCAGAATGTGGCCCCAGCTCTGCTGTCTCGGCCATCCCTGCATTCCAGCCCTCACACTCCCTCTCTCATCCCCACTCATCTGCCTGCCGTCAGTCCCTCATCCCTGGCAGGCGGTGGCTGGCCTCTGTGGCCTCCTCCACTGTGCCTCTGCCTGGAGGCCATTCGTCTCCCTCCTCTCAGCAGGTGTGAAGGAGCCACCCCACCACAGCTGCCCTCAGCTGCCTCACCATGAGTCCAGGGCAGGATTTAGTCCACAGAGTGGCCAACCTGGCCTAGGAAGCCTGAGGGAAGTGTATGCATTGCTCCGACACTCCCATCGTGCATCCCACCGGCCACTGCTTTCGCCTCCCCCGCCATCTCCATCTTGTTAGCTCCTTCATTCTCCACGCTCAGTGATCAATCAAATGAGGCCTCCATGCTCAGGCCTGAGCGCAGAACAGGACAGTCTGTTAAGGGACCAGGTGAAGCAAAGGAGCTTGTTAGATCCAGCTCTGGGGTCATCTTAGGCCACGCCTAGCTGCGTGCCACCTCCAATTCTAGAAGAACTCCCCCGGGGCCAGCCTGAGGCCGCCATGTCCGCCTGGGGCCAGCTGTGCTCCACTCAGGGCTGGAAGCTGGCTGCTGCGCTCGTCTCCTCCTCCCCACAACTCCCTATGCCTGGGTCACCTGCCTCTTGCTGCCCCCCAACTCCCAACTCACTGTCCCTGTCTCCCTCAG
>160_Hla_M_M
GTAAGCCCCCCGATTCCTCCTGGCCTCACCCCCGTCCTGCCCCTAAGCTGCTCTGCCCTCAAATCAGTCCACTGAGACTCCTAAACTATTTTTTCAAAAATCCCTAGAGAAGAGGATTCTACTGCTATAAGAAAATATTAAGATCCAGCGATGAGAATCAGGCGATTCCTTTGGGGCTGTACCAGTGGCTGCAGGTTCAGCCCCAGCCCCGTTGTCCTCAGCTCTGTGAGACGGGAAAGCACTGCCACTCTCTCCCTGGAGGAGTCCACTAGGGGAACAGAGGTGTGCCTTGCCCCGACCCTGGACAGTTCTCCCCGGGGTGGAAAGGCT--CCTTTCCACAGAGTAGAGTGGAGCAGCCACATCAGCAAATGACACCTGCAAATCAAGGCGTGTTTTTATGAGGCTGCCACCAGAGTACCCTTGTCCCTTTCATAGGCTGTGGGGCTGACCAAGGAGTGGACCCGAGTGTGCCATTTGCCCCCC-GACCCACTCTCCACCCTCCACGTCTGGCCCTCTGCCCTGGGAAGCTGATCCTGTCCGCAGCCATCAGC-CCCCATCCCTAGCCTACGTTACCACTGGGAGCCCTGCAGGAAGTCAGAGCAAGGGAGGAGAGCCAGGCTGGTTGTTT-CTGTTAGCAGTGGGAGCCCTTTCAGGGTGCTGGCTTTCCTATATGAAGCTGCCTGTGCCCACAATTGGATGGGCATGCCTGCCAAGCTCTCTCTAGAGGAGTCTGTGAACCTATGAAAGGCCCCCTCACCCCGCCACCTTGGGGTGAAGGCTCCCACAGGTACCCAACCATGGCTTGGGCTGTATTAGTCTGGGATGGTGGATCCCTAGCTCCAGAATGTGGCCCCAGCTCTGCTGTCTCGGCCATCCCTGCATTCCAGCCCTCACACTCCCTCTCTCATCCCCACTCATCTGCCTGCCGTCAGTCCCTCATCCCTGGCAGGCGGTGGCTGGCCTCTGTGGCCTCCTCCACTGTGCCTCTGCCTGGAGGCCATTCGTCTCCCTCCTCTCAGCAGGTGTGAAGGAGCCACCCCACCACAGCTGCCCTCAGCTGCCTCACCATGAGTCCAGGGCAGGATTTAGTCCACAGAGTGGCCAACCTGGCCTAGGAAGCCTGAGGGAAGTGTATGCATTGCTCCGACACTCCCATCGTGCATCCCACCGGCCACTGCTTTCGCCTCCCCCGCCATCTCCATCTTGTTAGCTCCTTCATTCTCCACGCTCAGTGATCAATCAAATGAGGCCTCCATGCTCAGGCCTGAGCGCAGAACAGGACAGTCTGTTAAGGGACCAGGTGAAGCAAAGGAGCTTGTTAGATCCAGCTCTGGGGTCATCTTAGGCCACGCCTAGCTGCGTGCCACCTCCAATTCTAGAAGAACTCCCCCGGGGCCAGCCTGAGGCCGCCATGTCCGCCTGGGGCCAGCTGTGCTCCACTCAGGGCTGGAAGCTGGCTGCTGCGCTCGTCTCCTCCTCCCCACAACTCCCTATGCCTGGGTCACCTGCCTCTTGCTGCCCCCCAACTCCCAACTCACTGTCCCTGTCTCCCTCAG
>119_Hla_F_M_1
GTAAGCCCCCCGATTCCTCCTGGCCTCACCCCCGTCCTGCCCCTAAGCTGCTCTGCCCTCAAATCAGTCCACTGAGACTCCTAAACTATTTTTTCAAAAATCCCTAGAGAAGAGGATTCTACTGCTATAAGAAAATATTAAGATCCAGCGATGAGAATCAGGCGATTCCTTTGGGGCTGTACCAGTGGCTGCAGGTTCAGCCCCAGCCCCGTTGTCCTCAGCTCTGTGAGACGGGAAAGCACTGCCACTCTCTCCCTGGAGGAGTCCACTAGGGGAACAGAGGTGTGCCTTGCCCCGACCCTGGACAGTTCTCCCCGGGGTGGAAAGGCT--CCTTTCCACAGAGTAGAGTGGAGCAGCCACATCAGCAAATGACACCTGCAAATCAAGGCGTGTTTTTATGAGGCTGCCACCAGAGTACCCTTGTCCCTTTCATAGGCTGTGGGGCTGACCAAGGAGTGGACCCGAGTGTGCCATTTGCCCCCC-GACCCACTCTCCACCCTCCACGTCTGGCCCTCTGCCCTGGGAAGCTGATCCTGTCCGCAGCCATCAGC-CCCCATCCCTAGCCTACGTTACCACTGGGAGCCCTGCAGGAAGTCAGAGCAAGGGAGGAGAGCCAGGCTGGTTGTTT-CTGTTAGCAGTGGGAGCCCTTTCAGGGTGCTGGCTTTCCTATATGAAGCTGCCTGTGCCCACAATTGGATGGGCATGCCTGCCAAGCTCTCTCTAGAGGAGTCTGTGAACCTATGAAAGGCCCCCTCACCCCGCCACCTTGGGGTGAAGGCTCCCACAGGTACCCAACCATGGCTTGGGCTGTATTAGTCTGGGATGGTGGATCCCTAGCTCCAGAATGTGGCCCCAGCTCTGCTGTCTCGGCCATCCCTGCATTCCAGCCCTCACACTCCCTCTCTCATCCCCACTCATCTGCCTGCCGTCAGTCCCTCATCCCTGGCAGGCGGTGGCTGGCCTCTGTGGCCTCCTCCACTGTGCCTCTGCCTGGAGGCCATTCGTCTCCCTCCTCTCAGCAGGTGTGAAGGAGCCACCCCACCACAGCTGCCCTCAGCTGCCTCACCATGAGTCCAGGGCAGGATTTAGTCCACAGAGTGGCCAACCTGGCCTAGGAAGCCTGAGGGAAGTGTATGCATTGCTCCGACACTCCCATCGTGCATCCCACCGGCCACTGCTTTCGCCTCCCCCGCCATCTCCATCTTGTTAGCTCCTTCATTCTCCACGCTCAGTGATCAATCAAATGAGGCCTCCATGCTCAGGCCTGAGCGCAGAACAGGACAGTCTGTTAAGGGACCAGGTGAAGCAAAGGAGCTTGTTAGATCCAGCTCTGGGGTCATCTTAGGCCACGCCTAGCTGCGTGCCACCTCCAATTCTAGAAGAACTCCCCCGGGGCCAGCCTGAGGCCGCCATGTCCGCCTGGGGCCAGCTGTGCTCCACTCAGGGCTGGAAGCTGGCTGCTGCGCTCGTCTCCTCCTCCCCACAACTCCCTATGCCTGGGTCACCTGCCTCTTGCTGCCCCCCAACTCCCAACTCACTGTCCCTGTCTCCCTCAG
>119_Hla_F_M_2
GTAAGCCCCCCGATTCCTCCTGGCCTCACCCCCGTCCTGCCCCTAAGCTGCTCTGCCCTCAAATCAGTCCACTGAGACTCCTAAACTATTTTTTCAAAAATCCCTAGAGAAGAGGATTCTACTGCTATAAGAAAATATTAAGATCCAGCGATGAGAATCAGGCGATTCCTTTGGGGCTGTACCAGTGGCTGCAGGTTCAGCCCCAGCCCCGTTGTCCTCAGCTCTGTGAGACGGGAAAGCACTGCCACTCTCTCCCTGGAGGAGTCCACTAGGGGAACAGAGGTGTGCCTTGCCCCGACCCTGGACAGTTCTCCCCGGGGTGGAAAGGCT--CCTTTCCACAGAGTAGAGTGGAGCAGCCACATCAGCAAATGACACCTGCAAATCAAGGCGTGTTTTTATGAGGCTGCCACCAGAGTACCCTTGTCCCTTTCATAGGCTGTGGGGCTGACCAAGGAGTGGACCCGAGTGTGCCATTTGCCCCCC-GACCCACTCTCCACCCTCCACGTCTGGCCCTCTGCCCTGGGAAGCTGATCCTGTCCGCAGCCATCAGC-CCCCATCCCTAGCCTACGTTACCACTGGGAGCCCTGCAGGAAGTCAGAGCAAGGGAGGAGAGCCAGGCTGGTTGTTT-CTGTTAGCAGTGGGAGCCCTTTCAGGGTGCTGGCTTTCCTATATGAAGCTGCCTGTGCCCACAATTGGATGGGCATGCCTGCCAAGCTCTCTCTAGAGGAGTCTGTGAACCTATGAAAGGCCCCCTCACCCCGCCACCTTGGGGTGAAGGCTCCCACAGGTACCCAACCATGGCTTGGGCTGTATTAGTCTGGGATGGTGGATCCCTAGCTCCAGAATGTGGCCCCAGCTCTGCTGTCTCGGCCATCCCTGCATTCCAGCCCTCACACTCCCTCTCTCATCCCCACTCATCTGCCTGCCGTCAGTCCCTCATCCCTGGCAGGCGGTGGCTGGCCTCTGTGGCCTCCTCCACTGTGCCTCTGCCTGGAGGCCATTCGTCTCCCTCCTCTCAGCAGGTGTGAAGGAGCCACCCCACCACAGCTGCCCTCAGCTGCCTCACCATGAGTCCAGGGCAGGATTTAGTCCACAGAGTGGCCAACCTGGCCTAGGAAGCCTGAGGGAAGTGTATGCATTGCTCCGACACTCCCATCGTGCATCCCACCGGCCACTGCTTTCGCCTCCCCCGCCATCTCCATCTTGTTAGCTCCTTCATTCTCCACGCTCAGTGATCAATCAAATGAGGCCTCCATGCTCAGGCCTGAGCGCAGAACAGGACAGTCTGTTAAGGGACCAGGTGAAGCAAAGGAGCTTGTTAGATCCAGCTCTGGGGTCATCTTAGGCCACGCCTAGCTGCGTGCCACCTCCAATTCTAGAAGAACTCCCCCGGGGCCAGCCTGAGGCCGCCATGTCCGCCTGGGGCCAGCTGTGCTCCACTCAGGGCTGGAAGCTGGCTGCTGCGCTCGTCTCCTCCTCCCCACAACTCCCTATGCCTGGGTCACCTGCCTCTTGCTGCCCCCCAACTCCCAACTCACTGTCCCTGTCTCCCTCAG
>126_Hla_F_M_1
GTAAGCCCCCCGATTCCTCCTGGCCTCATCCCCGTCCTGCCCCTAAGCTGCTCTGCCCTCAAATCAGTCCACTGAGACTCCTAAACTATTTTTTCAAAAATCCCTAGAGAAGAGGATTCTACTGCTATAAGAAAATATTAAGATCCAGCGATGAGAATCAGGCGATTCCTTTGGGGCTGTACCAGTTGCTGCAGGTTCAGCCCCAGCCCCGTTGTCCTCAGCTCTGTGAGACGGGAAAGCACTGCCACTCTCTCCCTGGAGGAGTCCACTAGGGGAACAGAGGTGTGCCTTGCCCCGACCCTGGACAGTTCTCCCCGGGGTGGAAAGGCT--CCTTTCCACAGAGTAGAGTGGAGCAGCCACATCAGCAAATGACACCTGCAAATCAAGGCGTGTTTTTATGAGGCTGCCACCAGAGTACCCTTGTCCCTTTCATAGGCTGTGGGGCTGACCAAGGAGTGGACCCGAGTGTGCCATTTGCCCCCC-GACCCACTCTCCACCCTCCACGTCTGGCCCTCTGCCCTGGGAAGCTGATCCTGTCCGCAGCCATCAGC-CCCCATCCCTAGCCTACGTTACCACTGGGAGCCCTGCAGGAAGTCAGAGCAAGGGAGGAGAGCCAGGCTGGTTGTTT-CTGTTAGCAGTGGGAGCCCTTTCAGGGTGCTGGCTTTCCTATATGAAGCTGCCTGTGCCCACAATTGGATGGGCATGCCTGCCAAGCTCTCTCTAGAGGAGTCTGTGAACCTATGAAAGGCCCCCTCACCCCGCCACCTTGGGGTGAAGGCTCCCACAGGTACCCAACCATGGCTTGGGCTGTATTAGTCTGGGATGGTGGATCCCTAGCTCCAGAATGTGGCCCCAGCTCTGCTGTCTCGGCCATCCCTGCATTCCAGCCCTCACACTCCCTCTCTCATCCCCACTCATCTGCCTGCCGTCAGTCCCTCATCCCTGGCAGGCGGTGGCTGGCCTCTATGGCCTCCTCCACAGTGCCTCTGCCTGGAGGCCATTCGTCTCCTTCCTCTCAGCAGGTGTGAAGGAGCCACCCCACCACAGCTGCCCTCAGCTGCCTCACCATGAGTCCAGGGCAGGATTTAGTCCACAGAGTGGCCAACCTGGCCTAGGAAGCCTGAGGGAAGTGTATGCATTGCTCCGACACTCCCATCGTGCATCCCACCGGCCACTGCTTTCACCTCCCCCGCCATCTCCATCTTGTTAGCTCCTTCATTCTCCACGCTCAGTGATCAATCAAATCAGGCCTCCAGGCTCAGGCCTGAGCGCAGAACAGGACAGTCTGTTAAGGGATCAGGTGAAGCAAAGGAGCTTGTTAGATCCAGCTCTGGGGTCATCTTAGGCCACGCCTAGCTGCGTGCCACCTCCAATTCTAGAAGAACTCCCCCGGGGCCAGCCTGAGGCCGCCATGTCCGCCTGGGGCCAGCTGTGCTCCACTCAGGGCTGGAAGCTGGCTGCTGCGCTCCTCTCCTCCTCCCCACAACTCCCTATGCCTGGGTCACCTGCCTCTTGCTGCCCCCCAACTCCCAACTCACTGTCCCTGTCTCCCTCAG
>126_Hla_F_M_2
GTAAGCCCCCCAATTCCTCCTGGCCTCATCCCCGTCCTGCCCCTAAGCTGCTCTGCCCTCAAATCAGTCCACTGAGACTCCTAAACTATTTTTTCAAAAATCCCTAGAGAAGAGGATTCTACTGCTATAAGAAAATATTAAGATCCAGCGATGAGAATCAGGCGATTCCTTTGGGGCTGTACCAGTTGCTGCAGGTTCAGCCCCAGCCCCGTTGTCCTCAGCTCTGTGAGACGGGAAAGCACTGCCACTCTCTCCCTGGAGGAGTCCACTAGGGGAACAGAGGTGTGCCTTGCCCCGACCCTGGACAGTTCTCCCCGGGGTGGAAAGGCT--CCTTTCCACAGAGTAGAGTGGAGCAGCCACATCAGCAAATGACACCTGCAAATCAAGGCGTGTTTTTATGAGGCTGCCACCAGAGTACCCTTGTCCCTTTCATAGGCTGTGGGGCTGACCAAGGAGTGGACCCGAGTGTGCCATTTGCCCCCC-GACCCACTCTCCACCCTCCACGTCTGGCCCTCTGCCCTGGGAAGCTGATCCTGTCCGCAGCCATCACC-CCCCATCCCTAGCCTACGTTGCCACTGGGAGCCCTGCAGGAAGTCAGAGCAAGGGAGGAGAGCCAGGCTGGTTGTTT-CTGTTAGCAGTGGGAGCCCTTTCAGGGTGCTGGCTTTCCTATATGAAGCTGCCTGTGCCCACAATTGGATGGGCATGCCTGCCAAGCTCTCTCTAGAGGAGTCTGTGAACCTATGAAAGGCCCCCTCACCCCGCCACCTTGGGGTGAAGGCTCCCACAGGTACCCAACCATGGCTTGGGCTGTATTAGTCTGGGATGGTGGATCCCTAGCTCCAGAATGTGGCCCCAGCTCTGCTGTCTCGGCCATCCCTGCATTCCAGCCCTCACACTCCCTCTCTCATCCCCACTCATCTGCCTGCCGTCAGTCCCTCATCCCTGGCAGGCGGTGGCTGGCCTCTATGGCCTCCTCCACAGTGCCTCTGCCTGGAGGCCATTCGTCTCCTTCCTCTCAGCAGGTGTGAAGGAGCCACCCCACCACAGCTGCCCTCAGCTGCCTCACCATGAGTCCAGGGCAGGATTTAGTCCACAGAGTGGCCAACCTGGCCTAGGAAGCCTGAGGGAAGTGTATGCATTGCTCCGACACTCCCATCGTGCATCCCACCGGCCACTGCTTTCACCTCCCCCGCCATCTCCATCTTGTTAGCTCCTTCATTCTCCACGCTCAGTGATCAATCAAATCAGGCCTCCAGGCTCAGGCCTGAGCGCAGAACAGGACAGTCTGTTAAGGGATCAGGTGAAGCAAAGGAGCTTGTTAGATCCAGCTCTGGGGTCATCTTAGGCCACGCCTAGCTGCGTGCCACCTCCAATTCTAGAAGAACTCCCCCGGGGCCAGCCTGAGGCCGCCATGTCCGCCTGGGGCCAGCTGTGCTCCACTCAGGGCTGGAAGCTGGCTGCTGCGCTCCTCTCCTCCTCCCCACAACTCCCTATGCCTGGGTCACCTGCCTCTTGCTGCCCCCCAACTCCCAACTCACTGTCCCTGTCTCCCTCAG
>129_Hla_F_M_1
GTAAGCCCCCCGATTCCTCCTGGCCTCACCCCCGTCCTGCCCCTAAGCTGCTCTGCCCTCAAATCAGTCCACTGAGACTCCTAAACTATTTTTTCAAAAATCCCTAGAGAAGAGGATTCTACTGCTATAAGAAAATATTAAGATCCAGCGATGAGAATCAGGCGATTCCTTTGGGGCTGTACCAGTGGCTGCAGGTTCAGCCCCAGCCCCGTTGTCCTCAGCTCTGTGAGACGGGAAAGCACTGCCACTCTCTCCCTGGAGGAGTCCACTAGGGGAACAGAGGTGTGCCTTGCCCCGACCCTGGACAGTTCTCCCCGGGGTGGAAAGGCT--CCTTTCCACAGAGTAGAGTGGAGCAGCCACATCAGCAAATGACACCTGCAAATCAAGGCGTGTTTTTATGAGGCTGCCACCAGAGTACCCTTGTCCCTTTCATAGGCTGTGGGGCTGACCAAGGAGTGGACCCGAGTGTGCCATTTGCCCCCC-GACCCACTCTCCACCCTCCACGTCTGGCCCTCTGCCCTGGGAAGCTGATCCTGTCCGCAGCCATCAGC-CCCCATCCCTAGCCTACGTTACCACTGGGAGCCCTGCAGGAAGTCAGAGCAAGGGAGGAGAGCCAGGCTGGTTGTTT-CTGTTAGCAGTGGGAGCCCTTTCAGGGTGCTGGCTTTCCTATATGAAGCTGCCTGTGCCCACAATTGGATGGGCATGCCTGCCAAGCTCTCTCTAGAGGAGTCTGTGAACCTATGAAAGGCCCCCTCACCCCGCCACCTTGGGGTGAAGGCTCCCACAGGTACCCAACCATGGCTTGGGCTGTATTAGTCTGGGATGGTGGATCCCTAGCTCCAGAATGTGGCCCCAGCTCTGCTGTCTCGGCCATCCCTGCATTCCAGCCCTCACACTCCCTCTCTCATCCCCACTCATCTGCCTGCCGTCAGTCCCTCATCCCTGGCAGGCGGTGGCTGGCCTCTGTGGCCTCCTCCACTGTGCCTCTGCCTGGAGGCCATTCGTCTCCCTCCTCTCAGCAGGTGTGAAGGAGCCACCCCACCACAGCTGCCCTCAGCTGCCTCACCATGAGTCCAGGGCAGGATTTAGTCCACAGAGTGGCCAACCTGGCCTAGGAAGCCTGAGGGAAGTGTATGCATTGCTCCGACACTCCCATCGTGCATCCCACCGGCCACTGCTTTCGCCTCCCCCGCCATCTCCATCTTGTTAGCTCCTTCATTCTCCACGCTCAGTGATCAATCAAATGAGGCCTCCATGCTCAGGCCTGAGCGCAGAACAGGACAGTCTGTTAAGGGACCAGGTGAAGCAAAGGAGCTTGTTAGATCCAGCTCTGGGGTCATCTTAGGCCACGCCTAGCTGCGTGCCACCTCCAATTCTAGAAGAACTCCCCCGGGGCCAGCCTGAGGCCGCCATGTCCGCCTGGGGCCAGCTGTGCTCCACTCAGGGCTGGAAGCTGGCTGCTGCGCTCGTCTCCTCCTCCCCACAACTCCCTATGCCTGGGTCACCTGCCTCTTGCTGCCCCCCAACTCCCAACTCACTGTCCCTGTCTCCCTCAG
>129_Hla_F_M_2
GTAAGCCCCCCGATTCCTCCTGGCCTCACCCCCGTCCTGCCCCTAAGCTGCTCTGCCCTCAAATCAGTCCACTGAGACTCCTAAACTATTTTTTCAAAAATCCCTAGAGAAGAGGATTCTACTGCTATAAGAAAATATTAAGATCCAGCGATGAGAATCAGGCGATTCCTTTGGGGCTGTACCAGTGGCTGCAGGTTCAGCCCCAGCCCCGTTGTCCTCAGCTCTGTGAGACGGGAAAGCACTGCCACTCTCTCCCTGGAGGAGTCCACTAGGGGAACAGAGGTGTGCCTTGCCCCGACCCTGGACAGTTCTCCCCGGGGTGGAAAGGCT--CCTTTCCACAGAGTAGAGTGGAGCAGCCACATCAGCAAATGACACCTGCAAATCAAGGCGTGTTTTTATGAGGCTGCCACCAGAGTACCCTTGTCCCTTTCATAGGCTGTGGGGCTGACCAAGGAGTGGACCCGAGTGTGCCATTTGCCCCCC-GACCCACTCTCCACCCTCCACGTCTGGCCCTCTGCCCTGGGAAGCTGATCCTGTCCGCAGCCATCAGC-CCCCATCCCTAGCCTACGTTACCACTGGGAGCCCTGCAGGAAGTCAGAGCAAGGGAGGAGAGCCAGGCTGGTTGTTT-CTGTTAGCAGTGGGAGCCCTTTCAGGGTGCTGGCTTTCCTATATGAAGCTGCCTGTGCCCACAATTGGATGGGCATGCCTGCCAAGCTCTCTCTAGAGGAGTCTGTGAACCTATGAAAGGCCCCCTCACCCCGCCACCTTGGGGTGAAGGCTCCCACAGGTACCCAACCATGGCTTGGGCTGTATTAGTCTGGGATGGTGGATCCCTAGCTCCAGAATGTGGCCCCAGCTCTGCTGTCTCGGCCATCCCTGCATTCCAGCCCTCACACTCCCTCTCTCATCCCCACTCATCTGCCTGCCGTCAGTCCCTCATCCCTGGCAGGCGGTGGCTGGCCTCTGTGGCCTCCTCCACTGTGCCTCTGCCTGGAGGCCATTCGTCTCCCTCCTCTCAGCAGGTGTGAAGGAGCCACCCCACCACAGCTGCCCTCAGCTGCCTCACCATGAGTCCAGGGCAGGATTTAGTCCACAGAGTGGCCAACCTGGCCTAGGAAGCCTGAGGGAAGTGTATGCATTGCTCCGACACTCCCATCGTGCATCCCACCGGCCACTGCTTTCGCCTCCCCCGCCATCTCCATCTTGTTAGCTCCTTCATTCTCCACGCTCAGTGATCAATCAAATGAGGCCTCCATGCTCAGGCCTGAGCGCAGAACAGGACAGTCTGTTAAGGGACCAGGTGAAGCAAAGGAGCTTGTTAGATCCAGCTCTGGGGTCATCTTAGGCCACGCCTAGCTGCGTGCCACCTCCAATTCTAGAAGAACTCCCCCGGGGCCAGCCTGAGGCCGCCATGTCCGCCTGGGGCCAGCTGTGCTCCACTCAGGGCTGGAAGCTGGCTGCTGCGCTCGTCTCCTCCTCCCCACAACTCCCTATGCCTGGGTCACCTGCCTCTTGCTGCCCCCCAACTCCCAACTCACTGTCCCTGTCTCCCTCAG
>131_Hla_F_M_1
GTAAGCCCCCCGATTCCTCCTGGCCTCACCCCCGTCCTGCCCCTAAGCTGCTCTGCCCTCAAATCAGTCCACTGAGACTCCTAAACTATTTTTTCAAAAATCCCTAGAGAAGAGGATTCTACTGCTATAAGAAAATATTAAGATCCAGCGATGAGAATCAGGCGATTCCTTTGGGGCTGTACCAGTGGCTGCAGGTTCAGCCCCAGCCCCGTTGTCCTCAGCTCTGTGAGACGGGAAAGCACTGCCACTCTCTCCCTGGAGGAGTCCACTAGGGGAACAGAGGTGTGCCTTGCCCCGACCCTGGACAGTTCTCCCCGGGGTGGAAAGGCT--CCTTTCCACAGAGTAGAGTGGAGCAGCCACATCAGCAAATGACACCTGCAAATCAAGGCGTGTTTTTATGAGGCTGCCACCAGAGTACCCTTGTCCCTTTCATAGGCTGTGGGGCTGACCAAGGAGTGGACCCGAGTGTGCCATTTGCCCCCC-GACCCACTCTCCACCCTCCACGTCTGGCCCTCTGCCCTGGGAAGCTGATCCTGTCCGCAGCCATCAGC-CCCCATCCCTAGCCTACGTTACCACTGGGAGCCCTGCAGGAAGTCAGAGCAAGGGAGGAGAGCCAGGCTGGTTGTTT-CTGTTAGCAGTGGGAGCCCTTTCAGGGTGCTGGCTTTCCTATATGAAGCTGCCTGTGCCCACAATTGGATGGGCATGCCTGCCAAGCTCTCTCTAGAGGAGTCTGTGAACCTATGAAAGGCCCCCTCACCCCGCCACCTTGGGGTGAAGGCTCCCACAGGTACCCAACCATGGCTTGGGCTGTATTAGTCTGGGATGGTGGATCCCTAGCTCCAGAATGTGGCCCCAGCTCTGCTGTCTCGGCCATCCCTGCATTCCAGCCCTCACACTCCCTCTCTCATCCCCACTCATCTGCCTGCCGTCAGTCCCTCATCCCTGGCAGGCGGTGGCTGGCCTCTGTGGCCTCCTCCACTGTGCCTCTGCCTGGAGGCCATTCGTCTCCCTCCTCTCAGCAGGTGTGAAGGAGCCACCCCACCACAGCTGCCCTCAGCTGCCTCACCATGAGTCCAGGGCAGGATTTAGTCCACAGAGTGGCCAACCTGGCCTAGGAAGCCTGAGGGAAGTGTATGCATTGCTCCGACACTCCCATCGTGCATCCCACCGGCCACTGCTTTCGCCTCCCCCGCCATCTCCATCTTGTTAGCTCCTTCATTCTCCACGCTCAGTGATCAATCAAATGAGGCCTCCATGCTCAGGCCTGAGCGCAGAACAGGACAGTCTGTTAAGGGACCAGGTGAAGCAAAGGAGCTTGTTAGATCCAGCTCTGGGGTCATCTTAGGCCACGCCTAGCTGCGTGCCACCTCCAATTCTAGAAGAACTCCCCCGGGGCCAGCCTGAGGCCGCCATGTCCGCCTGGGGCCAGCTGTGCTCCACTCAGGGCTGGAAGCTGGCTGCTGCGCTCGTCTCCTCCTCCCCACAACTCCCTATGCCTGGGTCACCTGCCTCTTGCTGCCCCCCAACTCCCAACTCACTGTCCCTGTCTCCCTCAG
>131_Hla_F_M_2
GTAAGCCCCCCGATTCCTCCTGGCCTCATCCCCGTCCTGCCCCTAAGCTGCTCTGCCCTCAAATCAGTCCACTGAGACTCCTAAACTATTTTTTCAAAAATCCCTAGAGAAGAGGATTCTACTGCTATAAGAAAATATTAAGATCCAGCGATGAGAATCAGGCGATTCCTTTGGGGCTGTACCAGTGGCTGCAGGTTCAGCCCCAGCCCCGTTGTCCTCAGCTCTGTGAGACGGGAAAGCACTGCCACTCTCTCCCTGGAGGAGTCCACTAGGGGAACAGAGGTGTGCCTTGCCCCGACCCTGGACAGTTCTCCCCGGGGTGGAAAGGCT--CCTTTCCACAGAGTAGAGTGGAGCAGCCACATCAGCAAATGACACCTGCAAATCAAGGCGTGTTTTTATGAGGCTGCCACCAGAGTACCCTTGTCCCTTTCATAGGCTGTGGGGCTGACCAAGGAGTGGACCCGAGTGTGCCATTTGCCCCCC-GACCCACTCTCCACCCTCCACGTCTGGCCCTCTGCCCTGGGAAGCTGATCCTGTCCGCAGCCATCAGC-CCCCATCCCTAGCCTACGTTACCACTGGGAGCCCTGCAGGAAGTCAGAGCAAGGGAGGAGAGCCAGGCTGGTTGTTT-CTGTTAGCAGTGGGAGCCCTTTCAGGGTGCTGGCTTTCCTATATGAAGCTGCCTGTGCCCACAATTGGATGGGCATGCCTGCCAAGCTCTCTCTAGAGGAGTCTGTGAACCTATGAAAGGCCCCCTCACCCCGCCACCTTGGGGTGAAGGCTCCCACAGGTACCCAACCATGGCTTGGGCTGTATTAGTCTGGGATGGTGGATCCCTAGCTCCAGAATGTGGCCCCAGCTCTGCTGTCTCGGCCATCCCTGCATTCCAGCCCTCACACTCCCTCTCTCATCCCCACTCATCTGCCTGCCGTCAGTCCCTCATCCCTGGCAGGCGGTGGCTGGCCTCTGTGGCCTCCTCCACTGTGCCTCTGCCTGGAGGCCATTCGTCTCCCTCCTCTCAGCAGGTGTGAAGGAGCCACCCCACCACAGCTGCCCTCAGCTGCCTCACCATGAGTCCAGGGCAGGATTTAGTCCACAGAGTGGCCAACCTGGCCTAGGAAGCCTGAGGGAAGTGTATGCATTGCTCCGACACTCCCATCGTGCATCCCACCGGCCACTGCTTTCGCCTCCCCCGCCATCTCCATCTTGTTAGCTCCTTCATTCTCCACGCTCAGTGATCAATCAAATCAGGCCTCCAGGCTCAGGCCTGAGCGCAGAACAGGACAGTCTGTTAAGGGATCAGGTGAAGCAAAGGAGCTTGTTAGATCCAGCTCTGGGGTCATCTTAGGCCACGCCTAGCTGCGTGCCACCTCCAATTCTAGAAGAACTCCCCCGGGGCCAGCCTGAGGCCGCCATGTCCGCCTGGGGCCAGCTGTGCTCCACTCAGGGCTGGAAGCTGGCTGCTGCGCTCGTCTCCTCCTCCCCACAACTCCCTATGCCTGGGTCACCTGCCTCTTGCTGCCCCCCAACTCCCAACTCACTGTCCCTGTCTCCCTCAG
>138_Hla_F_M_1
GTAAGCCCCCCGATTCCTCCTGGCCTCACCCCCGTCCTGCCCCTAAGCTGCTCTGCCCTCAAATCAGTCCACTGAGACTCCTAAACTATTTTTTCAAAAATCCCTAGAGAAGAGGATTCTACTGCTATAAGAAAATATTAAGATCCAGCGATGAGAATCAGGCGATTCCTTTGGGGCTGTACCAGTGGCTGCAGGTTCAGCCCCAGCCCCGTTGTCCTCAGCTCTGTGAGACGGGAAAGCACTGCCACTCTCTCCCTGGAGGAGTCCACTAGGGGAACAGAGGTGTGCCTTGCCCCGACCCTGGACAGTTCTCCCCGGGGTGGAAAGGCT--CCTTTCCACAGAGTAGAGTGGAGCAGCCACATCAGCAAATGACACCTGCAAATCAAGGCGTGTTTTTATGAGGCTGCCACCAGAGTACCCTTGTCCCTTTCATAGGCTGTGGGGCTGACCAAGGAGTGGACCCGAGTGTGCCATTTGCCCCCC-GACCCACTCTCCACCCTCCACGTCTGGCCCTCTGCCCTGGGAAGCTGATCCTGTCCGCAGCCATCAGC-CCCCATCCCTAGCCTACGTTACCACTGGGAGCCCTGCAGGAAGTCAGAGCAAGGGAGGAGAGCCAGGCTGGTTGTTT-CTGTTAGCAGTGGGAGCCCTTTCAGGGTGCTGGCTTTCCTATATGAAGCTGCCTGTGCCCACAATTGGATGGGCATGCCTGCCAAGCTCTCTCTAGAGGAGTCTGTGAACCTATGAAAGGCCCCCTCACCCCGCCACCTTGGGGTGAAGGCTCCCACAGGTACCCAACCATGGCTTGGGCTGTATTAGTCTGGGATGGTGGATCCCTAGCTCCAGAATGTGGCCCCAGCTCTGCTGTCTCGGCCATCCCTGCATTCCAGCCCTCACACTCCCTCTCTCATCCCCACTCATCTGCCTGCCGTCAGTCCCTCATCCCTGGCAGGCGGTGGCTGGCCTCTGTGGCCTCCTCCACTGTGCCTCTGCCTGGAGGCCATTCGTCTCCCTCCTCTCAGCAGGTGTGAAGGAGCCACCCCACCACAGCTGCCCTCAGCTGCCTCACCATGAGTCCAGGGCAGGATTTAGTCCACAGAGTGGCCAACCTGGCCTAGGAAGCCTGAGGGAAGTGTATGCATTGCTCCGACACTCCCATCGTGCATCCCACCGGCCACTGCTTTCGCCTCCCCCGCCATCTCCATCTTGTTAGCTCCTTCATTCTCCACGCTCAGTGATCAATCAAATGAGGCCTCCATGCTCAGGCCTGAGCGCAGAACAGGACAGTCTGTTAAGGGACCAGGTGAAGCAAAGGAGCTTGTTAGATCCAGCTCTGGGGTCATCTTAGGCCACGCCTAGCTGCGTGCCACCTCCAATTCTAGAAGAACTCCCCCGGGGCCAGCCTGAGGCCGCCATGTCCGCCTGGGGCCAGCTGTGCTCCACTCAGGGCTGGAAGCTGGCTGCTGCGCTCGTCTCCTCCTCCCCACAACTCCCTATGCCTGGGTCACCTGCCTCTTGCTGCCCCCCAACTCCCAACTCACTGTCCCTGTCTCCCTCAG
>138_Hla_F_M_2
GTAAGCCCCCCGATTCCTCCTGGCCTCACCCCCGTCCTGCCCCTAAGCTGCTCTGCCCTCAAATCAGTCCACTGAGACTCCTAAACTATTTTTTCAAAAATCCCTAGAGAAGAGGATTCTACTGCTATAAGAAAATATTAAGATCCAGCGATGAGAATCAGGCGATTCCTTTGGGGCTGTACCAGTGGCTGCAGGTTCAGCCCCAGCCCCGTTGTCCTCAGCTCTGTGAGACGGGAAAGCACTGCCACTCTCTCCCTGGAGGAGTCCACTAGGGGAACAGAGGTGTGCCTTGCCCCGACCCTGGACAGTTCTCCCCGGGGTGGAAAGGCT--CCTTTCCACAGAGTAGAGTGGAGCAGCCACATCAGCAAATGACACCTGCAAATCAAGGCGTGTTTTTATGAGGCTGCCACCAGAGTACCCTTGTCCCTTTCATAGGCTGTGGGGCTGACCAAGGAGTGGACCCGAGTGTGCCATTTGCCCCCC-GACCCACTCTCCACCCTCCACGTCTGGCCCTCTGCCCTGGGAAGCTGATCCTGTCCGCAGCCATCAGC-CCCCATCCCTAGCCTACGTTACCACTGGGAGCCCTGCAGGAAGTCAGAGCAAGGGAGGAGAGCCAGGCTGGTTGTTT-CTGTTAGCAGTGGGAGCCCTTTCAGGGTGCTGGCTTTCCTATATGAAGCTGCCTGTGCCCACAATTGGATGGGCATGCCTGCCAAGCTCTCTCTAGAGGAGTCTGTGAACCTATGAAAGGCCCCCTCACCCCGCCACCTTGGGGTGAAGGCTCCCACAGGTACCCAACCATGGCTTGGGCTGTATTAGTCTGGGATGGTGGATCCCTAGCTCCAGAATGTGGCCCCAGCTCTGCTGTCTCGGCCATCCCTGCATTCCAGCCCTCACACTCCCTCTCTCATCCCCACTCATCTGCCTGCCGTCAGTCCCTCATCCCTGGCAGGCGGTGGCTGGCCTCTGTGGCCTCCTCCACTGTGCCTCTGCCTGGAGGCCATTCGTCTCCCTCCTCTCAGCAGGTGTGAAGGAGCCACCCCACCACAGCTGCCCTCAGCTGCCTCACCATGAGTCCAGGGCAGGATTTAGTCCACAGAGTGGCCAACCTGGCCTAGGAAGCCTGAGGGAAGTGTATGCATTGCTCCGACACTCCCATCGTGCATCCCACCGGCCACTGCTTTCGCCTCCCCCGCCATCTCCATCTTGTTAGCTCCTTCATTCTCCACGCTCAGTGATCAATCAAATGAGGCCTCCATGCTCAGGCCTGAGCGCAGAACAGGACAGTCTGTTAAGGGACCAGGTGAAGCAAAGGAGCTTGTTAGATCCAGCTCTGGGGTCATCTTAGGCCACGCCTAGCTGCGTGCCACCTCCAATTCTAGAAGAACTCCCCCGGGGCCAGCCTGAGGCCGCCATGTCCGCCTGGGGCCAGCTGTGCTCCACTCAGGGCTGGAAGCTGGCTGCTGCGCTCGTCTCCTCCTCCCCACAACTCCCTATGCCTGGGTCACCTGCCTCTTGCTGCCCCCCAACTCCCAACTCACTGTCCCTGTCTCCCTCAG
>151_Hla_F_M_1
GTAAGCCCCCCGATTCCTCCTGGCCTCACCCCCGTCCTGCCCCTAAGCTGCTCTGCCCTCAAATCAGTCCACTGAGACTCCTAAACTATTTTTTCAAAAATCCCTAGAGAAGAGGATTCTACTGCTATAAGAAAATATTAAGATCCAGCGATGAGAATCAGGCGATTCCTTTGGGGCTGTACCAGTGGCTGCAGGTTCAGCCCCAGCCCCGTTGTCCTCAGCTCTGTGAGACGGGAAAGCACTGCCACTCTCTCCCTGGAGGAGTCCACTAGGGGAACAGAGGTGTGCCTTGCCCCGACCCTGGACAGTTCTCCCCGGGGTGGAAAGGCT--CCTTTCCACAGAGTAGAGTGGAGCAGCCACATCAGCAAATGACACCTGCAAATCAAGGCGTGTTTTTATGAGGCTGCCACCAGAGTACCCTTGTCCCTTTCATAGGCTGTGGGGCTGACCAAGGAGTGGACCCGAGTGTGCCATTTGCCCCCC-GACCCACTCTCCACCCTCCACGTCTGGCCCTCTGCCCTGGGAAGCTGATCCTGTCCGCAGCCATCAGC-CCCCATCCCTAGCCTACGTTACCACTGGGAGCCCTGCAGGAAGTCAGAGCAAGGGAGGAGAGCCAGGCTGGTTGTTT-CTGTTAGCAGTGGGAGCCCTTTCAGGGTGCTGGCTTTCCTATATGAAGCTGCCTGTGCCCACAATTGGATGGGCATGCCTGCCAAGCTCTCTCTAGAGGAGTCTGTGAACCTATGAAAGGCCCCCTCACCCCGCCACCTTGGGGTGAAGGCTCCCACAGGTACCCAACCATGGCTTGGGCTGTATTAGTCTGGGATGGTGGATCCCTAGCTCCAGAATGTGGCCCCAGCTCTGCTGTCTCGGCCATCCCTGCATTCCAGCCCTCACACTCCCTCTCTCATCCCCACTCATCTGCCTGCCGTCAGTCCCTCATCCCTGGCAGGCGGTGGCTGGCCTCTGTGGCCTCCTCCACTGTGCCTCTGCCTGGAGGCCATTCGTCTCCCTCCTCTCAGCAGGTGTGAAGGAGCCACCCCACCACAGCTGCCCTCAGCTGCCTCACCATGAGTCCAGGGCAGGATTTAGTCCACAGAGTGGCCAACCTGGCCTAGGAAGCCTGAGGGAAGTGTATGCATTGCTCCGACACTCCCATCGTGCATCCCACCGGCCACTGCTTTCGCCTCCCCCGCCATCTCCATCTTGTTAGCTCCTTCATTCTCCACGCTCAGTGATCAATCAAATGAGGCCTCCATGCTCAGGCCTGAGCGCAGAACAGGACAGTCTGTTAAGGGACCAGGTGAAGCAAAGGAGCTTGTTAGATCCAGCTCTGGGGTCATCTTAGGCCACGCCTAGCTGCGTGCCACCTCCAATTCTAGAAGAACTCCCCCGGGGCCAGCCTGAGGCCGCCATGTCCGCCTGGGGCCAGCTGTGCTCCACTCAGGGCTGGAAGCTGGCTGCTGCGCTCGTCTCCTCCTCCCCACAACTCCCTATGCCTGGGTCACCTGCCTCTTGCTGCCCCCCAACTCCCAACTCACTGTCCCTGTCTCCCTCAG
>151_Hla_F_M_2
GTAAGCCCCCCGATTCCTCCTGGCCTCACCCCCGTCCTGCCCCTAAGCTGCTCTGCCCTCAAATCAGTCCACTGAGACTCCTAAACTATTTTTTCAAAAATCCCTAGAGAAGAGGATTCTACTGCTATAAGAAAATATTAAGATCCAGCGATGAGAATCAGGCGATTCCTTTGGGGCTGTACCAGTGGCTGCAGGTTCAGCCCCAGCCCCGTTGTCCTCAGCTCTGTGAGACGGGAAAGCACTGCCACTCTCTCCCTGGAGGAGTCCACTAGGGGAACAGAGGTGTGCCTTGCCCCGACCCTGGACAGTTCTCCCCGGGGTGGAAAGGCT--CCTTTCCACAGAGTAGAGTGGAGCAGCCACATCAGCAAATGACACCTGCAAATCAAGGCGTGTTTTTATGAGGCTGCCACCAGAGTACCCTTGTCCCTTTCATAGGCTGTGGGGCTGACCAAGGAGTGGACCCGAGTGTGCCATTTGCCCCCC-GACCCACTCTCCACCCTCCACGTCTGGCCCTCTGCCCTGGGAAGCTGATCCTGTCCGCAGCCATCAGC-CCCCATCCCTAGCCTACGTTACCACTGGGAGCCCTGCAGGAAGTCAGAGCAAGGGAGGAGAGCCAGGCTGGTTGTTT-CTGTTAGCAGTGGGAGCCCTTTCAGGGTGCTGGCTTTCCTATATGAAGCTGCCTGTGCCCACAATTGGATGGGCATGCCTGCCAAGCTCTCTCTAGAGGAGTCTGTGAACCTATGAAAGGCCCCCTCACCCCGCCACCTTGGGGTGAAGGCTCCCACAGGTACCCAACCATGGCTTGGGCTGTATTAGTCTGGGATGGTGGATCCCTAGCTCCAGAATGTGGCCCCAGCTCTGCTGTCTCGGCCATCCCTGCATTCCAGCCCTCACACTCCCTCTCTCATCCCCACTCATCTGCCTGCCGTCAGTCCCTCATCCCTGGCAGGCGGTGGCTGGCCTCTGTGGCCTCCTCCACTGTGCCTCTGCCTGGAGGCCATTCGTCTCCCTCCTCTCAGCAGGTGTGAAGGAGCCACCCCACCACAGCTGCCCTCAGCTGCCTCACCATGAGTCCAGGGCAGGATTTAGTCCACAGAGTGGCCAACCTGGCCTAGGAAGCCTGAGGGAAGTGTATGCATTGCTCCGACACTCCCATCGTGCATCCCACCGGCCACTGCTTTCGCCTCCCCCGCCATCTCCATCTTGTTAGCTCCTTCATTCTCCACGCTCAGTGATCAATCAAATGAGGCCTCCATGCTCAGGCCTGAGCGCAGAACAGGACAGTCTGTTAAGGGACCAGGTGAAGCAAAGGAGCTTGTTAGATCCAGCTCTGGGGTCATCTTAGGCCACGCCTAGCTGCGTGCCACCTCCAATTCTAGAAGAACTCCCCCGGGGCCAGCCTGAGGCCGCCATGTCCGCCTGGGGCCAGCTGTGCTCCACTCAGGGCTGGAAGCTGGCTGCTGCGCTCGTCTCCTCCTCCCCACAACTCCCTATGCCTGGGTCACCTGCCTCTTGCTGCCCCCCAACTCCCAACTCACTGTCCCTGTCTCCCTCAG
>152_Hla_F_M_1
GTAAGCCCCCCGATTCCTCCTGGCCTCACCCCCGTCCTGCCCCTAAGCTGCTCTGCCCTCAAATCAGTCCACTGAGACTCCTAAACTATTTTTTCAAAAATCCCTAGAGAAGAGGATTCTACTGCTATAAGAAAATATTAAGATCCAGCGATGAGAATCAGGCGATTCCTTTGGGGCTGTACCAGTGGCTGCAGGTTCAGCCCCAGCCCCGTTGTCCTCAGCTCTGTGAGACGGGAAAGCACTGCCACTCTCTCCCTGGAGGAGTCCACTAGGGGAACAGAGGTGTGCCTTGCCCCGACCCTGGACAGTTCTCCCCGGGGTGGAAAGGCT--CCTTTCCACAGAGTAGAGTGGAGCAGCCACATCAGCAAATGACACCTGCAAATCAAGGCGTGTTTTTATGAGGCTGCCACCAGAGTACCCTTGTCCCTTTCATAGGCTGTGGGGCTGACCAAGGAGTGGACCCGAGTGTGCCATTTGCCCCCC-GACCCACTCTCCACCCTCCACGTCTGGCCCTCTGCCCTGGGAAGCTGATCCTGTCCGCAGCCATCAGC-CCCCATCCCTAGCCTACGTTACCACTGGGAGCCCTGCAGGAAGTCAGAGCAAGGGAGGAGAGCCAGGCTGGTTGTTT-CTGTTAGCAGTGGGAGCCCTTTCAGGGTGCTGGCTTTCCTATATGAAGCTGCCTGTGCCCACAATTGGATGGGCATGCCTGCCAAGCTCTCTCTAGAGGAGTCTGTGAACCTATGAAAGGCCCCCTCACCCCGCCACCTTGGGGTGAAGGCTCCCACAGGTACCCAACCATGGCTTGGGCTGTATTAGTCTGGGATGGTGGATCCCTAGCTCCAGAATGTGGCCCCAGCTCTGCTGTCTCGGCCATCCCTGCATTCCAGCCCTCACACTCCCTCTCTCATCCCCACTCATCTGCCTGCCGTCAGTCCCTCATCCCTGGCAGGCGGTGGCTGGCCTCTGTGGCCTCCTCCACTGTGCCTCTGCCTGGAGGCCATTCGTCTCCCTCCTCTCAGCAGGTGTGAAGGAGCCACCCCACCACAGCTGCCCTCAGCTGCCTCACCATGAGTCCAGGGCAGGATTTAGTCCACAGAGTGGCCAACCTGGCCTAGGAAGCCTGAGGGAAGTGTATGCATTGCTCCGACACTCCCATCGTGCATCCCACCGGCCACTGCTTTCGCCTCCCCCGCCATCTCCATCTTGTTAGCTCCTTCATTCTCCACGCTCAGTGATCAATCAAATGAGGCCTCCATGCTCAGGCCTGAGCGCAGAACAGGACAGTCTGTTAAGGGACCAGGTGAAGCAAAGGAGCTTGTTAGATCCAGCTCTGGGGTCATCTTAGGCCACGCCTAGCTGCGTGCCACCTCCAATTCTAGAAGAACTCCCCCGGGGCCAGCCTGAGGCCGCCATGTCCGCCTGGGGCCAGCTGTGCTCCACTCAGGGCTGGAAGCTGGCTGCTGCGCTCGTCTCCTCCTCCCCACAACTCCCTATGCCTGGGTCACCTGCCTCTTGCTGCCCCCCAACTCCCAACTCACTGTCCCTGTCTCCCTCAG
>152_Hla_F_M_2
GTAAGCCCCCCGATTCCTCCTGGCCTCACCCCCGTCCTGCCCCTAAGCTGCTCTGCCCTCAAATCAGTCCACTGAGACTCCTAAACTATTTTTTCAAAAATCCCTAGAGAAGAGGATTCTACTGCTATAAGAAAATATTAAGATCCAGCGATGAGAATCAGGCGATTCCTTTGGGGCTGTACCAGTGGCTGCAGGTTCAGCCCCAGCCCCGTTGTCCTCAGCTCTGTGAGACGGGAAAGCACTGCCACTCTCTCCCTGGAGGAGTCCACTAGGGGAACAGAGGTGTGCCTTGCCCCGACCCTGGACAGTTCTCCCCGGGGTGGAAAGGCT--CCTTTCCACAGAGTAGAGTGGAGCAGCCACATCAGCAAATGACACCTGCAAATCAAGGCGTGTTTTTATGAGGCTGCCACCAGAGTACCCTTGTCCCTTTCATAGGCTGTGGGGCTGACCAAGGAGTGGACCCGAGTGTGCCATTTGCCCCCC-GACCCACTCTCCACCCTCCACGTCTGGCCCTCTGCCCTGGGAAGCTGATCCTGTCCGCAGCCATCAGC-CCCCATCCCTAGCCTACGTTACCACTGGGAGCCCTGCAGGAAGTCAGAGCAAGGGAGGAGAGCCAGGCTGGTTGTTT-CTGTTAGCAGTGGGAGCCCTTTCAGGGTGCTGGCTTTCCTATATGAAGCTGCCTGTGCCCACAATTGGATGGGCATGCCTGCCAAGCTCTCTCTAGAGGAGTCTGTGAACCTATGAAAGGCCCCCTCACCCCGCCACCTTGGGGTGAAGGCTCCCACAGGTACCCAACCATGGCTTGGGCTGTATTAGTCTGGGATGGTGGATCCCTAGCTCCAGAATGTGGCCCCAGCTCTGCTGTCTCGGCCATCCCTGCATTCCAGCCCTCACACTCCCTCTCTCATCCCCACTCATCTGCCTGCCGTCAGTCCCTCATCCCTGGCAGGCGGTGGCTGGCCTCTGTGGCCTCCTCCACTGTGCCTCTGCCTGGAGGCCATTCGTCTCCCTCCTCTCAGCAGGTGTGAAGGAGCCACCCCACCACAGCTGCCCTCAGCTGCCTCACCATGAGTCCAGGGCAGGATTTAGTCCACAGAGTGGCCAACCTGGCCTAGGAAGCCTGAGGGAAGTGTATGCATTGCTCCGACACTCCCATCGTGCATCCCACCGGCCACTGCTTTCGCCTCCCCCGCCATCTCCATCTTGTTAGCTCCTTCATTCTCCACGCTCAGTGATCAATCAAATGAGGCCTCCATGCTCAGGCCTGAGCGCAGAACAGGACAGTCTGTTAAGGGACCAGGTGAAGCAAAGGAGCTTGTTAGATCCAGCTCTGGGGTCATCTTAGGCCACGCCTAGCTGCGTGCCACCTCCAATTCTAGAAGAACTCCCCCGGGGCCAGCCTGAGGCCGCCATGTCCGCCTGGGGCCAGCTGTGCTCCACTCAGGGCTGGAAGCTGGCTGCTGCGCTCGTCTCCTCCTCCCCACAACTCCCTATGCCTGGGTCACCTGCCTCTTGCTGCCCCCCAACTCCCAACTCACTGTCCCTGTCTCCCTCAG
>155_Hla_F_M_1
GTAAGCCCCCCGATTCCTCCTGGCCTCACCCCCGTCCTGCCCCTAAGCTGCTCTGCCCTCAAATCAGTCCACTGAGACTCCTAAACTATTTTTTCAAAAATCCCTAGAGAAGAGGATTCTACTGCTATAAGAAAATATTAAGATCCAGCGATGAGAATCAGGCGATTCCTTTGGGGCTGTACCAGTGGCTGCAGGTTCAGCCCCAGCCCCGTTGTCCTCAGCTCTGTGAGACGGGAAAGCACTGCCACTCTCTCCCTGGAGGAGTCCACTAGGGGAACAGAGGTGTGCCTTGCCCCGACCCTGGACAGTTCTCCCCGGGGTGGAAAGGCT--CCTTTCCACAGAGTAGAGTGGAGCAGCCACATCAGCAAATGACACCTGCAAATCAAGGCGTGTTTTTATGAGGCTGCCACCAGAGTACCCTTGTCCCTTTCATAGGCTGTGGGGCTGACCAAGGAGTGGACCCGAGTGTGCCATTTGCCCCCC-GACCCACTCTCCACCCTCCACGTCTGGCCCTCTGCCCTGGGAAGCTGATCCTGTCCGCAGCCATCAGC-CCCCATCCCTAGCCTACGTTACCACTGGGAGCCCTGCAGGAAGTCAGAGCAAGGGAGGAGAGCCAGGCTGGTTGTTT-CTGTTAGCAGTGGGAGCCCTTTCAGGGTGCTGGCTTTCCTATATGAAGCTGCCTGTGCCCACAATTGGATGGGCATGCCTGCCAAGCTCTCTCTAGAGGAGTCTGTGAACCTATGAAAGGCCCCCTCACCCCGCCACCTTGGGGTGAAGGCTCCCACAGGTACCCAACCATGGCTTGGGCTGTATTAGTCTGGGATGGTGGATCCCTAGCTCCAGAATGTGGCCCCAGCTCTGCTGTCTCGGCCATCCCTGCATTCCAGCCCTCACACTCCCTCTCTCATCCCCACTCATCTGCCTGCCGTCAGTCCCTCATCCCTGGCAGGCGGTGGCTGGCCTCTGTGGCCTCCTCCACTGTGCCTCTGCCTGGAGGCCATTCGTCTCCCTCCTCTCAGCAGGTGTGAAGGAGCCACCCCACCACAGCTGCCCTCAGCTGCCTCACCATGAGTCCAGGGCAGGATTTAGTCCACAGAGTGGCCAACCTGGCCTAGGAAGCCTGAGGGAAGTGTATGCATTGCTCCGACACTCCCATCGTGCATCCCACCGGCCACTGCTTTCGCCTCCCCCGCCATCTCCATCTTGTTAGCTCCTTCATTCTCCACGCTCAGTGATCAATCAAATGAGGCCTCCATGCTCAGGCCTGAGCGCAGAACAGGACAGTCTGTTAAGGGACCAGGTGAAGCAAAGGAGCTTGTTAGATCCAGCTCTGGGGTCATCTTAGGCCACGCCTAGCTGCGTGCCACCTCCAATTCTAGAAGAACTCCCCCGGGGCCAGCCTGAGGCCGCCATGTCCGCCTGGGGCCAGCTGTGCTCCACTCAGGGCTGGAAGCTGGCTGCTGCGCTCGTCTCCTCCTCCCCACAACTCCCTATGCCTGGGTCACCTGCCTCTTGCTGCCCCCCAACTCCCAACTCACTGTCCCTGTCTCCCTCAG
>155_Hla_F_M_2
GTAAGCCCCCCGATTCCTCCTGGCCTCACCCCCGTCCTGCCCCTAAGCTGCTCTGCCCTCAAATCAGTCCACTGAGACTCCTAAACTATTTTTTCAAAAATCCCTAGAGAAGAGGATTCTACTGCTATAAGAAAATATTAAGATCCAGCGATGAGAATCAGGCGATTCCTTTGGGGCTGTACCAGTGGCTGCAGGTTCAGCCCCAGCCCCGTTGTCCTCAGCTCTGTGAGACGGGAAAGCACTGCCACTCTCTCCCTGGAGGAGTCCACTAGGGGAACAGAGGTGTGCCTTGCCCCGACCCTGGACAGTTCTCCCCGGGGTGGAAAGGCT--CCTTTCCACAGAGTAGAGTGGAGCAGCCACATCAGCAAATGACACCTGCAAATCAAGGCGTGTTTTTATGAGGCTGCCACCAGAGTACCCTTGTCCCTTTCATAGGCTGTGGGGCTGACCAAGGAGTGGACCCGAGTGTGCCATTTGCCCCCC-GACCCACTCTCCACCCTCCACGTCTGGCCCTCTGCCCTGGGAAGCTGATCCTGTCCGCAGCCATCAGC-CCCCATCCCTAGCCTACGTTACCACTGGGAGCCCTGCAGGAAGTCAGAGCAAGGGAGGAGAGCCAGGCTGGTTGTTT-CTGTTAGCAGTGGGAGCCCTTTCAGGGTGCTGGCTTTCCTATATGAAGCTGCCTGTGCCCACAATTGGATGGGCATGCCTGCCAAGCTCTCTCTAGAGGAGTCTGTGAACCTATGAAAGGCCCCCTCACCCCGCCACCTTGGGGTGAAGGCTCCCACAGGTACCCAACCATGGCTTGGGCTGTATTAGTCTGGGATGGTGGATCCCTAGCTCCAGAATGTGGCCCCAGCTCTGCTGTCTCGGCCATCCCTGCATTCCAGCCCTCACACTCCCTCTCTCATCCCCACTCATCTGCCTGCCGTCAGTCCCTCATCCCTGGCAGGCGGTGGCTGGCCTCTGTGGCCTCCTCCACTGTGCCTCTGCCTGGAGGCCATTCGTCTCCCTCCTCTCAGCAGGTGTGAAGGAGCCACCCCACCACAGCTGCCCTCAGCTGCCTCACCATGAGTCCAGGGCAGGATTTAGTCCACAGAGTGGCCAACCTGGCCTAGGAAGCCTGAGGGAAGTGTATGCATTGCTCCGACACTCCCATCGTGCATCCCACCGGCCACTGCTTTCGCCTCCCCCGCCATCTCCATCTTGTTAGCTCCTTCATTCTCCACGCTCAGTGATCAATCAAATGAGGCCTCCATGCTCAGGCCTGAGCGCAGAACAGGACAGTCTGTTAAGGGACCAGGTGAAGCAAAGGAGCTTGTTAGATCCAGCTCTGGGGTCATCTTAGGCCACGCCTAGCTGCGTGCCACCTCCAATTCTAGAAGAACTCCCCCGGGGCCAGCCTGAGGCCGCCATGTCCGCCTGGGGCCAGCTGTGCTCCACTCAGGGCTGGAAGCTGGCTGCTGCGCTCGTCTCCTCCTCCCCACAACTCCCTATGCCTGGGTCACCTGCCTCTTGCTGCCCCCCAACTCCCAACTCACTGTCCCTGTCTCCCTCAG
>158_Hla_F_M_1
GTAAGCCCCCCGATTCCTCCTGGCCTCACCCCCGTCCTGCCCCTAAGCTGCTCTGCCCTCAAATCAGTCCACTGAGACTCCTAAACTATTTTTTCAAAAATCCCTAGAGAAGAGGATTCTACTGCTATAAGAAAATATTAAGATCCAGCGATGAGAATCAGGCGATTCCTTTGGGGCTGTACCAGTGGCTGCAGGTTCAGCCCCAGCCCCGTTGTCCTCAGCTCTGTGAGACGGGAAAGCACTGCCACTCTCTCCCTGGAGGAGTCCACTAGGGGAACAGAGGTGTGCCTTGCCCCGACCCTGGACAGTTCTCCCCGGGGTGGAAAGGCT--CCTTTCCACAGAGTAGAGTGGAGCAGCCACATCAGCAAATGACACCTGCAAATCAAGGCGTGTTTTTATGAGGCTGCCACCAGAGTACCCTTGTCCCTTTCATAGGCTGTGGGGCTGACCAAGGAGTGGACCCGAGTGTGCCATTTGCCCCCC-GACCCACTCTCCACCCTCCACGTCTGGCCCTCTGCCCTGGGAAGCTGATCCTGTCCGCAGCCATCAGC-CCCCATCCCTAGCCTACGTTACCACTGGGAGCCCTGCAGGAAGTCAGAGCAAGGGAGGAGAGCCAGGCTGGTTGTTT-CTGTTAGCAGTGGGAGCCCTTTCAGGGTGCTGGCTTTCCTATATGAAGCTGCCTGTGCCCACAATTGGATGGGCATGCCTGCCAAGCTCTCTCTAGAGGAGTCTGTGAACCTATGAAAGGCCCCCTCACCCCGCCACCTTGGGGTGAAGGCTCCCACAGGTACCCAACCATGGCTTGGGCTGTATTAGTCTGGGATGGTGGATCCCTAGCTCCAGAATGTGGCCCCAGCTCTGCTGTCTCGGCCATCCCTGCATTCCAGCCCTCACACTCCCTCTCTCATCCCCACTCATCTGCCTGCCGTCAGTCCCTCATCCCTGGCAGGCGGTGGCTGGCCTCTGTGGCCTCCTCCACTGTGCCTCTGCCTGGAGGCCATTCGTCTCCCTCCTCTCAGCAGGTGTGAAGGAGCCACCCCACCACAGCTGCCCTCAGCTGCCTCACCATGAGTCCAGGGCAGGATTTAGTCCACAGAGTGGCCAACCTGGCCTAGGAAGCCTGAGGGAAGTGTATGCATTGCTCCGACACTCCCATCGTGCATCCCACCGGCCACTGCTTTCGCCTCCCCCGCCATCTCCATCTTGTTAGCTCCTTCATTCTCCACGCTCAGTGATCAATCAAATGAGGCCTCCATGCTCAGGCCTGAGCGCAGAACAGGACAGTCTGTTAAGGGACCAGGTGAAGCAAAGGAGCTTGTTAGATCCAGCTCTGGGGTCATCTTAGGCCACGCCTAGCTGCGTGCCACCTCCAATTCTAGAAGAACTCCCCCGGGGCCAGCCTGAGGCCGCCATGTCCGCCTGGGGCCAGCTGTGCTCCACTCAGGGCTGGAAGCTGGCTGCTGCGCTCGTCTCCTCCTCCCCACAACTCCCTATGCCTGGGTCACCTGCCTCTTGCTGCCCCCCAACTCCCAACTCACTGTCCCTGTCTCCCTCAG
>158_Hla_F_M_2
GTAAGCCCCCCGATTCCTCCTGGCCTCACCCCCGTCCTGCCCCTAAGCTGCTCTGCCCTCAAATCAGTCCACTGAGACTCCTAAACTATTTTTTCAAAAATCCCTAGAGAAGAGGATTCTACTGCTATAAGAAAATATTAAGATCCAGCGATGAGAATCAGGCGATTCCTTTGGGGCTGTACCAGTGGCTGCAGGTTCAGCCCCAGCCCCGTTGTCCTCAGCTCTGTGAGACGGGAAAGCACTGCCACTCTCTCCCTGGAGGAGTCCACTAGGGGAACAGAGGTGTGCCTTGCCCCGACCCTGGACAGTTCTCCCCGGGGTGGAAAGGCT--CCTTTCCACAGAGTAGAGTGGAGCAGCCACATCAGCAAATGACACCTGCAAATCAAGGCGTGTTTTTATGAGGCTGCCACCAGAGTACCCTTGTCCCTTTCATAGGCTGTGGGGCTGACCAAGGAGTGGACCCGAGTGTGCCATTTGCCCCCC-GACCCACTCTCCACCCTCCACGTCTGGCCCTCTGCCCTGGGAAGCTGATCCTGTCCGCAGCCATCAGC-CCCCATCCCTAGCCTACGTTACCACTGGGAGCCCTGCAGGAAGTCAGAGCAAGGGAGGAGAGCCAGGCTGGTTGTTT-CTGTTAGCAGTGGGAGCCCTTTCAGGGTGCTGGCTTTCCTATATGAAGCTGCCTGTGCCCACAATTGGATGGGCATGCCTGCCAAGCTCTCTCTAGAGGAGTCTGTGAACCTATGAAAGGCCCCCTCACCCCGCCACCTTGGGGTGAAGGCTCCCACAGGTACCCAACCATGGCTTGGGCTGTATTAGTCTGGGATGGTGGATCCCTAGCTCCAGAATGTGGCCCCAGCTCTGCTGTCTCGGCCATCCCTGCATTCCAGCCCTCACACTCCCTCTCTCATCCCCACTCATCTGCCTGCCGTCAGTCCCTCATCCCTGGCAGGCGGTGGCTGGCCTCTGTGGCCTCCTCCACTGTGCCTCTGCCTGGAGGCCATTCGTCTCCCTCCTCTCAGCAGGTGTGAAGGAGCCACCCCACCACAGCTGCCCTCAGCTGCCTCACCATGAGTCCAGGGCAGGATTTAGTCCACAGAGTGGCCAACCTGGCCTAGGAAGCCTGAGGGAAGTGTATGCATTGCTCCGACACTCCCATCGTGCATCCCACCGGCCACTGCTTTCGCCTCCCCCGCCATCTCCATCTTGTTAGCTCCTTCATTCTCCACGCTCAGTGATCAATCAAATGAGGCCTCCATGCTCAGGCCTGAGCGCAGAACAGGACAGTCTGTTAAGGGACCAGGTGAAGCAAAGGAGCTTGTTAGATCCAGCTCTGGGGTCATCTTAGGCCACGCCTAGCTGCGTGCCACCTCCAATTCTAGAAGAACTCCCCCGGGGCCAGCCTGAGGCCGCCATGTCCGCCTGGGGCCAGCTGTGCTCCACTCAGGGCTGGAAGCTGGCTGCTGCGCTCGTCTCCTCCTCCCCACAACTCCCTATGCCTGGGTCACCTGCCTCTTGCTGCCCCCCAACTCCCAACTCACTGTCCCTGTCTCCCTCAG
>161_Hla_F_M_1
GTAAGCCCCCCGATTCCTCCTGGCCTCACCCCCGTCCTGCCCCTAAGCTGCTCTGCCCTCAAATCAGTCCACTGAGACTCCTAAACTATTTTTTCAAAAATCCCTAGAGAAGAGGATTCTACTGCTATAAGAAAATATTAAGATCCAGCGATGAGAATCAGGCGATTCCTTTGGGGCTGTACCAGTGGCTGCAGGTTCAGCCCCAGCCCCGTTGTCCTCAGCTCTGTGAGACGGGAAAGCACTGCCACTCTCTCCCTGGAGGAGTCCACTAGGGGAACAGAGGTGTGCCTTGCCCCGACCCTGGACAGTTCTCCCCGGGGTGGAAAGGCT--CCTTTCCACAGAGTAGAGTGGAGCAGCCACATCAGCAAATGACACCTGCAAATCAAGGCGTGTTTTTATGAGGCTGCCACCAGAGTACCCTTGTCCCTTTCATAGGCTGTGGGGCTGACCAAGGAGTGGACCCGAGTGTGCCATTTGCCCCCC-GACCCACTCTCCACCCTCCACGTCTGGCCCTCTGCCCTGGGAAGCTGATCCTGTCCGCAGCCATCAGC-CCCCATCCCTAGCCTACGTTACCACTGGGAGCCCTGCAGGAAGTCAGAGCAAGGGAGGAGAGCCAGGCTGGTTGTTT-CTGTTAGCAGTGGGAGCCCTTTCAGGGTGCTGGCTTTCCTATATGAAGCTGCCTGTGCCCACAATTGGATGGGCATGCCTGCCAAGCTCTCTCTAGAGGAGTCTGTGAACCTATGAAAGGCCCCCTCACCCCGCCACCTTGGGGTGAAGGCTCCCACAGGTACCCAACCATGGCTTGGGCTGTATTAGTCTGGGATGGTGGATCCCTAGCTCCAGAATGTGGCCCCAGCTCTGCTGTCTCGGCCATCCCTGCATTCCAGCCCTCACACTCCCTCTCTCATCCCCACTCATCTGCCTGCCGTCAGTCCCTCATCCCTGGCAGGCGGTGGCTGGCCTCTGTGGCCTCCTCCACTGTGCCTCTGCCTGGAGGCCATTCGTCTCCCTCCTCTCAGCAGGTGTGAAGGAGCCACCCCACCACAGCTGCCCTCAGCTGCCTCACCATGAGTCCAGGGCAGGATTTAGTCCACAGAGTGGCCAACCTGGCCTAGGAAGCCTGAGGGAAGTGTATGCATTGCTCCGACACTCCCATCGTGCATCCCACCGGCCACTGCTTTCGCCTCCCCCGCCATCTCCATCTTGTTAGCTCCTTCATTCTCCACGCTCAGTGATCAATCAAATGAGGCCTCCATGCTCAGGCCTGAGCGCAGAACAGGACAGTCTGTTAAGGGACCAGGTGAAGCAAAGGAGCTTGTTAGATCCAGCTCTGGGGTCATCTTAGGCCACGCCTAGCTGCGTGCCACCTCCAATTCTAGAAGAACTCCCCCGGGGCCAGCCTGAGGCCGCCATGTCCGCCTGGGGCCAGCTGTGCTCCACTCAGGGCTGGAAGCTGGCTGCTGCGCTCGTCTCCTCCTCCCCACAACTCCCTATGCCTGGGTCACCTGCCTCTTGCTGCCCCCCAACTCCCAACTCACTGTCCCTGTCTCCCTCAG
>161_Hla_F_M_2
GTAAGCCCCCCGATTCCTCCTGGCCTCACCCCCGTCCTGCCCCTAAGCTGCTCTGCCCTCAAATCAGTCCACTGAGACTCCTAAACTATTTTTTCAAAAATCCCTAGAGAAGAGGATTCTACTGCTATAAGAAAATATTAAGATCCAGCGATGAGAATCAGGCGATTCCTTTGGGGCTGTACCAGTGGCTGCAGGTTCAGCCCCAGCCCCGTTGTCCTCAGCTCTGTGAGACGGGAAAGCACTGCCACTCTCTCCCTGGAGGAGTCCACTAGGGGAACAGAGGTGTGCCTTGCCCCGACCCTGGACAGTTCTCCCCGGGGTGGAAAGGCT--CCTTTCCACAGAGTAGAGTGGAGCAGCCACATCAGCAAATGACACCTGCAAATCAAGGCGTGTTTTTATGAGGCTGCCACCAGAGTACCCTTGTCCCTTTCATAGGCTGTGGGGCTGACCAAGGAGTGGACCCGAGTGTGCCATTTGCCCCCC-GACCCACTCTCCACCCTCCACGTCTGGCCCTCTGCCCTGGGAAGCTGATCCTGTCCGCAGCCATCAGC-CCCCATCCCTAGCCTACGTTACCACTGGGAGCCCTGCAGGAAGTCAGAGCAAGGGAGGAGAGCCAGGCTGGTTGTTT-CTGTTAGCAGTGGGAGCCCTTTCAGGGTGCTGGCTTTCCTATATGAAGCTGCCTGTGCCCACAATTGGATGGGCATGCCTGCCAAGCTCTCTCTAGAGGAGTCTGTGAACCTATGAAAGGCCCCCTCACCCCGCCACCTTGGGGTGAAGGCTCCCACAGGTACCCAACCATGGCTTGGGCTGTATTAGTCTGGGATGGTGGATCCCTAGCTCCAGAATGTGGCCCCAGCTCTGCTGTCTCGGCCATCCCTGCATTCCAGCCCTCACACTCCCTCTCTCATCCCCACTCATCTGCCTGCCGTCAGTCCCTCATCCCTGGCAGGCGGTGGCTGGCCTCTGTGGCCTCCTCCACTGTGCCTCTGCCTGGAGGCCATTCGTCTCCCTCCTCTCAGCAGGTGTGAAGGAGCCACCCCACCACAGCTGCCCTCAGCTGCCTCACCATGAGTCCAGGGCAGGATTTAGTCCACAGAGTGGCCAACCTGGCCTAGGAAGCCTGAGGGAAGTGTATGCATTGCTCCGACACTCCCATCGTGCATCCCACCGGCCACTGCTTTCGCCTCCCCCGCCATCTCCATCTTGTTAGCTCCTTCATTCTCCACGCTCAGTGATCAATCAAATGAGGCCTCCATGCTCAGGCCTGAGCGCAGAACAGGACAGTCTGTTAAGGGACCAGGTGAAGCAAAGGAGCTTGTTAGATCCAGCTCTGGGGTCATCTTAGGCCACGCCTAGCTGCGTGCCACCTCCAATTCTAGAAGAACTCCCCCGGGGCCAGCCTGAGGCCGCCATGTCCGCCTGGGGCCAGCTGTGCTCCACTCAGGGCTGGAAGCTGGCTGCTGCGCTCGTCTCCTCCTCCCCACAACTCCCTATGCCTGGGTCACCTGCCTCTTGCTGCCCCCCAACTCCCAACTCACTGTCCCTGTCTCCCTCAG
>29_Hpi_M_L
GTAAGCCCCCCGATTCCTCCTGGCCTCACCCCCCTCCTGCCCCTAAGGTGCTCTGCCCTCAAATCAGTCCACTGAGACTCCTAAACTATTTTTTCAAAAATCCCTAGAGAAGAGGTTTTTACCCCTATAAGAAAACATTAAGATCCAGCGATGAGAATCAGGCGATTCCTTTGGGGCTGTACCAGTGGCTGCAGGTTCAGCCCCAGCCCCGTTGTCCTCAGCTCTGTGAGACGGGAAAGCACTGCCACTCTCTCCCTGGAGGAGTCCACTAGGGGAACAGAGGTGTGCCTTGCCCCGACCCTGGACAGTTCTCCCCGGGGTGGAAAGGCTGCCTTTCCCACAGAATAGAGTGGAGCAGCCACATCAGCAAATGACACCTGCAAATCAAGGCGTGTTTTTATAAGGCTGCCACCAGAGTACCCTTGTCCCTTTCATAGGCTGTGGGGCTGACCAAGGAGTGGACCCGAGTGTGCCATTTGCCCCCC-GACCCACTCTCCACCCTCCACGTCTGGCCCTCTGCCCTGGGAAGCTGATCCTGTCCACAGCCATCAGC-CCCCATCCCTAGCCTACGTTACCACTGGGAGCCCTGCAGGAAGTCAGAGCAAGGGAGGAGAGCCAGGCTGGTTGTTT-CTGTTAGCAGTGGGAGCCTTTTCAGGGTGCTGGCTTTCCTATATGAAGCTGCCTGTGCCCACAATTGGATGGGCATGCCTGCCAAGCTCTCTCTAGAGGAGTCTGTGAACCTATGAAAGGCCCCCTCACCCCGCCACCTTGGGGTGAAGGCTCCCACAGGTACCCAACCATGGCTTGGGCTGTATTAGTCTGGGATGGTGGATCCCTAGCTCCAGAATGTGGCCCCAGCTCTGCTGTCTCGGCCGTCCCTGCATTCCAGCCCT-ACACTCCCTCTCTCATCCCCACTCATCTGCCTGCCGTCAGTCCCTCATCCCTGGCAGGCGGTGGCTGGCCTCTGTGGCCTCCTCCACTGTGCCTCTGCCTGGAGGCCATTCGTCTCCTTCCTCTCAGCAGGTGTGAAGGAGCCACCCCACCACAGCTGCCCTCAGCTGCCTCACCATGAGTCCAGGGCAGGATTTAGTCCACAGAGTGGCCAACCTGGCCTAGGAAGCCTGAGGGAAGTGTATGCATTGCTCCGACACTCCCATCGTGCATCCCACCGGCCACTGCTTTCGCCTCCCCCGCCATCTCCATCTTGTTAGCTCCTTCATTCTCCACGCCCAGTGATCAATCAAATCAGGCCTCCATGCTCAGGCCTGAGCGCAGAACAGGACAGTCTGTTAAGGGATCAGGTGAAGCAAAGGAGCTTGTTAGATCCAGCTCTGGGGTCATCTCAGGCCACGCCTAGCTGCGTGCCACCTCCAATTCTAGAAGAACTCCCCCGGGGCCAGCCTGAGGCCGCCATGTCCGCCTGGGGCTGGCTGTGCTCCACTCAGGGCTGGAAGCTGGCTGCTGGGCTCCTCTCCTCCTCCCCACAACTCCCTATGCCTGGGTCACCTGCCTCTTGCTACCCCC-AACTCCCAGCTCACTGTCCCTGTCTCCCTCAG
>49_Hpi_M_L
GTAAGCCCCCCGATTCCTCCTGGCCTCACCCCCCTCCTGCCCCTAAGGTGCTCTGCCCTCAAATCAGTCCACTGAGACTCCTAAACTATTTTTTCAAAAATCCCTAGAGAAGAGGTTTTTACCCCTATAAGAAAACATTAAGATCCAGCGATGAGAATCAGGCGATTCCTTTGGGGCTGTACCAGTGGCTGCAGGTTCAGCCCCAGCCCCGTTGTCCTCAGCTCTGTGAGACGGGAAAGCACTGCCACTCTCTCCCTGGAGGAGTCCACTAGGGGAACAGAGGTGTGCCTTGCCCCGACCCTGGACAGTTCTCCCCGGGGTGGAAAGGCTGCCTTTCCCACAGAATAGAGTGGAGCAGCCACATCAGCAAATGACACCTGCAAATCAAGGCGTGTTTTTATAAGGCTGCCACCAGAGTACCCTTGTCCCTTTCATAGGCTGTGGGGCTGACCAAGGAGTGGACCCGAGTGTGCCATTTGCCCCCC-GACCCACTCTCCACCCTCCACGTCTGGCCCTCTGCCCTGGGAAGCTGATCCTGTCCACAGCCATCAGC-CCCCATCCCTAGCCTACGTTACCACTGGGAGCCCTGCAGGAAGTCAGAGCAAGGGAGGAGAGCCAGGCTGGTTGTTT-CTGTTAGCAGTGGGAGCCTTTTCAGGGTGCTGGCTTTCCTATATGAAGCTGCCTGTGCCCACAATTGGATGGGCATGCCTGCCAAGCTCTCTCTAGAGGAGTCTGTGAACCTATGAAAGGCCCCCTCACCCCGCCACCTTGGGGTGAAGGCTCCCACAGGTACCCAACCATGGCTTGGGCTGTATTAGTCTGGGATGGTGGATCCCTAGCTCCAGAATGTGGCCCCAGCTCTGCTGTCTCGGCCGTCCCTGCATTCCAGCCCT-ACACTCCCTCTCTCATCCCCACTCATCTGCCTGCCGTCAGTCCCTCATCCCTGGCAGGCGGTGGCTGGCCTCTGTGGCCTCCTCCACTGTGCCTCTGCCTGGAGGCCATTCGTCTCCTTCCTCTCAGCAGGTGTGAAGGAGCCACCCCACCACAGCTGCCCTCAGCTGCCTCACCATGAGTCCAGGGCAGGATTTAGTCCACAGAGTGGCCAACCTGGCCTAGGAAGCCTGAGGGAAGTGTATGCATTGCTCCGACACTCCCATCGTGCATCCCACCGGCCACTGCTTTCGCCTCCCCCGCCATCTCCATCTTGTTAGCTCCTTCATTCTCCACGCCCAGTGATCAATCAAATCAGGCCTCCATGCTCAGGCCTGAGCGCAGAACAGGACAGTCTGTTAAGGGATCAGGTGAAGCAAAGGAGCTTGTTAGATCCAGCTCTGGGGTCATCTCAGGCCACGCCTAGCTGCGTGCCACCTCCAATTCTAGAAGAACTCCCCCGGGGCCAGCCTGAGGCCGCCATGTCCGCCTGGGGCTGGCTGTGCTCCACTCAGGGCTGGAAGCTGGCTGCTGGGCTCCTCTCCTCCTCCCCACAACTCCCTATGCCTGGGTCACCTGCCTCTTGCTACCCCC-AACTCCCAGCTCACTGTCCCTGTCTCCCTCAG
>50_Hpi_M_L
GTAAGCCCCCCGATTCCTCCTGGCCTCACCCCCCTCCTGCCCCTAAGGTGCTCTGCCCTCAAATCAGTCCACTGAGACTCCTAAACTATTTTTTCAAAAATCCCTAGAGAAGAGGTTTTTACCCCTATAAGAAAACATTAAGATCCAGCGATGAGAATCAGGCGATTCCTTTGGGGCTGTACCAGTGGCTGCAGGTTCAGCCCCAGCCCCGTTGTCCTCAGCTCTGTGAGACGGGAAAGCACTGCCACTCTCTCCCTGGAGGAGTCCACTAGGGGAACAGAGGTGTGCCTTGCCCCGACCCTGGACAGTTCTCCCCGGGGTGGAAAGGCTGCCTTTCCCACAGAATAGAGTGGAGCAGCCACATCAGCAAATGACACCTGCAAATCAAGGCGTGTTTTTATAAGGCTGCCACCAGAGTACCCTTGTCCCTTTCATAGGCTGTGGGGCTGACCAAGGAGTGGACCCGAGTGTGCCATTTGCCCCCC-GACCCACTCTCCACCCTCCACGTCTGGCCCTCTGCCCTGGGAAGCTGATCCTGTCCACAGCCATCAGC-CCCCATCCCTAGCCTACGTTACCACTGGGAGCCCTGCAGGAAGTCAGAGCAAGGGAGGAGAGCCAGGCTGGTTGTTT-CTGTTAGCAGTGGGAGCCTTTTCAGGGTGCTGGCTTTCCTATATGAAGCTGCCTGTGCCCACAATTGGATGGGCATGCCTGCCAAGCTCTCTCTAGAGGAGTCTGTGAACCTATGAAAGGCCCCCTCACCCCGCCACCTTGGGGTGAAGGCTCCCACAGGTACCCAACCATGGCTTGGGCTGTATTAGTCTGGGATGGTGGATCCCTAGCTCCAGAATGTGGCCCCAGCTCTGCTGTCTCGGCCGTCCCTGCATTCCAGCCCT-ACACTCCCTCTCTCATCCCCACTCATCTGCCTGCCGTCAGTCCCTCATCCCTGGCAGGCGGTGGCTGGCCTCTGTGGCCTCCTCCACTGTGCCTCTGCCTGGAGGCCATTCGTCTCCTTCCTCTCAGCAGGTGTGAAGGAGCCACCCCACCACAGCTGCCCTCAGCTGCCTCACCATGAGTCCAGGGCAGGATTTAGTCCACAGAGTGGCCAACCTGGCCTAGGAAGCCTGAGGGAAGTGTATGCATTGCTCCGACACTCCCATCGTGCATCCCACCGGCCACTGCTTTCGCCTCCCCCGCCATCTCCATCTTGTTAGCTCCTTCATTCTCCACGCCCAGTGATCAATCAAATCAGGCCTCCATGCTCAGGCCTGAGCGCAGAACAGGACAGTCTGTTAAGGGATCAGGTGAAGCAAAGGAGCTTGTTAGATCCAGCTCTGGGGTCATCTCAGGCCACGCCTAGCTGCGTGCCACCTCCAATTCTAGAAGAACTCCCCCGGGGCCAGCCTGAGGCCGCCATGTCCGCCTGGGGCTGGCTGTGCTCCACTCAGGGCTGGAAGCTGGCTGCTGGGCTCCTCTCCTCCTCCCCACAACTCCCTATGCCTGGGTCACCTGCCTCTTGCTACCCCC-AACTCCCAGCTCACTGTCCCTGTCTCCCTCAG
>109_Hpi_M_L
GTAAGCCCCCCGATTCCTCCTGGCCTCACCCCCCTCCTGCCCCTAAGGTGCTCTGCCCTCAAATCAGTCCACTGAGACTCCTAAACTATTTTTTCAAAAATCCCTAGAGAAGAGGTTTTTACCCCTATAAGAAAACATTAAGATCCAGCGATGAGAATCAGGCGATTCCTTTGGGGCTGTACCAGTGGCTGCAGGTTCAGCCCCAGCCCCGTTGTCCTCAGCTCTGTGAGACGGGAAAGCACTGCCACTCTCTCCCTGGAGGAGTCCACTAGGGGAACAGAGGTGTGCCTTGCCCCGACCCTGGACAGTTCTCCCCGGGGTGGAAAGGCTGCCTTTCCCACAGAATAGAGTGGAGCAGCCACATCAGCAAATGACACCTGCAAATCAAGGCGTGTTTTTATAAGGCTGCCACCAGAGTACCCTTGTCCCTTTCATAGGCTGTGGGGCTGACCAAGGAGTGGACCCGAGTGTGCCATTTGCCCCCC-GACCCACTCTCCACCCTCCACGTCTGGCCCTCTGCCCTGGGAAGCTGATCCTGTCCACAGCCATCAGC-CCCCATCCCTAGCCTACGTTACCACTGGGAGCCCTGCAGGAAGTCAGAGCAAGGGAGGAGAGCCAGGCTGGTTGTTT-CTGTTAGCAGTGGGAGCCTTTTCAGGGTGCTGGCTTTCCTATATGAAGCTGCCTGTGCCCACAATTGGATGGGCATGCCTGCCAAGCTCTCTCTAGAGGAGTCTGTGAACCTATGAAAGGCCCCCTCACCCCGCCACCTTGGGGTGAAGGCTCCCACAGGTACCCAACCATGGCTTGGGCTGTATTAGTCTGGGATGGTGGATCCCTAGCTCCAGAATGTGGCCCCAGCTCTGCTGTCTCGGCCGTCCCTGCATTCCAGCCCT-ACACTCCCTCTCTCATCCCCACTCATCTGCCTGCCGTCAGTCCCTCATCCCTGGCAGGCGGTGGCTGGCCTCTGTGGCCTCCTCCACTGTGCCTCTGCCTGGAGGCCATTCGTCTCCTTCCTCTCAGCAGGTGTGAAGGAGCCACCCCACCACAGCTGCCCTCAGCTGCCTCACCATGAGTCCAGGGCAGGATTTAGTCCACAGAGTGGCCAACCTGGCCTAGGAAGCCTGAGGGAAGTGTATGCATTGCTCCGACACTCCCATCGTGCATCCCACCGGCCACTGCTTTCGCCTCCCCCGCCATCTCCATCTTGTTAGCTCCTTCATTCTCCACGCCCAGTGATCAATCAAATCAGGCCTCCATGCTCAGGCCTGAGCGCAGAACAGGACAGTCTGTTAAGGGATCAGGTGAAGCAAAGGAGCTTGTTAGATCCAGCTCTGGGGTCATCTCAGGCCACGCCTAGCTGCGTGCCACCTCCAATTCTAGAAGAACTCCCCCGGGGCCAGCCTGAGGCCGCCATGTCCGCCTGGGGCTGGCTGTGCTCCACTCAGGGCTGGAAGCTGGCTGCTGGGCTCCTCTCCTCCTCCCCACAACTCCCTATGCCTGGGTCACCTGCCTCTTGCTACCCCC-AACTCCCAGCTCACTGTCCCTGTCTCCCTCAG
>113_Hpi_M_L
GTAAGCCCCCCGATTCCTCCTGGCCTCACCCCCCTCCTGCCCCTAAGGTGCTCTGCCCTCAAATCAGTCCACTGAGACTCCTAAACTATTTTTTCAAAAATCCCTAGAGAAGAGGTTTTTACCCCTATAAGAAAACATTAAGATCCAGCGATGAGAATCAGGCGATTCCTTTGGGGCTGTACCAGTGGCTGCAGGTTCAGCCCCAGCCCCGTTGTCCTCAGCTCTGTGAGACGGGAAAGCACTGCCACTCTCTCCCTGGAGGAGTCCACTAGGGGAACAGAGGTGTGCCTTGCCCCGACCCTGGACAGTTCTCCCCGGGGTGGAAAGGCTGCCTTTCCCACAGAATAGAGTGGAGCAGCCACATCAGCAAATGACACCTGCAAATCAAGGCGTGTTTTTATAAGGCTGCCACCAGAGTACCCTTGTCCCTTTCATAGGCTGTGGGGCTGACCAAGGAGTGGACCCGAGTGTGCCATTTGCCCCCC-GACCCACTCTCCACCCTCCACGTCTGGCCCTCTGCCCTGGGAAGCTGATCCTGTCCACAGCCATCAGC-CCCCATCCCTAGCCTACGTTACCACTGGGAGCCCTGCAGGAAGTCAGAGCAAGGGAGGAGAGCCAGGCTGGTTGTTT-CTGTTAGCAGTGGGAGCCTTTTCAGGGTGCTGGCTTTCCTATATGAAGCTGCCTGTGCCCACAATTGGATGGGCATGCCTGCCAAGCTCTCTCTAGAGGAGTCTGTGAACCTATGAAAGGCCCCCTCACCCCGCCACCTTGGGGTGAAGGCTCCCACAGGTACCCAACCATGGCTTGGGCTGTATTAGTCTGGGATGGTGGATCCCTAGCTCCAGAATGTGGCCCCAGCTCTGCTGTCTCGGCCGTCCCTGCATTCCAGCCCT-ACACTCCCTCTCTCATCCCCACTCATCTGCCTGCCGTCAGTCCCTCATCCCTGGCAGGCGGTGGCTGGCCTCTGTGGCCTCCTCCACTGTGCCTCTGCCTGGAGGCCATTCGTCTCCTTCCTCTCAGCAGGTGTGAAGGAGCCACCCCACCACAGCTGCCCTCAGCTGCCTCACCATGAGTCCAGGGCAGGATTTAGTCCACAGAGTGGCCAACCTGGCCTAGGAAGCCTGAGGGAAGTGTATGCATTGCTCCGACACTCCCATCGTGCATCCCACCGGCCACTGCTTTCGCCTCCCCCGCCATCTCCATCTTGTTAGCTCCTTCATTCTCCACGCCCAGTGATCAATCAAATCAGGCCTCCATGCTCAGGCCTGAGCGCAGAACAGGACAGTCTGTTAAGGGATCAGGTGAAGCAAAGGAGCTTGTTAGATCCAGCTCTGGGGTCATCTCAGGCCACGCCTAGCTGCGTGCCACCTCCAATTCTAGAAGAACTCCCCCGGGGCCAGCCTGAGGCCGCCATGTCCGCCTGGGGCCGGCTGTGCTCCACTCAGGGCTGGAAGCTGGCTGCTGGGCTCCTCTCCTCCTCCCCACAACTCCCTATGCCTGGGTCACCTGCCTCTTGCTACCCCC-AACTCCCAGCTCACTGTCCCTGTCTCCCTCAG
>114_Hpi_M_L
GTAAGCCCCCCGATTCCTCCTGGCCTCACCCCCCTCCTGCCCCTAAGGTGCTCTGCCCTCAAATCAGTCCACTGAGACTCCTAAACTATTTTTTCAAAAATCCCTAGAGAAGAGGTTTTTACCCCTATAAGAAAACATTAAGATCCAGCGATGAGAATCAGGCGATTCCTTTGGGGCTGTACCAGTGGCTGCAGGTTCAGCCCCAGCCCCGTTGTCCTCAGCTCTGTGAGACGGGAAAGCACTGCCACTCTCTCCCTGGAGGAGTCCACTAGGGGAACAGAGGTGTGCCTTGCCCCGACCCTGGACAGTTCTCCCCGGGGTGGAAAGGCTGCCTTTCCCACAGAATAGAGTGGAGCAGCCACATCAGCAAATGACACCTGCAAATCAAGGCGTGTTTTTATAAGGCTGCCACCAGAGTACCCTTGTCCCTTTCATAGGCTGTGGGGCTGACCAAGGAGTGGACCCGAGTGTGCCATTTGCCCCCC-GACCCACTCTCCACCCTCCACGTCTGGCCCTCTGCCCTGGGAAGCTGATCCTGTCCACAGCCATCAGC-CCCCATCCCTAGCCTACGTTACCACTGGGAGCCCTGCAGGAAGTCAGAGCAAGGGAGGAGAGCCAGGCTGGTTGTTT-CTGTTAGCAGTGGGAGCCTTTTCAGGGTGCTGGCTTTCCTATATGAAGCTGCCTGTGCCCACAATTGGATGGGCATGCCTGCCAAGCTCTCTCTAGAGGAGTCTGTGAACCTATGAAAGGCCCCCTCACCCCGCCACCTTGGGGTGAAGGCTCCCACAGGTACCCAACCATGGCTTGGGCTGTATTAGTCTGGGATGGTGGATCCCTAGCTCCAGAATGTGGCCCCAGCTCTGCTGTCTCGGCCGTCCCTGCATTCCAGCCCT-ACACTCCCTCTCTCATCCCCACTCATCTGCCTGCCGTCAGTCCCTCATCCCTGGCAGGCGGTGGCTGGCCTCTGTGGCCTCCTCCACTGTGCCTCTGCCTGGAGGCCATTCGTCTCCTTCCTCTCAGCAGGTGTGAAGGAGCCACCCCACCACAGCTGCCCTCAGCTGCCTCACCATGAGTCCAGGGCAGGATTTAGTCCACAGAGTGGCCAACCTGGCCTAGGAAGCCTGAGGGAAGTGTATGCATTGCTCCGACACTCCCATCGTGCATCCCACCGGCCACTGCTTTCGCCTCCCCCGCCATCTCCATCTTGTTAGCTCCTTCATTCTCCACGCCCAGTGATCAATCAAATCAGGCCTCCATGCTCAGGCCTGAGCGCAGAACAGGACAGTCTGTTAAGGGATCAGGTGAAGCAAAGGAGCTTGTTAGATCCAGCTCTGGGGTCATCTCAGGCCACGCCTAGCTGCGTGCCACCTCCAATTCTAGAAGAACTCCCCCGGGGCCAGCCTGAGGCCGCCATGTCCGCCTGGGGCTGGCTGTGCTCCACTCAGGGCTGGAAGCTGGCTGCTGGGCTCCTCTCCTCCTCCCCACAACTCCCTATGCCTGGGTCACCTGCCTCTTGCTACCCCC-AACTCCCAGCTCACTGTCCCTGTCTCCCTCAG
>124_Hpi_M_L
GTAAGCCCCCCGATTCCTCCTGGCCTCACCCCCCTCCTGCCCCTAAGGTGCTCTGCCCTCAAATCAGTCCACTGAGACTCCTAAACTATTTTTTCAAAAATCCCTAGAGAAGAGGTTTTTACCCCTATAAGAAAACATTAAGATCCAGCGATGAGAATCAGGCGATTCCTTTGGGGCTGTACCAGTGGCTGCAGGTTCAGCCCCAGCCCCGTTGTCCTCAGCTCTGTGAGACGGGAAAGCACTGCCACTCTCTCCCTGGAGGAGTCCACTAGGGGAACAGAGGTGTGCCTTGCCCCGACCCTGGACAGTTCTCCCCGGGGTGGAAAGGCTGCCTTTCCCACAGAATAGAGTGGAGCAGCCACATCAGCAAATGACACCTGCAAATCAAGGCGTGTTTTTATAAGGCTGCCACCAGAGTACCCTTGTCCCTTTCATAGGCTGTGGGGCTGACCAAGGAGTGGACCCGAGTGTGCCATTTGCCCCCC-GACCCACTCTCCACCCTCCACGTCTGGCCCTCTGCCCTGGGAAGCTGATCCTGTCCACAGCCATCAGC-CCCCATCCCTAGCCTACGTTACCACTGGGAGCCCTGCAGGAAGTCAGAGCAAGGGAGGAGAGCCAGGCTGGTTGTTT-CTGTTAGCAGTGGGAGCCTTTTCAGGGTGCTGGCTTTCCTATATGAAGCTGCCTGTGCCCACAATTGGATGGGCATGCCTGCCAAGCTCTCTCTAGAGGAGTCTGTGAACCTATGAAAGGCCCCCTCACCCCGCCACCTTGGGGTGAAGGCTCCCACAGGTACCCAACCATGGCTTGGGCTGTATTAGTCTGGGATGGTGGATCCCTAGCTCCAGAATGTGGCCCCAGCTCTGCTGTCTCGGCCGTCCCTGCATTCCAGCCCT-ACACTCCCTCTCTCATCCCCACTCATCTGCCTGCCGTCAGTCCCTCATCCCTGGCAGGCGGTGGCTGGCCTCTGTGGCCTCCTCCACTGTGCCTCTGCCTGGAGGCCATTCGTCTCCTTCCTCTCAGCAGGTGTGAAGGAGCCACCCCACCACAGCTGCCCTCAGCTGCCTCACCATGAGTCCAGGGCAGGATTTAGTCCACAGAGTGGCCAACCTGGCCTAGGAAGCCTGAGGGAAGTGTATGCATTGCTCCGACACTCCCATCGTGCATCCCACCGGCCACTGCTTTCGCCTCCCCCGCCATCTCCATCTTGTTAGCTCCTTCATTCTCCACGCCCAGTGATCAATCAAATCAGGCCTCCATGCTCAGGCCTGAGCGCAGAACAGGACAGTCTGTTAAGGGATCAGGTGAAGCAAAGGAGCTTGTTAGATCCAGCTCTGGGGTCATCTCAGGCCACGCCTAGCTGCGTGCCACCTCCAATTCTAGAAGAACTCCCCCGGGGCCAGCCTGAGGCCGCCATGTCCGCCTGGGGCTGGCTGTGCTCCACTCAGGGCTGGAAGCTGGCTGCTGGGCTCCTCTCCTCCTCCCCACAACTCCCTATGCCTGGGTCACCTGCCTCTTGCTACCCCC-AACTCCCAGCTCACTGTCCCTGTCTCCCTCAG
>128_Hpi_M_L
GTAAGCCCCCCGATTCCTCCTGGCCTCACCCCCCTCCTGCCCCTAAGGTGCTCTGCCCTCAAATCAGTCCACTGAGACTCCTAAACTATTTTTTCAAAAATCCCTAGAGAAGAGGTTTTTACCCCTATAAGAAAACATTAAGATCCAGCGATGAGAATCAGGCGATTCCTTTGGGGCTGTACCAGTGGCTGCAGGTTCAGCCCCAGCCCCGTTGTCCTCAGCTCTGTGAGACGGGAAAGCACTGCCACTCTCTCCCTGGAGGAGTCCACTAGGGGAACAGAGGTGTGCCTTGCCCCGACCCTGGACAGTTCTCCCCGGGGTGGAAAGGCTGCCTTTCCCACAGAATAGAGTGGAGCAGCCACATCAGCAAATGACACCTGCAAATCAAGGCGTGTTTTTATAAGGCTGCCACCAGAGTACCCTTGTCCCTTTCATAGGCTGTGGGGCTGACCAAGGAGTGGACCCGAGTGTGCCATTTGCCCCCC-GACCCACTCTCCACCCTCCACGTCTGGCCCTCTGCCCTGGGAAGCTGATCCTGTCCACAGCCATCAGC-CCCCATCCCTAGCCTACGTTACCACTGGGAGCCCTGCAGGAAGTCAGAGCAAGGGAGGAGAGCCAGGCTGGTTGTTT-CTGTTAGCAGTGGGAGCCTTTTCAGGGTGCTGGCTTTCCTATATGAAGCTGCCTGTGCCCACAATTGGATGGGCATGCCTGCCAAGCTCTCTCTAGAGGAGTCTGTGAACCTATGAAAGGCCCCCTCACCCCGCCACCTTGGGGTGAAGGCTCCCACAGGTACCCAACCATGGCTTGGGCTGTATTAGTCTGGGATGGTGGATCCCTAGCTCCAGAATGTGGCCCCAGCTCTGCTGTCTCGGCCGTCCCTGCATTCCAGCCCT-ACACTCCCTCTCTCATCCCCACTCATCTGCCTGCCGTCAGTCCCTCATCCCTGGCAGGCGGTGGCTGGCCTCTGTGGCCTCCTCCACTGTGCCTCTGCCTGGAGGCCATTCGTCTCCTTCCTCTCAGCAGGTGTGAAGGAGCCACCCCACCACAGCTGCCCTCAGCTGCCTCACCATGAGTCCAGGGCAGGATTTAGTCCACAGAGTGGCCAACCTGGCCTAGGAAGCCTGAGGGAAGTGTATGCATTGCTCCGACACTCCCATCGTGCATCCCACCGGCCACTGCTTTCGCCTCCCCCGCCATCTCCATCTTGTTAGCTCCTTCATTCTCCACGCCCAGTGATCAATCAAATCAGGCCTCCATGCTCAGGCCTGAGCGCAGAACAGGACAGTCTGTTAAGGGATCAGGTGAAGCAAAGGAGCTTGTTAGATCCAGCTCTGGGGTCATCTCAGGCCACGCCTAGCTGCGTGCCACCTCCAATTCTAGAAGAACTCCCCCGGGGCCAGCCTGAGGCCGCCATGTCCGCCTGGGGCTGGCTGTGCTCCACTCAGGGCTGGAAGCTGGCTGCTGGGCTCCTCTCCTCCTCCCCACAACTCCCTATGCCTGGGTCACCTGCCTCTTGCTACCCCC-AACTCCCAGCTCACTGTCCCTGTCTCCCTCAG
>130_Hpi_M_L
GTAAGCCCCCCGATTCCTCCTGGCCTCACCCCCCTCCTGCCCCTAAGGTGCTCTGCCCTCAAATCAGTCCACTGAGACTCCTAAACTATTTTTTCAAAAATCCCTAGAGAAGAGGTTTTTACCCCTATAAGAAAACATTAAGATCCAGCGATGAGAATCAGGCGATTCCTTTGGGGCTGTACCAGTGGCTGCAGGTTCAGCCCCAGCCCCGTTGTCCTCAGCTCTGTGAGACGGGAAAGCACTGCCACTCTCTCCCTGGAGGAGTCCACTAGGGGAACAGAGGTGTGCCTTGCCCCGACCCTGGACAGTTCTCCCCGGGGTGGAAAGGCTGCCTTTCCCACAGAATAGAGTGGAGCAGCCACATCAGCAAATGACACCTGCAAATCAAGGCGTGTTTTTATAAGGCTGCCACCAGAGTACCCTTGTCCCTTTCATAGGCTGTGGGGCTGACCAAGGAGTGGACCCGAGTGTGCCATTTGCCCCCC-GACCCACTCTCCACCCTCCACGTCTGGCCCTCTGCCCTGGGAAGCTGATCCTGTCCACAGCCATCAGC-CCCCATCCCTAGCCTACGTTACCACTGGGAGCCCTGCAGGAAGTCAGAGCAAGGGAGGAGAGCCAGGCTGGTTGTTT-CTGTTAGCAGTGGGAGCCCTTTCAGGGTGCTGGCTTTCCTATATGAAGCTGCCTGTGCCCACAATTGGATGGGCATGCCTGCCAAGCTCTCTCTAGAGGAGTCTGTGAACCTATGAAAGGCCCCCTCACCCCGCCACCTTGGGGTGAAGGCTCCCACAGGTACCCAACCATGGCTTGGGCTGTATTAGTCTGGGATGGTGGATCCCTAGCTCCAGAATGTGGCCCCAGCTCTGCTGTCTCGGCCGTCCCTGCATTCCAGCCCT-ACACTCCCTCTCTCATCCCCACTCATCTGCCTGCCGTCAGTCCCTCATCCCTGGCAGGCGGTGGCTGGCCTCTGTGGCCTCCTCCACTGTGCCTCTGCCTGGAGGCCATTCGTCTCCTTCCTCTCAGCAGGTGTGAAGGAGCCACCCCACCACAGCTGCCCTCAGCTGCCTCACCATGAGTCCAGGGCAGGATTTAGTCCACAGAGTGGCCAACCTGGCCTAGGAAGCCTGAGGGAAGTGTATGCATTGCTCCGACACTCCCATCGTGCATCCCACCGGCCACTGCTTTCGCCTCCCCCGCCATCTCCATCTTGTTAGCTCCTTCATTCTCCACGCCCAGTGATCAATCAAATCAGGCCTCCATGCTCAGGCCTGAGCGCAGAACAGGACAGTCTGTTAAGGGATCAGGTGAAGCAAAGGAGCTTGTTAGATCCAGCTCTGGGGTCATCTCAGGCCACGCCTAGCTGCGTGCCACCTCCAATTCTAGAAGAACTCCCCCGGGGCCAGCCTGAGGCCGCCATGTCCGCCTGGGGCTGGCTGTGCTCCACTCAGGGCTGGAAGCTGGCTGCTGGGCTCCTCTCCTCCTCCCCACAACTCCCTATGCCTGGGTCACCTGCCTCTTGCTACCCCC-AACTCCCAGCTCACTGTCCCTGTCTCCCTCAG
>141_Hpi_M_L
GTAAGCCCCCCGATTCCTCCTGGCCTCACCCCCCTCCTGCCCCTAAGGTGCTCTGCCCTCAAATCAGTCCACTGAGACTCCTAAACTATTTTTTCAAAAATCCCTAGAGAAGAGGTTTTTACCCCTATAAGAAAACATTAAGATCCAGCGATGAGAATCAGGCGATTCCTTTGGGGCTGTACCAGTGGCTGCAGGTTCAGCCCCAGCCCCGTTGTCCTCAGCTCTGTGAGACGGGAAAGCACTGCCACTCTCTCCCTGGAGGAGTCCACTAGGGGAACAGAGGTGTGCCTTGCCCCGACCCTGGACAGTTCTCCCCGGGGTGGAAAGGCTGCCTTTCCCACAGAATAGAGTGGAGCAGCCACATCAGCAAATGACACCTGCAAATCAAGGCGTGTTTTTATAAGGCTGCCACCAGAGTACCCTTGTCCCTTTCATAGGCTGTGGGGCTGACCAAGGAGTGGACCCGAGTGTGCCATTTGCCCCCC-GACCCACTCTCCACCCTCCACGTCTGGCCCTCTGCCCTGGGAAGCTGATCCTGTCCACAGCCATCAGC-CCCCATCCCTAGCCTACGTTACCACTGGGAGCCCTGCAGGAAGTCAGAGCAAGGGAGGAGAGCCAGGCTGGTTGTTT-CTGTTAGCAGTGGGAGCCTTTTCAGGGTGCTGGCTTTCCTATATGAAGCTGCCTGTGCCCACAATTGGATGGGCATGCCTGCCAAGCTCTCTCTAGAGGAGTCTGTGAACCTATGAAAGGCCCCCTCACCCCGCCACCTTGGGGTGAAGGCTCCCACAGGTACCCAACCATGGCTTGGGCTGTATTAGTCTGGGATGGTGGATCCCTAGCTCCAGAATGTGGCCCCAGCTCTGCTGTCTCGGCCGTCCCTGCATTCCAGCCCT-ACACTCCCTCTCTCATCCCCACTCATCTGCCTGCCGTCAGTCCCTCATCCCTGGCAGGCGGTGGCTGGCCTCTGTGGCCTCCTCCACTGTGCCTCTGCCTGGAGGCCATTCGTCTCCTTCCTCTCAGCAGGTGTGAAGGAGCCACCCCACCACAGCTGCCCTCAGCTGCCTCACCATGAGTCCAGGGCAGGATTTAGTCCACAGAGTGGCCAACCTGGCCTAGGAAGCCTGAGGGAAGTGTATGCATTGCTCCGACACTCCCATCGTGCATCCCACCGGCCACTGCTTTCGCCTCCCCCGCCATCTCCATCTTGTTAGCTCCTTCATTCTCCACGCCCAGTGATCAATCAAATCAGGCCTCCATGCTCAGGCCTGAGCGCAGAACAGGACAGTCTGTTAAGGGATCAGGTGAAGCAAAGGAGCTTGTTAGATCCAGCTCTGGGGTCATCTCAGGCCACGCCTAGCTGCGTGCCACCTCCAATTCTAGAAGAACTCCCCCGGGGCCAGCCTGAGGCCGCCATGTCCGCCTGGGGCTGGCTGTGCTCCACTCAGGGCTGGAAGCTGGCTGCTGGGCTCCTCTCCTCCTCCCCACAACTCCCTATGCCTGGGTCACCTGCCTCTTGCTACCCCC-AACTCCCAGCTCACTGTCCCTGTCTCCCTCAG
>30_Hpi_F_L_1
GTAAGCCCCCCGATTCCTCCTGGCCTCACCCCCCTCCTGCCCCTAAGGTGCTCTGCCCTCAAATCAGTCCACTGAGACTCCTAAACTATTTTTTCAAAAATCCCTAGAGAAGAGGTTTTTACCCCTATAAGAAAACATTAAGATCCAGCGATGAGAATCAGGCGATTCCTTTGGGGCTGTACCAGTGGCTGCAGGTTCAGCCCCAGCCCCGTTGTCCTCAGCTCTGTGAGACGGGAAAGCACTGCCACTCTCTCCCTGGAGGAGTCCACTAGGGGAACAGAGGTGTGCCTTGCCCCGACCCTGGACAGTTCTCCCCGGGGTGGAAAGGCTGCCTTTCCCACAGAATAGAGTGGAGCAGCCACATCAGCAAATGACACCTGCAAATCAAGGCGTGTTTTTATAAGGCTGCCACCAGAGTACCCTTGTCCCTTTCATAGGCTGTGGGGCTGACCAAGGAGTGGACCCGAGTGTGCCATTTGCCCCCC-GACCCACTCTCCACCCTCCACGTCTGGCCCTCTGCCCTGGGAAGCTGATCCTGTCCACAGCCATCAGC-CCCCATCCCTAGCCTACGTTACCACTGGGAGCCCTGCAGGAAGTCAGAGCAAGGGAGGAGAGCCAGGCTGGTTGTTT-CTGTTAGCAGTGGGAGCCTTTTCAGGGTGCTGGCTTTCCTATATGAAGCTGCCTGTGCCCACAATTGGATGGGCATGCCTGCCAAGCTCTCTCTAGAGGAGTCTGTGAACCTATGAAAGGCCCCCTCACCCCGCCACCTTGGGGTGAAGGCTCCCACAGGTACCCAACCATGGCTTGGGCTGTATTAGTCTGGGATGGTGGATCCCTAGCTCCAGAATGTGGCCCCAGCTCTGCTGTCTCGGCCGTCCCTGCATTCCAGCCCT-ACACTCCCTCTCTCATCCCCACTCATCTGCCTGCCGTCAGTCCCTCATCCCTGGCAGGCGGTGGCTGGCCTCTGTGGCCTCCTCCACTGTGCCTCTGCCTGGAGGCCATTCGTCTCCTTCCTCTCAGCAGGTGTGAAGGAGCCACCCCACCACAGCTGCCCTCAGCTGCCTCACCATGAGTCCAGGGCAGGATTTAGTCCACAGAGTGGCCAACCTGGCCTAGGAAGCCTGAGGGAAGTGTATGCATTGCTCCGACACTCCCATCGTGCATCCCACCGGCCACTGCTTTCGCCTCCCCCGCCATCTCCATCTTGTTAGCTCCTTCATTCTCCACGCCCAGTGATCAATCAAATCAGGCCTCCATGCTCAGGCCTGAGCGCAGAACAGGACAGTCTGTTAAGGGATCAGGTGAAGCAAAGGAGCTTGTTAGATCCAGCTCTGGGGTCATCTCAGGCCACGCCTAGCTGCGTGCCACCTCCAATTCTAGAAGAACTCCCCCGGGGCCAGCCTGAGGCCGCCATGTCCGCCTGGGGCTGGCTGTGCTCCACTCAGGGCTGGAAGCTGGCTGCTGGGCTCCTCTCCTCCTCCCCACAACTCCCTATGCCTGGGTCACCTGCCTCTTGCTACCCCC-AACTCCCAGCTCACTGTCCCTGTCTCCCTCAG
>30_Hpi_F_L_2
GTAAGCCCCCCGATTCCTCCTGGCCTCACCCCCCTCCTGCCCCTAAGGTGCTCTGCCCTCAAATCAGTCCACTGAGACTCCTAAACTATTTTTTCAAAAATCCCTAGAGAAGAGGTTTTTACCCCTATAAGAAAACATTAAGATCCAGCGATGAGAATCAGGCGATTCCTTTGGGGCTGTACCAGTGGCTGCAGGTTCAGCCCCAGCCCCGTTGTCCTCAGCTCTGTGAGACGGGAAAGCACTGCCACTCTCTCCCTGGAGGAGTCCACTAGGGGAACAGAGGTGTGCCTTGCCCCGACCCTGGACAGTTCTCCCCGGGGTGGAAAGGCTGCCTTTCCCACAGAATAGAGTGGAGCAGCCACATCAGCAAATGACACCTGCAAATCAAGGCGTGTTTTTATAAGGCTGCCACCAGAGTACCCTTGTCCCTTTCATAGGCTGTGGGGCTGACCAAGGAGTGGACCCGAGTGTGCCATTTGCCCCCC-GACCCACTCTCCACCCTCCACGTCTGGCCCTCTGCCCTGGGAAGCTGATCCTGTCCACAGCCATCAGC-CCCCATCCCTAGCCTACGTTACCACTGGGAGCCCTGCAGGAAGTCAGAGCAAGGGAGGAGAGCCAGGCTGGTTGTTT-CTGTTAGCAGTGGGAGCCTTTTCAGGGTGCTGGCTTTCCTATATGAAGCTGCCTGTGCCCACAATTGGATGGGCATGCCTGCCAAGCTCTCTCTAGAGGAGTCTGTGAACCTATGAAAGGCCCCCTCACCCCGCCACCTTGGGGTGAAGGCTCCCACAGGTACCCAACCATGGCTTGGGCTGTATTAGTCTGGGATGGTGGATCCCTAGCTCCAGAATGTGGCCCCAGCTCTGCTGTCTCGGCCGTCCCTGCATTCCAGCCCT-ACACTCCCTCTCTCATCCCCACTCATCTGCCTGCCGTCAGTCCCTCATCCCTGGCAGGCGGTGGCTGGCCTCTGTGGCCTCCTCCACTGTGCCTCTGCCTGGAGGCCATTCGTCTCCTTCCTCTCAGCAGGTGTGAAGGAGCCACCCCACCACAGCTGCCCTCAGCTGCCTCACCATGAGTCCAGGGCAGGATTTAGTCCACAGAGTGGCCAACCTGGCCTAGGAAGCCTGAGGGAAGTGTATGCATTGCTCCGACACTCCCATCGTGCATCCCACCGGCCACTGCTTTCGCCTCCCCCGCCATCTCCATCTTGTTAGCTCCTTCATTCTCCACGCCCAGTGATCAATCAAATCAGGCCTCCATGCTCAGGCCTGAGCGCAGAACAGGACAGTCTGTTAAGGGATCAGGTGAAGCAAAGGAGCTTGTTAGATCCAGCTCTGGGGTCATCTCAGGCCACGCCTAGCTGCGTGCCACCTCCAATTCTAGAAGAACTCCCCCGGGGCCAGCCTGAGGCCGCCATGTCCGCCTGGGGCTGGCTGTGCTCCACTCAGGGCTGGAAGCTGGCTGCTGGGCTCCTCTCCTCCTCCCCACAACTCCCTATGCCTGGGTCACCTGCCTCTTGCTACCCCC-AACTCCCAGCTCACTGTCCCTGTCTCCCTCAG
>51_Hpi_F_L_1
GTAAGCCCCCCGATTCCTCCTGGCCTCACCCCCCTCCTGCCCCTAAGGTGCTCTGCCCTCAAATCAGTCCACTGAGACTCCTAAACTATTTTTTCAAAAATCCCTAGAGAAGAGGTTTTTACCCCTATAAGAAAACATTAAGATCCAGCGATGAGAATCAGGCGATTCCTTTGGGGCTGTACCAGTGGCTGCAGGTTCAGCCCCAGCCCCGTTGTCCTCAGCTCTGTGAGACGGGAAAGCACTGCCACTCTCTCCCTGGAGGAGTCCACTAGGGGAACAGAGGTGTGCCTTGCCCCGACCCTGGACAGTTCTCCCCGGGGTGGAAAGGCTGCCTTTCCCACAGAATAGAGTGGAGCAGCCACATCAGCAAATGACACCTGCAAATCAAGGCGTGTTTTTATAAGGCTGCCACCAGAGTACCCTTGTCCCTTTCATAGGCTGTGGGGCTGACCAAGGAGTGGACCCGAGTGTGCCATTTGCCCCCC-GACCCACTCTCCACCCTCCACGTCTGGCCCTCTGCCCTGGGAAGCTGATCCTGTCCACAGCCATCAGC-CCCCATCCCTAGCCTACGTTACCACTGGGAGCCCTGCAGGAAGTCAGAGCAAGGGAGGAGAGCCAGGCTGGTTGTTT-CTGTTAGCAGTGGGAGCCTTTTCAGGGTGCTGGCTTTCCTATATGAAGCTGCCTGTGCCCACAATTGGATGGGCATGCCTGCCAAGCTCTCTCTAGAGGAGTCTGTGAACCTATGAAAGGCCCCCTCACCCCGCCACCTTGGGGTGAAGGCTCCCACAGGTACCCAACCATGGCTTGGGCTGTATTAGTCTGGGATGGTGGATCCCTAGCTCCAGAATGTGGCCCCAGCTCTGCTGTCTCGGCCGTCCCTGCATTCCAGCCCT-ACACTCCCTCTCTCATCCCCACTCATCTGCCTGCCGTCAGTCCCTCATCCCTGGCAGGCGGTGGCTGGCCTCTGTGGCCTCCTCCACTGTGCCTCTGCCTGGAGGCCATTCGTCTCCTTCCTCTCAGCAGGTGTGAAGGAGCCACCCCACCACAGCTGCCCTCAGCTGCCTCACCATGAGTCCAGGGCAGGATTTAGTCCACAGAGTGGCCAACCTGGCCTAGGAAGCCTGAGGGAAGTGTATGCATTGCTCCGACACTCCCATCGTGCATCCCACCGGCCACTGCTTTCGCCTCCCCCGCCATCTCCATCTTGTTAGCTCCTTCATTCTCCACGCCCAGTGATCAATCAAATCAGGCCTCCATGCTCAGGCCTGAGCGCAGAACAGGACAGTCTGTTAAGGGATCAGGTGAAGCAAAGGAGCTTGTTAGATCCAGCTCTGGGGTCATCTCAGGCCACGCCTAGCTGCGTGCCACCTCCAATTCTAGAAGAACTCCCCCGGGGCCAGCCTGAGGCCGCCATGTCCGCCTGGGGCTGGCTGTGCTCCACTCAGGGCTGGAAGCTGGCTGCTGGGCTCCTCTCCTCCTCCCCACAACTCCCTATGCCTGGGTCACCTGCCTCTTGCTACCCCC-AACTCCCAGCTCACTGTCCCTGTCTCCCTCAG
>51_Hpi_F_L_2
GTAAGCCCCCCGATTCCTCCTGGCCTCACCCCCCTCCTGCCCCTAAGGTGCTCTGCCCTCAAATCAGTCCACTGAGACTCCTAAACTATTTTTTCAAAAATCCCTAGAGAAGAGGTTTTTACCCCTATAAGAAAACATTAAGATCCAGCGATGAGAATCAGGCGATTCCTTTGGGGCTGTACCAGTGGCTGCAGGTTCAGCCCCAGCCCCGTTGTCCTCAGCTCTGTGAGACGGGAAAGCACTGCCACTCTCTCCCTGGAGGAGTCCACTAGGGGAACAGAGGTGTGCCTTGCCCCGACCCTGGACAGTTCTCCCCGGGGTGGAAAGGCTGCCTTTCCCACAGAATAGAGTGGAGCAGCCACATCAGCAAATGACACCTGCAAATCAAGGCGTGTTTTTATAAGGCTGCCACCAGAGTACCCTTGTCCCTTTCATAGGCTGTGGGGCTGACCAAGGAGTGGACCCGAGTGTGCCATTTGCCCCCC-GACCCACTCTCCACCCTCCACGTCTGGCCCTCTGCCCTGGGAAGCTGATCCTGTCCACAGCCATCAGC-CCCCATCCCTAGCCTACGTTACCACTGGGAGCCCTGCAGGAAGTCAGAGCAAGGGAGGAGAGCCAGGCTGGTTGTTT-CTGTTAGCAGTGGGAGCCTTTTCAGGGTGCTGGCTTTCCTATATGAAGCTGCCTGTGCCCACAATTGGATGGGCATGCCTGCCAAGCTCTCTCTAGAGGAGTCTGTGAACCTATGAAAGGCCCCCTCACCCCGCCACCTTGGGGTGAAGGCTCCCACAGGTACCCAACCATGGCTTGGGCTGTATTAGTCTGGGATGGTGGATCCCTAGCTCCAGAATGTGGCCCCAGCTCTGCTGTCTCGGCCGTCCCTGCATTCCAGCCCT-ACACTCCCTCTCTCATCCCCACTCATCTGCCTGCCGTCAGTCCCTCATCCCTGGCAGGCGGTGGCTGGCCTCTGTGGCCTCCTCCACTGTGCCTCTGCCTGGAGGCCATTCGTCTCCTTCCTCTCAGCAGGTGTGAAGGAGCCACCCCACCACAGCTGCCCTCAGCTGCCTCACCATGAGTCCAGGGCAGGATTTAGTCCACAGAGTGGCCAACCTGGCCTAGGAAGCCTGAGGGAAGTGTATGCATTGCTCCGACACTCCCATCGTGCATCCCACCGGCCACTGCTTTCGCCTCCCCCGCCATCTCCATCTTGTTAGCTCCTTCATTCTCCACGCCCAGTGATCAATCAAATCAGGCCTCCATGCTCAGGCCTGAGCGCAGAACAGGACAGTCTGTTAAGGGATCAGGTGAAGCAAAGGAGCTTGTTAGATCCAGCTCTGGGGTCATCTCAGGCCACGCCTAGCTGCGTGCCACCTCCAATTCTAGAAGAACTCCCCCGGGGCCAGCCTGAGGCCGCCATGTCCGCCTGGGGCTGGCTGTGCTCCACTCAGGGCTGGAAGCTGGCTGCTGGGCTCCTCTCCTCCTCCCCACAACTCCCTATGCCTGGGTCACCTGCCTCTTGCTACCCCC-AACTCCCAGCTCACTGTCCCTGTCTCCCTCAG
>117_Hpi_F_L_1
GTAAGCCCCCCGATTCCTCCTGGCCTCACCCCCCTCCTGCCCCTAAGGTGCTCTGCCCTCAAATCAGTCCACTGAGACTCCTAAACTATTTTTTCAAAAATCCCTAGAGAAGAGGTTTTTACCCCTATAAGAAAACATTAAGATCCAGCGATGAGAATCAGGCGATTCCTTTGGGGCTGTACCAGTGGCTGCAGGTTCAGCCCCAGCCCCGTTGTCCTCAGCTCTGTGAGACGGGAAAGCACTGCCACTCTCTCCCTGGAGGAGTCCACTAGGGGAACAGAGGTGTGCCTTGCCCCGACCCTGGACAGTTCTCCCCGGGGTGGAAAGGCTGCCTTTCCCACAGAATAGAGTGGAGCAGCCACATCAGCAAATGACACCTGCAAATCAAGGCGTGTTTTTATAAGGCTGCCACCAGAGTACCCTTGTCCCTTTCATAGGCTGTGGGGCTGACCAAGGAGTGGACCCGAGTGTGCCATTTGCCCCCC-GACCCACTCTCCACCCTCCACGTCTGGCCCTCTGCCCTGGGAAGCTGATCCTGTCCACAGCCATCAGC-CCCCATCCCTAGCCTACGTTACCACTGGGAGCCCTGCAGGAAGTCAGAGCAAGGGAGGAGAGCCAGGCTGGTTGTTT-CTGTTAGCAGTGGGAGCCTTTTCAGGGTGCTGGCTTTCCTATATGAAGCTGCCTGTGCCCACAATTGGATGGGCATGCCTGCCAAGCTCTCTCTAGAGGAGTCTGTGAACCTATGAAAGGCCCCCTCACCCCGCCACCTTGGGGTGAAGGCTCCCACAGGTACCCAACCATGGCTTGGGCTGTATTAGTCTGGGATGGTGGATCCCTAGCTCCAGAATGTGGCCCCAGCTCTGCTGTCTCGGCCGTCCCTGCATTCCAGCCCT-ACACTCCCTCTCTCATCCCCACTCATCTGCCTGCCGTCAGTCCCTCATCCCTGGCAGGCGGTGGCTGGCCTCTGTGGCCTCCTCCACTGTGCCTCTGCCTGGAGGCCATTCGTCTCCTTCCTCTCAGCAGGTGTGAAGGAGCCACCCCACCACAGCTGCCCTCAGCTGCCTCACCATGAGTCCAGGGCAGGATTTAGTCCACAGAGTGGCCAACCTGGCCTAGGAAGCCTGAGGGAAGTGTATGCATTGCTCCGACACTCCCATCGTGCATCCCACCGGCCACTGCTTTCGCCTCCCCCGCCATCTCCATCTTGTTAGCTCCTTCATTCTCCACGCCCAGTGATCAATCAAATCAGGCCTCCATGCTCAGGCCTGAGCGCAGAACAGGACAGTCTGTTAAGGGATCAGGTGAAGCAAAGGAGCTTGTTAGATCCAGCTCTGGGGTCATCTCAGGCCACGCCTAGCTGCGTGCCACCTCCAATTCTAGAAGAACTCCCCCGGGGCCAGCCTGAGGCCGCCATGTCCGCCTGGGGCTGGCTGTGCTCCACTCAGGGCTGGAAGCTGGCTGCTGGGCTCCTCTCCTCCTCCCCACAACTCCCTATGCCTGGGTCACCTGCCTCTTGCTACCCCC-AACTCCCAGCTCACTGTCCCTGTCTCCCTCAG
>117_Hpi_F_L_2
GTAAGCCCCCCGATTCCTCCTGGCCTCACCCCCCTCCTGCCCCTAAGGTGCTCTGCCCTCAAATCAGTCCACTGAGACTCCTAAACTATTTTTTCAAAAATCCCTAGAGAAGAGGTTTTTACCCCTATAAGAAAACATTAAGATCCAGCGATGAGAATCAGGCGATTCCTTTGGGGCTGTACCAGTGGCTGCAGGTTCAGCCCCAGCCCCGTTGTCCTCAGCTCTGTGAGACGGGAAAGCACTGCCACTCTCTCCCTGGAGGAGTCCACTAGGGGAACAGAGGTGTGCCTTGCCCCGACCCTGGACAGTTCTCCCCGGGGTGGAAAGGCTGCCTTTCCCACAGAATAGAGTGGAGCAGCCACATCAGCAAATGACACCTGCAAATCAAGGCGTGTTTTTATAAGGCTGCCACCAGAGTACCCTTGTCCCTTTCATAGGCTGTGGGGCTGACCAAGGAGTGGACCCGAGTGTGCCATTTGCCCCCC-GACCCACTCTCCACCCTCCACGTCTGGCCCTCTGCCCTGGGAAGCTGATCCTGTCCACAGCCATCAGC-CCCCATCCCTAGCCTACGTTACCACTGGGAGCCCTGCAGGAAGTCAGAGCAAGGGAGGAGAGCCAGGCTGGTTGTTT-CTGTTAGCAGTGGGAGCCTTTTCAGGGTGCTGGCTTTCCTATATGAAGCTGCCTGTGCCCACAATTGGATGGGCATGCCTGCCAAGCTCTCTCTAGAGGAGTCTGTGAACCTATGAAAGGCCCCCTCACCCCGCCACCTTGGGGTGAAGGCTCCCACAGGTACCCAACCATGGCTTGGGCTGTATTAGTCTGGGATGGTGGATCCCTAGCTCCAGAATGTGGCCCCAGCTCTGCTGTCTCGGCCGTCCCTGCATTCCAGCCCT-ACACTCCCTCTCTCATCCCCACTCATCTGCCTGCCGTCAGTCCCTCATCCCTGGCAGGCGGTGGCTGGCCTCTGTGGCCTCCTCCACTGTGCCTCTGCCTGGAGGCCATTCGTCTCCTTCCTCTCAGCAGGTGTGAAGGAGCCACCCCACCACAGCTGCCCTCAGCTGCCTCACCATGAGTCCAGGGCAGGATTTAGTCCACAGAGTGGCCAACCTGGCCTAGGAAGCCTGAGGGAAGTGTATGCATTGCTCCGACACTCCCATCGTGCATCCCACCGGCCACTGCTTTCGCCTCCCCCGCCATCTCCATCTTGTTAGCTCCTTCATTCTCCACGCCCAGTGATCAATCAAATCAGGCCTCCATGCTCAGGCCTGAGCGCAGAACAGGACAGTCTGTTAAGGGATCAGGTGAAGCAAAGGAGCTTGTTAGATCCAGCTCTGGGGTCATCTCAGGCCACGCCTAGCTGCGTGCCACCTCCAATTCTAGAAGAACTCCCCCGGGGCCAGCCTGAGGCCGCCATGTCCGCCTGGGGCTGGCTGTGCTCCACTCAGGGCTGGAAGCTGGCTGCTGGGCTCCTCTCCTCCTCCCCACAACTCCCTATGCCTGGGTCACCTGCCTCTTGCTACCCCC-AACTCCCAGCTCACTGTCCCTGTCTCCCTCAG
>125_Hpi_F_L_1
GTAAGCCCCCCGATTCCTCCTGGCCTCACCCCCCTCCTGCCCCTAAGGTGCTCTGCCCTCAAATCAGTCCACTGAGACTCCTAAACTATTTTTTCAAAAATCCCTAGAGAAGAGGTTTTTACCCCTATAAGAAAACATTAAGATCCAGCGATGAGAATCAGGCGATTCCTTTGGGGCTGTACCAGTGGCTGCAGGTTCAGCCCCAGCCCCGTTGTCCTCAGCTCTGTGAGACGGGAAAGCACTGCCACTCTCTCCCTGGAGGAGTCCACTAGGGGAACAGAGGTGTGCCTTGCCCCGACCCTGGACAGTTCTCCCCGGGGTGGAAAGGCTGCCTTTCCCACAGAATAGAGTGGAGCAGCCACATCAGCAAATGACACCTGCAAATCAAGGCGTGTTTTTATAAGGCTGCCACCAGAGTACCCTTGTCCCTTTCATAGGCTGTGGGGCTGACCAAGGAGTGGACCCGAGTGTGCCATTTGCCCCCC-GACCCACTCTCCACCCTCCACGTCTGGCCCTCTGCCCTGGGAAGCTGATCCTGTCCACAGCCATCAGC-CCCCATCCCTAGCCTACGTTACCACTGGGAGCCCTGCAGGAAGTCAGAGCAAGGGAGGAGAGCCAGGCTGGTTGTTT-CTGTTAGCAGTGGGAGCCTTTTCAGGGTGCTGGCTTTCCTATATGAAGCTGCCTGTGCCCACAATTGGATGGGCATGCCTGCCAAGCTCTCTCTAGAGGAGTCTGTGAACCTATGAAAGGCCCCCTCACCCCGCCACCTTGGGGTGAAGGCTCCCACAGGTACCCAACCATGGCTTGGGCTGTATTAGTCTGGGATGGTGGATCCCTAGCTCCAGAATGTGGCCCCAGCTCTGCTGTCTCGGCCGTCCCTGCATTCCAGCCCT-ACACTCCCTCTCTCATCCCCACTCATCTGCCTGCCGTCAGTCCCTCATCCCTGGCAGGCGGTGGCTGGCCTCTGTGGCCTCCTCCACTGTGCCTCTGCCTGGAGGCCATTCGTCTCCTTCCTCTCAGCAGGTGTGAAGGAGCCACCCCACCACAGCTGCCCTCAGCTGCCTCACCATGAGTCCAGGGCAGGATTTAGTCCACAGAGTGGCCAACCTGGCCTAGGAAGCCTGAGGGAAGTGTATGCATTGCTCCGACACTCCCATCGTGCATCCCACCGGCCACTGCTTTCGCCTCCCCCGCCATCTCCATCTTGTTAGCTCCTTCATTCTCCACGCCCAGTGATCAATCAAATCAGGCCTCCATGCTCAGGCCTGAGCGCAGAACAGGACAGTCTGTTAAGGGATCAGGTGAAGCAAAGGAGCTTGTTAGATCCAGCTCTGGGGTCATCTCAGGCCACGCCTAGCTGCGTGCCACCTCCAATTCTAGAAGAACTCCCCCGGGGCCAGCCTGAGGCCGCCATGTCCGCCTGGGGCCGGCTGTGCTCCACTCAGGGCTGGAAGCTGGCTGCTGGGCTCCTCTCCTCCTCCCCACAACTCCCTATGCCTGGGTCACCTGCCTCTTGCTACCCCC-AACTCCCAGCTCACTGTCCCTGTCTCCCTCAG
>125_Hpi_F_L_2
GTAAGCCCCCCGATTCCTCCTGGCCTCACCCCCCTCCTGCCCCTAAGGTGCTCTGCCCTCAAATCAGTCCACTGAGACTCCTAAACTATTTTTTCAAAAATCCCTAGAGAAGAGGTTTTTACCCCTATAAGAAAACATTAAGATCCAGCGATGAGAATCAGGCGATTCCTTTGGGGCTGTACCAGTGGCTGCAGGTTCAGCCCCAGCCCCGTTGTCCTCAGCTCTGTGAGACGGGAAAGCACTGCCACTCTCTCCCTGGAGGAGTCCACTAGGGGAACAGAGGTGTGCCTTGCCCCGACCCTGGACAGTTCTCCCCGGGGTGGAAAGGCTGCCTTTCCCACAGAATAGAGTGGAGCAGCCACATCAGCAAATGACACCTGCAAATCAAGGCGTGTTTTTATAAGGCTGCCACCAGAGTACCCTTGTCCCTTTCATAGGCTGTGGGGCTGACCAAGGAGTGGACCCGAGTGTGCCATTTGCCCCCC-GACCCACTCTCCACCCTCCACGTCTGGCCCTCTGCCCTGGGAAGCTGATCCTGTCCACAGCCATCAGC-CCCCATCCCTAGCCTACGTTACCACTGGGAGCCCTGCAGGAAGTCAGAGCAAGGGAGGAGAGCCAGGCTGGTTGTTT-CTGTTAGCAGTGGGAGCCTTTTCAGGGTGCTGGCTTTCCTATATGAAGCTGCCTGTGCCCACAATTGGATGGGCATGCCTGCCAAGCTCTCTCTAGAGGAGTCTGTGAACCTATGAAAGGCCCCCTCACCCCGCCACCTTGGGGTGAAGGCTCCCACAGGTACCCAACCATGGCTTGGGCTGTATTAGTCTGGGATGGTGGATCCCTAGCTCCAGAATGTGGCCCCAGCTCTGCTGTCTCGGCCGTCCCTGCATTCCAGCCCT-ACACTCCCTCTCTCATCCCCACTCATCTGCCTGCCGTCAGTCCCTCATCCCTGGCAGGCGGTGGCTGGCCTCTGTGGCCTCCTCCACTGTGCCTCTGCCTGGAGGCCATTCGTCTCCTTCCTCTCAGCAGGTGTGAAGGAGCCACCCCACCACAGCTGCCCTCAGCTGCCTCACCATGAGTCCAGGGCAGGATTTAGTCCACAGAGTGGCCAACCTGGCCTAGGAAGCCTGAGGGAAGTGTATGCATTGCTCCGACACTCCCATCGTGCATCCCACCGGCCACTGCTTTCGCCTCCCCCGCCATCTCCATCTTGTTAGCTCCTTCATTCTCCACGCCCAGTGATCAATCAAATCAGGCCTCCATGCTCAGGCCTGAGCGCAGAACAGGACAGTCTGTTAAGGGATCAGGTGAAGCAAAGGAGCTTGTTAGATCCAGCTCTGGGGTCATCTCAGGCCACGCCTAGCTGCGTGCCACCTCCAATTCTAGAAGAACTCCCCCGGGGCCAGCCTGAGGCCGCCATGTCCGCCTGGGGCCGGCTGTGCTCCACTCAGGGCTGGAAGCTGGCTGCTGGGCTCCTCTCCTCCTCCCCACAACTCCCTATGCCTGGGTCACCTGCCTCTTGCTACCCCC-AACTCCCAGCTCACTGTCCCTGTCTCCCTCAG
>140_Hpi_F_L_1
GTAAGCCCCCCGATTCCTCCTGGCCTCACCCCCCTCCTGCCCCTAAGGTGCTCTGCCCTCAAATCAGTCCACTGAGACTCCTAAACTATTTTTTCAAAAATCCCTAGAGAAGAGGTTTTTACCCCTATAAGAAAACATTAAGATCCAGCGATGAGAATCAGGCGATTCCTTTGGGGCTGTACCAGTGGCTGCAGGTTCAGCCCCAGCCCCGTTGTCCTCAGCTCTGTGAGACGGGAAAGCACTGCCACTCTCTCCCTGGAGGAGTCCACTAGGGGAACAGAGGTGTGCCTTGCCCCGACCCTGGACAGTTCTCCCCGGGGTGGAAAGGCTGCCTTTCCCACAGAATAGAGTGGAGCAGCCACATCAGCAAATGACACCTGCAAATCAAGGCGTGTTTTTATAAGGCTGCCACCAGAGTACCCTTGTCCCTTTCATAGGCTGTGGGGCTGACCAAGGAGTGGACCCGAGTGTGCCATTTGCCCCCC-GACCCACTCTCCACCCTCCACGTCTGGCCCTCTGCCCTGGGAAGCTGATCCTGTCCACAGCCATCAGC-CCCCATCCCTAGCCTACGTTACCACTGGGAGCCCTGCAGGAAGTCAGAGCAAGGGAGGAGAGCCAGGCTGGTTGTTT-CTGTTAGCAGTGGGAGCCTTTTCAGGGTGCTGGCTTTCCTATATGAAGCTGCCTGTGCCCACAATTGGATGGGCATGCCTGCCAAGCTCTCTCTAGAGGAGTCTGTGAACCTATGAAAGGCCCCCTCACCCCGCCACCTTGGGGTGAAGGCTCCCACAGGTACCCAACCATGGCTTGGGCTGTATTAGTCTGGGATGGTGGATCCCTAGCTCCAGAATGTGGCCCCAGCTCTGCTGTCTCGGCCGTCCCTGCATTCCAGCCCTCACACTCCCTCTCTCATCCCCACTCATCTGCCTGCCGTCAGTCCCTCATCCCTGGCAGGCGGTGGCTGGCCTCTGTGGCCTCCTCCACTGTGCCTCTGCCTGGAGGCCATTCGTCTCCTTCCTCTCAGCAGGTGTGAAGGAGCCACCCCACCACAGCTGCCCTCAGCTGCCTCACCATGAGTCCAGGGCAGGATTTAGTCCACAGAGTGGCCAACCTGGCCTAGGAAGCCTGAGGGAAGTGTATGCATTGCTCCGACACTCCCATCGTGCATCCCACCGGCCACTGCTTTCGCCTCCCCCGCCATCTCCATCTTGTTAGCTCCTTCATTCTCCACGCCCAGTGATCAATCAAATCAGGCCTCCATGCTCAGGCCTGAGCGCAGAACAGGACAGTCTGTTAAGGGATCAGGTGAAGCAAAGGAGCTTGTTAGATCCAGCTCTGGGGTCATCTCAGGCCACGCCTAGCTGCGTGCCACCTCCAATTCTAGAAGAACTCCCCCGGGGCCAGCCTGAGGCCGCCATGTCCGCCTGGGGCTGGCTGTGCTCCACTCAGGGCTGGAAGCTGGCTGCTGGGCTCCTCTCCTCCTCCCCACAACTCCCTATGCCTGGGTCACCTGCCTCTTGCTACCCCC-AACTCCCAGCTCACTGTCCCTGTCTCCCTCAG
>140_Hpi_F_L_2
GTAAGCCCCCCGATTCCTCCTGGCCTCACCCCCCTCCTGCCCCTAAGGTGCTCTGCCCTCAAATCAGTCCACTGAGACTCCTAAACTATTTTTTCAAAAATCCCTAGAGAAGAGGTTTTTACCCCTATAAGAAAACATTAAGATCCAGCGATGAGAATCAGGCGATTCCTTTGGGGCTGTACCAGTGGCTGCAGGTTCAGCCCCAGCCCCGTTGTCCTCAGCTCTGTGAGACGGGAAAGCACTGCCACTCTCTCCCTGGAGGAGTCCACTAGGGGAACAGAGGTGTGCCTTGCCCCGACCCTGGACAGTTCTCCCCGGGGTGGAAAGGCTGCCTTTCCCACAGAATAGAGTGGAGCAGCCACATCAGCAAATGACACCTGCAAATCAAGGCGTGTTTTTATAAGGCTGCCACCAGAGTACCCTTGTCCCTTTCATAGGCTGTGGGGCTGACCAAGGAGTGGACCCGAGTGTGCCATTTGCCCCCC-GACCCACTCTCCACCCTCCACGTCTGGCCCTCTGCCCTGGGAAGCTGATCCTGTCCACAGCCATCAGC-CCCCATCCCTAGCCTACGTTACCACTGGGAGCCCTGCAGGAAGTCAGAGCAAGGGAGGAGAGCCAGGCTGGTTGTTT-CTGTTAGCAGTGGGAGCCTTTTCAGGGTGCTGGCTTTCCTATATGAAGCTGCCTGTGCCCACAATTGGATGGGCATGCCTGCCAAGCTCTCTCTAGAGGAGTCTGTGAACCTATGAAAGGCCCCCTCACCCCGCCACCTTGGGGTGAAGGCTCCCACAGGTACCCAACCATGGCTTGGGCTGTATTAGTCTGGGATGGTGGATCCCTAGCTCCAGAATGTGGCCCCAGCTCTGCTGTCTCGGCCGTCCCTGCATTCCAGCCCTCACACTCCCTCTCTCATCCCCACTCATCTGCCTGCCGTCAGTCCCTCATCCCTGGCAGGCGGTGGCTGGCCTCTGTGGCCTCCTCCACTGTGCCTCTGCCTGGAGGCCATTCGTCTCCTTCCTCTCAGCAGGTGTGAAGGAGCCACCCCACCACAGCTGCCCTCAGCTGCCTCACCATGAGTCCAGGGCAGGATTTAGTCCACAGAGTGGCCAACCTGGCCTAGGAAGCCTGAGGGAAGTGTATGCATTGCTCCGACACTCCCATCGTGCATCCCACCGGCCACTGCTTTCGCCTCCCCCGCCATCTCCATCTTGTTAGCTCCTTCATTCTCCACGCCCAGTGATCAATCAAATCAGGCCTCCATGCTCAGGCCTGAGCGCAGAACAGGACAGTCTGTTAAGGGATCAGGTGAAGCAAAGGAGCTTGTTAGATCCAGCTCTGGGGTCATCTCAGGCCACGCCTAGCTGCGTGCCACCTCCAATTCTAGAAGAACTCCCCCGGGGCCAGCCTGAGGCCGCCATGTCCGCCTGGGGCTGGCTGTGCTCCACTCAGGGCTGGAAGCTGGCTGCTGGGCTCCTCTCCTCCTCCCCACAACTCCCTATGCCTGGGTCACCTGCCTCTTGCTACCCCC-AACTCCCAGCTCACTGTCCCTGTCTCCCTCAG
>144_Hpi_F_L_1
GTAAGCCCCCCGATTCCTCCTGGCCTCACCCCCCTCCTGCCCCTAAGGTGCTCTGCCCTCAAATCAGTCCACTGAGACTCCTAAACTATTTTTTCAAAAATCCCTAGAGAAGAGGTTTTTACCCCTATAAGAAAACATTAAGATCCAGCGATGAGAATCAGGCGATTCCTTTGGGGCTGTACCAGTGGCTGCAGGTTCAGCCCCAGCCCCGTTGTCCTCAGCTCTGTGAGACGGGAAAGCACTGCCACTCTCTCCCTGGAGGAGTCCACTAGGGGAACAGAGGTGTGCCTTGCCCCGACCCTGGACAGTTCTCCCCGGGGTGGAAAGGCTGCCTTTCCCACAGAATAGAGTGGAGCAGCCACATCAGCAAATGACACCTGCAAATCAAGGCGTGTTTTTATAAGGCTGCCACCAGAGTACCCTTGTCCCTTTCATAGGCTGTGGGGCTGACCAAGGAGTGGACCCGAGTGTGCCATTTGCCCCCC-GACCCACTCTCCACCCTCCACGTCTGGCCCTCTGCCCTGGGAAGCTGATCCTGTCCACAGCCATCAGC-CCCCATCCCTAGCCTACGTTACCACTGGGAGCCCTGCAGGAAGTCAGAGCAAGGGAGGAGAGCCAGGCTGGTTGTTT-CTGTTAGCAGTGGGAGCCTTTTCAGGGTGCTGGCTTTCCTATATGAAGCTGCCTGTGCCCACAATTGGATGGGCATGCCTGCCAAGCTCTCTCTAGAGGAGTCTGTGAACCTATGAAAGGCCCCCTCACCCCGCCACCTTGGGGTGAAGGCTCCCACAGGTACCCAACCATGGCTTGGGCTGTATTAGTCTGGGATGGTGGATCCCTAGCTCCAGAATGTGGCCCCAGCTCTGCTGTCTCGGCCGTCCCTGCATTCCAGCCCT-ACACTCCCTCTCTCATCCCCACTCATCTGCCTGCCGTCAGTCCCTCATCCCTGGCAGGCGGTGGCTGGCCTCTGTGGCCTCCTCCACTGTGCCTCTGCCTGGAGGCCATTCGTCTCCTTCCTCTCAGCAGGTGTGAAGGAGCCACCCCACCACAGCTGCCCTCAGCTGCCTCACCATGAGTCCAGGGCAGGATTTAGTCCACAGAGTGGCCAACCTGGCCTAGGAAGCCTGAGGGAAGTGTATGCATTGCTCCGACACTCCCATCGTGCATCCCACCGGCCACTGCTTTCGCCTCCCCCGCCATCTCCATCTTGTTAGCTCCTTCATTCTCCACGCCCAGTGATCAATCAAATCAGGCCTCCATGCTCAGGCCTGAGCGCAGAACAGGACAGTCTGTTAAGGGATCAGGTGAAGCAAAGGAGCTTGTTAGATCCAGCTCTGGGGTCATCTCAGGCCACGCCTAGCTGCGTGCCACCTCCAATTCTAGAAGAACTCCCCCGGGGCCAGCCTGAGGCCGCCATGTCCGCCTGGGGCTGGCTGTGCTCCACTCAGGGCTGGAAGCTGGCTGCTGGGCTCCTCTCCTCCTCCCCACAACTCCCTATGCCTGGGTCACCTGCCTCTTGCTACCCCC-AACTCCCAGCTCACTGTCCCTGTCTCCCTCAG
>144_Hpi_F_L_2
GTAAGCCCCCCGATTCCTCCTGGCCTCACCCCCCTCCTGCCCCTAAGGTGCTCTGCCCTCAAATCAGTCCACTGAGACTCCTAAACTATTTTTTCAAAAATCCCTAGAGAAGAGGTTTTTACCCCTATAAGAAAACATTAAGATCCAGCGATGAGAATCAGGCGATTCCTTTGGGGCTGTACCAGTGGCTGCAGGTTCAGCCCCAGCCCCGTTGTCCTCAGCTCTGTGAGACGGGAAAGCACTGCCACTCTCTCCCTGGAGGAGTCCACTAGGGGAACAGAGGTGTGCCTTGCCCCGACCCTGGACAGTTCTCCCCGGGGTGGAAAGGCTGCCTTTCCCACAGAATAGAGTGGAGCAGCCACATCAGCAAATGACACCTGCAAATCAAGGCGTGTTTTTATAAGGCTGCCACCAGAGTACCCTTGTCCCTTTCATAGGCTGTGGGGCTGACCAAGGAGTGGACCCGAGTGTGCCATTTGCCCCCC-GACCCACTCTCCACCCTCCACGTCTGGCCCTCTGCCCTGGGAAGCTGATCCTGTCCACAGCCATCAGC-CCCCATCCCTAGCCTACGTTACCACTGGGAGCCCTGCAGGAAGTCAGAGCAAGGGAGGAGAGCCAGGCTGGTTGTTT-CTGTTAGCAGTGGGAGCCTTTTCAGGGTGCTGGCTTTCCTATATGAAGCTGCCTGTGCCCACAATTGGATGGGCATGCCTGCCAAGCTCTCTCTAGAGGAGTCTGTGAACCTATGAAAGGCCCCCTCACCCCGCCACCTTGGGGTGAAGGCTCCCACAGGTACCCAACCATGGCTTGGGCTGTATTAGTCTGGGATGGTGGATCCCTAGCTCCAGAATGTGGCCCCAGCTCTGCTGTCTCGGCCGTCCCTGCATTCCAGCCCT-ACACTCCCTCTCTCATCCCCACTCATCTGCCTGCCGTCAGTCCCTCATCCCTGGCAGGCGGTGGCTGGCCTCTGTGGCCTCCTCCACTGTGCCTCTGCCTGGAGGCCATTCGTCTCCTTCCTCTCAGCAGGTGTGAAGGAGCCACCCCACCACAGCTGCCCTCAGCTGCCTCACCATGAGTCCAGGGCAGGATTTAGTCCACAGAGTGGCCAACCTGGCCTAGGAAGCCTGAGGGAAGTGTATGCATTGCTCCGACACTCCCATCGTGCATCCCACCGGCCACTGCTTTCGCCTCCCCCGCCATCTCCATCTTGTTAGCTCCTTCATTCTCCACGCCCAGTGATCAATCAAATCAGGCCTCCATGCTCAGGCCTGAGCGCAGAACAGGACAGTCTGTTAAGGGATCAGGTGAAGCAAAGGAGCTTGTTAGATCCAGCTCTGGGGTCATCTCAGGCCACGCCTAGCTGCGTGCCACCTCCAATTCTAGAAGAACTCCCCCGGGGCCAGCCTGAGGCCGCCATGTCCGCCTGGGGCTGGCTGTGCTCCACTCAGGGCTGGAAGCTGGCTGCTGGGCTCCTCTCCTCCTCCCCACAACTCCCTATGCCTGGGTCACCTGCCTCTTGCTACCCCC-AACTCCCAGCTCACTGTCCCTGTCTCCCTCAG
>29_Hpi_M_M
GTAAGCCCCCCAATTCCTCCTGGCCTCACCCCCGTCCTGCCCCTAAGCTGCTCTGCCCTCAAATCAGTCCACTGAGACTCCTAAACTACTTTTTCAAAAATCCCTAGAGAAGAGGATTCTACCGCTATAAGAAAATATTAAGATCCAGCGATGAGAATCAGGCGATTCCTTTGGGGCTGTACCAGTGGCTGCAGGTTCAGCCCCAGCCCCGTTGTCCTCAGCTCTGTGAGACGGGAAAGCACTGCCACTCTCTCCCTGGAGGAGTCCACTAGGGGAACAGAGGTGTGCCTTGCCCCGACCCTGGACAGTTCTCCCCGGGGTGGAAAGGCTGCCTTTCCCACAGAGTAGAGTGGAGCAGCCACATCAGCAAATGACACCTGCAAATCAAGGCGTGTTTTTATAAGGCTGCCACCAGAGTACCCTTGTCCCTTTCATAGGCTGTGGGGCTGACCAAGGAGTGGACCCGAGTGTGCCATTTGCCCCCC-AACCCACTCTCCACCCTCCACGTCTGGCCCTCTGCCCTGGGAAGCTGATCTTGTCCACAGCCATCAGC-CCCCATCCCTAGCCTACGTTACCACTGGGAGCCCTGCAGGAAGTCAGAGCAAGGGAGGAGAGCCAGGCTGGTTGTTT-CTGTTAGCAGTGGGAGCCCTTTCAGGGTGCTGGCTTTCCTATATGAAGCTGCCTGTGCCCACAATTGGATGGGCATGCCTGCCAAGCTCTCTCTAGAGGAGTCTGTGAACCTATGAAAGGCCCCCTCACCCCGCCACCTTGGGGTGAAGGCTCCCACAGGTACCCAACCATGGCTTGGGCTGTATTAGTCTGGGATGGTGGATCCCTAGCTCCAGAATGTGGCCCCAGCTCTGCCGTCTCGGCCGTCCCTGCATTCCAGCCCTCACACTCCCTCTCTCATCCCCACTCATCTGCCTGCCGTCAGTCCCTCATCCCTGGCAGGCGGTGGCTGGCCTCTGTGGCCTCCTCCACTGTGCCTCTGCCTGGAGGCCATTCGTCTCCTTCCTCTCAGCAGGTGTGAAGGAGCCACCCCACCACAGCTGCCCTCAGCTGCCTCACCATGAGTCCAGGGCAGGATTTAGTCCACAGAGTGGCCAACCTGGCCTAGGAAGCCTGAGGGAAGTGTATGCATTGCTCCGACACTCCCATCGTGCATCCCACCGGCCACTGCTTTCGCCTCCCCCGCCATCTCCATCTTGTTAGCTCCTTCATTCTCCACGCCCAGTGATCAATCAAATCAGGCCTCCATGCTCAGGCCTGAGCACAGAACAGGACAGTCTGTTAAGGGATCAGGTGAAGCAAAGGAGCTTGTTAGATCCAGCTCTGGGGTCATCTTAGGCCACGCCTAGCTGCGTGCCACCTCCAATTCTAGAAGAACTCCCCCGGGGCCAGCCTGAGGCCGCCATGTCCGCCTGGGGCTGGCTGTGCTCCACTCAGGGCTGGAAGCTGGCTGCTGCGCTCGTCTCCTCCTCCCCACAACTCCCTATGCCTGGGTCACCTGCCTCTTGCTGCCCCCCAACTCCCAACTCACTGTCCCTGTCTCCCTCAG
>49_Hpi_M_M
GTAAGCCCCCCAATTCCTCCTGGCCTCACCCCCGTCCTGCCCCTAAGCTGCTCTGCCCTCAAATCAGTCCACTGAGACTCCTAAACTATTTTTTCAAAAATCCCTAGAGAAGAGGATTCTACCGCTATAAGAAAATATTAAGATCCAGCGATGAGAATCAGGCGATTCCTTTGGGGCTGTACCAGTGGCTGCAGGTTCAGCCCCAGCCCCGTTGTCCTCAGCTCTGTGAGACGGGAAAGCACTGCCACTCTCTCCCTGGAGGAGTCCACTAGGGGAACAGAGGTGTGCCTTGCCCCGACCCTGGACAGTTCTCCCCGGGGTGGAAAGGCTGCCTTTCCCACAGAGTAGAGTGGAGCAGCCACATCAGCAAATGACACCTGCAAATCAAGGCGTGTTTTTATAAGGCTGCCACCAGAGTACCCTTGTCCCTTTCATAGGCTGTGGGGCTGACCAAGGAGTGGACCCGAGTGTGCCATTTGCCCCCC-GACCCACTCTCCACCCTCCACGTCTGGCCCTCTGCCCTGGGAAGCTGATCTTGTCCACAGCCATCAGC-CCCCATCCCTAGCCTACGTTACCACTGGGAGCCCTGCAGGAAGTCAGAGCAAGGGAGGAGAGCCAGGCTGGTTGTTT-CTGTTAGCAGTGGGAGCCCTTTCAGGGTGCTGGCTTTCCTATATGAAGCTGCCTGTGCCCACAATTGGATGGGCATGCCTGCCAAGCTCTCTCTAGAGGAGTCTGTGAACCTATGAAAGGCCCCCTCACCCCGCCACCTTGGGGTGAAGGCTCCCACAGGTACCCAACCATGGCTTGGGCTGTATTAGTCTGGGATGGTGGATCCCTAGCTCCAGAATGTGGCCCCAGCTCTGCCGTCTCGGCCGTCCCTGCATTCCAGCCCTCACACTCCCTCTCTCATCCCCACTCATCTGCCTGCCGTCAGTCCCTCATCCCTGGCAGGCGGTGGCTGGCCTCTGTGGCCTCCTCCACTGTGCCTCTGCCTGGAGGCCATTCGTCTCCTTCCTCTCAGCAGGTGTGAAGGAGCCACCCCACCACAGCTGCCCTCAGCTGCCTCACCATGAGTCCAGGGCAGGATTTAGTCCACAGAGTGGCCAACCTGGCCTAGGAAGCCTGAGGGAAGTGTATGCATTGCTCCGACACTCCCATCGTGCATCCCACCGGCCACTGCTTTCGCCTCCCCCGCCATCTCCATCTTGTTAGCTCCTTCATTCTCCACGCCCAGTGATCAATCAAATCAGGCCTCCATGCTCAGGCCTGAGCACAGAACAGGACAGTCTGTTAAGGGATCAGGTGAAGCAAAGGAGCTTGTTAGATCCAGCTCTGGGGTCATCTTAGGCCACGCCTAGCTGCGTGCCACCTCCAATTCTAGAAGAACTCCCCCGGGGCCAGCCTGAGGCCGCCATGTCCGCCTGGGGCTGGCTGTGCTCCACTCAGGGCTGGAAGCTGGCTGCTGCGCTCGTCTCCTCCTCCCCACAACTCCCTATGCCTGGGTCACCTGCCTCTTGCTGCCCCCCAACTCCCAACTCACTGTCCCTGTCTCCCTCAG
>50_Hpi_M_M
GTAAGCCCCCCAATTCCTCCTGGCCTCACCCCCGTCCTGCCCCTAAGCTGCTCTGCCCTCAAATCAGTCCACTGAGACTCCTAAACTACTTTTTCAAAAATCCCTAGAGAAGAGGATTCTACCGCTATAAGAAAATATTAAGATCCAGCGATGAGAATCAGGCGATTCCTTTGGGGCTGTACCAGTGGCTGCAGGTTCAGCCCCAGCCCCGTTGTCCTCAGCTCTGTGAGACGGGAAAGCACTGCCACTCTCTCCCTGGAGGAGTCCACTAGGGGAACAGAGGTGTGCCTTGCCCCGACCCTGGACAGTTCTCCCCGGGGTGGAAAGGCTGCCTTTCCCACAGAGTAGAGTGGAGCAGCCACATCAGCAAATGACACCTGCAAATCAAGGCGTGTTTTTATAAGGCTGCCACCAGAGTACCCTTGTCCCTTTCATAGGCTGTGGGGCTGACCAAGGAGTGGACCCGAGTGTGCCATTTGCCCCCC-AACCCACTCTCCACCCTCCACGTCTGGCCCTCTGCCCTGGGAAGCTGATCTTGTCCACAGCCATCAGC-CCCCATCCCTAGCCTACGTTACCACTGGGAGCCCTGCAGGAAGTCAGAGCAAGGGAGGAGAGCCAGGCTGGTTGTTT-CTGTTAGCAGTGGGAGCCCTTTCAGGGTGCTGGCTTTCCTATATGAAGCTGCCTGTGCCCACAATTGGATGGGCATGCCTGCCAAGCTCTCTCTAGAGGAGTCTGTGAACCTATGAAAGGCCCCCTCACCCCGCCACCTTGGGGTGAAGGCTCCCACAGGTACCCAACCATGGCTTGGGCTGTATTAGTCTGGGATGGTGGATCCCTAGCTCCAGAATGTGGCCCCAGCTCTGCCGTCTCGGCCGTCCCTGCATTCCAGCCCTCACACTCCCTCTCTCATCCCCACTCATCTGCCTGCCGTCAGTCCCTCATCCCTGGCAGGCGGTGGCTGGCCTCTGTGGCCTCCTCCACTGTGCCTCTGCCTGGAGGCCATTCGTCTCCTTCCTCTCAGCAGGTGTGAAGGAGCCACCCCACCACAGCTGCCCTCAGCTGCCTCACCATGAGTCCAGGGCAGGATTTAGTCCACAGAGTGGCCAACCTGGCCTAGGAAGCCTGAGGGAAGTGTATGCATTGCTCCGACACTCCCATCGTGCATCCCACCGGCCACTGCTTTCGCCTCCCCCGCCATCTCCATCTTGTTAGCTCCTTCATTCTCCACGCCCAGTGATCAATCAAATCAGGCCTCCATGCTCAGGCCTGAGCACAGAACAGGACAGTCTGTTAAGGGATCAGGTGAAGCAAAGGAGCTTGTTAGATCCAGCTCTGGGGTCATCTTAGGCCACGCCTAGCTGCGTGCCACCTCCAATTCTAGAAGAACTCCCCCGGGGCCAGCCTGAGGCCGCCATGTCCGCCTGGGGCTGGCTGTGCTCCACTCAGGGCTGGAAGCTGGCTGCTGCGCTCGTCTCCTCCTCCCCACAACTCCCTATGCCTGGGTCACCTGCCTCTTGCTGCCCCCCAACTCCCAACTCACTGTCCCTGTCTCCCTCAG
>109_Hpi_M_M
GTAAGCCCCCCAATTCCTCCTGGCCTCACCCCCGTCCTGCCCCTAAGCTGCTCTGCCCTCAAATCAGTCCACTGAGACTCCTAAACTATTTTTTCAAAAATCCCTAGAGAAGAGGATTCTACCGCTATAAGAAAATATTAAGATCCAGCGATGAGAATCAGGCGATTCCTTTGGGGCTGTACCAGTGGCTGCAGGTTCAGCCCCAGCCCCGTTGTCCTCAGCTCTGTGAGACGGGAAAGCACTGCCACTCTCTCCCTGGAGGAGTCCACTAGGGGAACAGAGGTGTGCCTTGCCCCGACCCTGGACAGTTCTCCCCGGGGTGGAAAGGCTGCCTTTCCCACAGAGTAGAGTGGAGCAGCCACATCAGCAAATGACACCTGCAAATCAAGGCGTGTTTTTATAAGGCTGCCACCAGAGTACCCTTGTCCCTTTCATAGGCTGTGGGGCTGACCAAGGAGTGGACCCGAGTGTGCCATTTGCCCCCC-GACCCACTCTCCACCCTCCACGTCTGGCCCTCTGCCCTGGGAAGCTGATCTTGTCCACAGCCATCAGC-CCCCATCCCTAGCCTACGTTACCACTGGGAGCCCTGCAGGAAGTCAGAGCAAGGGAGGAGAGCCAGGCTGGTTGTTT-CTGTTAGCAGTGGGAGCCCTTTCAGGGTGCTGGCTTTCCTATATGAAGCTGCCTGTGCCCACAATTGGATGGGCATGCCTGCCAAGCTCTCTCTAGAGGAGTCTGTGAACCTATGAAAGGCCCCCTCACCCCGCCACCTTGGGGTGAAGGCTCCCACAGGTACCCAACCATGGCTTGGGCTGTATTAGTCTGGGATGGTGGATCCCTAGCTCCAGAATGTGGCCCCAGCTCTGCCGTCTCGGCCGTCCCTGCATTCCAGCCCTCACACTCCCTCTCTCATCCCCACTCATCTGCCTGCCGTCAGTCCCTCATCCCTGGCAGGCGGTGGCTGGCCTCTGTGGCCTCCTCCACTGTGCCTCTGCCTGGAGGCCATTCGTCTCCTTCCTCTCAGCAGGTGTGAAGGAGCCACCCCACCACAGCTGCCCTCAGCTGCCTCACCATGAGTCCAGGGCAGGATTTAGTCCACAGAGTGGCCAACCTGGCCTAGGAAGCCTGAGGGAAGTGTATGCATTGCTCCGACACTCCCATCGTGCATCCCACCGGCCACTGCTTTCGCCTCCCCCGCCATCTCCATCTTGTTAGCTCCTTCATTCTCCACGCCCAGTGATCAATCAAATCAGGCCTCCATGCTCAGGCCTGAGCACAGAACAGGACAGTCTGTTAAGGGATCAGGTGAAGCAAAGGAGCTTGTTAGATCCAGCTCTGGGGTCATCTTAGGCCACGCCTAGCTGCGTGCCACCTCCAATTCTAGAAGAACTCCCCCGGGGCCAGCCTGAGGCCGCCATGTCCGCCTGGGGCTGGCTGTGCTCCACTCAGGGCTGGAAGCTGGCTGCTGCGCTCGTCTCCTCCTCCCCACAACTCCCTATGCCTGGGTCACCTGCCTCTTGCTGCCCCCCAACTCCCAACTCACTGTCCCTGTCTCCCTCAG
>113_Hpi_M_M
GTAAGCCCCCCAATTCCTCCTGGCCTCACCCCCGTCCTGCCCCTAAGCTGCTCTGCCCTCAAATCAGTCCACTGAGACTCCTAAACTATTTTTTCAAAAATCCCTAGAGAAGAGGATTCTACCGCTATAAGAAAATATTAAGATCCAGCGATGAGAATCAGGCGATTCCTTTGGGGCTGTACCAGTGGCTGCAGGTTCAGCCCCAGCCCCGTTGTCCTCAGCTCTGTGAGACGGGAAAGCACTGCCACTCTCTCCCTGGAGGAGTCCACTAGGGGAACAGAGGTGTGCCTTGCCCCGACCCTGGACAGTTCTCCCCGGGGTGGAAAGGCTGCCTTTCCCACAGAGTAGAGTGGAGCAGCCACATCAGCAAATGACACCTGCAAATCAAGGCGTGTTTTTATAAGGCTGCCACCAGAGTACCCTTGTCCCTTTCATAGGCTGTGGGGCTGACCAAGGAGTGGACCCGAGTGTGCCATTTGCCCCCC-AACCCACTCTCCACCCTCCACGTCTGGCCCTCTGCCCTGGGAAGCTGATCTTGTCCACAGCCATCAGC-CCCCATCCCTAGCCTACGTTACCACTGGGAGCCCTGCAGGAAGTCAGAGCAAGGGAGGAGAGCCAGGCTGGTTGTTT-CTGTTAGCAGTGGGAGCCCTTTCAGGGTGCTGGCTTTCCTATATGAAGCTGCCTGTGCCCACAATTGGATGGGCATGCCTGCCAAGCTCTCTCTAGAGGAGTCTGTGAACCTATGAAAGGCCCCCTCACCCCGCCACCTTGGGGTGAAGGCTCCCACAGGTACCCAACCATGGCTTGGGCTGTATTAGTCTGGGATGGTGGATCCCTAGCTCCAGAATGTGGCCCCAGCTCTGCCGTCTCGGCCGTCCCTGCATTCCAGCCCTCACACTCCCTCTCTCATCCCCACTCATCTGCCTGCCGTCAGTCCCTCATCCCTGGCAGGCGGTGGCTGGCCTCTGTGGCCTCCTCCACTGTGCCTCTGCCTGGAGGCCATTCGTCTCCTTCCTCTCAGCAGGTGTGAAGGAGCCACCCCACCACAGCTGCCCTCAGCTGCCTCACCATGAGTCCAGGGCAGGATTTAGTCCACAGAGTGGCCAACCTGGCCTAGGAAGCCTGAGGGAAGTGTATGCATTGCTCCGACACTCCCATCGTGCATCCCACCGGCCACTGCTTTCGCCTCCCCCGCCATCTCCATCTTGTTAGCTCCTTCATTCTCCACGCCCAGTGATCAATCAAATCAGGCCTCCATGCTCAGGCCTGAGCACAGAACAGGACAGTCTGTTAAGGGATCAGGTGAAGCAAAGGAGCTTGTTAGATCCAGCTCTGGGGTCATCTTAGGCCACGCCTAGCTGCGTGCCACCTCCAATTCTAGAAGAACTCCCCCGGGGCCAGCCTGAGGCCGCCATGTCCGCCTGGGGCTGGCTGTGCTCCACTCAGGGCTGGAAGCTGGCTGCTGCGCTCGTCTCCTCCTCCCCACAACTCCCTATGCCTGGGTCACCTGCCTCTTGCTGCCCCCCAACTCCCAACTCACTGTCCCTGTCTCCCTCAG
>114_Hpi_M_M_1
GTAAGCCCCCCAATTCCTCCTGGCCTCACCCCCGTCCTGCCCCTAAGGTGCTCTGCCCTCAAATCAGTCCACTGAGACTCCTAAACTATTTTTTCAAAAATCCCTAGAGAAGAGGATTCTACCCCTATAAGAAAATATTAAGATCCAGCGATGAGAATCAGGCGATTCCTTTGGGGCTGTACCAGTGGCTGCAGGTTCAGCCCCAGCCCCGTTGTCCTCAGCTCTGTGAGACGGGAAAGCACTGCCACTCTCTCCCTGGAGGAGTCCACTAGGGGAACAGAGGTGTGCCTTGCCCCGACCCTGGACAGTTCTCCCCGGGGTGGAAAGGCTGCCTTTCCCACAGAGTAGAGTGGAGCAGCCACATCAGCAAATGACACCTGCAAATCAAGGCGTGTTTTTATAAGGCTGCCACCAGAGTACCCTTGTCCCTTTCATAGGCTGTGGGGCTGACCAAGGAGTGGACCCGAGTGTGCCATTTGCCCCCC-GACCCACTCTCCACCCTCCACGTCTGGCCCTCTGCCCTGGGAAGCTGATCTTGTCCACAGCCATCAGC-CCCCATCCCTAGCCTACGTTACCACTGGGAGCCCTGCAGGAAGTCAGAGCAAGGGAGGAGAGCCAGGCTGGTTGTTT-CTGTTAGCAGTGGGAGCCCTTTCAGGGTGCTGGCTTTCCTATATGAAGCTGCCTGTGCCCACAATTGGATGGGCATGCCTGCCAAGCTCTCTCTAGAGGAGTCTGTGAACCTATGAAAGGCCCCCTCACCCCGCCACCTTGGGGTGAAGGCTCCCACAGGTACCCAACCATGGCTTGGGCTGTATTAGTCTGGGATGGTGGATCCCTAGCTCCAGAATGTGGCCCCAGCTCTGCCGTCTCGGCCGTCCCTGCATTCCAGCCCTCACACTCCCTCTCTCATCCCCACTCATCTGCCTGCCGTCAGTCCCTCATCCCTGGCAGGCGGTGGCTGGCCTCTGTGGCCTCCTCCACTGTGCCTCTGCCTGGAGGCCATTCGTCTCCTTCCTCTCAGCAGGTGTGAAGGAGCCACCCCACCACAGCTGCCCTCAGCTGCCTCACCATGAGTCCAGGGCAGGATTTAGTCCACAGAGTGGCCAACCTGGCCTAGGAAGCCTGAGGGAAGTGTATGCATTGCTCCGACACTCCCATCGTGCATCCCACCGGCCACTGCTTTCGCCTCCCCCGCCATCTCCATCTTGTTAGCTCCTTCATTCTCCACGCCCAGTGATCAATCAAATCAGGCCTCCATGCTCAGGCCTGAGCACAGAACAGGACAGTCTGTTAAGGGATCAGGTGAAGCAAAGGAGCTTGTTAGATCCAGCTCTGGGGTCATCTTAGGCCACGCCTAGCTGCGTGCCACCTCCAATTCTAGAAGAACTCCCCCGGGGCCAGCCTGAGGCCGCCATGTCCGCCTGGGGCTGGCTGTGCTCCACTCAGGGCTGGAAGCTGGCTGCTGCGCTCGTCTCCTCCTCCCCACAACTCCCTATGCCTGGGTCACCTGCCTCTTGCTGCCCCCCAACTCCCAACTCACTGTCCCTGTCTCCCTCAG
>114_Hpi_M_M_2
GTAAGCCCCCCAATTCCTCCTGGCCTCACCCCCGTCCTGCCCCTAAGGTGCTCTGCCCTCAAATCAGTCCACTGAGACTCCTAAACTACTTTTTCAAAAATCCCTAGAGAAGAGGTTTTTACCCCTATAAGAAAACATTAAGATCCAGCGATGAGAATCAGGCGATTCCTTTGGGGCTGTACCAGTGGCTGCAGGTTCAGCCCCAGCCCCGTTGTCCTCAGCTCTGTGAGACGGGAAAGCACTGCCACTCTCTCCCTGGAGGAGTCCACTAGGGGAACAGAGGTGTGCCTTGCCCCGACCCTGGACAGTTCTCCCCGGGGTGGAAAGGCTGCCTTTCCCACAGAATAGAGTGGAGCAGCCACATCAGCAAATGACACCTGCAAATCAAGGCGTGTTTTTATAAGGCTGCCACCAGAGTACCCTTGTCCCTTTCATAGGCTGTGGGGCTGACCAAGGAGTGGACCCGAGTGTGCCATTTGCCCCCC-AACCCACTCTCCACCCTCCACGTCTGGCCCTCTGCCCTGGGAAGCTGATCTTGTCCACAGCCATCAGC-CCCCATCCCTAGCCTACGTTACCACTGGGAGCCCTGCAGGAAGTCAGAGCAAGGGAGGAGAGCCAGGCTGGTTGTTT-CTGTTAGCAGTGGGAGCCCTTTCAGGGTGCTGGCTTTCCTATATGAAGCTGCCTGTGCCCACAATTGGATGGGCATGCCTGCCAAGCTCTCTCTAGAGGAGTCTGTGAACCTATGAAAGGCCCCCTCACCCCGCCACCTTGGGGTGAAGGCTCCCACAGGTACCCAACCATGGCTTGGGCTGTATTAGTCTGGGATGGTGGATCCCTAGCTCCAGAATGTGGCCCCAGCTCTGCCGTCTCGGCCGTCCCTGCATTCCAGCCCTCACACTCCCTCTCTCATCCCCACTCATCTGCCTGCCGTCAGTCCCTCATCCCTGGCAGGCGGTGGCTGGCCTCTGTGGCCTCCTCCACTGTGCCTCTGCCTGGAGGCCATTCGTCTCCTTCCTCTCAGCAGGTGTGAAGGAGCCACCCCACCACAGCTGCCCTCAGCTGCCTCACCATGAGTCCAGGGCAGGATTTAGTCCACAGAGTGGCCAACCTGGCCTAGGAAGCCTGAGGGAAGTGTATGCATTGCTCCGACACTCCCATCGTGCATCCCACCGGCCACTGCTTTCGCCTCCCCCGCCATCTCCATCTTGTTAGCTCCTTCATTCTCCACGCCCAGTGATCAATCAAATCAGGCCTCCATGCTCAGGCCTGAGCACAGAACAGGACAGTCTGTTAAGGGATCAGGTGAAGCAAAGGAGCTTGTTAGATCCAGCTCTGGGGTCATCTTAGGCCACGCCTAGCTGCGTGCCACCTCCAATTCTAGAAGAACTCCCCCGGGGCCAGCCTGAGGCCGCCATGTCCGCCTGGGGCTGGCTGTGCTCCACTCAGGGCTGGAAGCTGGCTGCTGCGCTCGTCTCCTCCTCCCCACAACTCCCTATGCCTGGGTCACCTGCCTCTTGCTGCCCCCCAACTCCCAACTCACTGTCCCTGTCTCCCTCAG
>124_Hpi_M_M
GTAAGCCCCCCAATTCCTCCTGGCCTCACCCCCGTCCTGCCCCTAAGGTGCTCTGCCCTCAAATCAGTCCACTGAGACTCCTAAACTATTTTTTCAAAAATCCCTAGAGAAGAGGTTTTTACCCCTATAAGAAAACATTAAGATCCAGCGATGAGAATCAGGCGATTCCTTTGGGGCTGTACCAGTGGCTGCAGGTTCAGCCCCAGCCCCGTTGTCCTCAGCTCTGTGAGACGGGAAAGCACTGCCACTCTCTCCCTGGAGGAGTCCACTAGGGGAACAGAGGTGTGCCTTGCCCCGACCCTGGACAGTTCTCCCCGGGGTGGAAAGGCTGCCTTTCCCACAGAATAGAGTGGAGCAGCCACATCAGCAAATGACACCTGCAAATCAAGGCGTGTTTTTATAAGGCTGCCACCAGAGTACCCTTGTCCCTTTCATAGGCTGTGGGGCTGACCAAGGAGTGGACCCGAGTGTGCCATTTGCCCCCC-GACCCACTCTCCACCCTCCACGTCTGGCCCTCTGCCCTGGGAAGCTGATCTTGTCCACAGCCATCAGC-CCCCATCCCTAGCCTACGTTACCACTGGGAGCCCTGCAGGAAGTCAGAGCAAGGGAGGAGAGCCAGGCTGGTTGTTT-CTGTTAGCAGTGGGAGCCCTTTCAGGGTGCTGGCTTTCCTATATGAAGCTGCCTGTGCCCACAATTGGATGGGCATGCCTGCCAAGCTCTCTCTAGAGGAGTCTGTGAACCTATGAAAGGCCCCCTCACCCCGCCACCTTGGGGTGAAGGCTCCCACAGGTACCCAACCATGGCTTGGGCTGTATTAGTCTGGGATGGTGGATCCCTAGCTCCAGAATGTGGCCCCAGCTCTGCCGTCTCGGCCGTCCCTGCATTCCAGCCCTCACACTCCCTCTCTCATCCCCACTCATCTGCCTGCCGTCAGTCCCTCATCCCTGGCAGGCGGTGGCTGGCCTCTGTGGCCTCCTCCACTGTGCCTCTGCCTGGAGGCCATTCGTCTCCTTCCTCTCAGCAGGTGTGAAGGAGCCACCCCACCACAGCTGCCCTCAGCTGCCTCACCATGAGTCCAGGGCAGGATTTAGTCCACAGAGTGGCCAACCTGGCCTAGGAAGCCTGAGGGAAGTGTATGCATTGCTCCGACACTCCCATCGTGCATCCCACCGGCCACTGCTTTCGCCTCCCCCGCCATCTCCATCTTGTTAGCTCCTTCATTCTCCACGCCCAGTGATCAATCAAATCAGGCCTCCATGCTCAGGCCTGAGCACAGAACAGGACAGTCTGTTAAGGGATCAGGTGAAGCAAAGGAGCTTGTTAGATCCAGCTCTGGGGTCATCTTAGGCCACGCCTAGCTGCGTGCCACCTCCAATTCTAGAAGAACTCCCCCGGGGCCAGCCTGAGGCCGCCATGTCCGCCTGGGGCTGGCTGTGCTCCACTCAGGGCTGGAAGCTGGCTGCTGCGCTCGTCTCCTCCTCCCCACAACTCCCTATGCCTGGGTCACCTGCCTCTTGCTGCCCCCCAACTCCCAACTCACTGTCCCTGTCTCCCTCAG
>128_Hpi_M_M
GTAAGCCCCCCAATTCCTCCTGGCCTCACCCCCGTCCTGCCCCTAAGCTGCTCTGCCCTCAAATCAGTCCACTGAGACTCCTAAACTATTTTTTCAAAAATCCCTAGAGAAGAGGATTCTACCGCTATAAGAAAATATTAAGATCCAGCGATGAGAATCAGGCGATTCCTTTGGGGCTGTACCAGTGGCTGCAGGTTCAGCCCCAGCCCCGTTGTCCTCAGCTCTGTGAGACGGGAAAGCACTGCCACTCTCTCCCTGGAGGAGTCCACTAGGGGAACAGAGGTGTGCCTTGCCCCGACCCTGGACAGTTCTCCCCGGGGTGGAAAGGCTGCCTTTCCCACAGAGTAGAGTGGAGCAGCCACATCAGCAAATGACACCTGCAAATCAAGGCGTGTTTTTATAAGGCTGCCACCAGAGTACCCTTGTCCCTTTCATAGGCTGTGGGGCTGACCAAGGAGTGGACCCGAGTGTGCCATTTGCCCCCC-GACCCACTCTCCACCCTCCACGTCTGGCCCTCTGCCCTGGGAAGCTGATCTTGTCCACAGCCATCAGC-CCCCATCCCTAGCCTACGTTACCACTGGGAGCCCTGCAGGAAGTCAGAGCAAGGGAGGAGAGCCAGGCTGGTTGTTT-CTGTTAGCAGTGGGAGCCCTTTCAGGGTGCTGGCTTTCCTATATGAAGCTGCCTGTGCCCACAATTGGATGGGCATGCCTGCCAAGCTCTCTCTAGAGGAGTCTGTGAACCTATGAAAGGCCCCCTCACCCCGCCACCTTGGGGTGAAGGCTCCCACAGGTACCCAACCATGGCTTGGGCTGTATTAGTCTGGGATGGTGGATCCCTAGCTCCAGAATGTGGCCCCAGCTCTGCCGTCTCGGCCGTCCCTGCATTCCAGCCCTCACACTCCCTCTCTCATCCCCACTCATCTGCCTGCCGTCAGTCCCTCATCCCTGGCAGGCGGTGGCTGGCCTCTGTGGCCTCCTCCACTGTGCCTCTGCCTGGAGGCCATTCGTCTCCTTCCTCTCAGCAGGTGTGAAGGAGCCACCCCACCACAGCTGCCCTCAGCTGCCTCACCATGAGTCCAGGGCAGGATTTAGTCCACAGAGTGGCCAACCTGGCCTAGGAAGCCTGAGGGAAGTGTATGCATTGCTCCGACACTCCCATCGTGCATCCCACCGGCCACTGCTTTCGCCTCCCCCGCCATCTCCATCTTGTTAGCTCCTTCATTCTCCACGCCCAGTGATCAATCAAATCAGGCCTCCATGCTCAGGCCTGAGCACAGAACAGGACAGTCTGTTAAGGGATCAGGTGAAGCAAAGGAGCTTGTTAGATCCAGCTCTGGGGTCATCTTAGGCCACGCCTAGCTGCGTGCCACCTCCAATTCTAGAAGAACTCCCCCGGGGCCAGCCTGAGGCCGCCATGTCCGCCTGGGGCTGGCTGTGCTCCACTCAGGGCTGGAAGCTGGCTGCTGCGCTCGTCTCCTCCTCCCCACAACTCCCTATGCCTGGGTCACCTGCCTCTTGCTGCCCCCCAACTCCCAACTCACTGTCCCTGTCTCCCTCAG
>130_Hpi_M_M
GTAAGCCCCCCAATTCCTCCTGGCCTCACCCCCGTCCTGCCCCTAAGGTGCTCTGCCCTCAAATCAGTCCACTGAGACTCCTAAACTATTTTTTCAAAAATCCCTAGAGAAGAGGTTTTTACCCCTATAAGAAAACATTAAGATCCAGCGATGAGAATCAGGCGATTCCTTTGGGGCTGTACCAGTGGCTGCAGGTTCAGCCCCAGCCCCGTTGTCCTCAGCTCTGTGAGACGGGAAAGCACTGCCACTCTCTCCCTGGAGGAGTCCACTAGGGGAACAGAGGTGTGCCTTGCCCCGACCCTGGACAGTTCTCCCCGGGGTGGAAAGGCTGCCTTTCCCACAGAATAGAGTGGAGCAGCCACATCAGCAAATGACACCTGCAAATCAAGGCGTGTTTTTATAAGGCTGCCACCAGAGTACCCTTGTCCCTTTCATAGGCTGTGGGGCTGACCAAGGAGTGGACCCGAGTGTGCCATTTGCCCCCC-GACCCACTCTCCACCCTCCACGTCTGGCCCTCTGCCCTGGGAAGCTGATCTTGTCCACAGCCATCAGC-CCCCATCCCTAGCCTACGTTACCACTGGGAGCCCTGCAGGAAGTCAGAGCAAGGGAGGAGAGCCAGGCTGGTTGTTT-CTGTTAGCAGTGGGAGCCCTTTCAGGGTGCTGGCTTTCCTATATGAAGCTGCCTGTGCCCACAATTGGATGGGCATGCCTGCCAAGCTCTCTCTAGAGGAGTCTGTGAACCTATGAAAGGCCCCCTCACCCCGCCACCTTGGGGTGAAGGCTCCCACAGGTACCCAACCATGGCTTGGGCTGTATTAGTCTGGGATGGTGGATCCCTAGCTCCAGAATGTGGCCCCAGCTCTGCCGTCTCGGCCGTCCCTGCATTCCAGCCCTCACACTCCCTCTCTCATCCCCACTCATCTGCCTGCCGTCAGTCCCTCATCCCTGGCAGGCGGTGGCTGGCCTCTGTGGCCTCCTCCACTGTGCCTCTGCCTGGAGGCCATTCGTCTCCTTCCTCTCAGCAGGTGTGAAGGAGCCACCCCACCACAGCTGCCCTCAGCTGCCTCACCATGAGTCCAGGGCAGGATTTAGTCCACAGAGTGGCCAACCTGGCCTAGGAAGCCTGAGGGAAGTGTATGCATTGCTCCGACACTCCCATCGTGCATCCCACCGGCCACTGCTTTCGCCTCCCCCGCCATCTCCATCTTGTTAGCTCCTTCATTCTCCACGCCCAGTGATCAATCAAATCAGGCCTCCATGCTCAGGCCTGAGCACAGAACAGGACAGTCTGTTAAGGGATCAGGTGAAGCAAAGGAGCTTGTTAGATCCAGCTCTGGGGTCATCTTAGGCCACGCCTAGCTGCGTGCCACCTCCAATTCTAGAAGAACTCCCCCGGGGCCAGCCTGAGGCCGCCATGTCCGCCTGGGGCTGGCTGTGCTCCACTCAGGGCTGGAAGCTGGCTGCTGCGCTCGTCTCCTCCTCCCCACAACTCCCTATGCCTGGGTCACCTGCCTCTTGCTGCCCCCCAACTCCCAACTCACTGTCCCTGTCTCCCTCAG
>141_Hpi_M_M
GTAAGCCCCCCAATTCCTCCTGGCCTCACCCCCGTCCTGCCCCTAAGCTGCTCTGCCCTCAAATCAGTCCACTGAGACTCCTAAACTACTTTTTCAAAAATCCCTAGAGAAGAGGATTCTACCGCTATAAGAAAATATTAAGATCCAGCGATGAGAATCAGGCGATTCCTTTGGGGCTGTACCAGTGGCTGCAGGTTCAGCCCCAGCCCCGTTGTCCTCAGCTCTGTGAGACGGGAAAGCACTGCCACTCTCTCCCTGGAGGAGTCCACTAGGGGAACAGAGGTGTGCCTTGCCCCGACCCTGGACAGTTCTCCCCGGGGTGGAAAGGCTGCCTTTCCCACAGAGTAGAGTGGAGCAGCCACATCAGCAAATGACACCTGCAAATCAAGGCGTGTTTTTATAAGGCTGCCACCAGAGTACCCTTGTCCCTTTCATAGGCTGTGGGGCTGACCAAGGAGTGGACCCGAGTGTGCCATTTGCCCCCC-AACCCACTCTCCACCCTCCACGTCTGGCCCTCTGCCCTGGGAAGCTGATCTTGTCCACAGCCATCAGC-CCCCATCCCTAGCCTACGTTACCACTGGGAGCCCTGCAGGAAGTCAGAGCAAGGGAGGAGAGCCAGGCTGGTTGTTT-CTGTTAGCAGTGGGAGCCCTTTCAGGGTGCTGGCTTTCCTATATGAAGCTGCCTGTGCCCACAATTGGATGGGCATGCCTGCCAAGCTCTCTCTAGAGGAGTCTGTGAACCTATGAAAGGCCCCCTCACCCCGCCACCTTGGGGTGAAGGCTCCCACAGGTACCCAACCATGGCTTGGGCTGTATTAGTCTGGGATGGTGGATCCCTAGCTCCAGAATGTGGCCCCAGCTCTGCCGTCTCGGCCGTCCCTGCATTCCAGCCCTCACACTCCCTCTCTCATCCCCACTCATCTGCCTGCCGTCAGTCCCTCATCCCTGGCAGGCGGTGGCTGGCCTCTGTGGCCTCCTCCACTGTGCCTCTGCCTGGAGGCCATTCGTCTCCTTCCTCTCAGCAGGTGTGAAGGAGCCACCCCACCACAGCTGCCCTCAGCTGCCTCACCATGAGTCCAGGGCAGGATTTAGTCCACAGAGTGGCCAACCTGGCCTAGGAAGCCTGAGGGAAGTGTATGCATTGCTCCGACACTCCCATCGTGCATCCCACCGGCCACTGCTTTCGCCTCCCCCGCCATCTCCATCTTGTTAGCTCCTTCATTCTCCACGCCCAGTGATCAATCAAATCAGGCCTCCATGCTCAGGCCTGAGCACAGAACAGGACAGTCTGTTAAGGGATCAGGTGAAGCAAAGGAGCTTGTTAGATCCAGCTCTGGGGTCATCTTAGGCCACGCCTAGCTGCGTGCCACCTCCAATTCTAGAAGAACTCCCCCGGGGCCAGCCTGAGGCCGCCATGTCCGCCTGGGGCTGGCTGTGCTCCACTCAGGGCTGGAAGCTGGCTGCTGCGCTCGTCTCCTCCTCCCCACAACTCCCTATGCCTGGGTCACCTGCCTCTTGCTGCCCCCCAACTCCCAACTCACTGTCCCTGTCTCCCTCAG
>30_Hpi_F_M_1
GTAAGCCCCCCAATTCCTCCTGGCCTCACCCCCGTCCTGCCCCTAAGCTGCTCTGCCCTCAAATCAGTCCACTGAGACTCCTAAACTACTTTTTCAAAAATCCCTAGAGAAGAGGATTCTACCGCTATAAGAAAATATTAAGATCCAGCGATGAGAATCAGGCGATTCCTTTGGGGCTGTACCAGTGGCTGCAGGTTCAGCCCCAGCCCCGTTGTCCTCAGCTCTGTGAGACGGGAAAGCACTGCCACTCTCTCCCTGGAGGAGTCCACTAGGGGAACAGAGGTGTGCCTTGCCCCGACCCTGGACAGTTCTCCCCGGGGTGGAAAGGCTGCCTTTCCCACAGAGTAGAGTGGAGCAGCCACATCAGCAAATGACACCTGCAAATCAAGGCGTGTTTTTATAAGGCTGCCACCAGAGTACCCTTGTCCCTTTCATAGGCTGTGGGGCTGACCAAGGAGTGGACCCGAGTGTGCCATTTGCCCCCC-AACCCACTCTCCACCCTCCACGTCTGGCCCTCTGCCCTGGGAAGCTGATCTTGTCCACAGCCATCAGC-CCCCATCCCTAGCCTACGTTACCACTGGGAGCCCTGCAGGAAGTCAGAGCAAGGGAGGAGAGCCAGGCTGGTTGTTT-CTGTTAGCAGTGGGAGCCCTTTCAGGGTGCTGGCTTTCCTATATGAAGCTGCCTGTGCCCACAATTGGATGGGCATGCCTGCCAAGCTCTCTCTAGAGGAGTCTGTGAACCTATGAAAGGCCCCCTCACCCCGCCACCTTGGGGTGAAGGCTCCCACAGGTACCCAACCATGGCTTGGGCTGTATTAGTCTGGGATGGTGGATCCCTAGCTCCAGAATGTGGCCCCAGCTCTGCCGTCTCGGCCGTCCCTGCATTCCAGCCCTCACACTCCCTCTCTCATCCCCACTCATCTGCCTGCCGTCAGTCCCTCATCCCTGGCAGGCGGTGGCTGGCCTCTGTGGCCTCCTCCACTGTGCCTCTGCCTGGAGGCCATTCGTCTCCTTCCTCTCAGCAGGTGTGAAGGAGCCACCCCACCACAGCTGCCCTCAGCTGCCTCACCATGAGTCCAGGGCAGGATTTAGTCCACAGAGTGGCCAACCTGGCCTAGGAAGCCTGAGGGAAGTGTATGCATTGCTCCGACACTCCCATCGTGCATCCCACCGGCCACTGCTTTCGCCTCCCCCGCCATCTCCATCTTGTTAGCTCCTTCATTCTCCACGCCCAGTGATCAATCAAATCAGGCCTCCATGCTCAGGCCTGAGCACAGAACAGGACAGTCTGTTAAGGGATCAGGTGAAGCAAAGGAGCTTGTTAGATCCAGCTCTGGGGTCATCTTAGGCCACGCCTAGCTGCGTGCCACCTCCAATTCTAGAAGAACTCCCCCGGGGCCAGCCTGAGGCCGCCATGTCCGCCTGGGGCTGGCTGTGCTCCACTCAGGGCTGGAAGCTGGCTGCTGCGCTCGTCTCCTCCTCCCCACAACTCCCTATGCCTGGGTCACCTGCCTCTTGCTGCCCCCCAACTCCCAACTCACTGTCCCTGTCTCCCTCAG
>30_Hpi_F_M_2
GTAAGCCCCCCAATTCCTCCTGGCCTCACCCCCGTCCTGCCCCTAAGCTGCTCTGCCCTCAAATCAGTCCACTGAGACTCCTAAACTACTTTTTCAAAAATCCCTAGAGAAGAGGATTCTACCGCTATAAGAAAATATTAAGATCCAGCGATGAGAATCAGGCGATTCCTTTGGGGCTGTACCAGTGGCTGCAGGTTCAGCCCCAGCCCCGTTGTCCTCAGCTCTGTGAGACGGGAAAGCACTGCCACTCTCTCCCTGGAGGAGTCCACTAGGGGAACAGAGGTGTGCCTTGCCCCGACCCTGGACAGTTCTCCCCGGGGTGGAAAGGCTGCCTTTCCCACAGAGTAGAGTGGAGCAGCCACATCAGCAAATGACACCTGCAAATCAAGGCGTGTTTTTATAAGGCTGCCACCAGAGTACCCTTGTCCCTTTCATAGGCTGTGGGGCTGACCAAGGAGTGGACCCGAGTGTGCCATTTGCCCCCC-AACCCACTCTCCACCCTCCACGTCTGGCCCTCTGCCCTGGGAAGCTGATCTTGTCCACAGCCATCAGC-CCCCATCCCTAGCCTACGTTACCACTGGGAGCCCTGCAGGAAGTCAGAGCAAGGGAGGAGAGCCAGGCTGGTTGTTT-CTGTTAGCAGTGGGAGCCCTTTCAGGGTGCTGGCTTTCCTATATGAAGCTGCCTGTGCCCACAATTGGATGGGCATGCCTGCCAAGCTCTCTCTAGAGGAGTCTGTGAACCTATGAAAGGCCCCCTCACCCCGCCACCTTGGGGTGAAGGCTCCCACAGGTACCCAACCATGGCTTGGGCTGTATTAGTCTGGGATGGTGGATCCCTAGCTCCAGAATGTGGCCCCAGCTCTGCCGTCTCGGCCGTCCCTGCATTCCAGCCCTCACACTCCCTCTCTCATCCCCACTCATCTGCCTGCCGTCAGTCCCTCATCCCTGGCAGGCGGTGGCTGGCCTCTGTGGCCTCCTCCACTGTGCCTCTGCCTGGAGGCCATTCGTCTCCTTCCTCTCAGCAGGTGTGAAGGAGCCACCCCACCACAGCTGCCCTCAGCTGCCTCACCATGAGTCCAGGGCAGGATTTAGTCCACAGAGTGGCCAACCTGGCCTAGGAAGCCTGAGGGAAGTGTATGCATTGCTCCGACACTCCCATCGTGCATCCCACCGGCCACTGCTTTCGCCTCCCCCGCCATCTCCATCTTGTTAGCTCCTTCATTCTCCACGCCCAGTGATCAATCAAATCAGGCCTCCATGCTCAGGCCTGAGCACAGAACAGGACAGTCTGTTAAGGGATCAGGTGAAGCAAAGGAGCTTGTTAGATCCAGCTCTGGGGTCATCTTAGGCCACGCCTAGCTGCGTGCCACCTCCAATTCTAGAAGAACTCCCCCGGGGCCAGCCTGAGGCCGCCATGTCCGCCTGGGGCTGGCTGTGCTCCACTCAGGGCTGGAAGCTGGCTGCTGCGCTCGTCTCCTCCTCCCCACAACTCCCTATGCCTGGGTCACCTGCCTCTTGCTGCCCCCCAACTCCCAACTCACTGTCCCTGTCTCCCTCAG
>51_Hpi_F_M_1
GTAAGCCCCCCAATTCCTCCTGGCCTCACCCCCGTCCTGCCCCTAAGCTGCTCTGCCCTCAAATCAGTCCACTGAGACTCCTAAACTACTTTTTCAAAAATCCCTAGAGAAGAGGATTCTACCGCTATAAGAAAATATTAAGATCCAGCGATGAGAATCAGGCGATTCCTTTGGGGCTGTACCAGTGGCTGCAGGTTCAGCCCCAGCCCCGTTGTCCTCAGCTCTGTGAGACGGGAAAGCACTGCCACTCTCTCCCTGGAGGAGTCCACTAGGGGAACAGAGGTGTGCCTTGCCCCGACCCTGGACAGTTCTCCCCGGGGTGGAAAGGCTGCCTTTCCCACAGAGTAGAGTGGAGCAGCCACATCAGCAAATGACACCTGCAAATCAAGGCGTGTTTTTATAAGGCTGCCACCAGAGTACCCTTGTCCCTTTCATAGGCTGTGGGGCTGACCAAGGAGTGGACCCGAGTGTGCCATTTGCCCCCC-AACCCACTCTCCACCCTCCACGTCTGGCCCTCTGCCCTGGGAAGCTGATCTTGTCCACAGCCATCAGC-CCCCATCCCTAGCCTACGTTACCACTGGGAGCCCTGCAGGAAGTCAGAGCAAGGGAGGAGAGCCAGGCTGGTTGTTT-CTGTTAGCAGTGGGAGCCCTTTCAGGGTGCTGGCTTTCCTATATGAAGCTGCCTGTGCCCACAATTGGATGGGCATGCCTGCCAAGCTCTCTCTAGAGGAGTCTGTGAACCTATGAAAGGCCCCCTCACCCCGCCACCTTGGGGTGAAGGCTCCCACAGGTACCCAACCATGGCTTGGGCTGTATTAGTCTGGGATGGTGGATCCCTAGCTCCAGAATGTGGCCCCAGCTCTGCCGTCTCGGCCGTCCCTGCATTCCAGCCCTCACACTCCCTCTCTCATCCCCACTCATCTGCCTGCCGTCAGTCCCTCATCCCTGGCAGGCGGTGGCTGGCCTCTGTGGCCTCCTCCACTGTGCCTCTGCCTGGAGGCCATTCGTCTCCTTCCTCTCAGCAGGTGTGAAGGAGCCACCCCACCACAGCTGCCCTCAGCTGCCTCACCATGAGTCCAGGGCAGGATTTAGTCCACAGAGTGGCCAACCTGGCCTAGGAAGCCTGAGGGAAGTGTATGCATTGCTCCGACACTCCCATCGTGCATCCCACCGGCCACTGCTTTCGCCTCCCCCGCCATCTCCATCTTGTTAGCTCCTTCATTCTCCACGCCCAGTGATCAATCAAATCAGGCCTCCATGCTCAGGCCTGAGCACAGAACAGGACAGTCTGTTAAGGGATCAGGTGAAGCAAAGGAGCTTGTTAGATCCAGCTCTGGGGTCATCTTAGGCCACGCCTAGCTGCGTGCCACCTCCAATTCTAGAAGAACTCCCCCGGGGCCAGCCTGAGGCCGCCATGTCCGCCTGGGGCTGGCTGTGCTCCACTCAGGGCTGGAAGCTGGCTGCTGCGCTCGTCTCCTCCTCCCCACAACTCCCTATGCCTGGGTCACCTGCCTCTTGCTGCCCCCCAACTCCCAACTCACTGTCCCTGTCTCCCTCAG
>51_Hpi_F_M_2
GTAAGCCCCCCAATTCCTCCTGGCCTCACCCCCGTCCTGCCCCTAAGCTGCTCTGCCCTCAAATCAGTCCACTGAGACTCCTAAACTACTTTTTCAAAAATCCCTAGAGAAGAGGATTCTACCGCTATAAGAAAATATTAAGATCCAGCGATGAGAATCAGGCGATTCCTTTGGGGCTGTACCAGTGGCTGCAGGTTCAGCCCCAGCCCCGTTGTCCTCAGCTCTGTGAGACGGGAAAGCACTGCCACTCTCTCCCTGGAGGAGTCCACTAGGGGAACAGAGGTGTGCCTTGCCCCGACCCTGGACAGTTCTCCCCGGGGTGGAAAGGCTGCCTTTCCCACAGAGTAGAGTGGAGCAGCCACATCAGCAAATGACACCTGCAAATCAAGGCGTGTTTTTATAAGGCTGCCACCAGAGTACCCTTGTCCCTTTCATAGGCTGTGGGGCTGACCAAGGAGTGGACCCGAGTGTGCCATTTGCCCCCC-AACCCACTCTCCACCCTCCACGTCTGGCCCTCTGCCCTGGGAAGCTGATCTTGTCCACAGCCATCAGC-CCCCATCCCTAGCCTACGTTACCACTGGGAGCCCTGCAGGAAGTCAGAGCAAGGGAGGAGAGCCAGGCTGGTTGTTT-CTGTTAGCAGTGGGAGCCCTTTCAGGGTGCTGGCTTTCCTATATGAAGCTGCCTGTGCCCACAATTGGATGGGCATGCCTGCCAAGCTCTCTCTAGAGGAGTCTGTGAACCTATGAAAGGCCCCCTCACCCCGCCACCTTGGGGTGAAGGCTCCCACAGGTACCCAACCATGGCTTGGGCTGTATTAGTCTGGGATGGTGGATCCCTAGCTCCAGAATGTGGCCCCAGCTCTGCCGTCTCGGCCGTCCCTGCATTCCAGCCCTCACACTCCCTCTCTCATCCCCACTCATCTGCCTGCCGTCAGTCCCTCATCCCTGGCAGGCGGTGGCTGGCCTCTGTGGCCTCCTCCACTGTGCCTCTGCCTGGAGGCCATTCGTCTCCTTCCTCTCAGCAGGTGTGAAGGAGCCACCCCACCACAGCTGCCCTCAGCTGCCTCACCATGAGTCCAGGGCAGGATTTAGTCCACAGAGTGGCCAACCTGGCCTAGGAAGCCTGAGGGAAGTGTATGCATTGCTCCGACACTCCCATCGTGCATCCCACCGGCCACTGCTTTCGCCTCCCCCGCCATCTCCATCTTGTTAGCTCCTTCATTCTCCACGCCCAGTGATCAATCAAATCAGGCCTCCATGCTCAGGCCTGAGCACAGAACAGGACAGTCTGTTAAGGGATCAGGTGAAGCAAAGGAGCTTGTTAGATCCAGCTCTGGGGTCATCTTAGGCCACGCCTAGCTGCGTGCCACCTCCAATTCTAGAAGAACTCCCCCGGGGCCAGCCTGAGGCCGCCATGTCCGCCTGGGGCTGGCTGTGCTCCACTCAGGGCTGGAAGCTGGCTGCTGCGCTCGTCTCCTCCTCCCCACAACTCCCTATGCCTGGGTCACCTGCCTCTTGCTGCCCCCCAACTCCCAACTCACTGTCCCTGTCTCCCTCAG
>117_Hpi_F_M_1
GTAAGCCCCCCAATTCCTCCTGGCCTCACCCCCGTCCTGCCCCTAAGGTGCTCTGCCCTCAAATCAGTCCACTGAGACTCCTAAACTATTTTTTCAAAAATCCCTAGAGAAGAGGATTCTACCCCTATAAGAAAATATTAAGATCCAGCGATGAGAATCAGGCGATTCCTTTGGGGCTGTACCAGTGGCTGCAGGTTCAGCCCCAGCCCCGTTGTCCTCAGCTCTGTGAGACGGGAAAGCACTGCCACTCTCTCCCTGGAGGAGTCCACTAGGGGAACAGAGGTGTGCCTTGCCCCGACCCTGGACAGTTCTCCCCGGGGTGGAAAGGCTGCCTTTCCCACAGAGTAGAGTGGAGCAGCCACATCAGCAAATGACACCTGCAAATCAAGGCGTGTTTTTATAAGGCTGCCACCAGAGTACCCTTGTCCCTTTCATAGGCTGTGGGGCTGACCAAGGAGTGGACCCGAGTGTGCCATTTGCCCCCC-GACCCACTCTCCACCCTCCACGTCTGGCCCTCTGCCCTGGGAAGCTGATCTTGTCCACAGCCATCAGC-CCCCATCCCTAGCCTACGTTACCACTGGGAGCCCTGCAGGAAGTCAGAGCAAGGGAGGAGAGCCAGGCTGGTTGTTT-CTGTTAGCAGTGGGAGCCCTTTCAGGGTGCTGGCTTTCCTATATGAAGCTGCCTGTGCCCACAATTGGATGGGCATGCCTGCCAAGCTCTCTCTAGAGGAGTCTGTGAACCTATGAAAGGCCCCCTCACCCCGCCACCTTGGGGTGAAGGCTCCCACAGGTACCCAACCATGGCTTGGGCTGTATTAGTCTGGGATGGTGGATCCCTAGCTCCAGAATGTGGCCCCAGCTCTGCCGTCTCGGCCGTCCCTGCATTCCAGCCCTCACACTCCCTCTCTCATCCCCACTCATCTGCCTGCCGTCAGTCCCTCATCCCTGGCAGGCGGTGGCTGGCCTCTGTGGCCTCCTCCACTGTGCCTCTGCCTGGAGGCCATTCGTCTCCTTCCTCTCAGCAGGTGTGAAGGAGCCACCCCACCACAGCTGCCCTCAGCTGCCTCACCATGAGTCCAGGGCAGGATTTAGTCCACAGAGTGGCCAACCTGGCCTAGGAAGCCTGAGGGAAGTGTATGCATTGCTCCGACACTCCCATCGTGCATCCCACCGGCCACTGCTTTCGCCTCCCCCGCCATCTCCATCTTGTTAGCTCCTTCATTCTCCACGCCCAGTGATCAATCAAATCAGGCCTCCATGCTCAGGCCTGAGCACAGAACAGGACAGTCTGTTAAGGGATCAGGTGAAGCAAAGGAGCTTGTTAGATCCAGCTCTGGGGTCATCTTAGGCCACGCCTAGCTGCGTGCCACCTCCAATTCTAGAAGAACTCCCCCGGGGCCAGCCTGAGGCCGCCATGTCCGCCTGGGGCTGGCTGTGCTCCACTCAGGGCTGGAAGCTGGCTGCTGCGCTCGTCTCCTCCTCCCCACAACTCCCTATGCCTGGGTCACCTGCCTCTTGCTGCCCCCCAACTCCCAACTCACTGTCCCTGTCTCCCTCAG
>117_Hpi_F_M_2
GTAAGCCCCCCAATTCCTCCTGGCCTCACCCCCGTCCTGCCCCTAAGGTGCTCTGCCCTCAAATCAGTCCACTGAGACTCCTAAACTACTTTTTCAAAAATCCCTAGAGAAGAGGTTTTTACCCCTATAAGAAAACATTAAGATCCAGCGATGAGAATCAGGCGATTCCTTTGGGGCTGTACCAGTGGCTGCAGGTTCAGCCCCAGCCCCGTTGTCCTCAGCTCTGTGAGACGGGAAAGCACTGCCACTCTCTCCCTGGAGGAGTCCACTAGGGGAACAGAGGTGTGCCTTGCCCCGACCCTGGACAGTTCTCCCCGGGGTGGAAAGGCTGCCTTTCCCACAGAATAGAGTGGAGCAGCCACATCAGCAAATGACACCTGCAAATCAAGGCGTGTTTTTATAAGGCTGCCACCAGAGTACCCTTGTCCCTTTCATAGGCTGTGGGGCTGACCAAGGAGTGGACCCGAGTGTGCCATTTGCCCCCC-AACCCACTCTCCACCCTCCACGTCTGGCCCTCTGCCCTGGGAAGCTGATCTTGTCCACAGCCATCAGC-CCCCATCCCTAGCCTACGTTACCACTGGGAGCCCTGCAGGAAGTCAGAGCAAGGGAGGAGAGCCAGGCTGGTTGTTT-CTGTTAGCAGTGGGAGCCCTTTCAGGGTGCTGGCTTTCCTATATGAAGCTGCCTGTGCCCACAATTGGATGGGCATGCCTGCCAAGCTCTCTCTAGAGGAGTCTGTGAACCTATGAAAGGCCCCCTCACCCCGCCACCTTGGGGTGAAGGCTCCCACAGGTACCCAACCATGGCTTGGGCTGTATTAGTCTGGGATGGTGGATCCCTAGCTCCAGAATGTGGCCCCAGCTCTGCCGTCTCGGCCGTCCCTGCATTCCAGCCCTCACACTCCCTCTCTCATCCCCACTCATCTGCCTGCCGTCAGTCCCTCATCCCTGGCAGGCGGTGGCTGGCCTCTGTGGCCTCCTCCACTGTGCCTCTGCCTGGAGGCCATTCGTCTCCTTCCTCTCAGCAGGTGTGAAGGAGCCACCCCACCACAGCTGCCCTCAGCTGCCTCACCATGAGTCCAGGGCAGGATTTAGTCCACAGAGTGGCCAACCTGGCCTAGGAAGCCTGAGGGAAGTGTATGCATTGCTCCGACACTCCCATCGTGCATCCCACCGGCCACTGCTTTCGCCTCCCCCGCCATCTCCATCTTGTTAGCTCCTTCATTCTCCACGCCCAGTGATCAATCAAATCAGGCCTCCATGCTCAGGCCTGAGCACAGAACAGGACAGTCTGTTAAGGGATCAGGTGAAGCAAAGGAGCTTGTTAGATCCAGCTCTGGGGTCATCTTAGGCCACGCCTAGCTGCGTGCCACCTCCAATTCTAGAAGAACTCCCCCGGGGCCAGCCTGAGGCCGCCATGTCCGCCTGGGGCTGGCTGTGCTCCACTCAGGGCTGGAAGCTGGCTGCTGCGCTCGTCTCCTCCTCCCCACAACTCCCTATGCCTGGGTCACCTGCCTCTTGCTGCCCCCCAACTCCCAACTCACTGTCCCTGTCTCCCTCAG
>125_Hpi_F_M_1
GTAAGCCCCCCAATTCCTCCTGGCCTCACCCCCGTCCTGCCCCTAAGCTGCTCTGCCCTCAAATCAGTCCACTGAGACTCCTAAACTACTTTTTCAAAAATCCCTAGAGAAGAGGATTCTACCGCTATAAGAAAATATTAAGATCCAGCGATGAGAATCAGGCGATTCCTTTGGGGCTGTACCAGTGGCTGCAGGTTCAGCCCCAGCCCCGTTGTCCTCAGCTCTGTGAGACGGGAAAGCACTGCCACTCTCTCCCTGGAGGAGTCCACTAGGGGAACAGAGGTGTGCCTTGCCCCGACCCTGGACAGTTCTCCCCGGGGTGGAAAGGCTGCCTTTCCCACAGAGTAGAGTGGAGCAGCCACATCAGCAAATGACACCTGCAAATCAAGGCGTGTTTTTATAAGGCTGCCACCAGAGTACCCTTGTCCCTTTCATAGGCTGTGGGGCTGACCAAGGAGTGGACCCGAGTGTGCCATTTGCCCCCC-AACCCACTCTCCACCCTCCACGTCTGGCCCTCTGCCCTGGGAAGCTGATCTTGTCCACAGCCATCAGC-CCCCATCCCTAGCCTACGTTACCACTGGGAGCCCTGCAGGAAGTCAGAGCAAGGGAGGAGAGCCAGGCTGGTTGTTT-CTGTTAGCAGTGGGAGCCCTTTCAGGGTGCTGGCTTTCCTATATGAAGCTGCCTGTGCCCACAATTGGATGGGCATGCCTGCCAAGCTCTCTCTAGAGGAGTCTGTGAACCTATGAAAGGCCCCCTCACCCCGCCACCTTGGGGTGAAGGCTCCCACAGGTACCCAACCATGGCTTGGGCTGTATTAGTCTGGGATGGTGGATCCCTAGCTCCAGAATGTGGCCCCAGCTCTGCCGTCTCGGCCGTCCCTGCATTCCAGCCCTCACACTCCCTCTCTCATCCCCACTCATCTGCCTGCCGTCAGTCCCTCATCCCTGGCAGGCGGTGGCTGGCCTCTGTGGCCTCCTCCACTGTGCCTCTGCCTGGAGGCCATTCGTCTCCTTCCTCTCAGCAGGTGTGAAGGAGCCACCCCACCACAGCTGCCCTCAGCTGCCTCACCATGAGTCCAGGGCAGGATTTAGTCCACAGAGTGGCCAACCTGGCCTAGGAAGCCTGAGGGAAGTGTATGCATTGCTCCGACACTCCCATCGTGCATCCCACCGGCCACTGCTTTCGCCTCCCCCGCCATCTCCATCTTGTTAGCTCCTTCATTCTCCACGCCCAGTGATCAATCAAATCAGGCCTCCATGCTCAGGCCTGAGCACAGAACAGGACAGTCTGTTAAGGGATCAGGTGAAGCAAAGGAGCTTGTTAGATCCAGCTCTGGGGTCATCTTAGGCCACGCCTAGCTGCGTGCCACCTCCAATTCTAGAAGAACTCCCCCGGGGCCAGCCTGAGGCCGCCATGTCCGCCTGGGGCTGGCTGTGCTCCACTCAGGGCTGGAAGCTGGCTGCTGCGCTCGTCTCCTCCTCCCCACAACTCCCTATGCCTGGGTCACCTGCCTCTTGCTGCCCCCCAACTCCCAACTCACTGTCCCTGTCTCCCTCAG
>125_Hpi_F_M_2
GTAAGCCCCCCAATTCCTCCTGGCCTCACCCCCGTCCTGCCCCTAAGCTGCTCTGCCCTCAAATCAGTCCACTGAGACTCCTAAACTACTTTTTCAAAAATCCCTAGAGAAGAGGATTCTACCGCTATAAGAAAATATTAAGATCCAGCGATGAGAATCAGGCGATTCCTTTGGGGCTGTACCAGTGGCTGCAGGTTCAGCCCCAGCCCCGTTGTCCTCAGCTCTGTGAGACGGGAAAGCACTGCCACTCTCTCCCTGGAGGAGTCCACTAGGGGAACAGAGGTGTGCCTTGCCCCGACCCTGGACAGTTCTCCCCGGGGTGGAAAGGCTGCCTTTCCCACAGAGTAGAGTGGAGCAGCCACATCAGCAAATGACACCTGCAAATCAAGGCGTGTTTTTATAAGGCTGCCACCAGAGTACCCTTGTCCCTTTCATAGGCTGTGGGGCTGACCAAGGAGTGGACCCGAGTGTGCCATTTGCCCCCC-AACCCACTCTCCACCCTCCACGTCTGGCCCTCTGCCCTGGGAAGCTGATCTTGTCCACAGCCATCAGC-CCCCATCCCTAGCCTACGTTACCACTGGGAGCCCTGCAGGAAGTCAGAGCAAGGGAGGAGAGCCAGGCTGGTTGTTT-CTGTTAGCAGTGGGAGCCCTTTCAGGGTGCTGGCTTTCCTATATGAAGCTGCCTGTGCCCACAATTGGATGGGCATGCCTGCCAAGCTCTCTCTAGAGGAGTCTGTGAACCTATGAAAGGCCCCCTCACCCCGCCACCTTGGGGTGAAGGCTCCCACAGGTACCCAACCATGGCTTGGGCTGTATTAGTCTGGGATGGTGGATCCCTAGCTCCAGAATGTGGCCCCAGCTCTGCCGTCTCGGCCGTCCCTGCATTCCAGCCCTCACACTCCCTCTCTCATCCCCACTCATCTGCCTGCCGTCAGTCCCTCATCCCTGGCAGGCGGTGGCTGGCCTCTGTGGCCTCCTCCACTGTGCCTCTGCCTGGAGGCCATTCGTCTCCTTCCTCTCAGCAGGTGTGAAGGAGCCACCCCACCACAGCTGCCCTCAGCTGCCTCACCATGAGTCCAGGGCAGGATTTAGTCCACAGAGTGGCCAACCTGGCCTAGGAAGCCTGAGGGAAGTGTATGCATTGCTCCGACACTCCCATCGTGCATCCCACCGGCCACTGCTTTCGCCTCCCCCGCCATCTCCATCTTGTTAGCTCCTTCATTCTCCACGCCCAGTGATCAATCAAATCAGGCCTCCATGCTCAGGCCTGAGCACAGAACAGGACAGTCTGTTAAGGGATCAGGTGAAGCAAAGGAGCTTGTTAGATCCAGCTCTGGGGTCATCTTAGGCCACGCCTAGCTGCGTGCCACCTCCAATTCTAGAAGAACTCCCCCGGGGCCAGCCTGAGGCCGCCATGTCCGCCTGGGGCTGGCTGTGCTCCACTCAGGGCTGGAAGCTGGCTGCTGCGCTCGTCTCCTCCTCCCCACAACTCCCTATGCCTGGGTCACCTGCCTCTTGCTGCCCCCCAACTCCCAACTCACTGTCCCTGTCTCCCTCAG
>140_Hpi_F_M_1
GTAAGCCCCCCAATTCCTCCTGGCCTCACCCCCGTCCTGCCCCTAAGCTGCTCTGCCCTCAAATCAGTCCACTGAGACTCCTAAACTATTTTTTCAAAAATCCCTAGAGAAGAGGATTCTACCGCTATAAGAAAATATTAAGATCCAGCGATGAGAATCAGGCGATTCCTTTGGGGCTGTACCAGTGGCTGCAGGTTCAGCCCCAGCCCCGTTGTCCTCAGCTCTGTGAGACGGGAAAGCACTGCCACTCTCTCCCTGGAGGAGTCCACTAGGGGAACAGAGGTGTGCCTTGCCCCGACCCTGGACAGTTCTCCCCGGGGTGGAAAGGCTGCCTTTCCCACAGAGTAGAGTGGAGCAGCCACATCAGCAAATGACACCTGCAAATCAAGGCGTGTTTTTATAAGGCTGCCACCAGAGTACCCTTGTCCCTTTCATAGGCTGTGGGGCTGACCAAGGAGTGGACCCGAGTGTGCCATTTGCCCCCC-GACCCACTCTCCACCCTCCACGTCTGGCCCTCTGCCCTGGGAAGCTGATCTTGTCCACAGCCATCAGC-CCCCATCCCTAGCCTACGTTACCACTGGGAGCCCTGCAGGAAGTCAGAGCAAGGGAGGAGAGCCAGGCTGGTTGTTT-CTGTTAGCAGTGGGAGCCCTTTCAGGGTGCTGGCTTTCCTATATGAAGCTGCCTGTGCCCACAATTGGATGGGCATGCCTGCCAAGCTCTCTCTAGAGGAGTCTGTGAACCTATGAAAGGCCCCCTCACCCCGCCACCTTGGGGTGAAGGCTCCCACAGGTACCCAACCATGGCTTGGGCTGTATTAGTCTGGGATGGTGGATCCCTAGCTCCAGAATGTGGCCCCAGCTCTGCCGTCTCGGCCGTCCCTGCATTCCAGCCCTCACACTCCCTCTCTCATCCCCACTCATCTGCCTGCCGTCAGTCCCTCATCCCTGGCAGGCGGTGGCTGGCCTCTGTGGCCTCCTCCACTGTGCCTCTGCCTGGAGGCCATTCGTCTCCTTCCTCTCAGCAGGTGTGAAGGAGCCACCCCACCACAGCTGCCCTCAGCTGCCTCACCATGAGTCCAGGGCAGGATTTAGTCCACAGAGTGGCCAACCTGGCCTAGGAAGCCTGAGGGAAGTGTATGCATTGCTCCGACACTCCCATCGTGCATCCCACCGGCCACTGCTTTCGCCTCCCCCGCCATCTCCATCTTGTTAGCTCCTTCATTCTCCACGCCCAGTGATCAATCAAATCAGGCCTCCATGCTCAGGCCTGAGCACAGAACAGGACAGTCTGTTAAGGGATCAGGTGAAGCAAAGGAGCTTGTTAGATCCAGCTCTGGGGTCATCTTAGGCCACGCCTAGCTGCGTGCCACCTCCAATTCTAGAAGAACTCCCCCGGGGCCAGCCTGAGGCCGCCATGTCCGCCTGGGGCTGGCTGTGCTCCACTCAGGGCTGGAAGCTGGCTGCTGCGCTCGTCTCCTCCTCCCCACAACTCCCTATGCCTGGGTCACCTGCCTCTTGCTGCCCCCCAACTCCCAACTCACTGTCCCTGTCTCCCTCAG
>140_Hpi_F_M_2
GTAAGCCCCCCAATTCCTCCTGGCCTCACCCCCGTCCTGCCCCTAAGCTGCTCTGCCCTCAAATCAGTCCACTGAGACTCCTAAACTATTTTTTCAAAAATCCCTAGAGAAGAGGATTCTACCGCTATAAGAAAATATTAAGATCCAGCGATGAGAATCAGGCGATTCCTTTGGGGCTGTACCAGTGGCTGCAGGTTCAGCCCCAGCCCCGTTGTCCTCAGCTCTGTGAGACGGGAAAGCACTGCCACTCTCTCCCTGGAGGAGTCCACTAGGGGAACAGAGGTGTGCCTTGCCCCGACCCTGGACAGTTCTCCCCGGGGTGGAAAGGCTGCCTTTCCCACAGAGTAGAGTGGAGCAGCCACATCAGCAAATGACACCTGCAAATCAAGGCGTGTTTTTATAAGGCTGCCACCAGAGTACCCTTGTCCCTTTCATAGGCTGTGGGGCTGACCAAGGAGTGGACCCGAGTGTGCCATTTGCCCCCC-GACCCACTCTCCACCCTCCACGTCTGGCCCTCTGCCCTGGGAAGCTGATCCTGTCCACAGCCATCAGC-CCCCATCCCTAGCCTACGTTACCACTGGGAGCCCTGCAGGAAGTCAGAGCAAGGGAGGAGAGCCAGGCTGGTTGTTT-CTGTTAGCAGTGGGAGCCTTTTCAGGGTGCTGGCTTTCCTATATGAAGCTGCCTGTGCCCACAATTGGATGGGCATGCCTGCCAAGCTCTCTCTAGAGGAGTCTGTGAACCTATGAAAGGCCCCCTCACCCCGCCACCTTGGGGTGAAGGCTCCCACAGGTACCCAACCATGGCTTGGGCTGTATTAGTCTGGGATGGTGGATCCCTAGCTCCAGAATGTGGCCCCAGCTCTGCCGTCTCGGCCGTCCCTGCATTCCAGCCCTCACACTCCCTCTCTCATCCCCACTCATCTGCCTGCCGTCAGTCCCTCATCCCTGGCAGGCGGTGGCTGGCCTCTGTGGCCTCCTCCACTGTGCCTCTGCCTGGAGGCCATTCGTCTCCTTCCTCTCAGCAGGTGTGAAGGAGCCACCCCACCACAGCTGCCCTCAGCTGCCTCACCATGAGTCCAGGGCAGGATTTAGTCCACAGAGTGGCCAACCTGGCCTAGGAAGCCTGAGGGAAGTGTATGCATTGCTCCGACACTCCCATCGTGCATCCCACCGGCCACTGCTTTCGCCTCCCCCGCCATCTCCATCTTGTTAGCTCCTTCATTCTCCACGCCCAGTGATCAATCAAATCAGGCCTCCATGCTCAGGCCTGAGCGCAGAACAGGACAGTCTGTTAAGGGATCAGGTGAAGCAAAGGAGCTTGTTAGATCCAGCTCTGGGGTCATCTTAGGCCACGCCTAGCTGCGTGCCACCTCCAATTCTAGAAGAACTCCCCCGGGGCCAGCCTGAGGCCGCCATGTCCGCCTGGGGCTGGCTGTGCTCCACTCAGGGCTGGAAGCTGGCTGCTGCGCTCGTCTCCTCCTCCCCACAACTCCCTATGCCTGGGTCACCTGCCTCTTGCTGCCCCCCAACTCCCAACTCACTGTCCCTGTCTCCCTCAG
>144_Hpi_F_M_1
GTAAGCCCCCCAATTCCTCCTGGCCTCACCCCCGTCCTGCCCCTAAGCTGCTCTGCCCTCAAATCAGTCCACTGAGACTCCTAAACTATTTTTTCAAAAATCCCTAGAGAAGAGGATTCTACCGCTATAAGAAAATATTAAGATCCAGCGATGAGAATCAGGCGATTCCTTTGGGGCTGTACCAGTGGCTGCAGGTTCAGCCCCAGCCCCGTTGTCCTCAGCTCTGTGAGACGGGAAAGCACTGCCACTCTCTCCCTGGAGGAGTCCACTAGGGGAACAGAGGTGTGCCTTGCCCCGACCCTGGACAGTTCTCCCCGGGGTGGAAAGGCTGCCTTTCCCACAGAGTAGAGTGGAGCAGCCACATCAGCAAATGACACCTGCAAATCAAGGCGTGTTTTTATAAGGCTGCCACCAGAGTACCCTTGTCCCTTTCATAGGCTGTGGGGCTGACCAAGGAGTGGACCCGAGTGTGCCATTTGCCCCCC-GACCCACTCTCCACCCTCCACGTCTGGCCCTCTGCCCTGGGAAGCTGATCTTGTCCACAGCCATCAGC-CCCCATCCCTAGCCTACGTTACCACTGGGAGCCCTGCAGGAAGTCAGAGCAAGGGAGGAGAGCCAGGCTGGTTGTTT-CTGTTAGCAGTGGGAGCCCTTTCAGGGTGCTGGCTTTCCTATATGAAGCTGCCTGTGCCCACAATTGGATGGGCATGCCTGCCAAGCTCTCTCTAGAGGAGTCTGTGAACCTATGAAAGGCCCCCTCACCCCGCCACCTTGGGGTGAAGGCTCCCACAGGTACCCAACCATGGCTTGGGCTGTATTAGTCTGGGATGGTGGATCCCTAGCTCCAGAATGTGGCCCCAGCTCTGCCGTCTCGGCCGTCCCTGCATTCCAGCCCTCACACTCCCTCTCTCATCCCCACTCATCTGCCTGCCGTCAGTCCCTCATCCCTGGCAGGCGGTGGCTGGCCTCTGTGGCCTCCTCCACTGTGCCTCTGCCTGGAGGCCATTCGTCTCCTTCCTCTCAGCAGGTGTGAAGGAGCCACCCCACCACAGCTGCCCTCAGCTGCCTCACCATGAGTCCAGGGCAGGATTTAGTCCACAGAGTGGCCAACCTGGCCTAGGAAGCCTGAGGGAAGTGTATGCATTGCTCCGACACTCCCATCGTGCATCCCACCGGCCACTGCTTTCGCCTCCCCCGCCATCTCCATCTTGTTAGCTCCTTCATTCTCCACGCCCAGTGATCAATCAAATCAGGCCTCCATGCTCAGGCCTGAGCACAGAACAGGACAGTCTGTTAAGGGATCAGGTGAAGCAAAGGAGCTTGTTAGATCCAGCTCTGGGGTCATCTTAGGCCACGCCTAGCTGCGTGCCACCTCCAATTCTAGAAGAACTCCCCCGGGGCCAGCCTGAGGCCGCCATGTCCGCCTGGGGCTGGCTGTGCTCCACTCAGGGCTGGAAGCTGGCTGCTGCGCTCGTCTCCTCCTCCCCACAACTCCCTATGCCTGGGTCACCTGCCTCTTGCTGCCCCCCAACTCCCAACTCACTGTCCCTGTCTCCCTCAG
>144_Hpi_F_M_2
GTAAGCCCCCCAATTCCTCCTGGCCTCACCCCCGTCCTGCCCCTAAGCTGCTCTGCCCTCAAATCAGTCCACTGAGACTCCTAAACTATTTTTTCAAAAATCCCTAGAGAAGAGGATTCTACCGCTATAAGAAAATATTAAGATCCAGCGATGAGAATCAGGCGATTCCTTTGGGGCTGTACCAGTGGCTGCAGGTTCAGCCCCAGCCCCGTTGTCCTCAGCTCTGTGAGACGGGAAAGCACTGCCACTCTCTCCCTGGAGGAGTCCACTAGGGGAACAGAGGTGTGCCTTGCCCCGACCCTGGACAGTTCTCCCCGGGGTGGAAAGGCTGCCTTTCCCACAGAGTAGAGTGGAGCAGCCACATCAGCAAATGACACCTGCAAATCAAGGCGTGTTTTTATAAGGCTGCCACCAGAGTACCCTTGTCCCTTTCATAGGCTGTGGGGCTGACCAAGGAGTGGACCCGAGTGTGCCATTTGCCCCCC-GACCCACTCTCCACCCTCCACGTCTGGCCCTCTGCCCTGGGAAGCTGATCTTGTCCACAGCCATCAGC-CCCCATCCCTAGCCTACGTTACCACTGGGAGCCCTGCAGGAAGTCAGAGCAAGGGAGGAGAGCCAGGCTGGTTGTTT-CTGTTAGCAGTGGGAGCCCTTTCAGGGTGCTGGCTTTCCTATATGAAGCTGCCTGTGCCCACAATTGGATGGGCATGCCTGCCAAGCTCTCTCTAGAGGAGTCTGTGAACCTATGAAAGGCCCCCTCACCCCGCCACCTTGGGGTGAAGGCTCCCACAGGTACCCAACCATGGCTTGGGCTGTATTAGTCTGGGATGGTGGATCCCTAGCTCCAGAATGTGGCCCCAGCTCTGCCGTCTCGGCCGTCCCTGCATTCCAGCCCTCACACTCCCTCTCTCATCCCCACTCATCTGCCTGCCGTCAGTCCCTCATCCCTGGCAGGCGGTGGCTGGCCTCTGTGGCCTCCTCCACTGTGCCTCTGCCTGGAGGCCATTCGTCTCCTTCCTCTCAGCAGGTGTGAAGGAGCCACCCCACCACAGCTGCCCTCAGCTGCCTCACCATGAGTCCAGGGCAGGATTTAGTCCACAGAGTGGCCAACCTGGCCTAGGAAGCCTGAGGGAAGTGTATGCATTGCTCCGACACTCCCATCGTGCATCCCACCGGCCACTGCTTTCGCCTCCCCCGCCATCTCCATCTTGTTAGCTCCTTCATTCTCCACGCCCAGTGATCAATCAAATCAGGCCTCCATGCTCAGGCCTGAGCACAGAACAGGACAGTCTGTTAAGGGATCAGGTGAAGCAAAGGAGCTTGTTAGATCCAGCTCTGGGGTCATCTTAGGCCACGCCTAGCTGCGTGCCACCTCCAATTCTAGAAGAACTCCCCCGGGGCCAGCCTGAGGCCGCCATGTCCGCCTGGGGCTGGCTGTGCTCCACTCAGGGCTGGAAGCTGGCTGCTGCGCTCGTCTCCTCCTCCCCACAACTCCCTATGCCTGGGTCACCTGCCTCTTGCTGCCCCCCAACTCCCAACTCACTGTCCCTGTCTCCCTCAG
>107_Nle_M_L
GTAAGCCCCCCGATTCCTCCTGGCCTCACCCCCCTCTTGCCCCTAAGGTGCTCTGCCCTCAAATCAGTCCACTGAGACTCCTAAACTATTTTTTCAAAAATCCCTAGAGAAGAGGTTTTTACCCCTATAAGAAAATATTAAGATCCAGCGATGAGAAGCAGGCGATTCCTTTGGGGCTGTACCAGTGGCTGCAGGTTCAGCCCCAGGCCCGTTGTCCTCAGCTCTGTGAGACGGGAAAGCACTGCCACTCTCTCCCTGGAGGAGTCCACTAGGGGAACAAAGGTGTGCCTTGCCCCGACCCTGGACAGTTCTCCCCGGGGTGGAAAGGCTGCCTTTCCCACAGAGTAGAGTGGAGCAGCCACATCAGCAAATGACACCTGCAAATCAAGGTGTGTTTTTATGAGGCTGCCACCAGAGTACCCTTGTCCCTTTCATAAGCTGTGGGGCTGACCAAGGAGTGGACCCGAGTGTGCCATTTGCCCCCC-GACCCACTCTCCACCCTCCATGTCTGGCCCTCTGCCCTGGGAAGCTGATCCTGTCCACAGCCATCACC-CCCCATCCCTAGCCTAGGTTACCACTGGGAGCCCTGCAGGAAGTCAGCGCAAGGGAGGAGAGCCAGGCTGGTTGTTT-CTGTTAGCAGTGGGAGCCTTTTCAGGGTGCTGGCTTTCCTATATGAAGCTGCCTGTGCCCACAATTGGATGGGCATGCCTGCCAAGCTCTCTCTAGAGGAGTCTGTGAGCCTATGAAAGGCCCCCTCACCCCGCCACCTTGGGGTGAAGGCTCCCACAGGTACCCAACCATGGCTTGGGCTGTATTAGTCTGGGATGGTGGATCCCTAGCTCCAGAATGTGGCCGCAGCTCTGCTGTCCCGGCCGTCCCTGCATTCCAGCCCT-ACACTCCCTCTCTCATCCCCACTCATCTGCCTGCCGTCAGTCCCTCATCCCTGGCAGGCGGTGGCTGGCCTCTGTGGCCTCCCCCACAGTGCCTCTGCCTGGAGGCCATTCGTCTCCTTCCTCTCAGCAGGTGTGAAGGAGCCACCCCACCACAGCTGCCCTCAGCTGCCTCACCATGAGTCCAGGGCAGGATTTAGTCCACAGAGTGGCCAACCTGGCCTAGGAAGCCTGAGGGAAGTGTATGCATTGCTCCGACACTCCCATCGCGCATCCCACCGGCCACTGCTTTCGCCTCCCCCGCCATCTCCATCTTGTTAGCTCCTTCATTCTCCACGCTCAGTGATCAATCAAATCAGGCCTCCATGCTCAGGCCTGAGCGCAGAACAGGACAGTCTGTTACGGGATCAGGTGAAGCAAAGGAGCTTGTTAGATCCAGCTCTGGGGTCATCTTAGGCCACGCCTAGCTGCGTGCCACCTCCAATTCTAGAAGAACTCGCCCGGGGCCAGCCTGAGGCCGCCATGTCCGCCTGGGGCCGGCTGTGCTCCACTCAGGGCTGGAAGCTGGCTGCTGGGCTCCTCTCCTCCTCCCCACAACTCCCTATGCCTGGGTCACCTGCCTCTTGCTGCCCCCCAACTCCCAACTCACTGTCCCTGTCTCCCTCAG
>111_Nle_M_L
GTAAGCCCCCCGATTCCTCCTGGCCTCACCCCCCTCCTGCCCCTAAGGTGCTCTGCCCTCAAATCAGTCCATTGAGACTCCTAAACTATTTTTTCAAAAATCCCTAGAGAAGAGGTTTTTACCCCTATAAGAAAATATTAAGATCCAGCGATGAGAAGCAGGCGATTCCTTTGGGGCTGTACCAGTGGCTGCAGGTTCAGCCCCAGCCCCGTTGTCCTCAGCTCTGTGAGACGGGAAAGCACTGCCACTCTCTCCCTGGAGGAGTCCACTAGGGGAACAAAGGTGTGCCTTGCCCCGACCCTGGACAGTTCTCCCCGGGGTGGAAAGGCTGCCTTTCCCACAGAGTAGAGTGGAGCAGCCACATCAGCAAATGACACCTGCAAATCAAGGCGTGTTTTTATGAGGCTGCCACCAGAGTACCCTTGTCCCTTTCATAAGCTGTGGGGCTGACCAAGGAGTGGACCCGAGTGTGCCATTTGCCCCCC-GACCCACTCTCCACCCTCCATGTCTGGCCCTCTGCCCTGGGAAGCTGATCCTGTCCACAGCCATCACCACCCCATCCCTAGCCTAGGTTACCACTGGGAGCCCTGCAGGAAGTCAGCGCAAGGGAGGAGAGCCAGGCTGGTTGTTT-CTGTTAGCAGTGGGAGCCTTTTCAGGGTGCTGGCTTTCCTATATGAAGCTGCCTGTGCCCACAATTGGATGGGCATGCCTGCCAAGCTCTCTTTAGAGGAGTCTGTGAGCCTATGAAAGGCCCCCTCACCCCGCCACCTTGGGGTGAAGGCTCCCACAGGTACCCAACCATGGCTTGGGCTGTATTAGTCTGGGATGGTGGATCCCTAGCTCCAGAATGTGGCCCCAGCTCTGCTGTCTCGGCCGTCCCTGCATTCCAGCCCTCACACTCCCTCTCTCATCCCCACTCATCTGCCTGCCGTCAGTCCCTCATCCCTGGCAGGCGGTGGCTGGCCTCTGTGGCCTCCCCCACAGTGCCTCTGCCTGGAGGCCATTCGTCTCCCTCCTCTCAGCAGGTGTGAAGGAGCCACCCCACCACAGCTGCCCTCAGCTGCCTCACCATGAGTCCAGGGCAGGATTTAGTCCACAGAGTGGCCAACCTGGCCTAGGAAGCCTGAGGGAAGTGTATGCATTGCTCCGACACTCCCATCGCGCATCCCACCGGCCACTGCTTTCGCCTCCCCCGCCATCTCCATCTTGTTAGCTCCTTCATTCTCCACGCTCAGTGATCAATCAAATCAGGCCTCCATGCTCAGGCCTGAGCGCAGAACAGGACAGTCTGTTACGGGATCAGGTGAAGCAAAGGAGCTTGTTAGATCCAGCTCTGGGGTCATCTTAGGCCACGCCTAGCTGCGTGCCACCTCCAATTCTAGAAGAACTCGCCCGGGGCCAGCCTGAGGCCGCCATGTCCGCCTGGGGCCGGCTGTGCTCCACTCAGGGCTGGAAGCTGGCTGCTGGGCTCCTCTCCTCCTCCCCACAACTCCCTATGCCTGGGTCACCTGCCTCTTGCTGCCCCCCAACTCCCAACTCACTGTCCCTGTCTCCCTCAG
>112_Nle_M_L
GTAAGCCCCCCGATTCCTCCTGGCCTCACCCCCCTCCTGCCCCTAAGGTGCTCTGCCCTCAAATCAGTCCATTGAGACTCCTAAACTATTTTTTCAAAAATCCCTAGAGAAGAGGTTTTTACCCCTATAAGAAAATATTAAGATCCAGCGATGAGAAGCAGGCGATTCCTTTGGGGCTGTACCAGTGGCTGCAGGTTCAGCCCCAGCCCCGTTGTCCTCAGCTCTGTGAGACGGGAAAGCACTGCCACTCTCTCCCTGGAGGAGTCCACTAGGGGAACAAAGGTGTGCCTTGCCCCGACCCTGGACAGTTCTCCCCGGGGTGGAAAGGCTGCCTTTCCCACAGAGTAGAGTGGAGCAGCCACATCAGCAAATGACACCTGCAAATCAAGGCGTGTTTTTATGAGGCTGCCACCAGAGTACCCTTGTCCCTTTCATAAGCTGTGGGGCTGACCAAGGAGTGGACCCGAGTGTGCCATTTGCCCCCC-GACCCACTCTCCACCCTCCATGTCTGGCCCTCTGCCCTGGGAAGCTGATCCTGTCCACAGCCATCACCACCCCATCCCTAGCCTAGGTTACCACTGGGAGCCCTGCAGGAAGTCAGCGCAAGGGAGGAGAGCCAGGCTGGTTGTTT-CTGTTAGCAGTGGGAGCCTTTTCAGGGTGCTGGCTTTCCTATATGAAGCTGCCTGTGCCCACAATTGGATGGGCATGCCTGCCAAGCTCTCTTTAGAGGAGTCTGTGAGCCTATGAAAGGCCCCCTCACCCCGCCACCTTGGGGTGAAGGCTCCCACAGGTACCCAACCATGGCTTGGGCTGTATTAGTCTGGGATGGTGGATCCCTAGCTCCAGAATGTGGCCCCAGCTCTGCTGTCTCGGCCGTCCCTGCATTCCAGCCCTCACACTCCCTCTCTCATCCCCACTCATCTGCCTGCCGTCAGTCCCTCATCCCTGGCAGGCGGTGGCTGGCCTCTGTGGCCTCCCCCACAGTGCCTCTGCCTGGAGGCCATTCGTCTCCCTCCTCTCAGCAGGTGTGAAGGAGCCACCCCACCACAGCTGCCCTCAGCTGCCTCACCATGAGTCCAGGGCAGGATTTAGTCCACAGAGTGGCCAACCTGGCCTAGGAAGCCTGAGGGAAGTGTATGCATTGCTCCGACACTCCCATCGCGCATCCCACCGGCCACTGCTTTCGCCTCCCCCGCCATCTCCATCTTGTTAGCTCCTTCATTCTCCACGCTCAGTGATCAATCAAATCAGGCCTCCATGCTCAGGCCTGAGCGCAGAACAGGACAGTCTGTTACGGGATCAGGTGAAGCAAAGGAGCTTGTTAGATCCAGCTCTGGGGTCATCTTAGGCCACGCCTAGCTGCGTGCCACCTCCAATTCTAGAAGAACTCGCCCGGGGCCAGCCTGAGGCCGCCATGTCCGCCTGGGGCCGGCTGTGCTCCACTCAGGGCTGGAAGCTGGCTGCTGGGCTCCTCTCCTCCTCCCCACAACTCCCTATGCCTGGGTCACCTGCCTCTTGCTGCCCCCCAACTCCCAACTCACTGTCCCTGTCTCCCTCAG
>115_Nle_M_L
GTAAGCCCCCCGATTCCTCCTGGCCTCACCCCCCTCCTGCCCCTAAGGTGCTCTGCCCTCAAATCAGTCCATTGAGACTCCTAAACTATTTTTTCAAAAATCCCTAGAGAAGAGGTTTTTACCCCTATAAGAAAATATTAAGATCCAGCGATGAGAAGCAGGCGATTCCTTTGGGGCTGTACCAGTGGCTGCAGGTTCAGCCCCAGCCCCGTTGTCCTCAGCTCTGTGAGACGGGAAAGCACTGCCACTCTCTCCCTGGAGGAGTCCACTAGGGGAACAAAGGTGTGCCTTGCCCCGACCCTGGACAGTTCTCCCCGGGGTGGAAAGGCTGCCTTTCCCACAGAGTAGAGTGGAGCAGCCACATCAGCAAATGACACCTGCAAATCAAGGCGTGTTTTTATGAGGCTGCCACCAGAGTACCCTTGTCCCTTTCATAAGCTGTGGGGCTGACCAAGGAGTGGACCCGAGTGTGCCATTTGCCCCCC-GACCCACTCTCCACCCTCCATGTCTGGCCCTCTGCCCTGGGAAGCTGATCCTGTCCACAGCCATCACCACCCCATCCCTAGCCTAGGTTACCACTGGGAGCCCTGCAGGAAGTCAGCGCAAGGGAGGAGAGCCAGGCTGGTTGTTT-CTGTTAGCAGTGGGAGCCTTTTCAGGGTGCTGGCTTTCCTATATGAAGCTGCCTGTGCCCACAATTGGATGGGCATGCCTGCCAAGCTCTCTTTAGAGGAGTCTGTGAGCCTATGAAAGGCCCCCTCACCCCGCCACCTTGGGGTGAAGGCTCCCACAGGTACCCAACCATGGCTTGGGCTGTATTAGTCTGGGATGGTGGATCCCTAGCTCCAGAATGTGGCCCCAGCTCTGCTGTCTCGGCCGTCCCTGCATTCCAGCCCTCACACTCCCTCTCTCATCCCCACTCATCTGCCTGCCGTCAGTCCCTCATCCCTGGCAGGCGGTGGCTGGCCTCTGTGGCCTCCCCCACAGTGCCTCTGCCTGGAGGCCATTCGTCTCCCTCCTCTCAGCAGGTGTGAAGGAGCCACCCCACCACAGCTGCCCTCAGCTGCCTCACCATGAGTCCAGGGCAGGATTTAGTCCACAGAGTGGCCAACCTGGCCTAGGAAGCCTGAGGGAAGTGTATGCATTGCTCCGACACTCCCATCGCGCATCCCACCGGCCACTGCTTTCGCCTCCCCCGCCATCTCCATCTTGTTAGCTCCTTCATTCTCCACGCTCAGTGATCAATCAAATCAGGCCTCCATGCTCAGGCCTGAGCGCAGAACAGGACAGTCTGTTACGGGATCAGGTGAAGCAAAGGAGCTTGTTAGATCCAGCTCTGGGGTCATCTTAGGCCACGCCTAGCTGCGTGCCACCTCCAATTCTAGAAGAACTCGCCCGGGGCCAGCCTGAGGCCGCCATGTCCGCCTGGGGCCGGCTGTGCTCCACTCAGGGCTGGAAGCTGGCTGCTGGGCTCCTCTCCTCCTCCCCACAACTCCCTATGCCTGGGTCACCTGCCTCTTGCTGCCCCCCAACTCCCAACTCACTGTCCCTGTCTCCCTCAG
>116_Nle_M_L
GTAAGCCCCCCGATTCCTCCTGGCCTCACCCCCCTCTTGCCCCTAAGGTGCTCTGCCCTCAAATCAGTCCACTGAGACTCCTAAACTATTTTTTCAAAAATCCCTAGAGAAGAGGTTTTTACCCCTATAAGAAAATATTAAGATCCAGCGATGAGAAGCAGGCGATTCCTTTGGGGCTGTACCAGTGGCTGCAGGTTCAGCCCCAGGCCCGTTGTCCTCAGCTCTGTGAGACGGGAAAGCACTGCCACTCTCTCCCTGGAGGAGTCCACTAGGGGAACAAAGGTGTGCCTTGCCCCGACCCTGGACAGTTCTCCCCGGGGTGGAAAGGCTGCCTTTCCCACAGAGTAGAGTGGAGCAGCCACATCAGCAAATGACACCTGCAAATCAAGGTGTGTTTTTATGAGGCTGCCACCAGAGTACCCTTGTCCCTTTCATAAGCTGTGGGGCTGACCAAGGAGTGGACCCGAGTGTGCCATTTGCCCCCC-GACCCACTCTCCACCCTCCATGTCTGGCCCTCTGCCCTGGGAAGCTGATCCTGTCCACAGCCATCACC-CCCCATCCCTAGCCTAGGTTACCACTGGGAGCCCTGCAGGAAGTCAGCGCAAGGGAGGAGAGCCAGGCTGGTTGTTT-CTGTTAGCAGTGGGAGCCTTTTCAGGGTGCTGGCTTTCCTATATGAAGCTGCCTGTGCCCACAATTGGATGGGCATGCCTGCCAAGCTCTCTCTAGAGGAGTCTGTGAGCCTATGAAAGGCCCCCTCACCCCGCCACCTTGGGGTGAAGGCTCCCACAGGTACCCAACCATGGCTTGGGCTGTATTAGTCTGGGATGGTGGATCCCTAGCTCCAGAATGTGGCCGCAGCTCTGCTGTCCCGGCCGTCCCTGCATTCCAGCCCT-ACACTCCCTCTCTCATCCCCACTCATCTGCCTGCCGTCAGTCCCTCATCCCTGGCAGGCGGTGGCTGGCCTCTGTGGCCTCCCCCACAGTGCCTCTGCCTGGAGGCCATTCGTCTCCTTCCTCTCAGCAGGTGTGAAGGAGCCACCCCACCACAGCTGCCCTCAGCTGCCTCACCATGAGTCCAGGGCAGGATTTAGTCCACAGAGTGGCCAACCTGGCCTAGGAAGCCTGAGGGAAGTGTATGCATTGCTCCGACACTCCCATCGCGCATCCCACCGGCCACTGCTTTCGCCTCCCCCGCCATCTCCATCTTGTTAGCTCCTTCATTCTCCACGCTCAGTGATCAATCAAATCAGGCCTCCATGCTCAGGCCTGAGCGCAGAACAGGACAGTCTGTTACGGGATCAGGTGAAGCAAAGGAGCTTGTTAGATCCAGCTCTGGGGTCATCTTAGGCCACGCCTAGCTGCGTGCCACCTCCAATTCTAGAAGAACTCGCCCGGGGCCAGCCTGAGGCCGCCATGTCCGCCTGGGGCCGGCTGTGCTCCACTCAGGGCTGGAAGCTGGCTGCTGGGCTCCTCTCCTCCTCCCCACAACTCCCTATGCCTGGGTCACCTGCCTCTTGCTGCCCCCCAACTCCCAACTCACTGTCCCTGTCTCCCTCAG
>118_Nle_F_L_1
GTAAGCCCCCCGATTCCTCCTGGCCTCACCCCCCTCTTGCCCCTAAGGTGCTCTGCCCTCAAATCAGTCCACTGAGACTCCTAAACTATTTTTTCAAAAATCCCTAGAGAAGAGGTTTTTACCCCTATAAGAAAATATTAAGATCCAGCGATGAGAAGCAGGCGATTCCTTTGGGGCTGTACCAGTGGCTGCAGGTTCAGCCCCAGGCCCGTTGTCCTCAGCTCTGTGAGACGGGAAAGCACTGCCACTCTCTCCCTGGAGGAGTCCACTAGGGGAACAAAGGTGTGCCTTGCCCCGACCCTGGACAGTTCTCCCCGGGGTGGAAAGGCTGCCTTTCCCACAGAGTAGAGTGGAGCAGCCACATCAGCAAATGACACCTGCAAATCAAGGTGTGTTTTTATGAGGCTGCCACCAGAGTACCCTTGTCCCTTTCATAAGCTGTGGGGCTGACCAAGGAGTGGACCCGAGTGTGCCATTTGCCCCCC-GACCCACTCTCCACCCTCCATGTCTGGCCCTCTGCCCTGGGAAGCTGATCCTGTCCACAGCCATCACC-CCCCATCCCTAGCCTAGGTTACCACTGGGAGCCCTGCAGGAAGTCAGCGCAAGGGAGGAGAGCCAGGCTGGTTGTTT-CTGTTAGCAGTGGGAGCCTTTTCAGGGTGCTGGCTTTCCTATATGAAGCTGCCTGTGCCCACAATTGGATGGGCATGCCTGCCAAGCTCTCTCTAGAGGAGTCTGTGAGCCTATGAAAGGCCCCCTCACCCCGCCACCTTGGGGTGAAGGCTCCCACAGGTACCCAACCATGGCTTGGGCTGTATTAGTCTGGGATGGTGGATCCCTAGCTCCAGAATGTGGCCGCAGCTCTGCTGTCCCGGCCGTCCCTGCATTCCAGCCCT-ACACTCCCTCTCTCATCCCCACTCATCTGCCTGCCGTCAGTCCCTCATCCCTGGCAGGCGGTGGCTGGCCTCTGTGGCCTCCCCCACAGTGCCTCTGCCTGGAGGCCATTCGTCTCCTTCCTCTCAGCAGGTGTGAAGGAGCCACCCCACCACAGCTGCCCTCAGCTGCCTCACCATGAGTCCAGGGCAGGATTTAGTCCACAGAGTGGCCAACCTGGCCTAGGAAGCCTGAGGGAAGTGTATGCATTGCTCCGACACTCCCATCGCGCATCCCACCGGCCACTGCTTTCGCCTCCCCCGCCATCTCCATCTTGTTAGCTCCTTCATTCTCCACGCTCAGTGATCAATCAAATCAGGCCTCCATGCTCAGGCCTGAGCGCAGAACAGGACAGTCTGTTACGGGATCAGGTGAAGCAAAGGAGCTTGTTAGATCCAGCTCTGGGGTCATCTTAGGCCACGCCTAGCTGCGTGCCACCTCCAATTCTAGAAGAACTCGCCCGGGGCCAGCCTGAGGCCGCCATGTCCGCCTGGGGCCGGCTGTGCTCCACTCAGGGCTGGAAGCTGGCTGCTGGGCTCCTCTCCTCCTCCCCACAACTCCCTATGCCTGGGTCACCTGCCTCTTGCTGCCCCCCAACTCCCAACTCACTGTCCCTGTCTCCCTCAG
>118_Nle_F_L_2
GTAAGCCCCCCGATTCCTCCTGGCCTCACCCCCCTCTTGCCCCTAAGGTGCTCTGCCCTCAAATCAGTCCACTGAGACTCCTAAACTATTTTTTCAAAAATCCCTAGAGAAGAGGTTTTTACCCCTATAAGAAAATATTAAGATCCAGCGATGAGAAGCAGGCGATTCCTTTGGGGCTGTACCAGTGGCTGCAGGTTCAGCCCCAGGCCCGTTGTCCTCAGCTCTGTGAGACGGGAAAGCACTGCCACTCTCTCCCTGGAGGAGTCCACTAGGGGAACAAAGGTGTGCCTTGCCCCGACCCTGGACAGTTCTCCCCGGGGTGGAAAGGCTGCCTTTCCCACAGAGTAGAGTGGAGCAGCCACATCAGCAAATGACACCTGCAAATCAAGGTGTGTTTTTATGAGGCTGCCACCAGAGTACCCTTGTCCCTTTCATAAGCTGTGGGGCTGACCAAGGAGTGGACCCGAGTGTGCCATTTGCCCCCC-GACCCACTCTCCACCCTCCATGTCTGGCCCTCTGCCCTGGGAAGCTGATCCTGTCCACAGCCATCACC-CCCCATCCCTAGCCTAGGTTACCACTGGGAGCCCTGCAGGAAGTCAGCGCAAGGGAGGAGAGCCAGGCTGGTTGTTT-CTGTTAGCAGTGGGAGCCTTTTCAGGGTGCTGGCTTTCCTATATGAAGCTGCCTGTGCCCACAATTGGATGGGCATGCCTGCCAAGCTCTCTCTAGAGGAGTCTGTGAGCCTATGAAAGGCCCCCTCACCCCGCCACCTTGGGGTGAAGGCTCCCACAGGTACCCAACCATGGCTTGGGCTGTATTAGTCTGGGATGGTGGATCCCTAGCTCCAGAATGTGGCCGCAGCTCTGCTGTCCCGGCCGTCCCTGCATTCCAGCCCT-ACACTCCCTCTCTCATCCCCACTCATCTGCCTGCCGTCAGTCCCTCATCCCTGGCAGGCGGTGGCTGGCCTCTGTGGCCTCCCCCACAGTGCCTCTGCCTGGAGGCCATTCGTCTCCTTCCTCTCAGCAGGTGTGAAGGAGCCACCCCACCACAGCTGCCCTCAGCTGCCTCACCATGAGTCCAGGGCAGGATTTAGTCCACAGAGTGGCCAACCTGGCCTAGGAAGCCTGAGGGAAGTGTATGCATTGCTCCGACACTCCCATCGCGCATCCCACCGGCCACTGCTTTCGCCTCCCCCGCCATCTCCATCTTGTTAGCTCCTTCATTCTCCACGCTCAGTGATCAATCAAATCAGGCCTCCATGCTCAGGCCTGAGCGCAGAACAGGACAGTCTGTTACGGGATCAGGTGAAGCAAAGGAGCTTGTTAGATCCAGCTCTGGGGTCATCTTAGGCCACGCCTAGCTGCGTGCCACCTCCAATTCTAGAAGAACTCGCCCGGGGCCAGCCTGAGGCCGCCATGTCCGCCTGGGGCCGGCTGTGCTCCACTCAGGGCTGGAAGCTGGCTGCTGGGCTCCTCTCCTCCTCCCCACAACTCCCTATGCCTGGGTCACCTGCCTCTTGCTGCCCCCCAACTCCCAACTCACTGTCCCTGTCTCCCTCAG
>120_Nle_F_L_1
GTAAGCCCCCCGATTCCTCCTGGCCTCACCCCCCTCTTGCCCCTAAGGTGCTCTGCCCTCAAATCAGTCCACTGAGACTCCTAAACTATTTTTTCAAAAATCCCTAGAGAAGAGGTTTTTACCCCTATAAGAAAATATTAAGATCCAGCGATGAGAAGCAGGCGATTCCTTTGGGGCTGTACCAGTGGCTGCAGGTTCAGCCCCAGGCCCGTTGTCCTCAGCTCTGTGAGACGGGAAAGCACTGCCACTCTCTCCCTGGAGGAGTCCACTAGGGGAACAAAGGTGTGCCTTGCCCCGACCCTGGACAGTTCTCCCCGGGGTGGAAAGGCTGCCTTTCCCACAGAGTAGAGTGGAGCAGCCACATCAGCAAATGACACCTGCAAATCAAGGTGTGTTTTTATGAGGCTGCCACCAGAGTACCCTTGTCCCTTTCATAAGCTGTGGGGCTGACCAAGGAGTGGACCCGAGTGTGCCATTTGCCCCCC-GACCCACTCTCCACCCTCCATGTCTGGCCCTCTGCCCTGGGAAGCTGATCCTGTCCACAGCCATCACC-CCCCATCCCTAGCCTAGGTTACCACTGGGAGCCCTGCAGGAAGTCAGCGCAAGGGAGGAGAGCCAGGCTGGTTGTTT-CTGTTAGCAGTGGGAGCCTTTTCAGGGTGCTGGCTTTCCTATATGAAGCTGCCTGTGCCCACAATTGGATGGGCATGCCTGCCAAGCTCTCTCTAGAGGAGTCTGTGAGCCTATGAAAGGCCCCCTCACCCCGCCACCTTGGGGTGAAGGCTCCCACAGGTACCCAACCATGGCTTGGGCTGTATTAGTCTGGGATGGTGGATCCCTAGCTCCAGAATGTGGCCGCAGCTCTGCTGTCCCGGCCGTCCCTGCATTACAGCCCT-ACACTCCCTCTCTCATCGCCACTCATCTGCCTGCCGTCAGTCCCTCATCCCTGGCAGGCGGTGGCTGGCCTCTGTGGCCTCCCCCACAGTGCCTCTGCCTGGAGGCCATTCGTCTCCTTCCTCTCAGCAGGTGTGAAGGAGCCACCCCACCACAGCTGCCCTCAGCTGCCTCACCATGAGTCCAGGGCAGGATTTAGTCCACAGAGTGGCCAACCTGGCCTAGGAAGCCTGAGGGAAGTGTATGCATTGCTCCGACACTCCCATCGCGCATCCCACCGGCCACTGCTTTCGCCTCCCCCGCCATCTCCATCTTGTTAGCTCCTTCATTCTCCACGCTCAGTGATCAATCAAATCAGGCCTCCATGCTCAGGCCTGAGCGCAGAACAGGACAGTCTGTTACGGGATCAGGTGAAGCAAAGGAGCTTGTTAGATCCAGCTCTGGGGTCATCTTAGGCCACGCCTAGCTGCGTGCCACCTCCAATTCTAGAAGAACTCGCCCGGGGCCAGCCTGAGGCCGCCATGTCCGCCTGGGGCCGGCTGTGCTCCACTCAGGGCTGGAAGCTGGCTGCTGGGCTCCTCTCCTCCTCCCCACAACTCCCTATGCCTGGGTCACCTGCCTCTTGCTGCCCCCCAACTCCCAACTCACTGTCCCTGTCTCCCTCAG
>120_Nle_F_L_2
GTAAGCCCCCCGATTCCTCCTGGCCTCACCCCCCTCTTGCCCCTAAGGTGCTCTGCCCTCAAATCAGTCCACTGAGACTCCTAAACTATTTTTTCAAAAATCCCTAGAGAAGAGGTTTTTACCCCTATAAGAAAATATTAAGATCCAGCGATGAGAAGCAGGCGATTCCTTTGGGGCTGTACCAGTGGCTGCAGGTTCAGCCCCAGGCCCGTTGTCCTCAGCTCTGTGAGACGGGAAAGCACTGCCACTCTCTCCCTGGAGGAGTCCACTAGGGGAACAAAGGTGTGCCTTGCCCCGACCCTGGACAGTTCTCCCCGGGGTGGAAAGGCTGCCTTTCCCACAGAGTAGAGTGGAGCAGCCACATCAGCAAATGACACCTGCAAATCAAGGTGTGTTTTTATGAGGCTGCCACCAGAGTACCCTTGTCCCTTTCATAAGCTGTGGGGCTGACCAAGGAGTGGACCCGAGTGTGCCATTTGCCCCCC-GACCCACTCTCCACCCTCCATGTCTGGCCCTCTGCCCTGGGAAGCTGATCCTGTCCACAGCCATCACC-CCCCATCCCTAGCCTAGGTTACCACTGGGAGCCCTGCAGGAAGTCAGCGCAAGGGAGGAGAGCCAGGCTGGTTGTTT-CTGTTAGCAGTGGGAGCCTTTTCAGGGTGCTGGCTTTCCTATATGAAGCTGCCTGTGCCCACAATTGGATGGGCATGCCTGCCAAGCTCTCTCTAGAGGAGTCTGTGAGCCTATGAAAGGCCCCCTCACCCCGCCACCTTGGGGTGAAGGCTCCCACAGGTACCCAACCATGGCTTGGGCTGTATTAGTCTGGGATGGTGGATCCCTAGCTCCAGAATGTGGCCGCAGCTCTGCTGTCCCGGCCGTCCCTGCATTACAGCCCT-ACACTCCCTCTCTCATCGCCACTCATCTGCCTGCCGTCAGTCCCTCATCCCTGGCAGGCGGTGGCTGGCCTCTGTGGCCTCCCCCACAGTGCCTCTGCCTGGAGGCCATTCGTCTCCTTCCTCTCAGCAGGTGTGAAGGAGCCACCCCACCACAGCTGCCCTCAGCTGCCTCACCATGAGTCCAGGGCAGGATTTAGTCCACAGAGTGGCCAACCTGGCCTAGGAAGCCTGAGGGAAGTGTATGCATTGCTCCGACACTCCCATCGCGCATCCCACCGGCCACTGCTTTCGCCTCCCCCGCCATCTCCATCTTGTTAGCTCCTTCATTCTCCACGCTCAGTGATCAATCAAATCAGGCCTCCATGCTCAGGCCTGAGCGCAGAACAGGACAGTCTGTTACGGGATCAGGTGAAGCAAAGGAGCTTGTTAGATCCAGCTCTGGGGTCATCTTAGGCCACGCCTAGCTGCGTGCCACCTCCAATTCTAGAAGAACTCGCCCGGGGCCAGCCTGAGGCCGCCATGTCCGCCTGGGGCCGGCTGTGCTCCACTCAGGGCTGGAAGCTGGCTGCTGGGCTCCTCTCCTCCTCCCCACAACTCCCTATGCCTGGGTCACCTGCCTCTTGCTGCCCCCCAACTCCCAACTCACTGTCCCTGTCTCCCTCAG
>121_Nle_F_L_1
GTAAGCCCCCCGATTCCTCCTGGCCTCACCCCCCTCTTGCCCCTAAGGTGCTCTGCCCTCAAATCAGTCCACTGAGACTCCTAAACTATTTTTTCAAAAATCCCTAGAGAAGAGGTTTTTACCCCTATAAGAAAATATTAAGATCCAGCGATGAGAAGCAGGCGATTCCTTTGGGGCTGTACCAGTGGCTGCAGGTTCAGCCCCAGGCCCGTTGTCCTCAGCTCTGTGAGACGGGAAAGCACTGCCACTCTCTCCCTGGAGGAGTCCACTAGGGGAACAAAGGTGTGCCTTGCCCCGACCCTGGACAGTTCTCCCCGGGGTGGAAAGGCTGCCTTTCCCACAGAGTAGAGTGGAGCAGCCACATCAGCAAATGACACCTGCAAATCAAGGTGTGTTTTTATGAGGCTGCCACCAGAGTACCCTTGTCCCTTTCATAAGCTGTGGGGCTGACCAAGGAGTGGACCCGAGTGTGCCATTTGCCCCCC-GACCCACTCTCCACCCTCCATGTCTGGCCCTCTGCCCTGGGAAGCTGATCCTGTCCACAGCCATCACC-CCCCATCCCTAGCCTAGGTTACCACTGGGAGCCCTGCAGGAAGTCAGCGCAAGGGAGGAGAGCCAGGCTGGTTGTTT-CTGTTAGCAGTGGGAGCCTTTTCAGGGTGCTGGCTTTCCTATATGAAGCTGCCTGTGCCCACAATTGGATGGGCATGCCTGCCAAGCTCTCTCTAGAGGAGTCTGTGAGCCTATGAAAGGCCCCCTCACCCCGCCACCTTGGGGTGAAGGCTCCCACAGGTACCCAACCATGGCTTGGGCTGTATTAGTCTGGGATGGTGGATCCCTAGCTCCAGAATGTGGCCGCAGCTCTGCTGTCCCGGCCGTCCCTGCATTACAGCCCT-ACACTCCCTCTCTCATCGCCACTCATCTGCCTGCCGTCAGTCCCTCATCCCTGGCAGGCGGTGGCTGGCCTCTGTGGCCTCCCCCACAGTGCCTCTGCCTGGAGGCCATTCGTCTCCTTCCTCTCAGCAGGTGTGAAGGAGCCACCCCACCACAGCTGCCCTCAGCTGCCTCACCATGAGTCCAGGGCAGGATTTAGTCCACAGAGTGGCCAACCTGGCCTAGGAAGCCTGAGGGAAGTGTATGCATTGCTCCGACACTCCCATCGCGCATCCCACCGGCCACTGCTTTCGCCTCCCCCGCCATCTCCATCTTGTTAGCTCCTTCATTCTCCACGCTCAGTGATCAATCAAATCAGGCCTCCATGCTCAGGCCTGAGCGCAGAACAGGACAGTCTGTTACGGGATCAGGTGAAGCAAAGGAGCTTGTTAGATCCAGCTCTGGGGTCATCTTAGGCCACGCCTAGCTGCGTGCCACCTCCAATTCTAGAAGAACTCGCCCGGGGCCAGCCTGAGGCCGCCATGTCCGCCTGGGGCCGGCTGTGCTCCACTCAGGGCTGGAAGCTGGCTGCTGGGCTCCTCTCCTCCTCCCCACAACTCCCTATGCCTGGGTCACCTGCCTCTTGCTGCCCCCCAACTCCCAACTCACTGTCCCTGTCTCCCTCAG
>121_Nle_F_L_2
GTAAGCCCCCCGATTCCTCCTGGCCTCACCCCCCTCTTGCCCCTAAGGTGCTCTGCCCTCAAATCAGTCCACTGAGACTCCTAAACTATTTTTTCAAAAATCCCTAGAGAAGAGGTTTTTACCCCTATAAGAAAATATTAAGATCCAGCGATGAGAAGCAGGCGATTCCTTTGGGGCTGTACCAGTGGCTGCAGGTTCAGCCCCAGGCCCGTTGTCCTCAGCTCTGTGAGACGGGAAAGCACTGCCACTCTCTCCCTGGAGGAGTCCACTAGGGGAACAAAGGTGTGCCTTGCCCCGACCCTGGACAGTTCTCCCCGGGGTGGAAAGGCTGCCTTTCCCACAGAGTAGAGTGGAGCAGCCACATCAGCAAATGACACCTGCAAATCAAGGTGTGTTTTTATGAGGCTGCCACCAGAGTACCCTTGTCCCTTTCATAAGCTGTGGGGCTGACCAAGGAGTGGACCCGAGTGTGCCATTTGCCCCCC-GACCCACTCTCCACCCTCCATGTCTGGCCCTCTGCCCTGGGAAGCTGATCCTGTCCACAGCCATCACC-CCCCATCCCTAGCCTAGGTTACCACTGGGAGCCCTGCAGGAAGTCAGCGCAAGGGAGGAGAGCCAGGCTGGTTGTTT-CTGTTAGCAGTGGGAGCCTTTTCAGGGTGCTGGCTTTCCTATATGAAGCTGCCTGTGCCCACAATTGGATGGGCATGCCTGCCAAGCTCTCTCTAGAGGAGTCTGTGAGCCTATGAAAGGCCCCCTCACCCCGCCACCTTGGGGTGAAGGCTCCCACAGGTACCCAACCATGGCTTGGGCTGTATTAGTCTGGGATGGTGGATCCCTAGCTCCAGAATGTGGCCGCAGCTCTGCTGTCCCGGCCGTCCCTGCATTACAGCCCT-ACACTCCCTCTCTCATCGCCACTCATCTGCCTGCCGTCAGTCCCTCATCCCTGGCAGGCGGTGGCTGGCCTCTGTGGCCTCCCCCACAGTGCCTCTGCCTGGAGGCCATTCGTCTCCTTCCTCTCAGCAGGTGTGAAGGAGCCACCCCACCACAGCTGCCCTCAGCTGCCTCACCATGAGTCCAGGGCAGGATTTAGTCCACAGAGTGGCCAACCTGGCCTAGGAAGCCTGAGGGAAGTGTATGCATTGCTCCGACACTCCCATCGCGCATCCCACCGGCCACTGCTTTCGCCTCCCCCGCCATCTCCATCTTGTTAGCTCCTTCATTCTCCACGCTCAGTGATCAATCAAATCAGGCCTCCATGCTCAGGCCTGAGCGCAGAACAGGACAGTCTGTTACGGGATCAGGTGAAGCAAAGGAGCTTGTTAGATCCAGCTCTGGGGTCATCTTAGGCCACGCCTAGCTGCGTGCCACCTCCAATTCTAGAAGAACTCGCCCGGGGCCAGCCTGAGGCCGCCATGTCCGCCTGGGGCCGGCTGTGCTCCACTCAGGGCTGGAAGCTGGCTGCTGGGCTCCTCTCCTCCTCCCCACAACTCCCTATGCCTGGGTCACCTGCCTCTTGCTGCCCCCCAACTCCCAACTCACTGTCCCTGTCTCCCTCAG
>122_Nle_F_L_1
GTAAGCCCCCCGATTCCTCCTGGCCTCACCCCCCTCCTGCCCCTAAGGTGCTCTGCCCTCAAATCAGTCCACTGAGACTCCTAAACTATTTTTTCAAAAATCCCTAGAGAAGAGGTTTTTACCCCTATAAGAAAATATTAAGATCCAGCGATGAGAAGCAGGCGATTCCTTTGGGGCTGTACCAGTGGCTGCAGGTTCAGCCCCAGGCCCGTTGTCCTCAGCTCTGTGAGACGGGAAAGCACTGCCACTCTCTCCCTGGAGGAGTCCACTAGGGGAACAAAGGTGTGCCTTGCCCCGACCCTGGACAGTTCTCCCCGGGGTGGAAAGGCTGCCTTTCCCACAGAGTAGAGTGGAGCAGCCACATCAGCAAATGACACCTGCAAATCAAGGCGTGTTTTTATGAGGCTGCCACCAGAGTACCCTTGTCCCTTTCATAAGCTGTGGGGCTGACCAAGGAGTGGACCCGAGTGTGCCATTTGCCCCCC-GACCCACTCTCCACCCTCCATGTCTGGCCCTCTGCCCTGGGAAGCTGATCCTGTCCACAGCCATCACCACCCCATCCCTAGCCTAGGTTACCACTGGGAGCCCTGCAGGAAGTCAGCGCAAGGGAGGAGAGCCAGGCTGGTTGTTT-CTGTTAGCAGTGGGAGCCTTTTCAGGGTGCTGGCTTTCCTATATGAAGCTGCCTGTGCCCACAATTGGATGGGCATGCCTGCCAAGCTCTCTCTAGAGGAGTCTGTGAGCCTATGAAAGGCCCCCTCACCCCGCCACCTTGGGGTGAAGGCTCCCACAGGTACCCAACCATGGCTTGGGCTGTATTAGTCTGGGATGGTGGATCCCTAGCTCCAGAATGTGGCCCCAGCTCTGCTGTCTCGGCCGTCCCTGCATTCCAGCCCTCACACTCCCTCTCTCATCCCCACTCATCTGCCTGCCGTCAGTCCCTCATCCCTGGCAGGCGGTGGCTGGCCTCTGTGGCCTCCCCCACAGTGCCTCTGCCTGGAGGCCATTCGTCTCCCTCCTCTCAGCAGGTGTGAAGGAGCCACCCCACCACAGCTGCCCTCAGCTGCCTCACCATGAGTCCAGGGCAGGATTTAGTCCACAGAGTGGCCAACCTGGCCTAGGAAGCCTGAGGGAAGTGTATGCATTGCTCCAACACTCCCATCGCGCATCCCACCGGCCACTGCTTTCGCCTCCCCCGCCATCTCCATCTTGTTAGCTCCTTCATTCTCCACGCTCAGTGATCAATCAAATCAGGCCTCCATGCTCAGGCCTGAGCGCAGAACAGGACAGTCTGTTACGGGATCAGGTGAAGCAAAGGAGCTTGTTAGATCCAGCTCTGGGGTCATCTTAGGCCACGCCTAGCTGCGTGCCACCTCCAATTCTAGAAGAACTCGCCCGGGGCCAGCCTGAGGCCGCCATGTCCGCCTGGGGCCGGCTGTGCTCCACTCAGGGCTGGAAGCTGGCTGCTGGGCTCCTCTCCTCCTCCCCACAACTCCCTATGCCTGGGTCACCTGCCTCTTGCTGCCCCCCAACTCCCAACTCACTGTCCCTGTCTCCCTCAG
>122_Nle_F_L_2
GTAAGCCCCCCGATTCCTCCTGGCCTCACCCCCCTCCTGCCCCTAAGGTGCTCTGCCCTCAAATCAGTCCACTGAGACTCCTAAACTATTTTTTCAAAAATCCCTAGAGAAGAGGTTTTTACCCCTATAAGAAAATATTAAGATCCAGCGATGAGAAGCAGGCGATTCCTTTGGGGCTGTACCAGTGGCTGCAGGTTCAGCCCCAGGCCCGTTGTCCTCAGCTCTGTGAGACGGGAAAGCACTGCCACTCTCTCCCTGGAGGAGTCCACTAGGGGAACAAAGGTGTGCCTTGCCCCGACCCTGGACAGTTCTCCCCGGGGTGGAAAGGCTGCCTTTCCCACAGAGTAGAGTGGAGCAGCCACATCAGCAAATGACACCTGCAAATCAAGGCGTGTTTTTATGAGGCTGCCACCAGAGTACCCTTGTCCCTTTCATAAGCTGTGGGGCTGACCAAGGAGTGGACCCGAGTGTGCCATTTGCCCCCC-GACCCACTCTCCACCCTCCATGTCTGGCCCTCTGCCCTGGGAAGCTGATCCTGTCCACAGCCATCACCACCCCATCCCTAGCCTAGGTTACCACTGGGAGCCCTGCAGGAAGTCAGCGCAAGGGAGGAGAGCCAGGCTGGTTGTTT-CTGTTAGCAGTGGGAGCCTTTTCAGGGTGCTGGCTTTCCTATATGAAGCTGCCTGTGCCCACAATTGGATGGGCATGCCTGCCAAGCTCTCTCTAGAGGAGTCTGTGAGCCTATGAAAGGCCCCCTCACCCCGCCACCTTGGGGTGAAGGCTCCCACAGGTACCCAACCATGGCTTGGGCTGTATTAGTCTGGGATGGTGGATCCCTAGCTCCAGAATGTGGCCCCAGCTCTGCTGTCTCGGCCGTCCCTGCATTCCAGCCCTCACACTCCCTCTCTCATCCCCACTCATCTGCCTGCCGTCAGTCCCTCATCCCTGGCAGGCGGTGGCTGGCCTCTGTGGCCTCCCCCACAGTGCCTCTGCCTGGAGGCCATTCGTCTCCCTCCTCTCAGCAGGTGTGAAGGAGCCACCCCACCACAGCTGCCCTCAGCTGCCTCACCATGAGTCCAGGGCAGGATTTAGTCCACAGAGTGGCCAACCTGGCCTAGGAAGCCTGAGGGAAGTGTATGCATTGCTCCAACACTCCCATCGCGCATCCCACCGGCCACTGCTTTCGCCTCCCCCGCCATCTCCATCTTGTTAGCTCCTTCATTCTCCACGCTCAGTGATCAATCAAATCAGGCCTCCATGCTCAGGCCTGAGCGCAGAACAGGACAGTCTGTTACGGGATCAGGTGAAGCAAAGGAGCTTGTTAGATCCAGCTCTGGGGTCATCTTAGGCCACGCCTAGCTGCGTGCCACCTCCAATTCTAGAAGAACTCGCCCGGGGCCAGCCTGAGGCCGCCATGTCCGCCTGGGGCCGGCTGTGCTCCACTCAGGGCTGGAAGCTGGCTGCTGGGCTCCTCTCCTCCTCCCCACAACTCCCTATGCCTGGGTCACCTGCCTCTTGCTGCCCCCCAACTCCCAACTCACTGTCCCTGTCTCCCTCAG
>123_Nle_F_L_1
GTAAGCCCCCCGATTCCTCCTGGCCTCACCCCCCTCTTGCCCCTAAGGTGCTCTGCCCTCAAATCAGTCCACTGAGACTCCTAAACTATTTTTTCAAAAATCCCTAGAGAAGAGGTTTTTACCCCTATAAGAAAATATTAAGATCCAGCGATGAGAAGCAGGCGATTCCTTTGGGGCTGTACCAGTGGCTGCAGGTTCAGCCCCAGGCCCGTTGTCCTCAGCTCTGTGAGACGGGAAAGCACTGCCACTCTCTCCCTGGAGGAGTCCACTAGGGGAACAAAGGTGTGCCTTGCCCCGACCCTGGACAGTTCTCCCCGGGGTGGAAAGGCTGCCTTTCCCACAGAGTAGAGTGGAGCAGCCACATCAGCAAATGACACCTGCAAATCAAGGTGTGTTTTTATGAGGCTGCCACCAGAGTACCCTTGTCCCTTTCATAAGCTGTGGGGCTGACCAAGGAGTGGACCCGAGTGTGCCATTTGCCCCCC-GACCCACTCTCCACCCTCCATGTCTGGCCCTCTGCCCTGGGAAGCTGATCCTGTCCACAGCCATCACC-CCCCATCCCTAGCCTAGGTTACCACTGGGAGCCCTGCAGGAAGTCAGCGCAAGGGAGGAGAGCCAGGCTGGTTGTTT-CTGTTAGCAGTGGGAGCCTTTTCAGGGTGCTGGCTTTCCTATATGAAGCTGCCTGTGCCCACAATTGGATGGGCATGCCTGCCAAGCTCTCTCTAGAGGAGTCTGTGAGCCTATGAAAGGCCCCCTCACCCCGCCACCTTGGGGTGAAGGCTCCCACAGGTACCCAACCATGGCTTGGGCTGTATTAGTCTGGGATGGTGGATCCCTAGCTCCAGAATGTGGCCGCAGCTCTGCTGTCCCGGCCGTCCCTGCATTACAGCCCT-ACACTCCCTCTCTCATCCCCACTCATCTGCCTGCCGTCAGTCCCTCATCCCTGGCAGGCGGTGGCTGGCCTCTGTGGCCTCCCCCACAGTGCCTCTGCCTGGAGGCCATTCGTCTCCTTCCTCTCAGCAGGTGTGAAGGAGCCACCCCACCACAGCTGCCCTCAGCTGCCTCACCATGAGTCCAGGGCAGGATTTAGTCCACAGAGTGGCCAACCTGGCCTAGGAAGCCTGAGGGAAGTGTATGCATTGCTCCGACACTCCCATCGCGCATCCCACCGGCCACTGCTTTCGCCTCCCCCGCCATCTCCATCTTGTTAGCTCCTTCATTCTCCACGCTCAGTGATCAATCAAATCAGGCCTCCATGCTCAGGCCTGAGCGCAGAACAGGACAGTCTGTTACGGGATCAGGTGAAGCAAAGGAGCTTGTTAGATCCAGCTCTGGGGTCATCTTAGGCCACGCCTAGCTGCGTGCCACCTCCAATTCTAGAAGAACTCGCCCGGGGCCAGCCTGAGGCCGCCATGTCCGCCTGGGGCCGGCTGTGCTCCACTCAGGGCTGGAAGCTGGCTGCTGGGCTCCTCTCCTCCTCCCCACAACTCCCTATGCCTGGGTCACCTGCCTCTTGCTGCCCCCCAACTCCCAACTCACTGTCCCTGTCTCCCTCAG
>123_Nle_F_L_2
GTAAGCCCCCCGATTCCTCCTGGCCTCACCCCCCTCTTGCCCCTAAGGTGCTCTGCCCTCAAATCAGTCCACTGAGACTCCTAAACTATTTTTTCAAAAATCCCTAGAGAAGAGGTTTTTACCCCTATAAGAAAATATTAAGATCCAGCGATGAGAAGCAGGCGATTCCTTTGGGGCTGTACCAGTGGCTGCAGGTTCAGCCCCAGGCCCGTTGTCCTCAGCTCTGTGAGACGGGAAAGCACTGCCACTCTCTCCCTGGAGGAGTCCACTAGGGGAACAAAGGTGTGCCTTGCCCCGACCCTGGACAGTTCTCCCCGGGGTGGAAAGGCTGCCTTTCCCACAGAGTAGAGTGGAGCAGCCACATCAGCAAATGACACCTGCAAATCAAGGTGTGTTTTTATGAGGCTGCCACCAGAGTACCCTTGTCCCTTTCATAAGCTGTGGGGCTGACCAAGGAGTGGACCCGAGTGTGCCATTTGCCCCCC-GACCCACTCTCCACCCTCCATGTCTGGCCCTCTGCCCTGGGAAGCTGATCCTGTCCACAGCCATCACC-CCCCATCCCTAGCCTAGGTTACCACTGGGAGCCCTGCAGGAAGTCAGCGCAAGGGAGGAGAGCCAGGCTGGTTGTTT-CTGTTAGCAGTGGGAGCCTTTTCAGGGTGCTGGCTTTCCTATATGAAGCTGCCTGTGCCCACAATTGGATGGGCATGCCTGCCAAGCTCTCTCTAGAGGAGTCTGTGAGCCTATGAAAGGCCCCCTCACCCCGCCACCTTGGGGTGAAGGCTCCCACAGGTACCCAACCATGGCTTGGGCTGTATTAGTCTGGGATGGTGGATCCCTAGCTCCAGAATGTGGCCGCAGCTCTGCTGTCCCGGCCGTCCCTGCATTACAGCCCT-ACACTCCCTCTCTCATCCCCACTCATCTGCCTGCCGTCAGTCCCTCATCCCTGGCAGGCGGTGGCTGGCCTCTGTGGCCTCCCCCACAGTGCCTCTGCCTGGAGGCCATTCGTCTCCTTCCTCTCAGCAGGTGTGAAGGAGCCACCCCACCACAGCTGCCCTCAGCTGCCTCACCATGAGTCCAGGGCAGGATTTAGTCCACAGAGTGGCCAACCTGGCCTAGGAAGCCTGAGGGAAGTGTATGCATTGCTCCGACACTCCCATCGCGCATCCCACCGGCCACTGCTTTCGCCTCCCCCGCCATCTCCATCTTGTTAGCTCCTTCATTCTCCACGCTCAGTGATCAATCAAATCAGGCCTCCATGCTCAGGCCTGAGCGCAGAACAGGACAGTCTGTTACGGGATCAGGTGAAGCAAAGGAGCTTGTTAGATCCAGCTCTGGGGTCATCTTAGGCCACGCCTAGCTGCGTGCCACCTCCAATTCTAGAAGAACTCGCCCGGGGCCAGCCTGAGGCCGCCATGTCCGCCTGGGGCCGGCTGTGCTCCACTCAGGGCTGGAAGCTGGCTGCTGGGCTCCTCTCCTCCTCCCCACAACTCCCTATGCCTGGGTCACCTGCCTCTTGCTGCCCCCCAACTCCCAACTCACTGTCCCTGTCTCCCTCAG
>134_Nle_F_L_1
GTAAGCCCCCCGATTCCTCCTGGCCTCACCCCCCTCTTGCCCCTAAGGTGCTCTGCCCTCAAATCAGTCCACTGAGACTCCTAAACTATTTTTTCAAAAATCCCTAGAGAAGAGGTTTTTACCCCTATAAGAAAATATTAAGATCCAGCGATGAGAAGCAGGCGATTCCTTTGGGGCTGTACCAGTGGCTGCAGGTTCAGCCCCAGGCCCGTTGTCCTCAGCTCTGTGAGACGGGAAAGCACTGCCACTCTCTCCCTGGAGGAGTCCACTAGGGGAACAAAGGTGTGCCTTGCCCCGACCCTGGACAGTTCTCCCCGGGGTGGAAAGGCTGCCTTTCCCACAGAGTAGAGTGGAGCAGCCACATCAGCAAATGACACCTGCAAATCAAGGTGTGTTTTTATGAGGCTGCCACCAGAGTACCCTTGTCCCTTTCATAAGCTGTGGGGCTGACCAAGGAGTGGACCCGAGTGTGCCATTTGCCCCCC-GACCCACTCTCCACCCTCCATGTCTGGCCCTCTGCCCTGGGAAGCTGATCCTGTCCACAGCCATCACC-CCCCATCCCTAGCCTAGGTTACCACTGGGAGCCCTGCAGGAAGTCAGCGCAAGGGAGGAGAGCCAGGCTGGTTGTTT-CTGTTAGCAGTGGGAGCCTTTTCAGGGTGCTGGCTTTCCTATATGAAGCTGCCTGTGCCCACAATTGGATGGGCATGCCTGCCAAGCTCTCTCTAGAGGAGTCTGTGAGCCTATGAAAGGCCCCCTCACCCCGCCACCTTGGGGTGAAGGCTCCCACAGGTACCCAACCATGGCTTGGGCTGTATTAGTCTGGGATGGTGGATCCCTAGCTCCAGAATGTGGCCGCAGCTCTGCTGTCCCGGCCGTCCCTGCATTACAGCCCT-ACACTCCCTCTCTCATCGCCACTCATCTGCCTGCCGTCAGTCCCTCATCCCTGGCAGGCGGTGGCTGGCCTCTGTGGCCTCCCCCACAGTGCCTCTGCCTGGAGGCCATTCGTCTCCTTCCTCTCAGCAGGTGTGAAGGAGCCACCCCACCACAGCTGCCCTCAGCTGCCTCACCATGAGTCCAGGGCAGGATTTAGTCCACAGAGTGGCCAACCTGGCCTAGGAAGCCTGAGGGAAGTGTATGCATTGCTCCGACACTCCCATCGCGCATCCCACCGGCCACTGCTTTCGCCTCCCCCGCCATCTCCATCTTGTTAGCTCCTTCATTCTCCACGCTCAGTGATCAATCAAATCAGGCCTCCATGCTCAGGCCTGAGCGCAGAACAGGACAGTCTGTTACGGGATCAGGTGAAGCAAAGGAGCTTGTTAGATCCAGCTCTGGGGTCATCTTAGGCCACGCCTAGCTGCGTGCCACCTCCAATTCTAGAAGAACTCGCCCGGGGCCAGCCTGAGGCCGCCATGTCCGCCTGGGGCCGGCTGTGCTCCACTCAGGGCTGGAAGCTGGCTGCTGGGCTCCTCTCCTCCTCCCCACAACTCCCTATGCCTGGGTCACCTGCCTCTTGCTGCCCCCCAACTCCCAACTCACTGTCCCTGTCTCCCTCAG
>134_Nle_F_L_2
GTAAGCCCCCCGATTCCTCCTGGCCTCACCCCCCTCTTGCCCCTAAGGTGCTCTGCCCTCAAATCAGTCCACTGAGACTCCTAAACTATTTTTTCAAAAATCCCTAGAGAAGAGGTTTTTACCCCTATAAGAAAATATTAAGATCCAGCGATGAGAAGCAGGCGATTCCTTTGGGGCTGTACCAGTGGCTGCAGGTTCAGCCCCAGGCCCGTTGTCCTCAGCTCTGTGAGACGGGAAAGCACTGCCACTCTCTCCCTGGAGGAGTCCACTAGGGGAACAAAGGTGTGCCTTGCCCCGACCCTGGACAGTTCTCCCCGGGGTGGAAAGGCTGCCTTTCCCACAGAGTAGAGTGGAGCAGCCACATCAGCAAATGACACCTGCAAATCAAGGTGTGTTTTTATGAGGCTGCCACCAGAGTACCCTTGTCCCTTTCATAAGCTGTGGGGCTGACCAAGGAGTGGACCCGAGTGTGCCATTTGCCCCCC-GACCCACTCTCCACCCTCCATGTCTGGCCCTCTGCCCTGGGAAGCTGATCCTGTCCACAGCCATCACC-CCCCATCCCTAGCCTAGGTTACCACTGGGAGCCCTGCAGGAAGTCAGCGCAAGGGAGGAGAGCCAGGCTGGTTGTTT-CTGTTAGCAGTGGGAGCCTTTTCAGGGTGCTGGCTTTCCTATATGAAGCTGCCTGTGCCCACAATTGGATGGGCATGCCTGCCAAGCTCTCTCTAGAGGAGTCTGTGAGCCTATGAAAGGCCCCCTCACCCCGCCACCTTGGGGTGAAGGCTCCCACAGGTACCCAACCATGGCTTGGGCTGTATTAGTCTGGGATGGTGGATCCCTAGCTCCAGAATGTGGCCGCAGCTCTGCTGTCCCGGCCGTCCCTGCATTACAGCCCT-ACACTCCCTCTCTCATCGCCACTCATCTGCCTGCCGTCAGTCCCTCATCCCTGGCAGGCGGTGGCTGGCCTCTGTGGCCTCCCCCACAGTGCCTCTGCCTGGAGGCCATTCGTCTCCTTCCTCTCAGCAGGTGTGAAGGAGCCACCCCACCACAGCTGCCCTCAGCTGCCTCACCATGAGTCCAGGGCAGGATTTAGTCCACAGAGTGGCCAACCTGGCCTAGGAAGCCTGAGGGAAGTGTATGCATTGCTCCGACACTCCCATCGCGCATCCCACCGGCCACTGCTTTCGCCTCCCCCGCCATCTCCATCTTGTTAGCTCCTTCATTCTCCACGCTCAGTGATCAATCAAATCAGGCCTCCATGCTCAGGCCTGAGCGCAGAACAGGACAGTCTGTTACGGGATCAGGTGAAGCAAAGGAGCTTGTTAGATCCAGCTCTGGGGTCATCTTAGGCCACGCCTAGCTGCGTGCCACCTCCAATTCTAGAAGAACTCGCCCGGGGCCAGCCTGAGGCCGCCATGTCCGCCTGGGGCCGGCTGTGCTCCACTCAGGGCTGGAAGCTGGCTGCTGGGCTCCTCTCCTCCTCCCCACAACTCCCTATGCCTGGGTCACCTGCCTCTTGCTGCCCCCCAACTCCCAACTCACTGTCCCTGTCTCCCTCAG
>146_Nle_F_L_1
GTAAGCCCCCCGATTCCTCCTGGCCTCACCCCCCTCTTGCCCCTAAGGTGCTCTGCCCTCAAATCAGTCCACTGAGACTCCTAAACTATTTTTTCAAAAATCCCTAGAGAAGAGGTTTTTACCCCTATAAGAAAATATTAAGATCCAGCGATGAGAAGCAGGCGATTCCTTTGGGGCTGTACCAGTGGCTGCAGGTTCAGCCCCAGGCCCGTTGTCCTCAGCTCTGTGAGACGGGAAAGCACTGCCACTCTCTCCCTGGAGGAGTCCACTAGGGGAACAAAGGTGTGCCTTGCCCCGACCCTGGACAGTTCTCCCCGGGGTGGAAAGGCTGCCTTTCCCACAGAGTAGAGTGGAGCAGCCACATCAGCAAATGACACCTGCAAATCAAGGTGTGTTTTTATGAGGCTGCCACCAGAGTACCCTTGTCCCTTTCATAAGCTGTGGGGCTGACCAAGGAGTGGACCCGAGTGTGCCATTTGCCCCCC-GACCCACTCTCCACCCTCCATGTCTGGCCCTCTGCCCTGGGAAGCTGATCCTGTCCACAGCCATCACC-CCCCATCCCTAGCCTAGGTTACCACTGGGAGCCCTGCAGGAAGTCAGCGCAAGGGAGGAGAGCCAGGCTGGTTGTTT-CTGTTAGCAGTGGGAGCCTTTTCAGGGTGCTGGCTTTCCTATATGAAGCTGCCTGTGCCCACAATTGGATGGGCATGCCTGCCAAGCTCTCTCTAGAGGAGTCTGTGAGCCTATGAAAGGCCCCCTCACCCCGCCACCTTGGGGTGAAGGCTCCCACAGGTACCCAACCATGGCTTGGGCTGTATTAGTCTGGGATGGTGGATCCCTAGCTCCAGAATGTGGCCGCAGCTCTGCTGTCCCGGCCGTCCCTGCATTCCAGCCCT-ACACTCCCTCTCTCATCGCCACTCATCTGCCTGCCGTCAGTCCCTCATCCCTGGCAGGCGGTGGCTGGCCTCTGTGGCCTCCCCCACAGTGCCTCTGCCTGGAGGCCATTCGTCTCCTTCCTCTCAGCAGGTGTGAAGGAGCCACCCCACCACAGCTGCCCTCAGCTGCCTCACCATGAGTCCAGGGCAGGATTTAGTCCACAGAGTGGCCAACCTGGCCTAGGAAGCCTGAGGGAAGTGTATGCATTGCTCCGACACTCCCATCGCGCATCCCACCGGCCACTGCTTTCGCCTCCCCCGCCATCTCCATCTTGTTAGCTCCTTCATTCTCCACGCTCAGTGATCAATCAAATCAGGCCTCCATGCTCAGGCCTGAGCGCAGAACAGGACAGTCTGTTACGGGATCAGGTGAAGCAAAGGAGCTTGTTAGATCCAGCTCTGGGGTCATCTTAGGCCACGCCTAGCTGCGTGCCACCTCCAATTCTAGAAGAACTCGCCCGGGGCCAGCCTGAGGCCGCCATGTCCGCCTGGGGCCGGCTGTGCTCCACTCAGGGCTGGAAGCTGGCTGCTGGGCTCCTCTCCTCCTCCCCACAACTCCCTATGCCTGGGTCACCTGCCTCTTGCTGCCCCCCAACTCCCAACTCACTGTCCCTGTCTCCCTCAG
>146_Nle_F_L_2
GTAAGCCCCCCGATTCCTCCTGGCCTCACCCCCCTCTTGCCCCTAAGGTGCTCTGCCCTCAAATCAGTCCACTGAGACTCCTAAACTATTTTTTCAAAAATCCCTAGAGAAGAGGTTTTTACCCCTATAAGAAAATATTAAGATCCAGCGATGAGAAGCAGGCGATTCCTTTGGGGCTGTACCAGTGGCTGCAGGTTCAGCCCCAGGCCCGTTGTCCTCAGCTCTGTGAGACGGGAAAGCACTGCCACTCTCTCCCTGGAGGAGTCCACTAGGGGAACAAAGGTGTGCCTTGCCCCGACCCTGGACAGTTCTCCCCGGGGTGGAAAGGCTGCCTTTCCCACAGAGTAGAGTGGAGCAGCCACATCAGCAAATGACACCTGCAAATCAAGGTGTGTTTTTATGAGGCTGCCACCAGAGTACCCTTGTCCCTTTCATAAGCTGTGGGGCTGACCAAGGAGTGGACCCGAGTGTGCCATTTGCCCCCC-GACCCACTCTCCACCCTCCATGTCTGGCCCTCTGCCCTGGGAAGCTGATCCTGTCCACAGCCATCACC-CCCCATCCCTAGCCTAGGTTACCACTGGGAGCCCTGCAGGAAGTCAGCGCAAGGGAGGAGAGCCAGGCTGGTTGTTT-CTGTTAGCAGTGGGAGCCTTTTCAGGGTGCTGGCTTTCCTATATGAAGCTGCCTGTGCCCACAATTGGATGGGCATGCCTGCCAAGCTCTCTCTAGAGGAGTCTGTGAGCCTATGAAAGGCCCCCTCACCCCGCCACCTTGGGGTGAAGGCTCCCACAGGTACCCAACCATGGCTTGGGCTGTATTAGTCTGGGATGGTGGATCCCTAGCTCCAGAATGTGGCCGCAGCTCTGCTGTCCCGGCCGTCCCTGCATTCCAGCCCT-ACACTCCCTCTCTCATCGCCACTCATCTGCCTGCCGTCAGTCCCTCATCCCTGGCAGGCGGTGGCTGGCCTCTGTGGCCTCCCCCACAGTGCCTCTGCCTGGAGGCCATTCGTCTCCTTCCTCTCAGCAGGTGTGAAGGAGCCACCCCACCACAGCTGCCCTCAGCTGCCTCACCATGAGTCCAGGGCAGGATTTAGTCCACAGAGTGGCCAACCTGGCCTAGGAAGCCTGAGGGAAGTGTATGCATTGCTCCGACACTCCCATCGCGCATCCCACCGGCCACTGCTTTCGCCTCCCCCGCCATCTCCATCTTGTTAGCTCCTTCATTCTCCACGCTCAGTGATCAATCAAATCAGGCCTCCATGCTCAGGCCTGAGCGCAGAACAGGACAGTCTGTTACGGGATCAGGTGAAGCAAAGGAGCTTGTTAGATCCAGCTCTGGGGTCATCTTAGGCCACGCCTAGCTGCGTGCCACCTCCAATTCTAGAAGAACTCGCCCGGGGCCAGCCTGAGGCCGCCATGTCCGCCTGGGGCCGGCTGTGCTCCACTCAGGGCTGGAAGCTGGCTGCTGGGCTCCTCTCCTCCTCCCCACAACTCCCTATGCCTGGGTCACCTGCCTCTTGCTGCCCCCCAACTCCCAACTCACTGTCCCTGTCTCCCTCAG
>162_Nle_F_L_1
GTAAGCCCCCCGATTCCTCCTGGCCTCACCCCCCTCCTGCCCCTAAGGTGCTCTGCCCTCAAATCAGTCCATTGAGACTCCTAAACTATTTTTTCAAAAATCCCTAGAGAAGAGGTTTTTACCCCTATAAGAAAATATTAAGATCCAGCGATGAGAAGCAGGCGATTCCTTTGGGGCTGTACCAGTGGCTGCAGGTTCAGCCCCAGCCCCGTTGTCCTCAGCTCTGTGAGACGGGAAAGCACTGCCACTCTCTCCCTGGAGGAGTCCACTAGGGGAACAAAGGTGTGCCTTGCCCCGACCCTGGACAGTTCTCCCCGGGGTGGAAAGGCTGCCTTTCCCACAGAGTAGAGTGGAGCAGCCACATCAGCAAATGACACCTGCAAATCAAGGCGTGTTTTTATGAGGCTGCCACCAGAGTACCCTTGTCCCTTTCATAAGCTGTGGGGCTGACCAAGGAGTGGACCCGAGTGTGCCATTTGCCCCCC-GACCCACTCTCCACCCTCCATGTCTGGCCCTCTGCCCTGGGAAGCTGATCCTGTCCACAGCCATCACCACCCCATCCCTAGCCTAGGTTACCACTGGGAGCCCTGCAGGAAGTCAGCGCAAGGGAGGAGAGCCAGGCTGGTTGTTT-CTGTTAGCAGTGGGAGCCTTTTCAGGGTGCTGGCTTTCCTATATGAAGCTGCCTGTGCCCACAATTGGATGGGCATGCCTGCCAAGCTCTCTCTAGAGGAGTCTGTGAGCCTATGAAAGGCCCCCTCACCCCGCCACCTTGGGGTGAAGGCTCCCACAGGTACCCAACCATGGCTTGGGCTGTATTAGTCTGGGATGGTGGATCCCTAGCTCCAGAATGTGGCCCCAGCTCTGCTGTCTCGGCCGTCCCTGCATTCCAGCCCTCACACTCCCTCTCTCATCCCCACTCATCTGCCTGCCGTCAGTCCCTCATCCCTGGCAGGCGGTGGCTGGCCTCTGTGGCCTCCCCCACAGTGCCTCTGCCTGGAGGCCATTCGTCTCCCTCCTCTCAGCAGGTGTGAAGGAGCCACCCCACCACAGCTGCCCTCAGCTGCCTCACCATGAGTCCAGGGCAGGATTTAGTCCACAGAGTGGCCAACCTGGCCTAGGAAGCCTGAGGGAAGTGTATGCATTGCTCCGACACTCCCATCGCGCATCCCACCGGCCACTGCTTTCGCCTCCCCCGCCATCTCCATCTTGTTAGCTCCTTCATTCTCCACGCTCAGTGATCAATCAAATCAGGCCTCCATGCTCAGGCCTGAGCGCAGAACAGGACAGTCTGTTACGGGATCAGGTGAAGCAAAGGAGCTTGTTAGATCCAGCTCTGGGGTCATCTTAGGCCACGCCTAGCTGCGTGCCACCTCCAATTCTAGAAGAACTCGCCCGGGGCCAGCCTGAGGCCGCCATGTCCGCCTGGGGCCGGCTGTGCTCCACTCAGGGCTGGAAGCTGGCTGCTGGGCTCCTCTCCTCCTCCCCACAACTCCCTATGCCTGGGTCACCTGCCTCTTGCTGCCCCCCAACTCCCAACTCACTGTCCCTGTCTCCCTCAG
>162_Nle_F_L_2
GTAAGCCCCCCGATTCCTCCTGGCCTCACCCCCCTCCTGCCCCTAAGGTGCTCTGCCCTCAAATCAGTCCATTGAGACTCCTAAACTATTTTTTCAAAAATCCCTAGAGAAGAGGTTTTTACCCCTATAAGAAAATATTAAGATCCAGCGATGAGAAGCAGGCGATTCCTTTGGGGCTGTACCAGTGGCTGCAGGTTCAGCCCCAGCCCCGTTGTCCTCAGCTCTGTGAGACGGGAAAGCACTGCCACTCTCTCCCTGGAGGAGTCCACTAGGGGAACAAAGGTGTGCCTTGCCCCGACCCTGGACAGTTCTCCCCGGGGTGGAAAGGCTGCCTTTCCCACAGAGTAGAGTGGAGCAGCCACATCAGCAAATGACACCTGCAAATCAAGGCGTGTTTTTATGAGGCTGCCACCAGAGTACCCTTGTCCCTTTCATAAGCTGTGGGGCTGACCAAGGAGTGGACCCGAGTGTGCCATTTGCCCCCC-GACCCACTCTCCACCCTCCATGTCTGGCCCTCTGCCCTGGGAAGCTGATCCTGTCCACAGCCATCACCACCCCATCCCTAGCCTAGGTTACCACTGGGAGCCCTGCAGGAAGTCAGCGCAAGGGAGGAGAGCCAGGCTGGTTGTTT-CTGTTAGCAGTGGGAGCCTTTTCAGGGTGCTGGCTTTCCTATATGAAGCTGCCTGTGCCCACAATTGGATGGGCATGCCTGCCAAGCTCTCTTTAGAGGAGTCTGTGAGCCTATGAAAGGCCCCCTCACCCCGCCACCTTGGGGTGAAGGCTCCCACAGGTACCCAACCATGGCTTGGGCTGTATTAGTCTGGGATGGTGGATCCCTAGCTCCAGAATGTGGCCCCAGCTCTGCTGTCTCGGCCGTCCCTGCATTCCAGCCCTCACACTCCCTCTCTCATCCCCACTCATCTGCCTGCCGTCAGTCCCTCATCCCTGGCAGGCGGTGGCTGGCCTCTGTGGCCTCCCCCACAGTGCCTCTGCCTGGAGGCCATTCGTCTCCCTCCTCTCAGCAGGTGTGAAGGAGCCACCCCACCACAGCTGCCCTCAGCTGCCTCACCATGAGTCCAGGGCAGGATTTAGTCCACAGAGTGGCCAACCTGGCCTAGGAAGCCTGAGGGAAGTGTATGCATTGCTCCGACACTCCCATCGCGCATCCCACCGGCCACTGCTTTCGCCTCCCCCGCCATCTCCATCTTGTTAGCTCCTTCATTCTCCACGCTCAGTGATCAATCAAATCAGGCCTCCATGCTCAGGCCTGAGCGCAGAACAGGACAGTCTGTTACGGGATCAGGTGAAGCAAAGGAGCTTGTTAGATCCAGCTCTGGGGTCATCTTAGGCCACGCCTAGCTGCGTGCCACCTCCAATTCTAGAAGAACTCGCCCGGGGCCAGCCTGAGGCCGCCATGTCCGCCTGGGGCCGGCTGTGCTCCACTCAGGGCTGGAAGCTGGCTGCTGGGCTCCTCTCCTCCTCCCCACAACTCCCTATGCCTGGGTCACCTGCCTCTTGCTGCCCCCCAACTCCCAACTCACTGTCCCTGTCTCCCTCAG
>107_Nle_M_M
GTAAGCCCCCCCATTCCTCCTGGCCTCACCCCCGTCCTGCCCCTAAGCTGCTCTGCCCTCAAATCAGTCCACTGAGACTCCTAAACTATTTTTTCAAAAATCTCTAGAGAAGAGGATTCTACCGCTATAAGAAAATATTAAGATCCAGCGATGAGAATCAGGCGATTCCTTTGGGGCTGTACCAGTGGCTGCAGGTTCAGCCCCAGCCCCGTTGTCCTCAGCTCTGTGAGACGGGAAAGCACTGCCACTCTCTCCCTGGAGGAGTCCACTAGGGGAACAGAGGTGTGCCTTGCCCCGACCCTGGACAGTTCTCCCCGGGGTGGAAAGGCTGCCTTTCCCACAGAGTAGAGTGGAGCAGCCACATCAGCAAATGACACCTGCAAATCAAGGCGTGTTTTTATGAGGCTGCCACCAGAGTACCCTTGTCCCTTTCATAAGCTGTGGGGCTGACCAAGGAGTGGACCCGAGTGTGCCATTTGCCCCCC-GAGCCACTCTCCACCCTCCATGTCTGGCCCTCTGCCCTGGGAAGCTGATCCTGTCCACAGCCATCACC-CCCCATCCGTAGCCTAGGTTACCACTGGGAGCCCTGCAGGAAGTCAGCGCAAGGGAGGAGAGCCAGGCTGGTTGTTT-CTGTTAGCAGTGGGAGCCTTTTCAGGGTGCTGACTTTCCTATATGAAGCTGCCTGTGCCCACAATTGGATGGGCATGCCTGCCAAGCTCTCTCTAGAGGAGTCTGTGAGCCTATGAAAGGCCCCCTCACCCCGCCACCTTGGGGTGAAGGCTCCCACAGGTACCCAACCATGGCTTGGGCTGTATTAGTCTGGGATGGTGGATCCCTAGCTCCAGAATGTGGCCCCAGCTCTGCTGTCTCGGCCGTCCCTGCATTCCAGCCCTCACACTCCCTCTCTCATCCCCACTCATCTGCCTGCCGTCAGTCCCTCATCCCTGGCAGGCGGTGGCTGGCCTCTGTGGCCTCCCCCACAGTGCCTCTGCCTGGAGGCCATTCGTCTCCCTCCTCTCAGCAGGTGTGAAGGAGCCACCCCACCACAGCTGCCCTCAGCTGCCTCACCATGAGTCCAGGGCAGGATTTAGTCCACAGAGTGGCCAACCTGGCCTAGGAAGCCTGAGGGAAGTGTATGCATTGCTCTGACACTCCCATCGCGCATCCCACCGGCCACTGCTTTCGCCTCCCCCGCCATCTCCATCTTGTTAGCTCCTTCATTCTCCACGCTCAGTGATCAATCAAATCAGGCCTCCATGCTCAGGCCTGAGCGCAGAACAGGACAGTCTGTTACGGGATCAGGTGAAGCAAAGGAGCTTGTTAGATCCAGCTCTGGGGTCATCTTAGGCCACGCCTAGCTGTGTGCCACCTCCAATTCTAGAAGAACTCGCCCGGGGCCAGCCTGAGGCCGCCATGTCCGCCTGGGGCCGGCTGTGCTCCACTCAGGGCTGGAAGCTGGCTGCTGGGCTCCTCTCCTCCTCCCCACAACTCCCTATGCCTGGGTCACCTGCCTCTTGCTGCCCCCCAACTCCCAACTCACTGTCCCTGTCTCCCTCAG
>111_Nle_M_M_1
GTAAGCCCCCCAATTCCTCCTGGCCTCACCCCCGTCCTGCCCCTAAGCTGCTCTGCCCTCAAATCAGTCCACTGAGACTCCTAAACTATTTTTTCAAAAATCTCTAGAGAAGAGGATTCTACCGCTATAAGAAAATATTAAGATCCAGCGATGAGAATCAGGCGATTCCTTTGGGGCTGTACCAGTGGCTGCAGGTTCAGCCCCAGCCCCGTTGTCCTCAGCTCTGTGAGACGGGAAAGCACTGCCACTCTCTCCCTGGAGGAGTCCACTAGGGGAACAGAGGTGTGCCTTGCCCCGACCCTGGACAGTTCTCCCCGGGGTGGAAAGGCTGCCTTTCCCACAGAGTAGAGTGGAGCAGCCACATCAGCAAATGACACCTGCAAATCAAGGCGTGTTTTTATGAGGCTGCCACCAGAGTACCCTTGTCCCTTTCATAAGCTGTGGGGCTGACCAAGGAGTGGACCCGAGTGTGCCATTTGCCCCCT-GACCCACTCTCCACCCTCCATGTCTGGCCCTCTGCCCTGGGAAGCTGATCCTGTCCACAGCCATCACC-CCCCATCCGTAGCCTAGGTTACCACTGGGAGCCCTGCAGGAAGTCAGCGCAAGGGAGGAGAGCCAGGCTGGTTGTTT-CTGTTAGCAGTGGGAGCCCTTTCAGGGTGCTGACTTTCCTATATGAAGCTGCCTGTGCCCACAATTGGATGGGCATGCCTGCCAAGCTCTCTCTAGAGGAGTCTGTGAGCCTATGAAAGGCCCCCTCACCCCGCCACCTTGGGGTGAAGGCTCCCACAGGTACCCAACCATGGCTTGGGCTGTATTAGTCTGGGATGGTGGATCCCTAGCTCCAGAATGTGGCCCCAGCTCTGCTGTCTCGGCCGTCCCTGCATTCCAGCCCTCACACTCCCTCTCTCATCCCCACTCATCTGCCTGCCGTCAGTCCCTCATCCCTGGCAGGCGGTGGCTGGCCTCTGTGGCCTCCCCCACAGTGCCTCTGCCTGGAGGCCATTCGTCTCCCTCCTCTCAGCAGGTGTGAAGGAGCCACCCCACCACAGCTGCCCTCAGCTGCCTCACCATGAGTCCAGGGCAGGATTTAGTCCACAGAGTGGCCAACCTGGCCTAGGAAGCCTGAGGGAAGTGTATGCATTGCTCCGACACTCCCATCGCGCATCCCACCGGCCACTGCTTTCGCCTCCCCCGCCATCTCCATCTTGTTAGCTCCTTCATTCTCCACGCTCAGTGATCAATCAAATCAGGCCTCCATGCTCAGGCCTGAGCGCAGAACAGGACAGTCTGTTACGGGATCAGGTGAAGCAAAGGAGCTTGTTAGATCCAGCTCTGGGGTCATCTTAGGCCACGCCTAGCTGCGTGCCACCTCCAATTCTAGAAGAACTCGCCCGGGGCCAGCCTGAGGCCGCCATGTCCGCCTGGGGCCGGCTGTGCTCCACTCAGGGCTGGAAGCTGGCTGCTGGGCTCCTCTCCTCCTCCCCACAACTCCCTATGCCTGGGTCACCTGCCTCTTGCTGCCCCCCAACTCCCAACTCACTGTCCCTGTCTCCCTCAG
>111_Nle_M_M_2
GTAAGCCCCCCAATTCCTCCTGGCCTCACCCCCGTCCTGCCCCTAAGCTGCTCTGCCCTCAAATCAGTCCACTGAGACTCCTAAACTATTTTTTCAAAAATCTCTAGAGAAGAGGATTCTACCGCTATAAGAAAATATTAAGATCCAGCGATGAGAATCAGGCGATTCCTTTGGGGCTGTACCAGTGGCTGCAGGTTCAGCCCCAGCCCCGTTGTCCTCAGCTCTGTGAGACGGGAAAGCACTGCCACTCTCTCCCTGGAGGAGTCCACTAGGGGAACAGAGGTGTGCCTTGCCCCGACCCTGGACAGTTCTCCCCGGGGTGGAAAGGCTGCCTTTCCCACAGAGTAGAGTGGAGCAGCCACATCAGCAAATGACACCTGCAAATCAAGGCGTGTTTTTATGAGGCTGCCACCAGAGTACCCTTGTCCCTTTCATAAGCTGTGGGGCTGACCAAGGAGTGGACCCGAGTGTGCCATTTGCCCCCT-GACCCACTCTCCACCCTCCATGTCTGGCCCTCTGCCCTGGGAAGCTGATCCTGTCCACAGCCATCACC-CCCCATCCGTAGCCTAGGTTACCACTGGGAGCCCTGCAGGAAGTCAGCGCAAGGGAGGAGAGCCAGGCTGGTTGTTT-CTGTTAGCAGTGGGAGCCCTTTCAGGGTGCTGACTTTCCTATATGAAGCTGCCTGTGCCCACAATTGGATGGGCATGCCTGCCAAGCTCTCTCTAGAGGAGTCTGTGAGCCTATGAAAGGCCCCCTCACCCCGCCACCTTGGGGTGAAGGCTCCCACAGGTACCCAACCATGGCTTGGGCTGTATTAGTCTGGGATGGTGGATCCCTAGCTCCAGAATGTGGCCCCAGCTCTGCTGTCTCGGCCGTCCCTGCATTCCAGCCCTCACACTCCCTCTCTCATCCCCACTCATCTGCCTGCCGTCAGTCCCTCATCCCTGGCAGGCGGTGGCTGGCCTCTGTGGCCTCCCCCACAGTGCCTCTGCCTGGAGGCCATTCGTCTCCCTCCTCTCAGCAGGTGTGAAGGAGCCACCCCACCACAGCTGCCCTCAGCTGCCTCACCATGAGTCCAGGGCAGGATTTAGTCCACAGAGTGGCCAACCTGGCCTAGGAAGCCTGAGGGAAGTGTATGCATTGCTCCGACACTCCCATCGCGCATCCCACCGGCCACTGCTTTCGCCTCCCCCGCCATCTCCATCTTGTTAGCTCCTTCATTCTCCACGCTCAGTGATCAATCAAATCAGGCCTCCATGCTCAGGCCTGAGCGCAGAACAGGACAGTCTGTTACGGGATCAGGTGAAGCAAAGGAGCTTGTTAGATCCAGCTCTGGGGTCATCTTAGGCCACGCCTAGCTGCGTGCCACCTCCAATTCTAGAAGAACTCGCCCGGGGCCAGCCTGAGGCCGCCATGTCCGCCTGGGGCCGGCTGTGCTCCACTCAGGGCTGGAAGCTGGCTGCTGGGCTCCTCTCCTCCTCCCCACAACTCCCTATGCCTGGGTCACCTGCCTCTTGCTGCCCCCCAACTCCCAACTCACTGTCCCTGTCTCCCTCAG
>112_Nle_M_M_1
GTAAGCCCCCCAATTCCTCCTGGCCTCACCCCCGTCCTGCCCCTAAGCTGCTCTGCCCTCAAATCAGTCCACTGAGACTCCTAAACTATTTTTTCAAAAATCTCTAGAGAAGAGGATTCTACCGCTATAAGAAAATATTAAGATCCAGCGATGAGAATCAGGCGATTCCTTTGGGGCTGTACCAGTGGCTGCAGGTTCAGCCCCAGCCCCGTTGTCCTCAGCTCTGTGAGACGGGAAAGCACTGCCACTCTCTCCCTGGAGGAGTCCACTAGGGGAACAGAGGTGTGCCTTGCCCCGACCCTGGACAGTTCTCCCCGGGGTGGAAAGGCTGCCTTTCCCACAGAGTAGAGTGGAGCAGCCACATCAGCAAATGACACCTGCAAATCAAGGCGTGTTTTTATGAGGCTGCCACCAGAGTACCCTTGTCCCTTTCATAAGCTGTGGGGCTGACCAAGGAGTGGACCCGAGTGTGCCATTTGCCCCCT-GACCCACTCTCCACCCTCCATGTCTGGCCCTCTGCCCTGGGAAGCTGATCCTGTCCACAGCCATCACC-CCCCATCCGTAGCCTAGGTTACCACTGGGAGCCCTGCAGGAAGTCAGCGCAAGGGAGGAGAGCCAGGCTGGTTGTTT-CTGTTAGCAGTGGGAGCCCTTTCAGGGTGCTGACTTTCCTATATGAAGCTGCCTGTGCCCACAATTGGATGGGCATGCCTGCCAAGCTCTCTCTAGAGGAGTCTGTGAGCCTATGAAAGGCCCCCTCACCCCGCCACCTTGGGGTGAAGGCTCCCACAGGTACCCAACCATGGCTTGGGCTGTATTAGTCTGGGATGGTGGATCCCTAGCTCCAGAATGTGGCCCCAGCTCTGCTGTCTCGGCCGTCCCTGCATTCCAGCCCTCACACTCCCTCTCTCATCCCCACTCATCTGCCTGCCGTCAGTCCCTCATCCCTGGCAGGCGGTGGCTGGCCTCTGTGGCCTCCCCCACAGTGCCTCTGCCTGGAGGCCATTCGTCTCCCTCCTCTCAGCAGGTGTGAAGGAGCCACCACACCACAGCTGCCCTCAGCTGCCTCACCATGAGTCCAGGGCAGGATTTAGTCCACAGAGTGGCCAACCTGGCCTAGGAAGCCTGAGGGAAGTGTACGCATTGCTCCGACACTCCCATCGCGCATCCCACCGGCCACTGCTTTCGCCTCCCCCGCCATCTCCATCTTGTTAGCTCCTTCATTCTCCACGCTCAGTGATCAATCAAATCAGGCCTCCATGCTCAGGCCTGAGCGCAGAACAGGACAGTCTGTTACGGGATCAGGTGAAGCAAAGGAGCTTGTTAGATCCAGCTCTGGGGTCATCTTAGGCCACGCCTAGCTGCGTGCCACCTCCAATTCTAGAAGAACTCGCCCGGGGCCAGCCTGAGGCCGCCATGTCCGCCTGGGGCCGGCTGTGCTCCACTCAGGGCTGGAAGCTGGCTGCTGGGCTCCTCTCCTCCTCCCCACAACTCCCTATGCCTGGGTCACCTGCCTCTTGCTGCCCCCCAACTCCCAACTCACTGTCCCTGTCTCCCTCAG
>112_Nle_M_M_2
GTAAGCCCCCCAATTCCTCCTGGCCTCACCCCCGTCCTGCCCCTAAGCTGCTCTGCCCTCAAATCAGTCCACTGAGACTCCTAAACTATTTTTTCAAAAATCTCTAGAGAAGAGGATTCTACCGCTATAAGAAAATATTAAGATCCAGCGATGAGAATCAGGCGATTCCTTTGGGGCTGTACCAGTGGCTGCAGGTTCAGCCCCAGCCCCGTTGTCCTCAGCTCTGTGAGACGGGAAAGCACTGCCACTCTCTCCCTGGAGGAGTCCACTAGGGGAACAGAGGTGTGCCTTGCCCCGACCCTGGACAGTTCTCCCCGGGGTGGAAAGGCTGCCTTTCCCACAGAGTAGAGTGGAGCAGCCACATCAGCAAATGACACCTGCAAATCAAGGCGTGTTTTTATGAGGCTGCCACCAGAGTACCCTTGTCCCTTTCATAAGCTGTGGGGCTGACCAAGGAGTGGACCCGAGTGTGCCATTTGCCCCCT-GACCCACTCTCCACCCTCCATGTCTGGCCCTCTGCCCTGGGAAGCTGATCCTGTCCACAGCCATCACC-CCCCATCCGTAGCCTAGGTTACCACTGGGAGCCCTGCAGGAAGTCAGCGCAAGGGAGGAGAGCCAGGCTGGTTGTTT-CTGTTAGCAGTGGGAGCCCTTTCAGGGTGCTGACTTTCCTATATGAAGCTGCCTGTGCCCACAATTGGATGGGCATGCCTGCCAAGCTCTCTCTAGAGGAGTCTGTGAGCCTATGAAAGGCCCCCTCACCCCGCCACCTTGGGGTGAAGGCTCCCACAGGTACCCAACCATGGCTTGGGCTGTATTAGTCTGGGATGGTGGATCCCTAGCTCCAGAATGTGGCCCCAGCTCTGCTGTCTCGGCCGTCCCTGCATTCCAGCCCTCACACTCCCTCTCTCATCCCCACTCATCTGCCTGCCGTCAGTCCCTCATCCCTGGCAGGCGGTGGCTGGCCTCTGTGGCCTCCCCCACAGTGCCTCTGCCTGGAGGCCATTCGTCTCCCTCCTCTCAGCAGGTGTGAAGGAGCCACCACACCACAGCTGCCCTCAGCTGCCTCACCATGAGTCCAGGGCAGGATTTAGTCCACAGAGTGGCCAACCTGGCCTAGGAAGCCTGAGGGAAGTGTACGCATTGCTCCAACACTCCCATCGCGCATCCCACCGGCCACTGCTTTCGCCTCCCCCGCCATCTCCATCTTGTTAGCTCCTTCATTCTCCACGCTCAGTGATCAATCAAATCAGGCCTCCATGCTCAGGCCTGAGCGCAGAACAGGACAGTCTGTTACGGGATCAGGTGAAGCAAAGGAGCTTGTTAGATCCAGCTCTGGGGTCATCTTAGGCCACGCCTAGCTGCGTGCCACCTCCAATTCTAGAAGAACTCGCCCGGGGCCAGCCTGAGGCCGCCATGTCCGCCTGGGGCCGGCTGTGCTCCACTCAGGGCTGGAAGCTGGCTGCTGGGCTCCTCTCCTCCTCCCCACAACTCCCTATGCCTGGGTCACCTGCCTCTTGCTGCCCCCCAACTCCCAACTCACTGTCCCTGTCTCCCTCAG
>115_Nle_M_M_1
GTAAGCCCCCCAATTCCTCCTGGCCTCACCCCCGTCCTGCCCCTAAGCTGCTCTGCCCTCAAATCAGTCCACTGAGACTCCTAAACTATTTTTTCAAAAATCTCTAGAGAAGAGGATTCTACCGCTATAAGAAAATATTAAGATCCAGCGATGAGAATCAGGCGATTCCTTTGGGGCTGTACCAGTGGCTGCAGGTTCAGCCCCAGCCCCGTTGTCCTCAGCTCTGTGAGACGGGAAAGCACTGCCACTCTCTCCCTGGAGGAGTCCACTAGGGGAACAGAGGTGTGCCTTGCCCCGACCCTGGACAGTTCTCCCCGGGGTGGAAAGGCTGCCTTTCCCACAGAGTAGAGTGGAGCAGCCACATCAGCAAATGACACCTGCAAATCAAGGCGTGTTTTTATGAGGCTGCCACCAGAGTACCCTTGTCCCTTTCATAAGCTGTGGGGCTGACCAAGGAGTGGACCCGAGTGTGCCATTTGCCCCCT-GACCCACTCTCCACCCTCCATGTCTGGCCCTCTGCCCTGGGAAGCTGATCCTGTCCACAGCCATCACC-CCCCATCCGTAGCCTAGGTTACCACTGGGAGCCCTGCAGGAAGTCAGCGCAAGGGAGGAGAGCCAGGCTGGTTGTTT-CTGTTAGCAGTGGGAGCCCTTTCAGGGTGCTGACTTTCCTATATGAAGCTGCCTGTGCCCACAATTGGATGGGCATGCCTGCCAAGCTCTCTCTAGAGGAGTCTGTGAGCCTATGAAAGGCCCCCTCACCCCGCCACCTTGGGGTGAAGGCTCCCACAGGTACCCAACCATGGCTTGGGCTGTATTAGTCTGGGATGGTGGATCCCTAGCTCCAGAATGTGGCCCCAGCTCTGCTGTCTCGGCCGTCCCTGCATTCCAGCCCTCACACTCCCTCTCTCATCCCCACTCATCTGCCTGCCGTCAGTCCCTCATCCCTGGCAGGCGGTGGCTGGCCTCTGTGGCCTCCCCCACAGTGCCTCTGCCTGGAGGCCATTCGTCTCCCTCCTCTCAGCAGGTGTGAAGGAGCCACCCCACCACAGCTGCCCTCAGCTGCCTCACCATGAGTCCAGGGCAGGATTTAGTCCACAGAGTGGCCAACCTGGCCTAGGAAGCCTGAGGGAAGTGTACGCATTGCTCCGACACTCCCATCGCGCATCCCACCGGCCACTGCTTTCGCCTCCCCCGCCATCTCCATCTTGTTAGCTCCTTCATTCTCCACGCTCAGTGATCAATCAAATCAGGCCTCCATGCTCAGGCCTGAGCGCAGAACAGGACAGTCTGTTACGGGATCAGGTGAAGCAAAGGAGCTTGTTAGATCCAGCTCTGGGGTCATCTTAGGCCACGCCTAGCTGCGTGCCACCTCCAATTCTAGAAGAACTCGCCCGGGGCCAGCCTGAGGCCGCCATGTCCGCCTGGGGCCGGCTGTGCTCCACTCAGGGCTGGAAGCTGGCTGCTGGGCTCCTCTCCTCCTCCCCACAACTCCCTATGCCTGGGTCACCTGCCTCTTGCTGCCCCCCAACTCCCAACTCACTGTCCCTGTCTCCCTCAG
>115_Nle_M_M_2
GTAAGCCCCCCAATTCCTCCTGGCCTCACCCCCGTCCTGCCCCTAAGCTGCTCTGCCCTCAAATCAGTCCACTGAGACTCCTAAACTATTTTTTCAAAAATCTCTAGAGAAGAGGATTCTACCGCTATAAGAAAATATTAAGATCCAGCGATGAGAATCAGGCGATTCCTTTGGGGCTGTACCAGTGGCTGCAGGTTCAGCCCCAGCCCCGTTGTCCTCAGCTCTGTGAGACGGGAAAGCACTGCCACTCTCTCCCTGGAGGAGTCCACTAGGGGAACAGAGGTGTGCCTTGCCCCGACCCTGGACAGTTCTCCCCGGGGTGGAAAGGCTGCCTTTCCCACAGAGTAGAGTGGAGCAGCCACATCAGCAAATGACACCTGCAAATCAAGGCGTGTTTTTATGAGGCTGCCACCAGAGTACCCTTGTCCCTTTCATAAGCTGTGGGGCTGACCAAGGAGTGGACCCGAGTGTGCCATTTGCCCCCT-GACCCACTCTCCACCCTCCATGTCTGGCCCTCTGCCCTGGGAAGCTGATCCTGTCCACAGCCATCACC-CCCCATCCGTAGCCTAGGTTACCACTGGGAGCCCTGCAGGAAGTCAGCGCAAGGGAGGAGAGCCAGGCTGGTTGTTT-CTGTTAGCAGTGGGAGCCCTTTCAGGGTGCTGACTTTCCTATATGAAGCTGCCTGTGCCCACAATTGGATGGGCATGCCTGCCAAGCTCTCTCTAGAGGAGTCTGTGAGCCTATGAAAGGCCCCCTCACCCCGCCACCTTGGGGTGAAGGCTCCCACAGGTACCCAACCATGGCTTGGGCTGTATTAGTCTGGGATGGTGGATCCCTAGCTCCAGAATGTGGCCCCAGCTCTGCTGTCTCGGCCGTCCCTGCATTCCAGCCCTCACACTCCCTCTCTCATCCCCACTCATCTGCCTGCCGTCAGTCCCTCATCCCTGGCAGGCGGTGGCTGGCCTCTGTGGCCTCCCCCACAGTGCCTCTGCCTGGAGGCCATTCGTCTCCCTCCTCTCAGCAGGTGTGAAGGAGCCACCCCACCACAGCTGCCCTCAGCTGCCTCACCATGAGTCCAGGGCAGGATTTAGTCCACAGAGTGGCCAACCTGGCCTAGGAAGCCTGAGGGAAGTGTACGCATTGCTCCAACACTCCCATCGCGCATCCCACCGGCCACTGCTTTCGCCTCCCCCGCCATCTCCATCTTGTTAGCTCCTTCATTCTCCACGCTCAGTGATCAATCAAATCAGGCCTCCATGCTCAGGCCTGAGCGCAGAACAGGACAGTCTGTTACGGGATCAGGTGAAGCAAAGGAGCTTGTTAGATCCAGCTCTGGGGTCATCTTAGGCCACGCCTAGCTGTGTGCCACCTCCAATTCTAGAAGAACTCGCCCGGGGCCAGCCTGAGGCCGCCATGTCCGCCTGGGGCCGGCTGTGCTCCACTCAGGGCTGGAAGCTGGCTGCTGGGCTCCTCTCCTCCTCCCCACAACTCCCTATGCCTGGGTCACCTGCCTCTTGCTGCCCCCCAACTCCCAACTCACTGTCCCTGTCTCCCTCAG
>116_Nle_M_M_1
GTAAGCCCCCCCATTCCTCCTGGCCTCACCCCCGTCCTGCCCCTAAGCTGCTCTGCCCTCAAATCAGTCCACTGAGACTCCTAAACTATTTTTTCAAAAATCTCTAGAGAAGAGGATTCTACCGCTATAAGAAAATATTAAGATCCAGCGATGAGAATCAGGCGATTCCTTTGGGGCTGTACCAGTGGCTGCAGGTTCAGCCCCAGCCCCGTTGTCCTCAGCTCTGTGAGACGGGAAAGCACTGCCACTCTCTCCCTGGAGGAGTCCACTAGGGGAACAGAGGTGTGCCTTGCCCCGACCCTGGACAGTTCTCCCCGGGGTGGAAAGGCTGCCTTTCCCACAGAGTAGAGTGGAGCAGCCACATCAGCAAATGACACCTGCAAATCAAGGCGTGTTTTTATGAGGCTGCCACCAGAGTACCCTTGTCCCTTTCATAAGCTGTGGGGCTGACCAAGGAGTGGACCCGAGTGTGCCATTTGCCCCCC-GAGCCACTCTCCACCCTCCATGTCTGGCCCTCTGCCCTGGGAAGCTGATCCTGTCCACAGCCATCACC-CCCCATCCGTAGCCTAGGTTACCACTGGGAGCCCTGCAGGAAGTCAGCGCAAGGGAGGAGAGCCAGGCTGGTTGTTT-CTGTTAGCAGTGGGAGCCTTTTCAGGGTGCTGACTTTCCTATATGAAGCTGCCTGTGCCCACAATTGGATGGGCATGCCTGCCAAGCTCTCTCTAGAGGAGTCTGTGAGCCTATGAAAGGCCCCCTCACCCCGCCACCTTGGGGTGAAGGCTCCCACAGGTACCCAACCATGGCTTGGGCTGTATTAGTCTGGGATGGTGGATCCCTAGCTCCAGAATGTGGCCCCAGCTCTGCTGTCTCGGCCGTCCCTGCATTCCAGCCCTCACACTCCCTCTCTCATCCCCACTCATCTGCCTGCCGTCAGTCCCTCATCCCTGGCAGGCGGTGGCTGGCCTCTGTGGCCTCCCCCACAGTGCCTCTGCCTGGAGGCCATTCGTCTCCCTCCTCTCAGCAGGTGTGAAGGAGCCACCCCACCACAGCTGCCCTCAGCTGCCTCACCATGAGTCCAGGGCAGGATTTAGTCCACAGAGTGGCCAACCTGGCCTAGGAAGCCTGAGGGAAGTGTATGCATTGCTCTGACACTCCCATCGCGCATCCCACCGGCCACTGCTTTCGCCTCCCCCGCCATCTCCATCTTGTTAGCTCCTTCATTCTCCACGCTCAGTGATCAATCAAATCAGGCCTCCATGCTCAGGCCTGAGCGCAGAACAGGACAGTCTGTTACGGGATCAGGTGAAGCAAAGGAGCTTGTTAGATCCAGCTCTGGGGTCATCTTAGGCCACGCCTAGCTGTGTGCCACCTCCAATTCTAGAAGAACTCGCCCGGGGCCAGCCTGAGGCCGCCATGTCCGCCTGGGGCCGGCTGTGCTCCACTCAGGGCTGGAAGCTGGCTGCTGGGCTCCTCTCCTCCTCCCCACAACTCCCTATGCCTGGGTCACCTGCCTCTTGCTGCCCCCCAACTCCCAACTCACTGTCCCTGTCTCCCTCAG
>116_Nle_M_M_2
GTAAGCCCCCCCATTCCTCCTGGCCTCACCCCCGTCCTGCCCCTAAGCTGCTCTGCCCTCAAATCAGTCCACTGAGACTCCTAAACTATTTTTTCAAAAATCTCTAGAGAAGAGGATTCTACCGCTATAAGAAAATATTAAGATCCAGCGATGAGAATCAGGCGATTCCTTTGGGGCTGTACCAGTGGCTGCAGGTTCAGCCCCAGCCCCGTTGTCCTCAGCTCTGTGAGACGGGAAAGCACTGCCACTCTCTCCCTGGAGGAGTCCACTAGGGGAACAGAGGTGTGCCTTGCCCCGACCCTGGACAGTTCTCCCCGGGGTGGAAAGGCTGCCTTTCCCACAGAGTAGAGTGGAGCAGCCACATCAGCAAATGACACCTGCAAATCAAGGCGTGTTTTTATGAGGCTGCCACCAGAGTACCCTTGTCCCTTTCATAAGCTGTGGGGCTGACCAAGGAGTGGACCCGAGTGTGCCATTTGCCCCCC-GAGCCACTCTCCACCCTCCATGTCTGGCCCTCTGCCCTGGGAAGCTGATCCTGTCCACAGCCATCACC-CCCCATCCGTAGCCTAGGTTACCACTGGGAGCCCTGCAGGAAGTCAGCGCAAGGGAGGAGAGCCAGGCTGGTTGTTT-CTGTTAGCAGTGGGAGCCTTTTCAGGGTGCTGACTTTCCTATATGAAGCTGCCTGTGCCCACAATTGGATGGGCATGCCTGCCAAGCTCTCTCTAGAGGAGTCTGTGAGCCTATGAAAGGCCCCCTCACCCCGCCACCTTGGGGTGAAGGCTCCCACAGGTACCCAACCATGGCTTGGGCTGTATTAGTCTGGGATGGTGGATCCCTAGCTCCAGAATGTGGCCCCAGCTCTGCTGTCTCGGCCGTCCCTGCATTCCAGCCCTCACACTCCCTCTCTCATCCCCACTCATCTGCCTGCCGTCAGTCCCTCATCCCTGGCAGGCGGTGGCTGGCCTCTGTGGCCTCCCCCACAGTGCCTCTGCCTGGAGGCCATTCGTCTCCCTCCTCTCAGCAGGTGTGAAGGAGCCACCCCACCACAGCTGCCCTCAGCTGCCTCACCATGAGTCCAGGGCAGGATTTAGTCCACAGAGTGGCCAACCTGGCCTAGGAAGCCTGAGGGAAGTGTATGCATTGCTCTGACACTCCCATCGCGCATCCCACCGGCCACTGCTTTCGCCTCCCCCGCCATCTCCATCTTGTTAGCTCCTTCATTCTCCACGCTCAGTGATCAATCAAATCAGGCCTCCATGCTCAGGCCTGAGCGCAGAACAGGACAGTCTGTTACGGGATCAGGTGAAGCAAAGGAGCTTGTTAGATCCAGCTCTGGGGTCATCTTAGGCCACGCCTAGCTGTGTGCCACCTCCAATTCTAGAAGAACTCGCCCGGGGCCAGCCTGAGGCCGCCATGTCCGCCTGGGGCCGGCTGTGCTCCACTCAGGGCTGGAAGCTGGCTGCTGGGCTCCTCTCCTCCTCCCCACAACTCCCTATGCCTGGGTCACCTGCCTCTTGCTGCCCCCCAACTCCCAACTCACTGTCCCTGTCTCCCTCAG
>118_Nle_F_M_1
GTAAGCCCCCCCATTCCTCCTGGCCTCACCCCCGTCCTGCCCCTAAGCTGCTCTGCCCTCAAATCAGTCCACTGAGACTCCTAAACTATTTTTTCAAAAATCTCTAGAGAAGAGGATTCTACCGCTATAAGAAAATATTAAGATCCAGCGATGAGAATCAGGCGATTCCTTTGGGGCTGTACCAGTGGCTGCAGGTTCAGCCCCAGCCCCGTTGTCCTCAGCTCTGTGAGACGGGAAAGCACTGCCACTCTCTCCCTGGAGGAGTCCACTAGGGGAACAGAGGTGTGCCTTGCCCCGACCCTGGACAGTTCTCCCCGGGGTGGAAAGGCTGCCTTTCCCACAGAGTAGAGTGGAGCAGCCACATCAGCAAATGACACCTGCAAATCAAGGCGTGTTTTTATGAGGCTGCCACCAGAGTACCCTTGTCCCTTTCATAAGCTGTGGGGCTGACCAAGGAGTGGACCCGAGTGTGCCATTTGCCCCCC-GAGCCACTCTCCACCCTCCATGTCTGGCCCTCTGCCCTGGGAAGCTGATCCTGTCCACAGCCATCACC-CCCCATCCGTAGCCTAGGTTACCACTGGGAGCCCTGCAGGAAGTCAGCGCAAGGGAGGAGAGCCAGGCTGGTTGTTT-CTGTTAGCAGTGGGAGCCTTTTCAGGGTGCTGACTTTCCTATATGAAGCTGCCTGTGCCCACAATTGGATGGGCATGCCTGCCAAGCTCTCTCTAGAGGAGTCTGTGAGCCTATGAAAGGCCCCCTCACCCCGCCACCTTGGGGTGAAGGCTCCCACAGGTACCCAACCATGGCTTGGGCTGTATTAGTCTGGGATGGTGGATCCCTAGCTCCAGAATGTGGCCCCAGCTCTGCTGTCTCGGCCGTCCCTGCATTCCAGCCCTCACACTCCCTCTCTCATCCCCACTCATCTGCCTGCCGTCAGTCCCTCATCCCTGGCAGGCGGTGGCTGGCCTCTGTGGCCTCCCCCACAGTGCCTCTGCCTGGAGGCCATTCGTCTCCCTCCTCTCAGCAGGTGTGAAGGAGCCACCCCACCACAGCTGCCCTCAGCTGCCTCACCATGAGTCCAGGGCAGGATTTAGTCCACAGAGTGGCCAACCTGGCCTAGGAAGCCTGAGGGAAGTGTATGCATTGCTCTGACACTCCCATCGCGCATCCCACCGGCCACTGCTTTCGCCTCCCCCGCCATCTCCATCTTGTTAGCTCCTTCATTCTCCACGCTCAGTGATCAATCAAATCAGGCCTCCATGCTCAGGCCTGAGCGCAGAACAGGACAGTCTGTTACGGGATCAGGTGAAGCAAAGGAGCTTGTTAGATCCAGCTCTGGGGTCATCTTAGGCCACGCCTAGCTGTGTGCCACCTCCAATTCTAGAAGAACTCGCCCGGGGCCAGCCTGAGGCCGCCATGTCCGCCTGGGGCCGGCTGTGCTCCACTCAGGGCTGGAAGCTGGCTGCTGGGCTCCTCTCCTCCTCCCCACAACTCCCTATGCCTGGGTCACCTGCCTCTTGCTGCCCCCCAACTCCCAACTCACTGTCCCTGTCTCCCTCAG
>118_Nle_F_M_2
GTAAGCCCCCCCATTCCTCCTGGCCTCACCCCCGTCCTGCCCCTAAGCTGCTCTGCCCTCAAATCAGTCCACTGAGACTCCTAAACTATTTTTTCAAAAATCTCTAGAGAAGAGGATTCTACCGCTATAAGAAAATATTAAGATCCAGCGATGAGAATCAGGCGATTCCTTTGGGGCTGTACCAGTGGCTGCAGGTTCAGCCCCAGCCCCGTTGTCCTCAGCTCTGTGAGACGGGAAAGCACTGCCACTCTCTCCCTGGAGGAGTCCACTAGGGGAACAGAGGTGTGCCTTGCCCCGACCCTGGACAGTTCTCCCCGGGGTGGAAAGGCTGCCTTTCCCACAGAGTAGAGTGGAGCAGCCACATCAGCAAATGACACCTGCAAATCAAGGCGTGTTTTTATGAGGCTGCCACCAGAGTACCCTTGTCCCTTTCATAAGCTGTGGGGCTGACCAAGGAGTGGACCCGAGTGTGCCATTTGCCCCCC-GAGCCACTCTCCACCCTCCATGTCTGGCCCTCTGCCCTGGGAAGCTGATCCTGTCCACAGCCATCACC-CCCCATCCGTAGCCTAGGTTACCACTGGGAGCCCTGCAGGAAGTCAGCGCAAGGGAGGAGAGCCAGGCTGGTTGTTT-CTGTTAGCAGTGGGAGCCTTTTCAGGGTGCTGACTTTCCTATATGAAGCTGCCTGTGCCCACAATTGGATGGGCATGCCTGCCAAGCTCTCTCTAGAGGAGTCTGTGAGCCTATGAAAGGCCCCCTCACCCCGCCACCTTGGGGTGAAGGCTCCCACAGGTACCCAACCATGGCTTGGGCTGTATTAGTCTGGGATGGTGGATCCCTAGCTCCAGAATGTGGCCCCAGCTCTGCTGTCTCGGCCGTCCCTGCATTCCAGCCCTCACACTCCCTCTCTCATCCCCACTCATCTGCCTGCCGTCAGTCCCTCATCCCTGGCAGGCGGTGGCTGGCCTCTGTGGCCTCCCCCACAGTGCCTCTGCCTGGAGGCCATTCGTCTCCCTCCTCTCAGCAGGTGTGAAGGAGCCACCCCACCACAGCTGCCCTCAGCTGCCTCACCATGAGTCCAGGGCAGGATTTAGTCCACAGAGTGGCCAACCTGGCCTAGGAAGCCTGAGGGAAGTGTATGCATTGCTCTGACACTCCCATCGCGCATCCCACCGGCCACTGCTTTCGCCTCCCCCGCCATCTCCATCTTGTTAGCTCCTTCATTCTCCACGCTCAGTGATCAATCAAATCAGGCCTCCATGCTCAGGCCTGAGCGCAGAACAGGACAGTCTGTTACGGGATCAGGTGAAGCAAAGGAGCTTGTTAGATCCAGCTCTGGGGTCATCTTAGGCCACGCCTAGCTGTGTGCCACCTCCAATTCTAGAAGAACTCGCCCGGGGCCAGCCTGAGGCCGCCATGTCCGCCTGGGGCCGGCTGTGCTCCACTCAGGGCTGGAAGCTGGCTGCTGGGCTCCTCTCCTCCTCCCCACAACTCCCTATGCCTGGGTCACCTGCCTCTTGCTGCCCCCCAACTCCCAACTCACTGTCCCTGTCTCCCTCAG
>120_Nle_F_M_1
GTAAGCCCCCCAATTCCTCCTGGCCTCACCCCCGTCCTGCCCCTAAGCTGCTCTGCCCTCAAATCAGTCCACTGAGACTCCTAAACTATTTTTTCAAAAATCTCTAGAGAAGAGGATTCTACCGCTATAAGAAAATATTAAGATCCAGCGATGAGAATCAGGCGATTCCTTTGGGGCTGTACCAGTGGCTGCAGGTTCAGCCCCAGCCCCGTTGTCCTCAGCTCTGTGAGACGGGAAAGCACTGCCACTCTCTCCCTGGAGGAGTCCACTAGGGGAACAGAGGTGTGCCTTGCCCCGACCCTGGACAGTTCTCCCCGGGGTGGAAAGGCTGCCTTTCCCACAGAGTAGAGTGGAGCAGCCACATCAGCAAATGACACCTGCAAATCAAGGCGTGTTTTTATGAGGCTGCCACCAGAGTACCCTTGTCCCTTTCATAAGCTGTGGGGCTGACCAAGGAGTGGACCCGAGTGTGCCATTTGCCCCCT-GACCCACTCTCCACCCTCCATGTCTGGCCCTCTGCCCTGGGAAGCTGATCCTGTCCACAGCCATCACC-CCCCATCCGTAGCCTAGGTTACCACTGGGAGCCCTGCAGGAAGTCAGCGCAAGGGAGGAGAGCCAGGCTGGTTGTTT-CTGTTAGCAGTGGGAGCCTTTTCAGGGTGCTGACTTTCCTATATGAAGCTGCCTGTGCCCACAATTGGATGGGCATGCCTGCCAAGCTCTCTCTAGAGGAGTCTGTGAGCCTATGAAAGGCCCCCTCACCCCGCCACCTTGGGGTGAAGGCTCCCACAGGTACCCAACCATGGCTTGGGCTGTATTAGTCTGGGATGGTGGATCCCTAGCTCCAGAATGTGGCCCCAGCTCTGCTGTCTCGGCCGTCCCTGCATTCCAGCCCTCACACTCCCTCTCTCATCCCCACTCATCTGCCTGCCGTCAGTCCCTCATCCCTGGCAGGCGGTGGCTGGCCTCTGTGGCCTCCCCCACAGTGCCTCTGCCTGGAGGCCATTCGTCTCCCTCCTCTCAGCAGGTGTGAAGGAGCCACCACACCACAGCTGCCCTCAGCTGCCTCACCATGAGTCCAGGGCAGGATTTAGTCCACAGAGTGGCCAACCTGGCCTAGGAAGCCTGAGGGAAGTGTACGCATTGCTCCAACACTCCCATCGCGCATCCCACCGGCCACTGCTTTCGCCTCCCCCGCCATCTCCATCTTGTTAGCTCCTTCATTCTCCACGCTCAGTGATCAATCAAATCAGGCCTCCATGCTCAGGCCTGAGCGCAGAACAGGACAGTCTGTTACGGGATCAGGTGAAGCAAAGGAGCTTGTTAGATCCAGCTCTGGGGTCATCTTAGGCCACGCCTAGCTGCGTGCCACCTCCAATTCTAGAAGAACTCGCCCGGGGCCAGCCTGAGGCCGCCATGTCCGCCTGGGGCCGGCTGTGCTCCACTCAGGGCTGGAAGCTGGCTGCTGGGCTCCTCTCCTCCTCCCCACAACTCCCTATGCCTGGGTCACCTGCCTCTTGCTGCCCCCCAACTCCCAACTCACTGTCCCTGTCTCCCTCAG
>120_Nle_F_M_2
GTAAGCCCCCCAATTCCTCCTGGCCTCACCCCCGTCCTGCCCCTAAGCTGCTCTGCCCTCAAATCAGTCCACTGAGACTCCTAAACTATTTTTTCAAAAATCTCTAGAGAAGAGGATTCTACCGCTATAAGAAAATATTAAGATCCAGCGATGAGAATCAGGCGATTCCTTTGGGGCTGTACCAGTGGCTGCAGGTTCAGCCCCAGCCCCGTTGTCCTCAGCTCTGTGAGACGGGAAAGCACTGCCACTCTCTCCCTGGAGGAGTCCACTAGGGGAACAGAGGTGTGCCTTGCCCCGACCCTGGACAGTTCTCCCCGGGGTGGAAAGGCTGCCTTTCCCACAGAGTAGAGTGGAGCAGCCACATCAGCAAATGACACCTGCAAATCAAGGCGTGTTTTTATGAGGCTGCCACCAGAGTACCCTTGTCCCTTTCATAAGCTGTGGGGCTGACCAAGGAGTGGACCCGAGTGTGCCATTTGCCCCCT-GACCCACTCTCCACCCTCCATGTCTGGCCCTCTGCCCTGGGAAGCTGATCCTGTCCACAGCCATCACC-CCCCATCCGTAGCCTAGGTTACCACTGGGAGCCCTGCAGGAAGTCAGCGCAAGGGAGGAGAGCCAGGCTGGTTGTTT-CTGTTAGCAGTGGGAGCCTTTTCAGGGTGCTGACTTTCCTATATGAAGCTGCCTGTGCCCACAATTGGATGGGCATGCCTGCCAAGCTCTCTCTAGAGGAGTCTGTGAGCCTATGAAAGGCCCCCTCACCCCGCCACCTTGGGGTGAAGGCTCCCACAGGTACCCAACCATGGCTTGGGCTGTATTAGTCTGGGATGGTGGATCCCTAGCTCCAGAATGTGGCCCCAGCTCTGCTGTCTCGGCCGTCCCTGCATTCCAGCCCTCACACTCCCTCTCTCATCCCCACTCATCTGCCTGCCGTCAGTCCCTCATCCCTGGCAGGCGGTGGCTGGCCTCTGTGGCCTCCCCCACAGTGCCTCTGCCTGGAGGCCATTCGTCTCCCTCCTCTCAGCAGGTGTGAAGGAGCCACCACACCACAGCTGCCCTCAGCTGCCTCACCATGAGTCCAGGGCAGGATTTAGTCCACAGAGTGGCCAACCTGGCCTAGGAAGCCTGAGGGAAGTGTACGCATTGCTCCGACACTCCCATCGCGCATCCCACCGGCCACTGCTTTCGCCTCCCCCGCCATCTCCATCTTGTTAGCTCCTTCATTCTCCACGCTCAGTGATCAATCAAATCAGGCCTCCATGCTCAGGCCTGAGCGCAGAACAGGACAGTCTGTTACGGGATCAGGTGAAGCAAAGGAGCTTGTTAGATCCAGCTCTGGGGTCATCTTAGGCCACGCCTAGCTGCGTGCCACCTCCAATTCTAGAAGAACTCGCCCGGGGCCAGCCTGAGGCCGCCATGTCCGCCTGGGGCCGGCTGTGCTCCACTCAGGGCTGGAAGCTGGCTGCTGGGCTCCTCTCCTCCTCCCCACAACTCCCTATGCCTGGGTCACCTGCCTCTTGCTGCCCCCCAACTCCCAACTCACTGTCCCTGTCTCCCTCAG
>121_Nle_F_M_1
GTAAGCCCCCCCATTCCTCCTGGCCTCACCCCCGTCCTGCCCCTAAGCTGCTCTGCCCTCAAATCAGTCCACTGAGACTCCTAAACTATTTTTTCAAAAATCTCTAGAGAAGAGGATTCTACCGCTATAAGAAAATATTAAGATCCAGCGATGAGAATCAGGCGATTCCTTTGGGGCTGTACCAGTGGCTGCAGGTTCAGCCCCAGCCCCGTTGTCCTCAGCTCTGTGAGACGGGAAAGCACTGCCACTCTCTCCCTGGAGGAGTCCACTAGGGGAACAGAGGTGTGCCTTGCCCCGACCCTGGACAGTTCTCCCCGGGGTGGAAAGGCTGCCTTTCCCACAGAGTAGAGTGGAGCAGCCACATCAGCAAATGACACCTGCAAATCAAGGCGTGTTTTTATGAGGCTGCCACCAGAGTACCCTTGTCCCTTTCATAAGCTGTGGGGCTGACCAAGGAGTGGACCCGAGTGTGCCATTTGCCCCCC-GAGCCACTCTCCACCCTCCATGTCTGGCCCTCTGCCCTGGGAAGCTGATCCTGTCCACAGCCATCACC-CCCCATCCGTAGCCTAGGTTACCACTGGGAGCCCTGCAGGAAGTCAGCGCAAGGGAGGAGAGCCAGGCTGGTTGTTT-CTGTTAGCAGTGGGAGCCTTTTCAGGGTGCTGACTTTCCTATATGAAGCTGCCTGTGCCCACAATTGGATGGGCATGCCTGCCAAGCTCTCTCTAGAGGAGTCTGTGAGCCTATGAAAGGCCCCCTCACCCCGCCACCTTGGGGTGAAGGCTCCCACAGGTACCCAACCATGGCTTGGGCTGTATTAGTCTGGGATGGTGGATCCCTAGCTCCAGAATGTGGCCCCAGCTCTGCTGTCTCGGCCGTCCCTGCATTCCAGCCCTCACACTCCCTCTCTCATCCCCACTCATCTGCCTGCCGTCAGTCCCTCATCCCTGGCAGGCGGTGGCTGGCCTCTGTGGCCTCCCCCACAGTGCCTCTGCCTGGAGGCCATTCGTCTCCCTCCTCTCAGCAGGTGTGAAGGAGCCACCCCACCACAGCTGCCCTCAGCTGCCTCACCATGAGTCCAGGGCAGGATTTAGTCCACAGAGTGGCCAACCTGGCCTAGGAAGCCTGAGGGAAGTGTATGCATTGCTCTGACACTCCCATCGCGCATCCCACCGGCCACTGCTTTCGCCTCCCCCGCCATCTCCATCTTGTCAGCTCCTTCATTCTCCACGCTCAGTGATCAATCAAATCAGGCCTCCATGCTCAGGCCTGAGCGCAGAACAGGACAGTCTGTTACGGGATCAGGTGAAGCAAAGGAGCTTGTTAGATCCAGCTCTGGGGTCATCTTAGGCCACGCCTAGCTGTGTGCCACCTCCAATTCTAGAAGAACTCGCCCGGGGCCAGCCTGAGGCCGCCATGTCCGCCTGGGGCCGGCTGTGCTCCACTCAGGGCTGGAAGCTGGCTGCTGGGCTCCTCTCCTCCTCCCCACAACTCCCTATGCCTGGGTCACCTGCCTCTTGCTGCCCCCCAACTCCCAACTCACTGTCCCTGTCTCCCTCAG
>121_Nle_F_M_2
GTAAGCCCCCCCATTCCTCCTGGCCTCACCCCCGTCCTGCCCCTAAGCTGCTCTGCCCTCAAATCAGTCCACTGAGACTCCTAAACTATTTTTTCAAAAATCTCTAGAGAAGAGGATTCTACCGCTATAAGAAAATATTAAGATCCAGCGATGAGAATCAGGCGATTCCTTTGGGGCTGTACCAGTGGCTGCAGGTTCAGCCCCAGCCCCGTTGTCCTCAGCTCTGTGAGACGGGAAAGCACTGCCACTCTCTCCCTGGAGGAGTCCACTAGGGGAACAGAGGTGTGCCTTGCCCCGACCCTGGACAGTTCTCCCCGGGGTGGAAAGGCTGCCTTTCCCACAGAGTAGAGTGGAGCAGCCACATCAGCAAATGACACCTGCAAATCAAGGCGTGTTTTTATGAGGCTGCCACCAGAGTACCCTTGTCCCTTTCATAAGCTGTGGGGCTGACCAAGGAGTGGACCCGAGTGTGCCATTTGCCCCCC-GAGCCACTCTCCACCCTCCATGTCTGGCCCTCTGCCCTGGGAAGCTGATCCTGTCCACAGCCATCACC-CCCCATCCGTAGCCTAGGTTACCACTGGGAGCCCTGCAGGAAGTCAGCGCAAGGGAGGAGAGCCAGGCTGGTTGTTT-CTGTTAGCAGTGGGAGCCTTTTCAGGGTGCTGACTTTCCTATATGAAGCTGCCTGTGCCCACAATTGGATGGGCATGCCTGCCAAGCTCTCTCTAGAGGAGTCTGTGAGCCTATGAAAGGCCCCCTCACCCCGCCACCTTGGGGTGAAGGCTCCCACAGGTACCCAACCATGGCTTGGGCTGTATTAGTCTGGGATGGTGGATCCCTAGCTCCAGAATGTGGCCCCAGCTCTGCTGTCTCGGCCGTCCCTGCATTCCAGCCCTCACACTCCCTCTCTCATCCCCACTCATCTGCCTGCCGTCAGTCCCTCATCCCTGGCAGGCGGTGGCTGGCCTCTGTGGCCTCCCCCACAGTGCCTCTGCCTGGAGGCCATTCGTCTCCCTCCTCTCAGCAGGTGTGAAGGAGCCACCCCACCACAGCTGCCCTCAGCTGCCTCACCATGAGTCCAGGGCAGGATTTAGTCCACAGAGTGGCCAACCTGGCCTAGGAAGCCTGAGGGAAGTGTATGCATTGCTCTGACACTCCCATCGCGCATCCCACCGGCCACTGCTTTCGCCTCCCCCGCCATCTCCATCTTGTCAGCTCCTTCATTCTCCACGCTCAGTGATCAATCAAATCAGGCCTCCATGCTCAGGCCTGAGCGCAGAACAGGACAGTCTGTTACGGGATCAGGTGAAGCAAAGGAGCTTGTTAGATCCAGCTCTGGGGTCATCTTAGGCCACGCCTAGCTGTGTGCCACCTCCAATTCTAGAAGAACTCGCCCGGGGCCAGCCTGAGGCCGCCATGTCCGCCTGGGGCCGGCTGTGCTCCACTCAGGGCTGGAAGCTGGCTGCTGGGCTCCTCTCCTCCTCCCCACAACTCCCTATGCCTGGGTCACCTGCCTCTTGCTGCCCCCCAACTCCCAACTCACTGTCCCTGTCTCCCTCAG
>122_Nle_F_M_1
GTAAGCCCCCCAATTCCTCCTGGCCTCACCCCCGTCCTGCCCCTAAGCTGCTCTGCCCTCAAATCAGTCCACTGAGACTCCTAAACTATTTTTTCAAAAATCTCTAGAGAAGAGGATTCTACCGCTATAAGAAAATATTAAGATCCAGCGATGAGAATCAGGCGATTCCTTTGGGGCTGTACCAGTGGCTGCAGGTTCAGCCCCAGCCCCGTTGTCCTCAGCTCTGTGAGACGGGAAAGCACTGCCACTCTCTCCCTGGAGGAGTCCACTAGGGGAACAGAGGTGTGCCTTGCCCCGACCCTGGACAGTTCTCCCCGGGGTGGAAAGGCTGCCTTTCCCACAGAGTAGAGTGGAGCAGCCACATCAGCAAATGACACCTGCAAATCAAGGCGTGTTTTTATGAGGCTGCCACCAGAGTACCCTTGTCCCTTTCATAAGCTGTGGGGCTGACCAAGGAGTGGACCCGAGTGTGCCATTTGCCCCCT-GACCCACTCTCCACCCTCCATGTCTGGCCCTCTGCCCTGGGAAGCTGATCCTGTCCACAGCCATCACC-CCCCATCCGTAGCCTAGGTTACCACTGGGAGCCCTGCAGGAAGTCAGCGCAAGGGAGGAGAGCCAGGCTGGTTGTTT-CTGTTAGCAGTGGGAGCCTTTTCAGGGTGCTGACTTTCCTATATGAAGCTGCCTGTGCCCACAATTGGATGGGCATGCCTGCCAAGCTCTCTCTAGAGGAGTCTGTGAGCCTATGAAAGGCCCCCTCACCCCGCCACCTTGGGGTGAAGGCTCCCACAGGTACCCAACCATGGCTTGGGCTGTATTAGTCTGGGATGGTGGATCCCTAGCTCCAGAATGTGGCCCCAGCTCTGCTGTCTCGGCCGTCCCTGCATTCCAGCCCTCACACTCCCTCTCTCATCCCCACTCATCTGCCTGCCGTCAGTCCCTCATCCCTGGCAGGCGGTGGCTGGCCTCTGTGGCCTCCCCCACAGTGCCTCTGCCTGGAGGCCATTCGTCTCCCTCCTCTCAGCAGGTGTGAAGGAGCCACCCCACCACAGCTGCCCTCAGCTGCCTCACCATGAGTCCAGGGCAGGATTTAGTCCACAGAGTGGCCAACCTGGCCTAGGAAGCCTGAGGGAAGTGTACGCATTGCTCCAACACTCCCATCGCGCATCCCACCGGCCACTGCTTTCGCCTCCCCCGCCATCTCCATCTTGTTAGCTCCTTCATTCTCCACGCTCAGTGATCAATCAAATCAGGCCTCCATGCTCAGGCCTGAGCGCAGAACAGGACAGTCTGTTACGGGATCAGGTGAAGCAAAGGAGCTTGTTAGATCCAGCTCTGGGGTCATCTTAGGCCACGCCTAGCTGCGTGCCACCTCCAATTCTAGAAGAACTCGCCCGGGGCCAGCCTGAGGCCGCCATGTCCGCCTGGGGCCGGCTGTGCTCCACTCAGGGCTGGAAGCTGGCTGCTGGGCTCCTCTCCTCCTCCCCACAACTCCCTATGCCTGGGTCACCTGCCTCTTGCTGCCCCCCAACTCCCAACTCACTGTCCCTGTCTCCCTCAG
>122_Nle_F_M_2
GTAAGCCCCCCAATTCCTCCTGGCCTCACCCCCGTCCTGCCCCTAAGCTGCTCTGCCCTCAAATCAGTCCACTGAGACTCCTAAACTATTTTTTCAAAAATCTCTAGAGAAGAGGATTCTACCGCTATAAGAAAATATTAAGATCCAGCGATGAGAATCAGGCGATTCCTTTGGGGCTGTACCAGTGGCTGCAGGTTCAGCCCCAGCCCCGTTGTCCTCAGCTCTGTGAGACGGGAAAGCACTGCCACTCTCTCCCTGGAGGAGTCCACTAGGGGAACAGAGGTGTGCCTTGCCCCGACCCTGGACAGTTCTCCCCGGGGTGGAAAGGCTGCCTTTCCCACAGAGTAGAGTGGAGCAGCCACATCAGCAAATGACACCTGCAAATCAAGGCGTGTTTTTATGAGGCTGCCACCAGAGTACCCTTGTCCCTTTCATAAGCTGTGGGGCTGACCAAGGAGTGGACCCGAGTGTGCCATTTGCCCCCT-GACCCACTCTCCACCCTCCATGTCTGGCCCTCTGCCCTGGGAAGCTGATCCTGTCCACAGCCATCACC-CCCCATCCGTAGCCTAGGTTACCACTGGGAGCCCTGCAGGAAGTCAGCGCAAGGGAGGAGAGCCAGGCTGGTTGTTT-CTGTTAGCAGTGGGAGCCTTTTCAGGGTGCTGACTTTCCTATATGAAGCTGCCTGTGCCCACAATTGGATGGGCATGCCTGCCAAGCTCTCTCTAGAGGAGTCTGTGAGCCTATGAAAGGCCCCCTCACCCCGCCACCTTGGGGTGAAGGCTCCCACAGGTACCCAACCATGGCTTGGGCTGTATTAGTCTGGGATGGTGGATCCCTAGCTCCAGAATGTGGCCCCAGCTCTGCTGTCTCGGCCGTCCCTGCATTCCAGCCCTCACACTCCCTCTCTCATCCCCACTCATCTGCCTGCCGTCAGTCCCTCATCCCTGGCAGGCGGTGGCTGGCCTCTGTGGCCTCCCCCACAGTGCCTCTGCCTGGAGGCCATTCGTCTCCCTCCTCTCAGCAGGTGTGAAGGAGCCACCCCACCACAGCTGCCCTCAGCTGCCTCACCATGAGTCCAGGGCAGGATTTAGTCCACAGAGTGGCCAACCTGGCCTAGGAAGCCTGAGGGAAGTGTACGCATTGCTCCGACACTCCCATCGCGCATCCCACCGGCCACTGCTTTCGCCTCCCCCGCCATCTCCATCTTGTTAGCTCCTTCATTCTCCACGCTCAGTGATCAATCAAATCAGGCCTCCATGCTCAGGCCTGAGCGCAGAACAGGACAGTCTGTTACGGGATCAGGTGAAGCAAAGGAGCTTGTTAGATCCAGCTCTGGGGTCATCTTAGGCCACGCCTAGCTGCGTGCCACCTCCAATTCTAGAAGAACTCGCCCGGGGCCAGCCTGAGGCCGCCATGTCCGCCTGGGGCCGGCTGTGCTCCACTCAGGGCTGGAAGCTGGCTGCTGGGCTCCTCTCCTCCTCCCCACAACTCCCTATGCCTGGGTCACCTGCCTCTTGCTGCCCCCCAACTCCCAACTCACTGTCCCTGTCTCCCTCAG
>123_Nle_F_M_1
GTAAGCCCCCCCATTCCTCCTGGCCTCACCCCCGTCCTGCCCCTAAGCTGCTCTGCCCTCAAATCAGTCCACTGAGACTCCTAAACTATTTTTTCAAAAATCTCTAGAGAAGAGGATTCTACCGCTATAAGAAAATATTAAGATCCAGCGATGAGAATCAGGCGATTCCTTTGGGGCTGTACCAGTGGCTGCAGGTTCAGCCCCAGCCCCGTTGTCCTCAGCTCTGTGAGACGGGAAAGCACTGCCACTCTCTCCCTGGAGGAGTCCACTAGGGGAACAGAGGTGTGCCTTGCCCCGACCCTGGACAGTTCTCCCCGGGGTGGAAAGGCTGCCTTTCCCACAGAGTAGAGTGGAGCAGCCACATCAGCAAATGACACCTGCAAATCAAGGCGTGTTTTTATGAGGCTGCCACCAGAGTACCCTTGTCCCTTTCATAAGCTGTGGGGCTGACCAAGGAGTGGACCCGAGTGTGCCATTTGCCCCCC-GAGCCACTCTCCACCCTCCATGTCTGGCCCTCTGCCCTGGGAAGCTGATCCTGTCCACAGCCATCACC-CCCCATCCGTAGCCTAGGTTACCACTGGGAGCCCTGCAGGAAGTCAGCGCAAGGGAGGAGAGCCAGGCTGGTTGTTT-CTGTTAGCAGTGGGAGCCTTTTCAGGGTGCTGACTTTCCTATATGAAGCTGCCTGTGCCCACAATTGGATGGGCATGCCTGCCAAGCTCTCTCTAGAGGAGTCTGTGAGCCTATGAAAGGCCCCCTCACCCCGCCACCTTGGGGTGAAGGCTCCCACAGGTACCCAACCATGGCTTGGGCTGTATTAGTCTGGGATGGTGGATCCCTAGCTCCAGAATGTGGCCCCAGCTCTGCTGTCTCGGCCGTCCCTGCATTCCAGCCCTCACACTCCCTCTCTCATCCCCACTCATCTGCCTGCCGTCAGTCCCTCATCCCTGGCAGGCGGTGGCTGGCCTCTGTGGCCTCCCCCACAGTGCCTCTGCCTGGAGGCCATTCGTCTCCCTCCTCTCAGCAGGTGTGAAGGAGCCACCCCACCACAGCTGCCCTCAGCTGCCTCACCATGAGTCCAGGGCAGGATTTAGTCCACAGAGTGGCCAACCTGGCCTAGGAAGCCTGAGGGAAGTGTATGCATTGCTCTGACACTCCCATCGCGCATCCCACCGGCCACTGCTTTCGCCTCCCCCGCCATCTCCATCTTGTTAGCTCCTTCATTCTCCACGCTCAGTGATCAATCAAATCAGGCCTCCATGCTCAGGCCTGAGCGCAGAACAGGACAGTCTGTTACGGGATCAGGTGAAGCAAAGGAGCTTGTTAGATCCAGCTCTGGGGTCATCTTAGGCCACGCCTAGCTGTGTGCCACCTCCAATTCTAGAAGAACTCGCCCGGGGCCAGCCTGAGGCCGCCATGTCCGCCTGGGGCCGGCTGTGCTCCACTCAGGGCTGGAAGCTGGCTGCTGGGCTCCTCTCCTCCTCCCCACAACTCCCTATGCCTGGGTCACCTGCCTCTTGCTGCCCCCCAACTCCCAACTCACTGTCCCTGTCTCCCTCAG
>123_Nle_F_M_2
GTAAGCCCCCCCATTCCTCCTGGCCTCACCCCCGTCCTGCCCCTAAGCTGCTCTGCCCTCAAATCAGTCCACTGAGACTCCTAAACTATTTTTTCAAAAATCTCTAGAGAAGAGGATTCTACCGCTATAAGAAAATATTAAGATCCAGCGATGAGAATCAGGCGATTCCTTTGGGGCTGTACCAGTGGCTGCAGGTTCAGCCCCAGCCCCGTTGTCCTCAGCTCTGTGAGACGGGAAAGCACTGCCACTCTCTCCCTGGAGGAGTCCACTAGGGGAACAGAGGTGTGCCTTGCCCCGACCCTGGACAGTTCTCCCCGGGGTGGAAAGGCTGCCTTTCCCACAGAGTAGAGTGGAGCAGCCACATCAGCAAATGACACCTGCAAATCAAGGCGTGTTTTTATGAGGCTGCCACCAGAGTACCCTTGTCCCTTTCATAAGCTGTGGGGCTGACCAAGGAGTGGACCCGAGTGTGCCATTTGCCCCCC-GAGCCACTCTCCACCCTCCATGTCTGGCCCTCTGCCCTGGGAAGCTGATCCTGTCCACAGCCATCACC-CCCCATCCGTAGCCTAGGTTACCACTGGGAGCCCTGCAGGAAGTCAGCGCAAGGGAGGAGAGCCAGGCTGGTTGTTT-CTGTTAGCAGTGGGAGCCTTTTCAGGGTGCTGACTTTCCTATATGAAGCTGCCTGTGCCCACAATTGGATGGGCATGCCTGCCAAGCTCTCTCTAGAGGAGTCTGTGAGCCTATGAAAGGCCCCCTCACCCCGCCACCTTGGGGTGAAGGCTCCCACAGGTACCCAACCATGGCTTGGGCTGTATTAGTCTGGGATGGTGGATCCCTAGCTCCAGAATGTGGCCCCAGCTCTGCTGTCTCGGCCGTCCCTGCATTCCAGCCCTCACACTCCCTCTCTCATCCCCACTCATCTGCCTGCCGTCAGTCCCTCATCCCTGGCAGGCGGTGGCTGGCCTCTGTGGCCTCCCCCACAGTGCCTCTGCCTGGAGGCCATTCGTCTCCCTCCTCTCAGCAGGTGTGAAGGAGCCACCCCACCACAGCTGCCCTCAGCTGCCTCACCATGAGTCCAGGGCAGGATTTAGTCCACAGAGTGGCCAACCTGGCCTAGGAAGCCTGAGGGAAGTGTATGCATTGCTCTGACACTCCCATCGCGCATCCCACCGGCCACTGCTTTCGCCTCCCCCGCCATCTCCATCTTGTCAGCTCCTTCATTCTCCACGCTCAGTGATCAATCAAATCAGGCCTCCATGCTCAGGCCTGAGCGCAGAACAGGACAGTCTGTTACGGGATCAGGTGAAGCAAAGGAGCTTGTTAGATCCAGCTCTGGGGTCATCTTAGGCCACGCCTAGCTGCGTGCCACCTCCAATTCTAGAAGAACTCGCCCGGGGCCAGCCTGAGGCCGCCATGTCCGCCTGGGGCCGGCTGTGCTCCACTCAGGGCTGGAAGCTGGCTGCTGGGCTCCTCTCCTCCTCCCCACAACTCCCTATGCCTGGGTCACCTGCCTCTTGCTGCCCCCCAACTCCCAACTCACTGTCCCTGTCTCCCTCAG
>134_Nle_F_M_1
GTAAGCCCCCCCATTCCTCCTGGCCTCACCCCCGTCCTGCCCCTAAGCTGCTCTGCCCTCAAATCAGTCCACTGAGACTCCTAAACTATTTTTTCAAAAATCTCTAGAGAAGAGGATTCTACCGCTATAAGAAAATATTAAGATCCAGCGATGAGAATCAGGCGATTCCTTTGGGGCTGTACCAGTGGCTGCAGGTTCAGCCCCAGCCCCGTTGTCCTCAGCTCTGTGAGACGGGAAAGCACTGCCACTCTCTCCCTGGAGGAGTCCACTAGGGGAACAGAGGTGTGCCTTGCCCCGACCCTGGACAGTTCTCCCCGGGGTGGAAAGGCTGCCTTTCCCACAGAGTAGAGTGGAGCAGCCACATCAGCAAATGACACCTGCAAATCAAGGCGTGTTTTTATGAGGCTGCCACCAGAGTACCCTTGTCCCTTTCATAAGCTGTGGGGCTGACCAAGGAGTGGACCCGAGTGTGCCATTTGCCCCCC-GAGCCACTCTCCACCCTCCATGTCTGGCCCTCTGCCCTGGGAAGCTGATCCTGTCCACAGCCATCACC-CCCCATCCGTAGCCTAGGTTACCACTGGGAGCCCTGCAGGAAGTCAGCGCAAGGGAGGAGAGCCAGGCTGGTTGTTT-CTGTTAGCAGTGGGAGCCTTTTCAGGGTGCTGACTTTCCTATATGAAGCTGCCTGTGCCCACAATTGGATGGGCATGCCTGCCAAGCTCTCTCTAGAGGAGTCTGTGAGCCTATGAAAGGCCCCCTCACCCCGCCACCTTGGGGTGAAGGCTCCCACAGGTACCCAACCATGGCTTGGGCTGTATTAGTCTGGGATGGTGGATCCCTAGCTCCAGAATGTGGCCCCAGCTCTGCTGTCTCGGCCGTCCCTGCATTCCAGCCCTCACACTCCCTCTCTCATCCCCACTCATCTGCCTGCCGTCAGTCCCTCATCCCTGGCAGGCGGTGGCTGGCCTCTGTGGCCTCCCCCACAGTGCCTCTGCCTGGAGGCCATTCGTCTCCCTCCTCTCAGCAGGTGTGAAGGAGCCACCCCACCACAGCTGCCCTCAGCTGCCTCACCATGAGTCCAGGGCAGGATTTAGTCCACAGAGTGGCCAACCTGGCCTAGGAAGCCTGAGGGAAGTGTATGCATTGCTCTGACACTCCCATCGCGCATCCCACCGGCCACTGCTTTCGCCTCCCCCGCCATCTCCATCTTGTTAGCTCCTTCATTCTCCACGCTCAGTGATCAATCAAATCAGGCCTCCATGCTCAGGCCTGAGCGCAGAACAGGACAGTCTGTTACGGGATCAGGTGAAGCAAAGGAGCTTGTTAGATCCAGCTCTGGGGTCATCTTAGGCCACGCCTAGCTGTGTGCCACCTCCAATTCTAGAAGAACTCGCCCGGGGCCAGCCTGAGGCCGCCATGTCCGCCTGGGGCCGGCTGTGCTCCACTCAGGGCTGGAAGCTGGCTGCTGGGCTCCTCTCCTCCTCCCCACAACTCCCTATGCCTGGGTCACCTGCCTCTTGCTGCCCCCCAACTCCCAACTCACTGTCCCTGTCTCCCTCAG
>134_Nle_F_M_2
GTAAGCCCCCCCATTCCTCCTGGCCTCACCCCCGTCCTGCCCCTAAGCTGCTCTGCCCTCAAATCAGTCCACTGAGACTCCTAAACTATTTTTTCAAAAATCTCTAGAGAAGAGGATTCTACCGCTATAAGAAAATATTAAGATCCAGCGATGAGAATCAGGCGATTCCTTTGGGGCTGTACCAGTGGCTGCAGGTTCAGCCCCAGCCCCGTTGTCCTCAGCTCTGTGAGACGGGAAAGCACTGCCACTCTCTCCCTGGAGGAGTCCACTAGGGGAACAGAGGTGTGCCTTGCCCCGACCCTGGACAGTTCTCCCCGGGGTGGAAAGGCTGCCTTTCCCACAGAGTAGAGTGGAGCAGCCACATCAGCAAATGACACCTGCAAATCAAGGCGTGTTTTTATGAGGCTGCCACCAGAGTACCCTTGTCCCTTTCATAAGCTGTGGGGCTGACCAAGGAGTGGACCCGAGTGTGCCATTTGCCCCCC-GAGCCACTCTCCACCCTCCATGTCTGGCCCTCTGCCCTGGGAAGCTGATCCTGTCCACAGCCATCACC-CCCCATCCGTAGCCTAGGTTACCACTGGGAGCCCTGCAGGAAGTCAGCGCAAGGGAGGAGAGCCAGGCTGGTTGTTT-CTGTTAGCAGTGGGAGCCTTTTCAGGGTGCTGACTTTCCTATATGAAGCTGCCTGTGCCCACAATTGGATGGGCATGCCTGCCAAGCTCTCTCTAGAGGAGTCTGTGAGCCTATGAAAGGCCCCCTCACCCCGCCACCTTGGGGTGAAGGCTCCCACAGGTACCCAACCATGGCTTGGGCTGTATTAGTCTGGGATGGTGGATCCCTAGCTCCAGAATGTGGCCCCAGCTCTGCTGTCTCGGCCGTCCCTGCATTCCAGCCCTCACACTCCCTCTCTCATCCCCACTCATCTGCCTGCCGTCAGTCCCTCATCCCTGGCAGGCGGTGGCTGGCCTCTGTGGCCTCCCCCACAGTGCCTCTGCCTGGAGGCCATTCGTCTCCCTCCTCTCAGCAGGTGTGAAGGAGCCACCCCACCACAGCTGCCCTCAGCTGCCTCACCATGAGTCCAGGGCAGGATTTAGTCCACAGAGTGGCCAACCTGGCCTAGGAAGCCTGAGGGAAGTGTATGCATTGCTCTGACACTCCCATCGCGCATCCCACCGGCCACTGCTTTCGCCTCCCCCGCCATCTCCATCTTGTTAGCTCCTTCATTCTCCACGCTCAGTGATCAATCAAATCAGGCCTCCATGCTCAGGCCTGAGCGCAGAACAGGACAGTCTGTTACGGGATCAGGTGAAGCAAAGGAGCTTGTTAGATCCAGCTCTGGGGTCATCTTAGGCCACGCCTAGCTGCGTGCCACCTCCAATTCTAGAAGAACTCGCCCGGGGCCAGCCTGAGGCCGCCATGTCCGCCTGGGGCCGGCTGTGCTCCACTCAGGGCTGGAAGCTGGCTGCTGGGCTCCTCTCCTCCTCCCCACAACTCCCTATGCCTGGGTCACCTGCCTCTTGCTGCCCCCCAACTCCCAACTCACTGTCCCTGTCTCCCTCAG
>146_Nle_F_M_1
GTAAGCCCCCCAATTCCTCCTGGCCTCACCCCCGTCCTGCCCCTAAGCTGCTCTGCCCTCAAATCAGTCCACTGAGACTCCTAAACTATTTTTTCAAAAATCTCTAGAGAAGAGGATTCTACCGCTATAAGAAAATATTAAGATCCAGCGATGAGAATCAGGCGATTCCTTTGGGGCTGTACCAGTGGCTGCAGGTTCAGCCCCAGCCCCGTTGTCCTCAGCTCTGTGAGACGGGAAAGCACTGCCACTCTCTCCCTGGAGGAGTCCACTAGGGGAACAGAGGTGTGCCTTGCCCCGACCCTGGACAGTTCTCCCCGGGGTGGAAAGGCTGCCTTTCCCACAGAGTAGAGTGGAGCAGCCACATCAGCAAATGACACCTGCAAATCAAGGCGTGTTTTTATGAGGCTGCCACCAGAGTACCCTTGTCCCTTTCATAAGCTGTGGGGCTGACCAAGGAGTGGACCCGAGTGTGCCATTTGCCCCCC-GAGCCACTCTCCACCCTCCATGTCTGGCCCTCTGCCCTGGGAAGCTGATCCTGTCCACAGCCATCACC-CCCCATCCGTAGCCTAGGTTACCACTGGGAGCCCTGCAGGAAGTCAGCGCAAGGGAGGAGAGCCAGGCTGGTTGTTT-CTGTTAGCAGTGGGAGCCTTTTCAGGGTGCTGACTTTCCTATATGAAGCTGCCTGTGCCCACAATTGGATGGGCATGCCTGCCAAGCTCTCTCTAGAGGAGTCTGTGAGCCTATGAAAGGCCCCCTCACCCCGCCACCTTGGGGTGAAGGCTCCCACAGGTACCCAACCATGGCTTGGGCTGTATTAGTCTGGGATGGTGGATCCCTAGCTCCAGAATGTGGCCCCAGCTCTGCTGTCTCGGCCGTCCCTGCATTCCAGCCCTCACACTCCCTCTCTCATCCCCACTCATCTGCCTGCCGTCAGTCCCTCATCCCTGGCAGGCGGTGGCTGGCCTCTGTGGCCTCCCCCACAGTGCCTCTGCCTGGAGGCCATTCGTCTCCCTCCTCTCAGCAGGTGTGAAGGAGCCACCCCACCACAGCTGCCCTCAGCTGCCTCACCATGAGTCCAGGGCAGGATTTAGTCCACAGAGTGGCCAACCTGGCCTAGGAAGCCTGAGGGAAGTGTATGCATTGCTCTGACACTCCCATCGCGCATCCCACCGGCCACTGCTTTCGCCTCCCCCGCCATCTCCATCTTGTTAGCTCCTTCATTCTCCACGCTCAGTGATCAATCAAATCAGGCCTCCATGCTCAGGCCTGAGCGCAGAACAGGACAGTCTGTTACGGGATCAGGTGAAGCAAAGGAGCTTGTTAGATCCAGCTCTGGGGTCATCTTAGGCCACGCCTAGCTGTGTGCCACCTCCAATTCTAGAAGAACTCGCCCGGGGCCAGCCTGAGGCCGCCATGTCCGCCTGGGGCCGGCTGTGCTCCACTCAGGGCTGGAAGCTGGCTGCTGGGCTCCTCTCCTCCTCCCCACAACTCCCTATGCCTGGGTCACCTGCCTCTTGCTGCCCCCCAACTCCCAACTCACTGTCCCTGTCTCCCTCAG
>146_Nle_F_M_2
GTAAGCCCCCCAATTCCTCCTGGCCTCACCCCCGTCCTGCCCCTAAGCTGCTCTGCCCTCAAATCAGTCCACTGAGACTCCTAAACTATTTTTTCAAAAATCTCTAGAGAAGAGGATTCTACCGCTATAAGAAAATATTAAGATCCAGCGATGAGAATCAGGCGATTCCTTTGGGGCTGTACCAGTGGCTGCAGGTTCAGCCCCAGCCCCGTTGTCCTCAGCTCTGTGAGACGGGAAAGCACTGCCACTCTCTCCCTGGAGGAGTCCACTAGGGGAACAGAGGTGTGCCTTGCCCCGACCCTGGACAGTTCTCCCCGGGGTGGAAAGGCTGCCTTTCCCACAGAGTAGAGTGGAGCAGCCACATCAGCAAATGACACCTGCAAATCAAGGCGTGTTTTTATGAGGCTGCCACCAGAGTACCCTTGTCCCTTTCATAAGCTGTGGGGCTGACCAAGGAGTGGACCCGAGTGTGCCATTTGCCCCCC-GAGCCACTCTCCACCCTCCATGTCTGGCCCTCTGCCCTGGGAAGCTGATCCTGTCCACAGCCATCACC-CCCCATCCGTAGCCTAGGTTACCACTGGGAGCCCTGCAGGAAGTCAGCGCAAGGGAGGAGAGCCAGGCTGGTTGTTT-CTGTTAGCAGTGGGAGCCTTTTCAGGGTGCTGACTTTCCTATATGAAGCTGCCTGTGCCCACAATTGGATGGGCATGCCTGCCAAGCTCTCTCTAGAGGAGTCTGTGAGCCTATGAAAGGCCCCCTCACCCCGCCACCTTGGGGTGAAGGCTCCCACAGGTACCCAACCATGGCTTGGGCTGTATTAGTCTGGGATGGTGGATCCCTAGCTCCAGAATGTGGCCCCAGCTCTGCTGTCTCGGCCGTCCCTGCATTCCAGCCCTCACACTCCCTCTCTCATCCCCACTCATCTGCCTGCCGTCAGTCCCTCATCCCTGGCAGGCGGTGGCTGGCCTCTGTGGCCTCCCCCACAGTGCCTCTGCCTGGAGGCCATTCGTCTCCCTCCTCTCAGCAGGTGTGAAGGAGCCACCCCACCACAGCTGCCCTCAGCTGCCTCACCATGAGTCCAGGGCAGGATTTAGTCCACAGAGTGGCCAACCTGGCCTAGGAAGCCTGAGGGAAGTGTATGCATTGCTCTGACACTCCCATCGCGCATCCCACCGGCCACTGCTTTCGCCTCCCCCGCCATCTCCATCTTGTCAGCTCCTTCATTCTCCACGCTCAGTGATCAATCAAATCAGGCCTCCATGCTCAGGCCTGAGCGCAGAACAGGACAGTCTGTTACGGGATCAGGTGAAGCAAAGGAGCTTGTTAGATCCAGCTCTGGGGTCATCTTAGGCCACGCCTAGCTGTGTGCCACCTCCAATTCTAGAAGAACTCGCCCGGGGCCAGCCTGAGGCCGCCATGTCCGCCTGGGGCCGGCTGTGCTCCACTCAGGGCTGGAAGCTGGCTGCTGGGCTCCTCTCCTCCTCCCCACAACTCCCTATGCCTGGGTCACCTGCCTCTTGCTGCCCCCCAACTCCCAACTCACTGTCCCTGTCTCCCTCAG
>162_Nle_F_M_1
GTAAGCCCCCCAATTCCTCCTGGCCTCACCCCCGTCCTGCCCCTAAGCTGCTCTGCCCTCAAATCAGTCCACTGAGACTCCTAAACTATTTTTTCAAAAATCTCTAGAGAAGAGGATTCTACCGCTATAAGAAAATATTAAGATCCAGCGATGAGAATCAGGCGATTCCTTTGGGGCTGTACCAGTGGCTGCAGGTTCAGCCCCAGCCCCGTTGTCCTCAGCTCTGTGAGACGGGAAAGCACTGCCACTCTCTCCCTGGAGGAGTCCACTAGGGGAACAGAGGTGTGCCTTGCCCCGACCCTGGACAGTTCTCCCCGGGGTGGAAAGGCTGCCTTTCCCACAGAGTAGAGTGGAGCAGCCACATCAGCAAATGACACCTGCAAATCAAGGCGTGTTTTTATGAGGCTGCCACCAGAGTACCCTTGTCCCTTTCATAAGCTGTGGGGCTGACCAAGGAGTGGACCCGAGTGTGCCATTTGCCCCCC-GACCCACTCTCCACCCTCCATGTCTGGCCCTCTGCCCTGGGAAGCTGATCCTGTCCACAGCCATCACC-CCCCATCCGTAGCCTAGGTTACCACTGGGAGCCCTGCAGGAAGTCAGCGCAAGGGAGGAGAGCCAGGCTGGTTGTTT-CTGTTAGCAGTGGGAGCCTTTTCAGGGTGCTGACTTTCCTATATGAAGCTGCCTGTGCCCACAATTGGATGGGCATGCCTGCCAAGCTCTCTCTAGAGGAGTCTGTGAGCCTATGAAAGGCCCCCTCACCCCGCCACCTTGGGGTGAAGGCTCCCACAGGTACCCAACCATGGCTTGGGCTGTATTAGTCTGGGATGGTGGATCCCTAGCTCCAGAATGTGGCCCCAGCTCTGCTGTCTCGGCCGTCCCTGCATTCCAGCCCTCACACTCCCTCTCTCATCCCCACTCATCTGCCTGCCGTCAGTCCCTCATCCCTGGCAGGCGGTGGCTGGCCTCTGTGGCCTCCCCCACAGTGCCTCTGCCTGGAGGCCATTCGTCTCCCTCCTCTCAGCAGGTGTGAAGGAGCCACCCCACCACAGCTGCCCTCAGCTGCCTCACCATGAGTCCAGGGCAGGATTTAGTCCACAGAGTGGCCAACCTGGCCTAGGAAGCCTGAGGGAAGTGTATGCATTGCTCCGACACTCCCATCGCGCATCCCACCGGCCACTGCTTTCGCCTCCCCCGCCATCTCCATCTTGTTAGCTCCTTCATTCTCCACGCTCAGTGATCAATCAAATCAGGCCTCCATGCTCAGGCCTGAGCGCAGAACAGGACAGTCTGTTACGGGATCAGGTGAAGCAAAGGAGCTTGTTAGATCCAGCTCTGGGGTCATCTTAGGCCACGCCTAGCTGCGTGCCACCTCCAATTCTAGAAGAACTCGCCCGGGGCCAGCCTGAGGCCGCCATGTCCGCCTGGGGCCGGCTGTGCTCCACTCAGGGCTGGAAGCTGGCTGCTGGGCTCCTCTCCTCCTCCCCACAACTCCCTATGCCTGGGTCACCTGCCTCTTGCTGCCCCCCAACTCCCAACTCACTGTCCCTGTCTCCCTCAG
>162_Nle_F_M_2
GTAAGCCCCCCAATTCCTCCTGGCCTCACCCCCGTCCTGCCCCTAAGCTGCTCTGCCCTCAAATCAGTCCACTGAGACTCCTAAACTATTTTTTCAAAAATCTCTAGAGAAGAGGATTCTACCGCTATAAGAAAATATTAAGATCCAGCGATGAGAATCAGGCGATTCCTTTGGGGCTGTACCAGTGGCTGCAGGTTCAGCCCCAGCCCCGTTGTCCTCAGCTCTGTGAGACGGGAAAGCACTGCCACTCTCTCCCTGGAGGAGTCCACTAGGGGAACAGAGGTGTGCCTTGCCCCGACCCTGGACAGTTCTCCCCGGGGTGGAAAGGCTGCCTTTCCCACAGAGTAGAGTGGAGCAGCCACATCAGCAAATGACACCTGCAAATCAAGGCGTGTTTTTATGAGGCTGCCACCAGAGTACCCTTGTCCCTTTCATAAGCTGTGGGGCTGACCAAGGAGTGGACCCGAGTGTGCCATTTGCCCCCC-GACCCACTCTCCACCCTCCATGTCTGGCCCTCTGCCCTGGGAAGCTGATCCTGTCCACAGCCATCACC-CCCCATCCGTAGCCTAGGTTACCACTGGGAGCCCTGCAGGAAGTCAGCGCAAGGGAGGAGAGCCAGGCTGGTTGTTT-CTGTTAGCAGTGGGAGCCTTTTCAGGGTGCTGACTTTCCTATATGAAGCTGCCTGTGCCCACAATTGGATGGGCATGCCTGCCAAGCTCTCTCTAGAGGAGTCTGTGAGCCTATGAAAGGCCCCCTCACCCCGCCACCTTGGGGTGAAGGCTCCCACAGGTACCCAACCATGGCTTGGGCTGTATTAGTCTGGGATGGTGGATCCCTAGCTCCAGAATGTGGCCCCAGCTCTGCTGTCTCGGCCGTCCCTGCATTCCAGCCCTCACACTCCCTCTCTCATCCCCACTCATCTGCCTGCCGTCAGTCCCTCATCCCTGGCAGGCGGTGGCTGGCCTCTGTGGCCTCCCCCACAGTGCCTCTGCCTGGAGGCCATTCGTCTCCCTCCTCTCAGCAGGTGTGAAGGAGCCACCCCACCACAGCTGCCCTCAGCTGCCTCACCATGAGTCCAGGGCAGGATTTAGTCCACAGAGTGGCCAACCTGGCCTAGGAAGCCTGAGGGAAGTGTATGCATTGCTCCGACACTCCCATCGCGCATCCCACCGGCCACTGCTTTCGCCTCCCCCGCCATCTCCATCTTGTTAGCTCCTTCATTCTCCACGCTCAGTGATCAATCAAATCAGGCCTCCATGCTCAGGCCTGAGCGCAGAACAGGACAGTCTGTTACGGGATCAGGTGAAGCAAAGGAGCTTGTTAGATCCAGCTCTGGGGTCATCTTAGGCCACGCCTAGCTGCGTGCCACCTCCAATTCTAGAAGAACTCGCCCGGGGCCAGCCTGAGGCCGCCATGTCCGCCTGGGGCCGGCTGTGCTCCACTCAGGGCTGGAAGCTGGCTGCTGGGCTCCTCTCCTCCTCCCCACAACTCCCTATGCCTGGGTCACCTGCCTCTTGCTGCCCCCCAACTCCCAACTCACTGTCCCTGTCTCCCTCAG
>6_Ssy_M_L
GTAAGCCCCCCAATTCCTCCTGGCCTCACCCCCGTCCTGCCCCTAAGCTGCTCTGCCCTCAAATCAGTCCACTGAGACTCCTAAACTATTTTTTCAAAAATCCCTAGAGAAGAGGATTCTACCGCTATAAGAAAATATTAAGATCCAGCGATGAGAATCAGGCGATTCCTTTGGGGCTGTACCAGTGCCTGCAGGTTCAGCCCCAGCCCCGTTGTCCTCAGCTCTGTGAGACGGGAAAGCACTGCTACTCCCTCCCTGGAGGAGTCCACTAGGGGAACAGAGGTGTGCCTTGCCCCGACCCTGGACAGTTCTCCCCGGGGTGGAAAGGCTGTCTTTCCCACAGAGTAGAGTGGAGCGGCCACATCAGCAAATGACACCTGCAAATCAAGGCGTGTTTTTATGAGGCTGCCACCAGAGTACCCTTGTCCCTTTCATAGGCTGTGGGGCTGACCAAGGAGTGGACCCGAGTGTGCCATTTGCCCCCC-GACCCACTCTCCACCCTCCATGTCTGGCCCTCTGCCCTGGGAAGCTGATCCTGTCCACAGCCATCACC-CCCCATCCCTAGCCTAGGTTACCACTGGGAGCCCTGCAGGAAGTCAGAGCAAGGGAGGAGAGCCAGGCTGGTTGTTT-CTGTTAGCAGTGGGAGCCCTTTCAGGGTGCTGGCTTTCCTATATGAAGCTGCCTGTGCCCACAATTGGATGGGCATGCCTGCCAAGCTCTCTCTAGAGGAGTCTGTGAGCCTATGAAAGGCCCCCTCACCCCGCCACCTTGGGGTGAAGGCTCCCACAGGTACCCAACCATGGCTTGGGCTGTATTAGTCTGGGATGGTGGATCCCTAGCTCCAGAATGTGGCCCCAGCTCTGCTGTCTCGGCCGTCCCTGCATTCCAGCCCTCACACTCCCTCTCTCATCCCCACTCATCTGCCTGCCGTCAGTCCCTCATCCCTGGCAGGCGGTGGCTGGCCTCTGTAGCCTCCCCCACAGTGCCTCTGCCTGGAGGCCATTCGTCTCCTTCCTCTCAGCAGGTGTGAAGGAGCCACCCCACCACAGCTGCCCTCAGCTGCCTCACCATGAGTCCAGGGCAGGATTTAGTCCACAGAGTGGCCAACCTGGCCTAGGAAGCCTGAGGGAAGTGTATGCATTGCTCCGACACTCCCATCATGCATCCCAGCAGCCACTGCTTTCGCCTCCCCCGCCATCTCCATCTTGTTAGCTCCTTCATTCTCCACGCCCAGTGATCAACCAAATCAGGCCTCCATGCTCAGGCCTGAGCGCAGAACAGGACAGTCTGTTAAGGGATCAGGTGAAGCAAAGGAGCTTGTTAGATCCAGCTCTGGGGTCATCTTAGGACACGCCTAGCTGCGTGCCACCTCCAATTCTAGAAGAACTCCCCCGGGGCCAGCCTGAGGCCGCCATGTCCGCCTGGGGCCGACTGTGCTCCACTCAGGGCTGGAAGCTGGCTGCTGGGCTCCTCTCCTCCTCCCCACAACTCCCTATGCCTGGGTCACCTGCCTCTTGCTGCCCCCCAACTCCCAACTCACTGTCCCTGTCTCCCTCAG
>13_Ssy_M_L
GTAAGCCCCCCGATTCCTCCTGGCCTCACCCCCCTCCTGCCCCTAAGCTGCTCTGCCCTCAAATCAGTCCACTGAGACTCCTAAACTATTTTTTCAAAAATCCCTAGAGAAGAGGATTCTACCGCTATAAGAAAATATTAAGATCCAGCGATGAGAATCAGGCGATTCCTTTGGGGCTGTACCAGTGCCTGCAGGTTCAGCCCCAGCCCCGTTGTCCTCAGCTCTGTGAGACGGGAAAGCACTGCTACTCCCTCCCTGGAGGAGTCCACTAGGGGAACAGAGGTGTGCCTTGCCCCGACCCTGGACAGTTCTCCCCGGGGTGGAAAGGCTGTCTTTCC-ACAGAGTAGAGTGGAGCGGCCACATCAGCAAATGACACCTGCAAATCAAGGCGTGTTTTTATGAGGCTGCCACCAGAGTACCCTTGTCCCTTTCATAGGCTGTGGGGCTGACCAAGGAGTGGACCCGAGTGTGCCATTTGCCCCCC-GACCCACTCTCCACCCTCCATGTCTGGCCCTCTGCCCTGGGAAGCTGATCCTGTCCACAGCCATCACC-CCCCATCCCTAGCCTAGGTTACCACTGGGAGCCCTGCAGGAAGTCAGAGCAAGGGAGGACAGCCAGGCTGGTTGTTT-CTGTTAGCAGTGGGAGCCCTTTCAGGGTGCTGGCTTTCCTATATGAAGCTGCCTGTGCCCACAATTGGATGGGCATGCCTGCCAAGCTCTCTCTAGAGGAGTCTGTGAGCCTATGAAAGGCCCCCTCACCCCGCCACCTTGGGGTGAAGGCTCCCACAGGTACCCAACCATGGCTTGGGCTGTATTAGTCTGGGATGGTGGATCCCTAGCTCCAGAATGTGGCCCCAGCTCTGCTGTCTCGGCCGTCCCTGCATTCCAGCCCTCACACTCCCTCTCTCATCCCCACTCATCTGCCTGCCGTCAGTCCCTCATCCCTGGCAGGCGGTGGCTGGCCTCTGTAGCCTCCCCCACAGTGCCTCTGCCTGGAGGCCATTCGTCTCCTTCCTCTCAGCAGGTGTGAAGGAGCCACCCCACCACAGCTGCCCTCAGCTGCCTCACCATGAGTCCAGGGCAGGATTTAGTCCACAGAGTGGCCAACCTGGCCTAGGAAGCCTGAGGGAAGTGTATGCATTGCTCCGACACTCCCATCATGCATCCCAGCGGCCACTGCTTTCGCCTCCCCCGCCATCTCCATCTTGTTAGCTCCTTCATTCTCCACGCCCAGTGATCAACCAAATCAGGCCTCCATGCTCAGGCCTGAGCGCAGAACAGGACAGTCTGTTAAGGGATCAGGTGAAGCAAAGGAGCTTGTTAGATCCAGCTCTGGGGTCATCTTAGGACACGCCTAGCTGCGTGCCACCTCCAATTCTAGAAGAACTCCCCCGGGGCCAGCCTGAGGCCGCCATGTCCGCCTGGGGCCGACTGTGCTCCACTCAGGGCTGGAAGCTGGCTGCTGGGCTCCTCTCCTCCTCCCCACAACTCCCTATGCCTGGGTCACCTGCCTCTTGCTGCCCCCCAACTCCCAACTCACTGTCCCTGTCTCCCTCAG
>38_Ssy_M_L
GTAAGCCCCCCGATTCCTCCTGGCCTCACCCCCCTCCTGCCCCTAAGCTGCTCTGCCCTCAAATCAGTCCACTGAGACTCCTAAACTATTTTTTCAAAAATCCCTAGAGAAGAGGATTCTACCGCTATAAGAAAATATTAAGATCCAGCGATGAGAATCAGGCGATTCCTTTGGGGCTGTACCAGTGCCTGCAGGTTCAGCCCCAGCCCCGTTGTCCTCAGCTCTGTGAGACGGGAAAGCACTGCTACTCCCTCCCTGGAGGAGTCCACTAGGGGAACAGAGGTGTGCCTTGCCCCGACCCTGGACAGTTCTCCCCGGGGTGGAAAGGCTGTCTTTCC-ACAGAGTAGAGTGGAGCGGCCACATCAGCAAATGACACCTGCAAATCAAGGCGTGTTTTTATGAGGCTGCCACCAGAGTACCCTTGTCCCTTTCATAGGCTGTGGGGCTGACCAAGGAGTGGACCCGAGTGTGCCATTTGCCCCCC-GACCCACTCTCCACCCTCCATGTCTGGCCCTCTGCCCTGGGAAGCTGATCCTGTCCACAGCCATCACC-CCCCATCCCTAGCCTAGGTTACCACTGGGAGCCCTGCAGGAAGTCAGAGCAAGGGAGGAGAGCCAGGCTGGTTGTTT-CTGTTAGCAGTGGGAGCCCTTTCAGGGTGCTGGCTTTCCTATATGAAGCTGCCTGTGCCCACAATTGGATGGGCATGCCTGCCAAGCTCTCTCTAGAGGAGTCTGTGAGCCTATGAAAGGCCCCCTCACCCCGCCACCTTGGGGTGAAGGCTCCCACAGGTACCCAACCATGGCTTGGGCTGTATTAGTCTGGGATGGTGGATCCCTAGCTCCAGAATGTGGCCCCAGCTCTGCTGTCTCGGCCGTCCCTGCATTCCAGCCCTCACACTCCCTCTCTCATCCCCACTCATCTGCCTGCCGTCAGTCCCTCATCCCTGGCAGGCGGTGGCTGGCCTCTGTAGCCTCCCCCACAGTGCCTCTGCCTGGAGGCCATTCGTCTCCTTCCTCTCAGCAGGTGTGAAGGAGCCACCCCACCACAGCTGCCCTCAGCTGCCTCACCATGAGTCCAGGGCAGGATTTAGTCCACAGAGTGGCCAACCTGGCCTAGGAAGCCTGAGGGAAGTGTATGCATTGCTCCGACACTCCCATCATGCATCCCAGCGGCCACTGCTTTCGCCTCCCCCGCCATCTCCATCTTGTTAGCTCCTTCATTCTCCACGCCCAGTGATCAACCAAATCAGGCCTCCATGCTCAGGCCTGAGCGCAGAACAGGACAGTCTGTTAAGGGATCAGGTGAAGCAAAGGAGCTTGTTAGATCCAGCTCTGGGGTCATCTTAGGACACGCCTAGCTGCGTGCCACCTCCAATTCTAGAAGAACTCCCCCGGGGCCAGCCTGAGGCCGCCATGTCCGCCTGGGGCCGACTGTGCTCCACTCAGGGCTGGAAGCTGGCTGCTGGGCTCCTCTCCTCCTCCCCACAACTCCCTATGCCTGGGTCACCTGCCTCTTGCTGCCCCCCAACTCCCAACTCACTGTCCCTGTCTCCCTCAG
>39_Ssy_M_L
GTAAGCCCCCCAATTCCTCCTGGCCTCACCCCCGTCCTGCCCCTAAGCTGCTCTGCCCTCAAATCAGTCCACTGAGACTCCTAAACTATTTTTTCAAAAATCCCTAGAGAAGAGGATTCTACCGCTATAAGAAAATATTAAGATCCAGCGATGAGAATCAGGCGATTCCTTTGGGGCTGTACCAGTGCCTGCAGGTTCAGCCCCAGCCCCGTTGTCCTCAGCTCTGTGAGACGGGAAAGCACTGCTACTCCCTCCCTGGAGGAGTCCACTAGGGGAACAGAGGTGTGCCTTGCCCCGACCCTGGACAGTTCTCCCCGGGGTGGAAAGGCTGTCTTTCCCACAGAGTAGAGTGGAGCGGCCACATCAGCAAATGACACCTGCAAATCAAGGCGTGTTTTTATGAGGCTGCCACCAGAGTACCCTTGTCCCTTTCATAGGCTGTGGGGCTGACCAAGGAGTGGACCCGAGTGTGCCATTTGCCCCCC-GACCCACTCTCCACCCTCCATGTCTGGCCCTCTGCCCTGGGAAGCTGATCCTGTCCACAGCCATCACC-CCCCATCCCTAGCCTAGGTTACCACTGGGAGCCCTGCAGGAAGTCAGAGCAAGGGAGGAGAGCCAGGCTGGTTGTTT-CTGTTAGCAGTGGGAGCCCTTTCAGGGTGCTGGCTTTCCTATATGAAGCTGCCTGTGCCCACAATTGGATGGGCATGCCTGCCAAGCTCTCTCTAGAGGAGTCTGTGAGCCTATGAAAGGCCCCCTCACCCCGCCACCTTGGGGTGAAGGCTCCCACAGGTACCCAACCATGGCTTGGGCTGTATTAGTCTGGGATGGTGGATCCCTAGCTCCAGAATGTGGCCCCAGCTCTGCTGTCTCGGCCGTCCCTGCATTCCAGCCCTCACACTCCCTCTCTCATCCCCACTCATCTGCCTGCCGTCAGTCCCTCATCCCTGGCAGGCGGTGGCTGGCCTCTGTAGCCTCCCCCACAGTGCCTCTGCCTGGAGGCCATTCGTCTCCTTCCTCTCAGCAGGTGTGAAGGAGCCACCCCACCACAGCTGCCCTCAGCTGCCTCACCATGAGTCCAGGGCAGGATTTAGTCCACAGAGTGGCCAACCTGGCCTAGGAAGCCTGAGGGAAGTGTATGCATTGCTCCGACACTCCCATCATGCATCCCAGCGGCCACTGCTTTCGCCTCCCCCGCCATCTCCATCTTGTTAGCTCCTTCATTCTCCACGCCCAGTGATCAACCAAATCAGGCCTCCATGCTCAGGCCTGAGCGCAGAACAGGACAGTCTGTTAAGGGATCAGGTGAAGCAAAGGAGCTTGTTAGATCCAGCTCTGGGGTCATCTTAGGACACGCCTAGCTGCGTGCCACCTCCAATTCTAGAAGAACTCCCCCGGGGCCAGCCTGAGGCCGCCATGTCCGCCTGGGGCCGGCTGTGCTCCACTCAGGGCTGGAAGCTGGCTGCTGGGCTCCTCTCCTCCTCCCCACAACTCCCTATGCCTGGGTCACCTGCCTCTTGCTGCCCCCCAACTCCCAACTCACTGTCCCTGTCTCCCTCAG
>40_Ssy_M_L
GTAAGCCCCCCGATTCCTCCTGGCCTCACCCCCCTCCTGCCCCTAAGCTGCTCTGCCCTCAAATCAGTCCACTGAGACTCCTAAACTATTTTTTCAAAAATCCCTAGAGAAGAGGATTCTACCGCTATAAGAAAATATTAAGATCCAGCGATGAGAATCAGGCGATTCCTTTGGGGCTGTACCAGTGCCTGCAGGTTCAGCCCCAGCCCCGTTGTCCTCAGCTCTGTGAGACGGGAAAGCACTGCTACTCCCTCCCTGGAGGAGTCCACTAGGGGAACAGAGGTGTGCCTTGCCCCGACCCTGGACAGTTCTCCCCGGGGTGGAAAGGCTGTCTTTCC-ACAGAGTAGAGTGGAGCGGCCACATCAGCAAATGACACCTGCAAATCAAGGCGTGTTTTTATGAGGCTGCCACCAGAGTACCCTTGTCCCTTTCATAGGCTGTGGGGCTGACCAAGGAGTGGACCCGAGTGTGCCATTTGCCCCCC-GACCCACTCTCCACCCTCCATGTCTGGCCCTCTGCCCTGGGAAGCTGATCCTGTCCACAGCCATCACC-CCCCATCCCTAGCCTAGGTTACCACTGGGAGCCCTGCAGGAAGTCAGAGCAAGGGAGGAGAGCCAGGCTGGTTGTTT-CTGTTAGCAGTGGGAGCCCTTTCAGGGTGCTGGCTTTCCTATATGAAGCTGCCTGTGCCCACAATTGGATGGGCATGCCTGCCAAGCTCTCTCTAGAGGAGTCTGTGAGCCTATGAAAGGCCCCCTCACCCCGCCACCTTGGGGTGAAGGCTCCCACAGGTACCCAACCATGGCTTGGGCTGTATTAGTCTGGGATGGTGGATCCCTAGCTCCAGAATGTGGCCCCAGCTCTGCTGTCTCGGCCGTCCCTGCATTCCAGCCCTCACACTCCCTCTCTCATCCCCACTCATCTGCCTGCCGTCAGTCCCTCATCCCTGGCAGGCGGTGGCTGGCCTCTGTAGCCTCCCCCACAGTGCCTCTGCCTGGAGGCCATTCGTCTCCTTCCTCTCAGCAGGTGTGAAGGAGCCACCCCACCACAGCTGCCCTCAGCTGCCTCACCATGAGTCCAGGGCAGGATTTAGTCCACAGAGTGGCCAACCTGGCCTAGGAAGCCTGAGGGAAGTGTATGCATTGCTCCGACACTCCCATCATGCATCCCAGCGGCCACTGCTTTCGCCTCCCCCGCCATCTCCATCTTGTTAGCTCCTTCATTCTCCACGCCCAGTGATCAACCAAATCAGGCCTCCATGCTCAGGCCTGAGCGCAGAACAGGACAGTCTGTTAAGGGATCAGGTGAAGCAAAGGAGCTTGTTAGATCCAGCTCTGGGGTCATCTTAGGACACGCCTAGCTGCGTGCCACCTCCAATTCTAGAAGAACTCCCCCGGGGCCAGCCTGAGGCCGCCATGTCCGCCTGGGGCCGACTGTGCTCCACTCAGGGCTGGAAGCTGGCTGCTGGGCTCCTCTCCTCCTCCCCACAACTCCCTATGCCTGGGTCACCTGCCTCTTGCTGCCCCCCAACTCCCAACTCACTGTCCCTGTCTCCCTCAG
>63_Ssy_M_L
GTAAGCCCCCCGATTCCTCCTGGCCTCACCGCCCTCCTGCCCCTAAGCTGCTCTGCCCTCAAATCAGTCCACTGAGACTCCTAAACTATTTTTTCAAAAATCCCTAGAGAAGAGGATTCTACCGCTATAAGAAAATATTAAGATCCAGCGATGAGAATCAGGCGATTCCTTTGGGGCTGTACCAGTGCCTGCAGGTTCAGCCCCAGCCCCGTTGTCCTCAGCTCTGTGAGACGGGAAAGCACTGCTACTCCCTCCCTGGAGGAGTCCACTAGGGGAACAGAGGTGTGCCTTGCCCCGACCCTGGACAGTTCTCCCCGGGGTGGAAAGGCTGTCTTTCC-ACAGAGTAGAGTGGAGCGGCCACATCAGCAAATGACACCTGCAAATCAAGGCGTGTTTTTATGAGGCTGCCACCAGAGTACCCTTGTCCCTTTCATAGGCTGTGGGGCTGACCAAGGAGTGGACCCGAGTGTGCCATTTGCCCCCC-GACCCACTCTCCACCCTCCATGTCTGGCCCTCTGCCCTGGGAAGCTGATCCTGTCCACAGCCATCACC-CCCCATCCCTAGCCTAGGTTACCACTGGGAGCCCTGCAGGAAGTCAGAGCAAGGGAGGAGAGCCAGGCTGGTTGTTT-CTGTTAGCAGTGGGAGCCCTTTCAGGGTGCTGGCTTTCCTATATGAAGCTGCCTGTGCCCACAATTGGATGGGCATGCCTGCCAAGCTCTCTCTAGAGGAGTCTGTGAGCCTATGAAAGGCCCCCTCACCCCGCCACCTTGGGGTGAAGGCTCCCACAGGTACCCAACCATGGCTTGGGCTGTATTAGTCTGGGATGGTGGATCCCTAGCTCCAGAATGTGGCCCCAGCTCTGCTGTCTCGGCCGTCCCTGCATTCCAGCCCTCACACTCCCTCTCTCATCCCCACTCATCTGCCTGCCGTCAGTCCCTCATCCCTGGCAGGCGGTGGCTGGCCTCTGTAGCCTCCCCCACAGTGCCTCTGCCTGGAGGCCATTCGTCTCCTTCCTCTCAGCAGGTGTGAAGGAGCCACCCCACCACAGCTGCCCTCAGCTGCCTCACCATGAGTCCAGGGCAGGATTTAGTCCACAGAGTGGCCAACCTGGCCTAGGAAGCCTGAGGGAAGTGTATGCATTGCTCCGACACTCCCATCATGCATCCCAGCGGCCACTGCTTTCGCCTCCCCCGCCATCTCCATCTTGTTAGCTCCTTCATTCTCCACGCCCAGTGATCAACCAAATCAGGCCTCCATGCTCAGGCCTGAGCGCAGAACAGGACAGTCTGTTAAGGGATCAGGTGAAGCAAAGGAGCTTGTTAGATCCAGCTCTGGGGTCATCTTAGGACACGCCTAGCTGCGTGCCACCTCCAATTCTAGAAGAACTCCCCCGGGGCCAGCCTGAGGCCGCCATGTCCGCCTGGGGCCGACTGTGCTCCACTCAGGGCTGGAAGCTGGCTGCTGGGCTCCTCTCCTCCTCCCCACAACTCCCTATGCCTGGGTCACCTGCCTCTTGCTGCCCCCCAACTCCCAACTCACTGTCCCTGTCTCCCTCAG
>67_Ssy_M_L
GTAAGCCCCCCGATTCCTCCTGGCCTCACCGCCCTCCTGCCCCTAAGCTGCTCTGCCCTCAAATCAGTCCACTGAGACTCCTAAACTATTTTTTCAAAAATCCCTAGAGAAGAGGATTCTACCGCTATAAGAAAATATTAAGATCCAGCGATGAGAATCAGGCGATTCCTTTGGGGCTGTACCAGTGCCTGCAGGTTCAGCCCCAGCCCCGTTGTCCTCAGCTCTGTGAGACGGGAAAGCACTGCTACTCCCTCCCTGGAGGAGTCCACTAGGGGAACAGAGGTGTGCCTTGCCCCGACCCTGGACAGTTCTCCCCGGGGTGGAAAGGCTGTCTTTCC-ACAGAGTAGAGTGGAGCGGCCACATCAGCAAATGACACCTGCAAATCAAGGCGTGTTTTTATGAGGCTGCCACCAGAGTACCCTTGTCCCTTTCATAGGCTGTGGGGCTGACCAAGGAGTGGACCCGAGTGTGCCATTTGCCCCCC-GACCCACTCTCCACCCTCCATGTCTGGCCCTCTGCCCTGGGAAGCTGATCCTGTCCACAGCCATCACC-CCCCATCCCTAGCCTAGGTTACCACTGGGAGCCCTGCAGGAAGTCAGAGCAAGGGAGGAGAGCCAGGCTGGTTGTTT-CTGTTAGCAGTGGGAGCCCTTTCAGGGTGCTGGCTTTCCTATATGAAGCTGCCTGTGCCCACAATTGGATGGGCATGCCTGCCAAGCTCTCTCTAGAGGAGTCTGTGAGCCTATGAAAGGCCCCCTCACCCCGCCACCTTGGGGTGAAGGCTCCCACAGGTACCCAACCATGGCTTGGGCTGTATTAGTCTGGGATGGTGGATCCCTAGCTCCAGAATGTGGCCCCAGCTCTGCTGTCTCGGCCGTCCCTGCATTCCAGCCCTCACACTCCCTCTCTCATCCCCACTCATCTGCCTGCCGTCAGTCCCTCATCCCTGGCAGGCGGTGGCTGGCCTCTGTAGCCTCCCCCACAGTGCCTCTGCCTGGAGGCCATTCGTCTCCTTCCTCTCAGCAGGTGTGAAGGAGCCACCCCACCACAGCTGCCCTCAGCTGCCTCACCATGAGTCCAGGGCAGGATTTAGTCCACAGAGTGGCCAACCTGGCCTAGGAAGCCTGAGGGAAGTGTATGCATTGCTCCGACACTCCCATCATGCATCCCAGCGGCCACTGCTTTCGCCTCCCCCGCCATCTCCATCTTGTTAGCTCCTTCATTCTCCACGCCCAGTGATCAACCAAATCAGGCCTCCATGCTCAGGCCTGAGCGCAGAACAGGACAGTCTGTTAAGGGATCAGGTGAAGCAAAGGAGCTTGTTAGATCCAGCTCTGGGGTCATCTTAGGACACGCCTAGCTGCGTGCCACCTCCAATTCTAGAAGAACTCCCCCGGGGCCAGCCTGAGGCCGCCATGTCCGCCTGGGGCCGACTGTGCTCCACTCAGGGCTGGAAGCTGGCTGCTGGGCTCCTCTCCTCCTCCCCACAACTCCCTATGCCTGGGTCACCTGCCTCTTGCTGCCCCCCAACTCCCAACTCACTGTCCCTGTCTCCCTCAG
>68_Ssy_M_L
GTAAGCCCCCCAATTCCTCCTGGCCTCACCCCCGTCCTGCCCCTAAGCTGCTCTGCCCTCAAATCAGTCCACTGAGACTCCTAAACTATTTTTTCAAAAATCCCTAGAGAAGAGGATTCTACCGCTATAAGAAAATATTAAGATCCAGCGATGAGAATCAGGCGATTCCTTTGGGGCTGTACCAGTGCCTGCAGGTTCAGCCCCAGCCCCGTTGTCCTCAGCTCTGTGAGACGGGAAAGCACTGCTACTCCCTCCCTGGAGGAGTCCACTAGGGGAACAGAGGTGTGCCTTGCCCCGACCCTGGACAGTTCTCCCCGGGGTGGAAAGGCTGTCTTTCCCACAGAGTAGAGTGGAGCGGCCACATCAGCAAATGACACCTGCAAATCAAGGCGTGTTTTTATGAGGCTGCCACCAGAGTACCCTTGTCCCTTTCATAGGCTGTGGGGCTGACCAAGGAGTGGACCCGAGTGTGCCATTTGCCCCCC-GACCCACTCTCCACCCTCCATGTCTGGCCCTCTGCCCTGGGAAGCTGATCCTGTCCACAGCCATCACC-CCCCATCCCTAGCCTAGGTTACCACTGGGAGCCCTGCAGGAAGTCAGAGCAAGGGAGGAGAGCCAGGCTGGTTGTTT-CTGTTAGCAGTGGGAGCCCTTTCAGGGTGCTGGCTTTCCTATATGAAGCTGCCTGTGCCCACAATTGGATGGGCATGCCTGCCAAGCTCTCTCTAGAGGAGTCTGTGAGCCTATGAAAGGCCCCCTCACCCCGCCACCTTGGGGTGAAGGCTCCCACAGGTACCCAACCATGGCTTGGGCTGTATTAGTCTGGGATGGTGGATCCCTAGCTCCAGAATGTGGCCCCAGCTCTGCTGTCTCGGCCGTCCCTGCATTCCAGCCCTCACACTCCCTCTCTCATCCCCACTCATCTGCCTGCCGTCAGTCCCTCATCCCTGGCAGGCGGTGGCTGGCCTCTGTAGCCTCCCCCACAGTGCCTCTGCCTGGAGGCCATTCGTCTCCTTCCTCTCAGCAGGTGTGAAGGAGCCACCCCACCACAGCTGCCCTCAGCTGCCTCACCATGAGTCCAGGGCAGGATTTAGTCCACAGAGTGGCCAACCTGGCCTAGGAAGCCTGAGGGAAGTGTATGCATTGCTCCGACACTCCCATCATGCATCCCAGCGGCCACTGCTTTCGCCTCCCCCGCCATCTCCATCTTGTTAGCTCCTTCATTCTCCACGCCCAGTGATCAACCAAATCAGGCCTCCATGCTCAGGCCTGAGCGCAGAACAGGACAGTCTGTTAAGGGATCAGGTGAAGCAAAGGAGCTTGTTAGATCCAGCTCTGGGGTCATCTTAGGACACGCCTAGCTGCGTGCCACCTCCAATTCTAGAAGAACTCCCCCGGGGCCAGCCTGAGGCCGCCATGTCCGCCTGGGGCCGACTGTGCTCCACTCAGGGCTGGAAGCTGGCTGCTGGGCTCCTCTCCTCCTCCCCACAACTCCCTATGCCTGGGTCACCTGCCTCTTGC-GCCCCCCAACTCCCAACTCACTGTCCCTGTCTCCCTCAG
>76_Ssy_M_L
GTAAGCCCCCCGATTCCTCCTGGCCTCACCCCCCTCCTGCCCCTAAGCTGCTCTGCCCTCAAATCAGTCCACTGAGACTCCTAAACTATTTTTTCAAAAATCCCTAGAGAAGAGGATTCTACCGCTATAAGAAAATATTAAGATCCAGCGATGAGAATCAGGCGATTCCTTTGGGGCTGTACCAGTGCCTGCAGGTTCAGCCCCAGCCCCGTTGTCCTCAGCTCTGTGAGACGGGAAAGCACTGCTACTCCCTCCCTGGAGGAGTCCACTAGGGGAACAGAGGTGTGCCTTGCCCCGACCCTGGACAGTTCTCCCCGGGGTGGAAAGGCTGTCTTTCC-ACAGAGTAGAGTGGAGCGGCCACATCAGCAAATGACACCTGCAAATCAAGGCGTGTTTTTATGAGGCTGCCACCAGAGTACCCTTGTCCCTTTCATAGGCTGTGGGGCTGACCAAGGAGTGGACCCGAGTGTGCCATTTGCCCCCC-GACCCACTCTCCACCCTCCATGTCTGGCCCTCTGCCCTGGGAAGCTGATCCTGTCCACAGCCATCACC-CCCCATCCCTAGCCTAGGTTACCACTGGGAGCCCTGCAGGAAGTCAGAGCAAGGGAGGAGAGCCAGGCTGGTTGTTT-CTGTTAGCAGTGGGAGCCCTTTCAGGGTGCTGGCTTTCCTATATGAAGCTGCCTGTGCCCACAATTGGATGGGCATGCCTGCCAAGCTCTCTCTAGAGGAGTCTGTGAGCCTATGAAAGGCCCCCTCACCCCGCCACCTTGGGGTGAAGGCTCCCACAGGTACCCAACCATGGCTTGGGCTGTATTAGTCTGGGATGGTGGATCCCTAGCTCCAGAATGTGGCCCCAGCTCTGCTGTCTCGGCCGTCCCTGCATTCCAGCCCTCACACTCCCTCTCTCATCCCCACTCATCTGCCTGCCGTCAGTCCCTCATCCCTGGCAGGCGGTGGCTGGCCTCTGTAGCCTCCCCCACAGTGCCTCTGCCTGGAGGCCATTCGTCTCCTTCCTCTCAGCAGGTGTGAAGGAGCCACCCCACCACAGCTGCCCTCAGCTGCCTCACCATGAGTCCAGGGCAGGATTTAGTCCACAGAGTGGCCAACCTGGCCTAGGAAGCCTGAGGGAAGTGTATGCATTGCTCCGACACTCCCATCATGCATCCCAGCGGCCACTGCTTTCGCCTCCCCCGCCATCTCCATCTTGTTAGCTCCTTCATTCTCCACGCCCAGTGATCAACCAAATCAGGCCTCCATGCTCAGGCCTGAGCGCAGAACAGGACAGTCTGTTAAGGGATCAGGTGAAGCAAAGGAGCTTGTTAGATCCAGCTCTGGGGTCATCTTAGGACACGCCTAGCTGCGTGCCACCTCCAATTCTAGAAGAACTCCCCCGGGGCCAGCCTGAGGCCGCCATGTCCGCCTGGGGCCGACTGTGCTCCACTCAGGGCTGGAAGCTGGCTGCTGGGCTCCTCTCCTCCTCCCCACAACTCCCTATGCCTGGGTCACCTGCCTCTTGCTGCCCCCCAACTCCCAACTCACTGTCCCTGTCTCCCTCAG
>104_Ssy_M_L
GTAAGCCCCCCAATTCCTCCTGGCCTCACCCCCGTCCTGCCCCTAAGCTGCTCTGCCCTCAAATCAGTCCACTGAGACTCCTAAACTATTTTTTCAAAAATCCCTAGAGAAGAGGATTCTACCGCTATAAGAAAATATTAAGATCCAGCGATGAGAATCAGGCGATTCCTTTGGGGCTGTACCAGTGCCTGCAGGTTCAGCCCCAGCCCCGTTGTCCTCAGCTCTGTGAGACGGGAAAGCACTGCTACTCCCTCCCTGGAGGAGTCCACTAGGGGAACAGAGGTGTGCCTTGCCCCGACCCTGGACAGTTCTCCCCGGGGTGGAAAGGCTGTCTTTCCCACAGAGTAGAGTGGAGCGGCCACATCAGCAAATGACACCTGCAAATCAAGGCGTGTTTTTATGAGGCTGCCACCAGAGTACCCTTGTCCCTTTCATAGGCTGTGGGGCTGACCAAGGAGTGGACCCGAGTGTGCCATTTGCCCCCC-GACCCACTCTCCACCCTCCATGTCTGGCCCTCTGCCCTGGGAAGCTGATCCTGTCCACAGCCATCACC-CCCCATCCCTAGCCTAGGTTACCACTGGGAGCCCTGCAGGAAGTCAGAGCAAGGGAGGAGAGCCAGGCTGGTTGTTT-CTGTTAGCAGTGGGAGCCCTTTCAGGGTGCTGGCTTTCCTATATGAAGCTGCCTGTGCCCACAATTGGATGGGCATGCCTGCCAAGCTCTCTCTAGAGGAGTCTGTGAGCCTATGAAAGGCCCCCTCACCCCGCCACCTTGGGGTGAAGGCTCCCACAGGTACCCAACCATGGCTTGGGCTGTATTAGTCTGGGATGGTGGATCCCTAGCTCCAGAATGTGGCCCCAGCTCTGCTGTCTCGGCCGTCCCTGCATTCCAGCCCTCACACTCCCTCTCTCATCCCCACTCATCTGCCTGCCGTCAGTCCCTCATCCCTGGCAGGCGGTGGCTGGCCTCTGTGGCCTCCCCCACAGTGCCTCTGCCTGGAGGCCATTCGTCTCCTTCCTCTCAGCAGGTGTGAAGGAGCCACCCCACCACAGCTGCCCTCAGCTGCCTCACCATGAGTCCAGGGCAGGATTTAGTCCACAGAGTGGCCAACCTGGCCTAGGAAGCCTGAGGGAAGTGTATGCATTGCTCCGACACTCCCATCATGCATCCCAGCGGCCACTGCTTTCGCCTCCCCCGCCATCTCCATCTTGTTAGCTCCTTCATTCTCCACGCCCAGTGATCAACCAAATCAGGCCTCCATGCTCAGGCCTGAGCGCAGAACAGGACAGTCTGTTAAGGGATCAGGTGAAGCAAAGGAGCTTGTTAGATCCAGCTCTGGGGTCATCTTAGGACACGCCTAGCTGCGTGCCACCTCCAATTCTAGAAGAACTCCCCCGGGGCCAGCCTGAGGCCGCCATGTCCGCCTGGGGCCGACTGTGCTCCACTCAGGGCTGGAAGCTGGCTGCTGGGCTCCTCTCCTCCTCCCCACAACTCCCTATGCCTGGGTCACCTGCCTCTTGCTGCCCCCCAACTCCCAACTCACTGTCCCTGTCTCCCTCAG
>12_Ssy_F_L_1
GTAAGCCCCCCAATTCCTCCTGGCCTCACCCCCGTCCTGCCCCTAAGCTGCTCTGCCCTCAAATCAGTCCACTGAGACTCCTAAACTATTTTTTCAAAAATCCCTAGAGAAGAGGATTCTACCGCTATAAGAAAATATTAAGATCCAGCGATGAGAATCAGGCGATTCCTTTGGGGCTGTACCAGTGCCTGCAGGTTCAGCCCCAGCCCCGTTGTCCTCAGCTCTGTGAGACGGGAAAGCACTGCTACTCCCTCCCTGGAGGAGTCCACTAGGGGAACAGAGGTGTGCCTTGCCCCGACCCTGGACAGTTCTCCCCGGGGTGGAAAGGCTGTCTTTCCCACAGAGTAGAGTGGAGCGGCCACATCAGCAAATGACACCTGCAAATCAAGGCGTGTTTTTATGAGGCTGCCACCAGAGTACCCTTGTCCCTTTCATAGGCTGTGGGGCTGACCAAGGAGTGGACCCGAGTGTGCCATTTGCCCCCC-GACCCACTCTCCACCCTCCATGTCTGGCCCTCTGCCCTGGGAAGCTGATCCTGTCCACAGCCATCACC-CCCCATCCCTAGCCTAGGTTACCACTGGGAGCCCTGCAGGAAGTCAGAGCAAGGGAGGAGAGCCAGGCTGGTTGTTT-CTGTTAGCAGTGGGAGCCCTTTCAGGGTGCTGGCTTTCCTATATGAAGCTGCCTGTGCCCACAATTGGATGGGCATGCCTGCCAAGCTCTCTCTAGAGGAGTCTGTGAGCCTATGAAAGGCCCCCTCACCCCGCCACCTTGGGGTGAAGGCTCCCACAGGTACCCAACCATGGCTTGGGCTGTATTAGTCTGGGATGGTGGATCCCTAGCTCCAGAATGTGGCCCCAGCTCTGCTGTCTCGGCCGTCCCTGCATTCCAGCCCTCACACTCCCTCTCTCATCCCCACTCATCTGCCTGCCGTCAGTCCCTCATCCCTGGCAGGCGGTGGCTGGCCTCTGTGGCCTCCCCCACAGTGCCTCTGCCTGGAGGCCATTCGTCTCCTTCCTCTCAGCAGGTGTGAAGGAGCCACCCCACCACAGCTGCCCTCAGCTGCCTCACCATGAGTCCAGGGCAGGATTTAGTCCACAGAGTGGCCAACCTGGCCTAGGAAGCCTGAGGGAAGTGTATGCATTGCTCCGACACTCCCATCATGCATCCCAGCGGCCACTGCTTTCGCCTCCCCCGCCATCTCCATCTTGTTAGCTCCTTCATTCTCCACGCCCAGTGATCAACCAAATCAGGCCTCCATGCTCAGGCCTGAGCGCAGAACAGGACAGTCTGTTAAGGGATCAGGTGAAGCAAAGGAGCTTGTTAGATCCAGCTCTGGGGTCATCTTAGGACACGCCTAGCTGCGTGCCACCTCCAATTCTAGAAGAACTCCCCCGGGGCCAGCCTGAGGCCGCCATGTCCGCCTGGGGCCGACTGTGCTCCACTCAGGGCTGGAAGCTGGCTGCTGGGCTCCTCTCCTCCTCCCCACAACTCCCTATGCCTGGGTCACCTGCCTCTTGC-GCCCCCCAACTCCCAACTCACTGTCCCTGTCTCCCTCAG
>12_Ssy_F_L_2
GTAAGCCCCCCAATTCCTCCTGGCCTCACCCCCGTCCTGCCCCTAAGCTGCTCTGCCCTCAAATCAGTCCACTGAGACTCCTAAACTATTTTTTCAAAAATCCCTAGAGAAGAGGATTCTACCGCTATAAGAAAATATTAAGATCCAGCGATGAGAATCAGGCGATTCCTTTGGGGCTGTACCAGTGCCTGCAGGTTCAGCCCCAGCCCCGTTGTCCTCAGCTCTGTGAGACGGGAAAGCACTGCTACTCCCTCCCTGGAGGAGTCCACTAGGGGAACAGAGGTGTGCCTTGCCCCGACCCTGGACAGTTCTCCCCGGGGTGGAAAGGCTGTCTTTCCCACAGAGTAGAGTGGAGCGGCCACATCAGCAAATGACACCTGCAAATCAAGGCGTGTTTTTATGAGGCTGCCACCAGAGTACCCTTGTCCCTTTCATAGGCTGTGGGGCTGACCAAGGAGTGGACCCGAGTGTGCCATTTGCCCCCC-GACCCACTCTCCACCCTCCATGTCTGGCCCTCTGCCCTGGGAAGCTGATCCTGTCCACAGCCATCACC-CCCCATCCCTAGCCTAGGTTACCACTGGGAGCCCTGCAGGAAGTCAGAGCAAGGGAGGAGAGCCAGGCTGGTTGTTT-CTGTTAGCAGTGGGAGCCCTTTCAGGGTGCTGGCTTTCCTATATGAAGCTGCCTGTGCCCACAATTGGATGGGCATGCCTGCCAAGCTCTCTCTAGAGGAGTCTGTGAGCCTATGAAAGGCCCCCTCACCCCGCCACCTTGGGGTGAAGGCTCCCACAGGTACCCAACCATGGCTTGGGCTGTATTAGTCTGGGATGGTGGATCCCTAGCTCCAGAATGTGGCCCCAGCTCTGCTGTCTCGGCCGTCCCTGCATTCCAGCCCTCACACTCCCTCTCTCATCCCCACTCATCTGCCTGCCGTCAGTCCCTCATCCCTGGCAGGCGGTGGCTGGCCTCTGTGGCCTCCCCCACAGTGCCTCTGCCTGGAGGCCATTCGTCTCCTTCCTCTCAGCAGGTGTGAAGGAGCCACCCCACCACAGCTGCCCTCAGCTGCCTCACCATGAGTCCAGGGCAGGATTTAGTCCACAGAGTGGCCAACCTGGCCTAGGAAGCCTGAGGGAAGTGTATGCATTGCTCCGACACTCCCATCATGCATCCCAGCGGCCACTGCTTTCGCCTCCCCCGCCATCTCCATCTTGTTAGCTCCTTCATTCTCCACGCCCAGTGATCAACCAAATCAGGCCTCCATGCTCAGGCCTGAGCGCAGAACAGGACAGTCTGTTAAGGGATCAGGTGAAGCAAAGGAGCTTGTTAGATCCAGCTCTGGGGTCATCTTAGGACACGCCTAGCTGCGTGCCACCTCCAATTCTAGAAGAACTCCCCCGGGGCCAGCCTGAGGCCGCCATGTCCGCCTGGGGCCGACTGTGCTCCACTCAGGGCTGGAAGCTGGCTGCTGGGCTCCTCTCCTCCTCCCCACAACTCCCTATGCCTGGGTCACCTGCCTCTTGC-GCCCCCCAACTCCCAACTCACTGTCCCTGTCTCCCTCAG
>37_Ssy_F_L_1
GTAAGCCCCCCGATTCCTCCTGGCCTCACCCCCGTCCTGCCCCTAAGCTGCTCTGCCCTCAAATCAGTCCACTGAGACTCCTAAACTATTTTTTCAAAAATCCCTAGAGAAGAGGATTCTACCGCTATAAGAAAATATTAAGATCCAGCGATGAGAATCAGGCGATTCCTTTGGGGCTGTACCAGTGCCTGCAGGTTCAGCCCCAGCCCCGTTGTCCTCAGCTCTGTGAGACGGGAAAGCACTGCTACTCCCTCCCTGGAGGAGTCCACTAGGGGAACAGAGGTGTGCCTTGCCCCGACCCTGGACAGTTCTCCCCGGGGTGGAAAGGCTGTCTTTCCCACAGAGTAGAGTGGAGCGGCCACATCAGCAAATGACACCTGCAAATCAAGGCGTGTTTTTATGAGGCTGCCACCAGAGTACCCTTGTCCCTTTCATAGGCTGTGGGGCTGACCAAGGAGTGGACCCGAGTGTGCCATTTGCCCCCC-GACCCACTCTCCACCCTCCATGTCTGGCCCTCTGCCCTGGGAAGCTGATCCTGTCCACAGCCATCACC-CCCCATCCCTAGCCTAGGTTACCACTGGGAGCCCTGCAGGAAGTCAGAGCAAGGGAGGAGAGCCAGGCTGGTTGTTT-CTGTTAGCAGTGGGAGCCCTTTCAGGGTGCTGGCTTTCCTATATGAAGCTGCCTGTGCCCACAATTGGATGGGCATGCCTGCCAAGCTCTCTCTAGAGGAGTCTGTGAGCCTATGAAAGGCCCCCTCACCCCGCCACCTTGGGGTGAAGGCTCCCACAGGTACCCAACCATGGCTTGGGCTGTATTAGTCTGGGATGGTGGATCCCTAGCTCCAGAATGTGGCCCCAGCTCTGCTGTCTCGGCCGTCCCTGCATTCCAGCCCTCACACTCCCTCTCTCATCCCCACTCATCTGCCTGCCGTCAGTCCCTCATCCCTGGCAGGCGGTGGCTGGCCTCTGTAGCCTCCCCCACAGTGCCTCTGCCTGGAGGCCATTCGTCTCCTTCCTCTCAGCAGGTGTGAAGGAGCCACCCCACCACAGCTGCCCTCAGCTGCCTCACCATGAGTCCAGGGCAGGATTTAGTCCACAGAGTGGCCAACCTGGCCTAGGAAGCCTGAGGGAAGTGTATGCATTGCTCCGACACTCCCATCATGCATCCCAGCGGCCACTGCTTTCGCCTCCCCCGCCATCTCCATCTTGTTAGCTCCTTCATTCTCCACGCCCAGTGATCAACCAAATCAGGCCTCCATGCTCAGGCCTGAGCGCAGAACAGGACAGTCTGTTAAGGGATCAGGTGAAGCAAAGGAGCTTGTTAGATCCAGCTCTGGGGTCATCTTAGGACACGCCTAGCTGCGTGCCACCTCCAATTCTAGAAGAACTCCCCCGGGGCCAGCCTGAGGCCGCCATGTCCGCCTGGGGCCGACTGTGCTCCACTCAGGGCTGGAAGCTGGCTGCTGGGCTCCTCTCCTCCTCCCCACAACTCCCTATGCCTGGGTCACCTGCCTCTTGCTGCCCCCCAACTCCCAACTCACTGTCCCTGTCTCCCTCAG
>37_Ssy_F_L_2
GTAAGCCCCCCGATTCCTCCTGGCCTCACCCCCGTCCTGCCCCTAAGCTGCTCTGCCCTCAAATCAGTCCACTGAGACTCCTAAACTATTTTTTCAAAAATCCCTAGAGAAGAGGATTCTACCGCTATAAGAAAATATTAAGATCCAGCGATGAGAATCAGGCGATTCCTTTGGGGCTGTACCAGTGCCTGCAGGTTCAGCCCCAGCCCCGTTGTCCTCAGCTCTGTGAGACGGGAAAGCACTGCTACTCCCTCCCTGGAGGAGTCCACTAGGGGAACAGAGGTGTGCCTTGCCCCGACCCTGGACAGTTCTCCCCGGGGTGGAAAGGCTGTCTTTCC-ACAGAGTAGAGTGGAGCGGCCACATCAGCAAATGACACCTGCAAATCAAGGCGTGTTTTTATGAGGCTGCCACCAGAGTACCCTTGTCCCTTTCATAGGCTGTGGGGCTGACCAAGGAGTGGACCCGAGTGTGCCATTTGCCCCCC-GACCCACTCTCCACCCTCCATGTCTGGCCCTCTGCCCTGGGAAGCTGATCCTGTCCACAGCCATCACC-CCCCATCCCTAGCCTAGGTTACCACTGGGAGCCCTGCAGGAAGTCAGAGCAAGGGAGGAGAGCCAGGCTGGTTGTTT-CTGTTAGCAGTGGGAGCCCTTTCAGGGTGCTGGCTTTCCTATATGAAGCTGCCTGTGCCCACAATTGGATGGGCATGCCTGCCAAGCTCTCTCTAGAGGAGTCTGTGAGCCTATGAAAGGCCCCCTCACCCCGCCACCTTGGGGTGAAGGCTCCCACAGGTACCCAACCATGGCTTGGGCTGTATTAGTCTGGGATGGTGGATCCCTAGCTCCAGAATGTGGCCCCAGCTCTGCTGTCTAGGCCGTCCCTGCATTCCAGCCCTCACACTCCCTCTCTCATCCCCACTCATCTGCCTGCCGTCAGTCCCTCATCCCTGGCAGGCGGTGGCTGGCCTCTGTAGCCTCCCCCACAGTGCCTCTGCCTGGAGGCCATTCGTCTCCTTCCTCTCAGCAGGTGTGAAGGAGCCACCCCACCACAGCTGCCCTCAGCTGCCTCACCATGAGTCCAGGGCAGGATTTAGTCCACAGAGTGGCCAACCTGGCCTAGGAAGCCTGAGGGAAGTGTATGCATTGCTCCGACACTCCCATCATGCATCCCAGCGGCCACTGCTTTCGCCTCCCCCGCCATCTCCATCTTGTTAGCTCCTTCATTCTCCACGCCCAGTGATCAACCAAATCAGGCCTCCATGCTCAGGCCTGAGCGCAGAACAGGACAGTCTGTTAAGGGATCAGGTGAAGCAAAGGAGCTTGTTAGATCCAGCTCTGGGGTCATCTTAGGACACGCCTAGCTGCGTGCCACCTCCAATTCTAGAAGAACTCCCCCGGGGCCAGCCTGAGGCCGCCATGTCCGCCTGGGGCCGACTGTGCTCCACTCAGGGCTGGAAGCTGGCTGCTGGGCTCCTCTCCTCCTCCCCACAACTCCCTATGCCTGGGTCACCTGCCTCTTGC-GCCCCCCAACTCCCAACTCACTGTCCCTGTCTCCCTCAG
>54_Ssy_F_L_1
GTAAGCCCCCCGATTCCTCCTGGCCTCACCCCCCTCCTGCCCCTAAGCTGCTCTGCCCTCAAATCAGTCCACTGAGACTCCTAAACTATTTTTTCAAAAATCCCTAGAGAAGAGGATTCTACCGCTATAAGAAAATATTAAGATCCAGCGATGAGAATCAGGCGATTCCTTTGGGGCTGTACCAGTGCCTGCAGGTTCAGCCCCAGCCCCGTTGTCCTCAGCTCTGTGAGACGGGAAAGCACTGCTACTCCCTCCCTGGAGGAGTCCACTAGGGGAACAGAGGTGTGCCTTGCCCCGACCCTGGACAGTTCTCCCCGGGGTGGAAAGGCTGTCTTTCC-ACAGAGTAGAGTGGAGCGGCCACATCAGCAAATGACACCTGCAAATCAAGGCGTGTTTTTATGAGGCTGCCACCAGAGTACCCTTGTCCCTTTCATAGGCTGTGGGGCTGACCAAGGAGTGGACCCGAGTGTGCCATTTGCCCCCC-GACCCACTCTCCACCCTCCATGTCTGGCCCTCTGCCCTGGGAAGCTGATCCTGTCCACAGCCATCACC-CCCCATCCCTAGCCTAGGTTACCACTGGGAGCCCTGCAGGAAGTCAGAGCAAGGGAGGAGAGCCAGGCTGGTTGTTT-CTGTTAGCAGTGGGAGCCCTTTCAGGGTGCTGGCTTTCCTATATGAAGCTGCCTGTGCCCACAATTGGATGGGCATGCCTGCCAAGCTCTCTCTAGAGGAGTCTGTGAGCCTATGAAAGGCCCCCTCACCCCGCCACCTTGGGGTGAAGGCTCCCACAGGTACCCAACCATGGCTTGGGCTGTATTAGTCTGGGATGGTGGATCCCTAGCTCCAGAATGTGGCCCCAGCTCTGCTGTCTCGGCCGTCCCTGCATTCCAGCCCTCACACTCCCTCTCTCATCCCCACTCATCTGCCTGCCGTCAGTCCCTCATCCCTGGCAGGCGGTGGCTGGCCTCTGTAGCCTCCCCCACAGTGCCTCTGCCTGGAGGCCATTCGTCTCCTTCCTCTCAGCAGGTGTGAAGGAGCCACCCCACCACAGCTGCCCTCAGCTGCCTCACCATGAGTCCAGGGCAGGATTTAGTCCACAGAGTGGCCAACCTGGCCTAGGAAGCCTGAGGGAAGTGTATGCATTGCTCCGACACTCCCATCATGCATCCCAGCGGCCACTGCTTTCGCCTCCCCCGCCATCTCCATCTTGTTAGCTCCTTCATTCTCCACGCCCAGTGATCAACCAAATCAGGCCTCCATGCTCAGGCCTGAGCGCAGAACAGGACAGTCTGTTAAGGGATCAGGTGAAGCAAAGGAGCTTGTTAGATCCAGCTCTGGGGTCATCTTAGGACACGCCTAGCTGCGTGCCACCTCCAATTCTAGAAGAACTCCCCCGGGGCCAGCCTGAGGCCGCCATGTCCGCCTGGGGCCGACTGTGCTCCACTCAGGGCTGGAAGCTGGCTGCTGGGCTCCTCTCCTCCTCCCCACAACTCCCTATGCCTGGGTCACCTGCCTCTTGC-GCCCCCCAACTCCCAACTCACTGTCCCTGTCTCCCTCAG
>54_Ssy_F_L_2
GTAAGCCCCCCGATTCCTCCTGGCCTCACCCCCCTCCTGCCCCTAAGCTGCTCTGCCCTCAAATCAGTCCACTGAGACTCCTAAACTATTTTTTCAAAAATCCCTAGAGAAGAGGATTCTACCGCTATAAGAAAATATTAAGATCCAGCGATGAGAATCAGGCGATTCCTTTGGGGCTGTACCAGTGCCTGCAGGTTCAGCCCCAGCCCCGTTGTCCTCAGCTCTGTGAGACGGGAAAGCACTGCTACTCCCTCCCTGGAGGAGTCCACTAGGGGAACAGAGGTGTGCCTTGCCCCGACCCTGGACAGTTCTCCCCGGGGTGGAAAGGCTGTCTTTCC-ACAGAGTAGAGTGGAGCGGCCACATCAGCAAATGACACCTGCAAATCAAGGCGTGTTTTTATGAGGCTGCCACCAGAGTACCCTTGTCCCTTTCATAGGCTGTGGGGCTGACCAAGGAGTGGACCCGAGTGTGCCATTTGCCCCCC-GACCCACTCTCCACCCTCCATGTCTGGCCCTCTGCCCTGGGAAGCTGATCCTGTCCACAGCCATCACC-CCCCATCCCTAGCCTAGGTTACCACTGGGAGCCCTGCAGGAAGTCAGAGCAAGGGAGGAGAGCCAGGCTGGTTGTTT-CTGTTAGCAGTGGGAGCCCTTTCAGGGTGCTGGCTTTCCTATATGAAGCTGCCTGTGCCCACAATTGGATGGGCATGCCTGCCAAGCTCTCTCTAGAGGAGTCTGTGAGCCTATGAAAGGCCCCCTCACCCCGCCACCTTGGGGTGAAGGCTCCCACAGGTACCCAACCATGGCTTGGGCTGTATTAGTCTGGGATGGTGGATCCCTAGCTCCAGAATGTGGCCCCAGCTCTGCTGTCTCGGCCGTCCCTGCATTCCAGCCCTCACACTCCCTCTCTCATCCCCACTCATCTGCCTGCCGTCAGTCCCTCATCCCTGGCAGGCGGTGGCTGGCCTCTGTAGCCTCCCCCACAGTGCCTCTGCCTGGAGGCCATTCGTCTCCTTCCTCTCAGCAGGTGTGAAGGAGCCACCCCACCACAGCTGCCCTCAGCTGCCTCACCATGAGTCCAGGGCAGGATTTAGTCCACAGAGTGGCCAACCTGGCCTAGGAAGCCTGAGGGAAGTGTATGCATTGCTCCGACACTCCCATCATGCATCCCAGCGGCCACTGCTTTCGCCTCCCCCGCCATCTCCATCTTGTTAGCTCCTTCATTCTCCACGCCCAGTGATCAACCAAATCAGGCCTCCATGCTCAGGCCTGAGCGCAGAACAGGACAGTCTGTTAAGGGATCAGGTGAAGCAAAGGAGCTTGTTAGATCCAGCTCTGGGGTCATCTTAGGACACGCCTAGCTGCGTGCCACCTCCAATTCTAGAAGAACTCCCCCGGGGCCAGCCTGAGGCCGCCATGTCCGCCTGGGGCCGACTGTGCTCCACTCAGGGCTGGAAGCTGGCTGCTGGGCTCCTCTCCTCCTCCCCACAACTCCCTATGCCTGGGTCACCTGCCTCTTGC-GCCCCCCAACTCCCAACTCACTGTCCCTGTCTCCCTCAG
>59_Ssy_F_L_1
GTAAGCCTCCCAATTCCTCCTGGCCTCACCCCCGTCCTGCCCCTAAGCTGCTCTGCCCTCAAATCAGTCCACTGAGACTCCTAAACTATTTTTTCAAAAATCCCTAGAGAAGAGGATTCTACCGCTATAAGAAAATATTAAGATCCAGCGATGAGAATCAGGCGATTCCTTTGGGGCTGTACCAGTGCCTGCAGGTTCAGCCCCAGCCCCGTTGTCCTCAGCTCTGTGAGACGGGAAAGCACTGCTACTCCCTCCCTGGAGGAGTCCACTAGGGGAACAGAGGTGTGCCTTGCCCCGACCCTGGACAGTTCTCCCCGGGGTGGAAAGGCTGTCTTTCCCACAGAGTAGAGTGGAGCGGCCACATCAGCAAATGACACCTGCAAATCAAGGCGTGTTTTTATGAGGCTGCCACCAGAGTACCCTTGTCCCTTTCATAGGCTGTGGGGCTGACCAAGGAGTGGACCCGAGTGTGCCATTTGCCCCCC-GACCCACTCTCCACCCTCCATGTCTGGCCCTCTGCCCTGGGAAGCTGATCCTGTCCACAGCCATCACC-CCCCATCCCTAGCCTAGGTTACCACTGGGAGCCCTGCAGGAAGTCAGAGCAAGGGAGGAGAGCCAGGCTGGTTGTTT-CTGTTAGCAGTGGGAGCCCTTTCAGGGTGCTGGCTTTCCTATATGAAGCTGCCTGTGCCCACAATTGGATGGGCATGCCTGCCAAGCTCTCTCTAGAGGAGTCTGTGAGCCTATGAAAGGCCCCCTCACCCCGCCACCTTGGGGTGAAGGCTCCCACAGGTACCCAACCATGGCTTGGGCTGTATTAGTCTGGGATGGTGGATCCCTAGCTCCAGAATGTGGCCCCAGCTCTGCTGTCTCGGCCGTCCCTGCATTCCAGCCCTCACACTCCCTCTCTCATCCCCACTCATCTGCCTGCCGTCAGTCCCTCATCCCTGGCAGGCGGTGGCTGGCCTCTGTAGCCTCCCCCACAGTGCCTCTGCCTGGAGGCCATTCGTCTCCTTCCTCTCAGCAGGTGTGAAGGAGCCACCCCACCACAGCTGCCCTCAGCTGCCTCACCATGAGTCCAGGGCAGGATTTAGTCCACAGAGTGGCCAACCTGGCCTAGGAAGCCTGAGGGAAGTGTATGCATTGCTCCGACACTCCCATCATGCATCCCAGCGGCCACTGCTTTCGCCTCCCCCGCCATCTCCATCTTGTTAGCTCCTTCATTCTCCACGCCCAGTGATCAACCAAATCAGGCCTCCATGCTCAGGCCTGAGCGCAGAACAGGACAGTCTGTTAAGGGATCAGGTGAAGCAAAGGAGCTTGTTAGATCCAGCTCTGGGGTCATCTTAGGACACGCCTAGCTGCGTGCCACCTCCAATTCTAGAAGAACTCCCCCGGGGCCAGCCTGAGGCCGCCATGTCCGCCTGGGGCCGACTGTGCTCCACTCAGGGCTGGAAGCTGGCTGCTGGGCTCCTCTCCTCCTCCCCACAACTCCCTATGCCTGGGTCACCTGCCTCTTGCTGCCCCCCAACTCCCAACTCACTGTCCCTGTCTCCCTCAG
>59_Ssy_F_L_2
GTAAGCCTCCCAATTCCTCCTGGCCTCACCCCCGTCCTGCCCCTAAGCTGCTCTGCCCTCAAATCAGTCCACTGAGACTCCTAAACTATTTTTTCAAAAATCCCTAGAGAAGAGGATTCTACCGCTATAAGAAAATATTAAGATCCAGCGATGAGAATCAGGCGATTCCTTTGGGGCTGTACCAGTGCCTGCAGGTTCAGCCCCAGCCCCGTTGTCCTCAGCTCTGTGAGACGGGAAAGCACTGCTACTCCCTCCCTGGAGGAGTCCACTAGGGGAACAGAGGTGTGCCTTGCCCCGACCCTGGACAGTTCTCCCCGGGGTGGAAAGGCTGTCTTTCC-ACAGAGTAGAGTGGAGCGGCCACATCAGCAAATGACACCTGCAAATCAAGGCGTGTTTTTATGAGGCTGCCACCAGAGTACCCTTGTCCCTTTCATAGGCTGTGGGGCTGACCAAGGAGTGGACCCGAGTGTGCCATTTGCCCCCC-GACCCACTCTCCACCCTCCATGTCTGGCCCTCTGCCCTGGGAAGCTGATCCTGTCCACAGCCATCACC-CCCCATCCCTAGCCTAGGTTACCACTGGGAGCCCTGCAGGAAGTCAGAGCAAGGGAGGAGAGCCAGGCTGGTTGTTT-CTGTTAGCAGTGGGAGCCCTTTCAGGGTGCTGGCTTTCCTATATGAAGCTGCCTGTGCCCACAATTGGATGGGCATGCCTGCCAAGCTCTCTCTAGAGGAGTCTGTGAGCCTATGAAAGGCCCCCTCACCCCGCCGCCTTGGGGTGAAGGCTCCCACAGGTACCCAACCATGGCTTGGGCTGTATTAGTCTGGGATGGTGGATCCCTAGCTCCAGAATGTGGCCCCAGCTCTGCTGTCTCGGCCGTCCCTGCATTCCAGCCCTCACACTCCCTCTCTCATCCCCACTCATCTGCCTGCCGTCAGTCCCTCATCCCTGGCAGGCGGTGGCTGGCCTCTGTAGCCTCCCCCACAGTGCCTCTGCCTGGAGGCCATTCGTCTCCTTCCTCTCAGCAGGTGTGAAGGAGCCACCCCACCACAGCTGCCCTCAGCTGCCTCACCATGAGTCCAGGGCAGGATTTAGTCCACAGAGTGGCCAACCTGGCCTAGGAAGCCTGAGGGAAGTGTATGCATTGCTCCGACACTCCCATCATGCATCCCAGCGGCCACTGCTTTCGCCTCCCCCGCCATCTCCATCTTGTTAGCTCCTTCATTCTCCACGCCCAGTGATCAACCAAATCAGGCCTCCATGCTCAGGCCTGAGCGCAGAACAGGACAGTCTGTTAAGGGATCAGGTGAAGCAAAGGAGCTTGTTAGATCCAGCTCTGGGGTCATCTTAGGACACGCCTAGCTGCGTGCCACCTCCAATTCTAGAAGAACTCCCCCGGGGCCAGCCTGAGGCCGCCATGTCCGCCTGGGGCCGACTGTGCTCCACTCAGGGCTGGAAGCTGGCTGCTGGGCTCCTCTCCTCCTCCCCACAACTCCCTATGCCTGGGTCACCTGCCTCTTGC-GCCCCCCAACTCCCAACTCACTGTCCCTGTCTCCCTCAG
>60_Ssy_F_L_1
GTAAGCCCCCCGATTCCTCCTGGCCTCACCCCCCTCCTGCCCCTAAGCTGCTCTGCCCTCAAATCAGTCCACTGAGACTCCTAAACTATTTTTTCAAAAATCCCTAGAGAAGAGGATTCTACCGCTATAAGAAAATATTAAGATCCAGCGATGAGAATCAGGCGATTCCTTTGGGGCTGTACCAGTGCCTGCAGGTTCAGCCCCAGCCCCGTTGTCCTCAGCTCTGTGAGACGGGAAAGCACTGCTACTCCCTCCCTGGAGGAGTCCACTAGGGGAACAGAGGTGTGCCTTGCCCCGACCCTGGACAGTTCTCCCCGGGGTGGAAAGGCTGTCTTTCC-ACAGAGTAGAGTGGAGCGGCCACATCAGCAAATGACACCTGCAAATCAAGGCGTGTTTTTATGAGGCTGCCACCAGAGTACCCTTGTCCCTTTCATAGGCTGTGGGGCTGACCAAGGAGTGGACCCGAGTGTGCCATTTGCCCCCC-GACCCACTCTCCACCCTCCATGTCTGGCCCTCTGCCCTGGGAAGCTGATCCTGTCCACAGCCATCACC-CCCCATCCCTAGCCTAGGTTACCACTGGGAGCCCTGCAGGAAGTCAGAGCAAGGGAGGAGAGCCAGGCTGGTTGTTT-CTGTTAGCAGTGGGAGCCCTTTCAGGGTGCTGGCTTTCCTATATGAAGCTGCCTGTGCCCACAATTGGATGGGCATGCCTGCCAAGCTCTCTCTAGAGGAGTCTGTGAGCCTATGAAAGGCCCCCTCACCCCGCCACCTTGGGGTGAAGGCTCCCACAGGTACCCAACCATGGCTTGGGCTGTATTAGTCTGGGATGGTGGATCCCTAGCTCCAGAATGTGGCCCCAGCTCTGCTGTCTCGGCCGTCCCTGCATTCCAGCCCTCACACTCCCTCTCTCATCCCCACTCATCTGCCTGCCGTCAGTCCCTCATCCCTGGCAGGCGGTGGCTGGCCTCTGTAGCCTCCCCCACAGTGCCTCTGCCTGGAGGCCATTCGTCTCCTTCCTCTCAGCAGGTGTGAAGGAGCCACCCCACCACAGCTGCCCTCAGCTGCCTCACCATGAGTCCAGGGCAGGATTTAGTCCACAGAGTGGCCAACCTGGCCTAGGAAGCCTGAGGGAAGTGTATGCATTGCTCCGACACTCCCATCATGCATCCCAGCGGCCACTGCTTTCGCCTCCCCCGCCATCTCCATCTTGTTAGCTCCTTCATTCTCCACGCCCAGTGATCAACCAAATCAGGCCTCCATGCTCAGGCCTGAGCGCAGAACAGGACAGTCTGTTAAGGGATCAGGTGAAGCAAAGGAGCTTGTTAGATCCAGCTCTGGGGTCATCTTAGGACACGCCTAGCTGCGTGCCACCTCCAATTCTAGAAGAACTCCCCCGGGGCCAGCCTGAGGCCGCCATGTCCGCCTGGGGCCGACTGTGCTCCACTCAGGGCTGGAAGCTGGCTGCTGGGCTCCTCTCCTCCTCCCCACAACTCCCTATGCCTGGGTCACCTGCCTCTTGCTGCCCCCCAACTCCCAACTCACTGTCCCTGTCTCCCTCAG
>60_Ssy_F_L_2
GTAAGCCCCCCGATTCCTCCTGGCCTCACCCCCCTCCTGCCCCTAAGCTGCTCTGCCCTCAAATCAGTCCACTGAGACTCCTAAACTATTTTTTCAAAAATCCCTAGAGAAGAGGATTCTACCGCTATAAGAAAATATTAAGATCCAGCGATGAGAATCAGGCGATTCCTTTGGGGCTGTACCAGTGCCTGCAGGTTCAGCCCCAGCCCCGTTGTCCTCAGCTCTGTGAGACGGGAAAGCACTGCTACTCCCTCCCTGGAGGAGTCCACTAGGGGAACAGAGGTGTGCCTTGCCCCGACCCTGGACAGTTCTCCCCGGGGTGGAAAGGCTGTCTTTCC-ACAGAGTAGAGTGGAGCGGCCACATCAGCAAATGACACCTGCAAATCAAGGCGTGTTTTTATGAGGCTGCCACCAGAGTACCCTTGTCCCTTTCATAGGCTGTGGGGCTGACCAAGGAGTGGACCCGAGTGTGCCATTTGCCCCCC-GACCCACTCTCCACCCTCCATGTCTGGCCCTCTGCCCTGGGAAGCTGATCCTGTCCACAGCCATCACC-CCCCATCCCTAGCCTAGGTTACCACTGGGAGCCCTGCAGGAAGTCAGAGCAAGGGAGGAGAGCCAGGCTGGTTGTTT-CTGTTAGCAGTGGGAGCCCTTTCAGGGTGCTGGCTTTCCTATATGAAGCTGCCTGTGCCCACAATTGGATGGGCATGCCTGCCAAGCTCTCTCTAGAGGAGTCTGTGAGCCTATGAAAGGCCCCCTCACCCCGCCACCTTGGGGTGAAGGCTCCCACAGGTACCCAACCATGGCTTGGGCTGTATTAGTCTGGGATGGTGGATCCCTAGCTCCAGAATGTGGCCCCAGCTCTGCTGTCTCGGCCGTCCCTGCATTCCAGCCCTCACACTCCCTCTCTCATCCCCACTCATCTGCCTGCCGTCAGTCCCTCATCCCTGGCAGGCGGTGGCTGGCCTCTGTAGCCTCCCCCACAGTGCCTCTGCCTGGAGGCCATTCGTCTCCTTCCTCTCAGCAGGTGTGAAGGAGCCACCCCACCACAGCTGCCCTCAGCTGCCTCACCATGAGTCCAGGGCAGGATTTAGTCCACAGAGTGGCCAACCTGGCCTAGGAAGCCTGAGGGAAGTGTATGCATTGCTCCGACACTCCCATCATGCATCCCAGCGGCCACTGCTTTCGCCTCCCCCGCCATCTCCATCTTGTTAGCTCCTTCATTCTCCACGCCCAGTGATCAACCAAATCAGGCCTCCATGCTCAGGCCTGAGCGCAGAACAGGACAGTCTGTTAAGGGATCAGGTGAAGCAAAGGAGCTTGTTAGATCCAGCTCTGGGGTCATCTTAGGACACGCCTAGCTGCGTGCCACCTCCAATTCTAGAAGAACTCCCCCGGGGCCAGCCTGAGGCCGCCATGTCCGCCTGGGGCCGACTGTGCTCCACTCAGGGCTGGAAGCTGGCTGCTGGGCTCCTCTCCTCCTCCCCACAACTCCCTATGCCTGGGTCACCTGCCTCTTGCTGCCCCCCAACTCCCAACTCACTGTCCCTGTCTCCCTCAG
>65_Ssy_F_L_1
GTAAGCCTCCCAATTCCTCCTGGCCTCACCCCCGTCCTGCCCCTAAGCTGCTCTGCCCTCAAATCAGTCCACTGAGACTCCTAAACTATTTTTTCAAAAATCCCTAGAGAAGAGGATTCTACCGCTATAAGAAAATATTAAGATCCAGCGATGAGAATCAGGCGATTCCTTTGGGGCTGTACCAGTGCCTGCAGGTTCAGCCCCAGCCCCGTTGTCCTCAGCTCTGTGAGACGGGAAAGCACTGCTACTCCCTCCCTGGAGGAGTCCACTAGGGGAACAGAGGTGTGCCTTGCCCCGACCCTGGACAGTTCTCCCCGGGGTGGAAAGGCTGTCTTTCCCACAGAGTAGAGTGGAGCGGCCACATCAGCAAATGACACCTGCAAATCAAGGCGTGTTTTTATGAGGCTGCCACCAGAGTACCCTTGTCCCTTTCATAGGCTGTGGGGCTGACCAAGGAGTGGACCCGAGTGTGCCATTTGCCCCCC-GACCCACTCTCCACCCTCCATGTCTGGCCCTCTGCCCTGGGAAGCTGATCCTGTCCACAGCCATCACC-CCCCATCCCTAGCCTAGGTTACCACTGGGAGCCCTGCAGGAAGTCAGAGCAAGGGAGGAGAGCCAGGCTGGTTGTTT-CTGTTAGCAGTGGGAGCCCTTTCAGGGTGCTGGCTTTCCTATATGAAGCTGCCTGTGCCCACAATTGGATGGGCATGCCTGCCAAGCTCTCTCTAGAGGAGTCTGTGAGCCTATGAAAGGCCCCCTCACCCCGCCACCTTGGGGTGAAGGCTCCCACAGGTACCCAACCATGGCTTGGGCTGTATTAGTCTGGGATGGTGGATCCCTAGCTCCAGAATGTGGCCCCAGCTCTGCTGTCTCGGCCGTCCCTGCATTCCAGCCCTCACACTCCCTCTCTCATCCCCACTCATCTGCCTGCCGTCAGTCCCTCATCCCTGGCAGGCGGTGGCTGGCCTCTGTAGCCTCCCCCACAGTGCCTCTGCCTGGAGGCCATTCGTCTCCTTCCTCTCAGCAGGTGTGAAGGAGCCACCCCACCACAGCTGCCCTCAGCTGCCTCACCATGAGTCCAGGGCAGGATTTAGTCCACAGAGTGGCCAACCTGGCCTAGGAAGCCTGAGGGAAGTGTATGCATTGCTCCGACACTCCCATCATGCATCCCAGCGGCCACTGCTTTCGCCTCCCCCGCCATCTCCATCTTGTTAGCTCCTTCATTCTCCACGCCCAGTGATCAACCAAATCAGGCCTCCATGCTCAGGCCTGAGCGCAGAACAGGACAGTCTGTTAAGGGATCAGGTGAAGCAAAGGAGCTTGTTAGATCCAGCTCTGGGGTCATCTTAGGACACGCCTAGCTGCGTGCCACCTCCAATTCTAGAAGAACTCCCCCGGGGCCAGCCTGAGGCCGCCATGTCCGCCTGGGGCCGACTGTGCTCCACTCAGGGCTGGAAGCTGGCTGCTGGGCTCCTCTCCTCCTCCCCACAACTCCCTATGCCTGGGTCACCTGCCTCTTGCTGCCCCCCAACTCCCAACTCACTGTCCCTGTCTCCCTCAG
>65_Ssy_F_L_2
GTAAGCCTCCCAATTCCTCCTGGCCTCACCCCCGTCCTGCCCCTAAGCTGCTCTGCCCTCAAATCAGTCCACTGAGACTCCTAAACTATTTTTTCAAAAATCCCTAGAGAAGAGGATTCTACCGCTATAAGAAAATATTAAGATCCAGCGATGAGAATCAGGCGATTCCTTTGGGGCTGTACCAGTGCCTGCAGGTTCAGCCCCAGCCCCGTTGTCCTCAGCTCTGTGAGACGGGAAAGCACTGCTACTCCCTCCCTGGAGGAGTCCACTAGGGGAACAGAGGTGTGCCTTGCCCCGACCCTGGACAGTTCTCCCCGGGGTGGAAAGGCTGTCTTTCC-ACAGAGTAGAGTGGAGCGGCCACATCAGCAAATGACACCTGCAAATCAAGGCGTGTTTTTATGAGGCTGCCACCAGAGTACCCTTGTCCCTTTCATAGGCTGTGGGGCTGACCAAGGAGTGGACCCGAGTGTGCCATTTGCCCCCC-GACCCACTCTCCACCCTCCATGTCTGGCCCTCTGCCCTGGGAAGCTGATCCTGTCCACAGCCATCACC-CCCCATCCCTAGCCTAGGTTACCACTGGGAGCCCTGCAGGAAGTCAGAGCAAGGGAGGAGAGCCAGGCTGGTTGTTT-CTGTTAGCAGTGGGAGCCCTTTCAGGGTGCTGGCTTTCCTATATGAAGCTGCCTGTGCCCACAATTGGATGGGCATGCCTGCCAAGCTCTCTCTAGAGGAGTCTGTGAGCCTATGAAAGGCCCCCTCACCCCGCCACCTTGGGGTGAAGGCTCCCACAGGTACCCAACCATGGCTTGGGCTGTATTAGTCTGGGATGGTGGATCCCTAGCTCCAGAATGTGGCCCCAGCTCTGCTGTCTCGGCCGTCCCTGCATTCCAGCCCTCACACTCCCTCTCTCATCCCCACTCATCTGCCTGCCGTCAGTCCCTCATCCCTGGCAGGCGGTGGCTGGCCTCTGTAGCCTCCCCCACAGTGCCTCTGCCTGGAGGCCATTCGTCTCCTTCCTCTCAGCAGGTGTGAAGGAGCCACCCCACCACAGCTGCCCTCAGCTGCCTCACCATGAGTCCAGGGCAGGATTTAGTCCACAGAGTGGCCAACCTGGCCTAGGAAGCCTGAGGGAAGTGTATGCATTGCTCCGACACTCCCATCATGCATCCCAGCGGCCACTGCTTTCGCCTCCCCCGCCATCTCCATCTTGTTAGCTCCTTCATTCTCCACGCCCAGTGATCAACCAAATCAGGCCTCCATGCTCAGGCCTGAGCGCAGAACAGGACAGTCTGTTAAGGGATCAGGTGAAGCAAAGGAGCTTGTTAGATCCAGCTCTGGGGTCATCTTAGGACACGCCTAGCTGCGTGCCACCTCCAATTCTAGAAGAACTCCCCCGGGGCCAGCCTGAGGCCGCCATGTCCGCCTGGGGCCGACTGTGCTCCACTCAGGGCTGGAAGCTGGCTGCTGGGCTCCTCTCCTCCTCCCCACAACTCCCTATGCCTGGGTCACCTGCCTCTTGC-GCCCCCCAACTCCCAACTCACTGTCCCTGTCTCCCTCAG
>74_Ssy_F_L_1
GTAAGCCCCCCGATTCCTCCTGGCCTCACCGCCCTCCTGCCCCTAAGCTGCTCTGCCCTCAAATCAGTCCACTGAGACTCCTAAACTATTTTTTCAAAAATCCCTAGAGAAGAGGATTCTACCGCTATAAGAAAATATTAAGATCCAGCGATGAGAATCAGGCGATTCCTTTGGGGCTGTACCAGTGCCTGCAGGTTCAGCCCCAGCCCCGTTGTCCTCAGCTCTGTGAGACGGGAAAGCACTGCTACTCCCTCCCTGGAGGAGTCCACTAGGGGAACAGAGGTGTGCCTTGCCCCGACCCTGGACAGTTCTCCCCGGGGTGGAAAGGCTGTCTTTCC-ACAGAGTAGAGTGGAGCGGCCACATCAGCAAATGACACCTGCAAATCAAGGCGTGTTTTTATGAGGCTGCCACCAGAGTACCCTTGTCCCTTTCATAGGCTGTGGGGCTGACCAAGGAGTGGACCCGAGTGTGCCATTTGCCCCCC-GACCCACTCTCCACCCTCCATGTCTGGCCCTCTGCCCTGGGAAGCTGATCCTGTCCACAGCCATCACC-CCCCATCCCTAGCCTAGGTTACCACTGGGAGCCCTGCAGGAAGTCAGAGCAAGGGAGGAGAGCCAGGCTGGTTGTTT-CTGTTAGCAGTGGGAGCCCTTTCAGGGTGCTGGCTTTCCTATATGAAGCTGCCTGTGCCCACAATTGGATGGGCATGCCTGCCAAGCTCTCTCTAGAGGAGTCTGTGAGCCTATGAAAGGCCCCCTCACCCCGCCACCTTGGGGTGAAGGCTCCCACAGGTACCCAACCATGGCTTGGGCTGTATTAGTCTGGGATGGTGGATCCCTAGCTCCAGAATGTGGCCCCAGCTCTGCTGTCTCGGCCGTCCCTGCATTCCAGCCCTCACACTCCCTCTCTCATCCCCACTCATCTGCCTGCCGTCAGTCCCTCATCCCTGGCAGGCGGTGGCTGGCCTCTGTAGCCTCCCCCACAGTGCCTCTGCCTGGAGGCCATTCGTCTCCTTCCTCTCAGCAGGTGTGAAGGAGCCACCCCACCACAGCTGCCCTCAGCTGCCTCACCATGAGTCCAGGGCAGGATTTAGTCCACAGAGTGGCCAACCTGGCCTAGGAAGCCTGAGGGAAGTGTATGCATTGCTCCGACACTCCCATCATGCATCCCAGCAGCCACTGCTTTCGCCTCCCCCGCCATCTCCATCTTGTTAGCTCCTTCATTCTCCACGCCCAGTGATCAACCAAATCAGGCCTCCATGCTCAGGCCTGAGCGCAGAACAGGACAGTCTGTTAAGGGATCAGGTGAAGCAAAGGAGCTTGTTAGATCCAGCTCTGGGGTCATCTTAGGACACGCCTAGCTGCGTGCCACCTCCAATTCTAGAAGAACTCCCCCGGGGCCAGCCTGAGGCCGCCATGTCCGCCTGGGGCCGACTGTGCTCCACTCAGGGCTGGAAGCTGGCTGCTGGGCTCCTCTCCTCCTCCCCACAACTCCCTATGCCTGGGTCACCTGCCTCTTGCTGCCCCCCAACTCCCAACTCACTGTCCCTGTCTCCCTCAG
>74_Ssy_F_L_2
GTAAGCCCCCCGATTCCTCCTGGCCTCACCGCCCTCCTGCCCCTAAGCTGCTCTGCCCTCAAATCAGTCCACTGAGACTCCTAAACTATTTTTTCAAAAATCCCTAGAGAAGAGGATTCTACCGCTATAAGAAAATATTAAGATCCAGCGATGAGAATCAGGCGATTCCTTTGGGGCTGTACCAGTGCCTGCAGGTTCAGCCCCAGCCCCGTTGTCCTCAGCTCTGTGAGACGGGAAAGCACTGCTACTCCCTCCCTGGAGGAGTCCACTAGGGGAACAGAGGTGTGCCTTGCCCCGACCCTGGACAGTTCTCCCCGGGGTGGAAAGGCTGTCTTTCC-ACAGAGTAGAGTGGAGCGGCCACATCAGCAAATGACACCTGCAAATCAAGGCGTGTTTTTATGAGGCTGCCACCAGAGTACCCTTGTCCCTTTCATAGGCTGTGGGGCTGACCAAGGAGTGGACCCGAGTGTGCCATTTGCCCCCC-GACCCACTCTCCACCCTCCATGTCTGGCCCTCTGCCCTGGGAAGCTGATCCTGTCCACAGCCATCACC-CCCCATCCCTAGCCTAGGTTACCACTGGGAGCCCTGCAGGAAGTCAGAGCAAGGGAGGAGAGCCAGGCTGGTTGTTT-CTGTTAGCAGTGGGAGCCCTTTCAGGGTGCTGGCTTTCCTATATGAAGCTGCCTGTGCCCACAATTGGATGGGCATGCCTGCCAAGCTCTCTCTAGAGGAGTCTGTGAGCCTATGAAAGGCCCCCTCACCCCGCCACCTTGGGGTGAAGGCTCCCACAGGTACCCAACCATGGCTTGGGCTGTATTAGTCTGGGATGGTGGATCCCTAGCTCCAGAATGTGGCCCCAGCTCTGCTGTCTCGGCCGTCCCTGCATTCCAGCCCTCACACTCCCTCTCTCATCCCCACTCATCTGCCTGCCGTCAGTCCCTCATCCCTGGCAGGCGGTGGCTGGCCTCTGTAGCCTCCCCCACAGTGCCTCTGCCTGGAGGCCATTCGTCTCCTTCCTCTCAGCAGGTGTGAAGGAGCCACCCCACCACAGCTGCCCTCAGCTGCCTCACCATGAGTCCAGGGCAGGATTTAGTCCACAGAGTGGCCAACCTGGCCTAGGAAGCCTGAGGGAAGTGTATGCATTGCTCCGACACTCCCATCATGCATCCCAGCAGCCACTGCTTTCGCCTCCCCCGCCATCTCCATCTTGTTAGCTCCTTCATTCTCCACGCCCAGTGATCAACCAAATCAGGCCTCCATGCTCAGGCCTGAGCGCAGAACAGGACAGTCTGTTAAGGGATCAGGTGAAGCAAAGGAGCTTGTTAGATCCAGCTCTGGGGTCATCTTAGGACACGCCTAGCTGCGTGCCACCTCCAATTCTAGAAGAACTCCCCCGGGGCCAGCCTGAGGCCGCCATGTCCGCCTGGGGCCGACTGTGCTCCACTCAGGGCTGGAAGCTGGCTGCTGGGCTCCTCTCCTCCTCCCCACAACTCCCTATGCCTGGGTCACCTGCCTCTTGCTGCCCCCCAACTCCCAACTCACTGTCCCTGTCTCCCTCAG
>75_Ssy_F_L_1
GTAAGCCCCCCGATTCCTCCTGGCCTCACCCCCCTCCTGCCCCTAAGCTGCTCTGCCCTCAAATCAGTCCACTGAGACTCCTAAACTATTTTTTCAAAAATCCCTAGAGAAGAGGATTCTACCGCTATAAGAAAATATTAAGATCCAGCGATGAGAATCAGGCGATTCCTTTGGGGCTGTACCAGTGCCTGCAGGTTCAGCCCCAGCCCCGTTGTCCTCAGCTCTGTGAGACGGGAAAGCACTGCTACTCCCTCCCTGGAGGAGTCCACTAGGGGAACAGAGGTGTGCCTTGCCCCGACCCTGGACAGTTCTCCCCGGGGTGGAAAGGCTGTCTTTCCCACAGAGTAGAGTGGAGCGGCCACATCAGCAAATGACACCTGCAAATCAAGGCGTGTTTTTATGAGGCTGCCACCAGAGTACCCTTGTCCCTTTCATAGGCTGTGGGGCTGACCAAGGAGTGGACCCGAGTGTGCCATTTGCCCCCC-GACCCACTCTCCACCCTCCATGTCTGGCCCTCTGCCCTGGGAAGCTGATCCTGTCCACAGCCATCACC-CCCCATCCCTAGCCTAGGTTACCACTGGGAGCCCTGCAGGAAGTCAGAGCAAGGGAGGAGAGCCAGGCTGGTTGTTT-CTGTTAGCAGTGGGAGCCCTTTCAGGGTGCTGGCTTTCCTATATGAAGCTGCCTGTGCCCACAATTGGATGGGCATGCCTGCCAAGCTCTCTCTAGAGGAGTCTGTGAGCCTATGAAAGGCCCCCTCACCCCGCCACCTTGGGGTGAAGGCTCCCACAGGTACCCAACCATGGCTTGGGCTGTATTAGTCTGGGATGGTGGATCCCTAGCTCCAGAATGTGGCCCCAGCTCTGCTGTCTCGGCCGTCCCTGCATTCCAGCCCTCACACTCCCTCTCTCATCCCCACTCATCTGCCTGCCGTCAGTCCCTCATCCCTGGCAGGCGGTGGCTGGCCTCTGTAGCCTCCCCCACAGTGCCTCTGCCTGGAGGCCATTCGTCTCCTTCCTCTCAGCAGGTGTGAAGGAGCCACCCCACCACAGCTGCCCTCAGCTGCCTCACCATGAGTCCAGGGCAGGATTTAGTCCACAGAGTGGCCAACCTGGCCTAGGAAGCCTGAGGGAAGTGTATGCATTGCTCCGACACTCCCATCATGCATCCCAGCGGCCACTGCTTTCGCCTCCCCCGCCATCTCCATCTTGTTAGCTCCTTCATTCTCCACGCCCAGTGATCAACCAAATCAGGCCTCCATGCTCAGGCCTGAGCGCAGAACAGGACAGTCTGTTAAGGGATCAGGTGAAGCAAAGGAGCTTGTTAGATCCAGCTCTGGGGTCATCTTAGGACACGCCTAGCTGCGTGCCACCTCCAATTCTAGAAGAACTCCCCCGGGGCCAGCCTGAGGCCGCCATGTCCGCCTGGGGCCGACTGTGCTCCACTCAGGGCTGGAAGCTGGCTGCTGGGCTCCTCTCCTCCTCCCCACAACTCCCTATGCCTGGGTCACCTGCCTCTTGCTGCCCCCCAACTCCCAACTCACTGTCCCTGTCTCCCTCAG
>75_Ssy_F_L_2
GTAAGCCCCCCAATTCCTCCTGGCCTCACCCCCGTCCTGCCCCTAAGCTGCTCTGCCCTCAAATCAGTCCACTGAGACTCCTAAACTATTTTTTCAAAAATCCCTAGAGAAGAGGATTCTACCGCTATAAGAAAATATTAAGATCCAGCGATGAGAATCAGGCGATTCCTTTGGGGCTGTACCAGTGCCTGCAGGTTCAGCCCCAGCCCCGTTGTCCTCAGCTCTGTGAGACGGGAAAGCACTGCTACTCCCTCCCTGGAGGAGTCCACTAGGGGAACAGAGGTGTGCCTTGCCCCGACCCTGGACAGTTCTCCCCGGGGTGGAAAGGCTGTCTTTCCCACAGAGTAGAGTGGAGCGGCCACATCAGCAAATGACACCTGCAAATCAAGGCGTGTTTTTATGAGGCTGCCACCAGAGTACCCTTGTCCCTTTCATAGGCTGTGGGGCTGACCAAGGAGTGGACCCGAGTGTGCCATTTGCCCCCC-GACCCACTCTCCACCCTCCATGTCTGGCCCTCTGCCCTGGGAAGCTGATCCTGTCCACAGCCATCACC-CCCCATCCCTAGCCTAGGTTACCACTGGGAGCCCTGCAGGAAGTCAGAGCAAGGGAGGAGAGCCAGGCTGGTTGTTT-CTGTTAGCAGTGGGAGCCCTTTCAGGGTGCTGGCTTTCCTATATGAAGCTGCCTGTGCCCACAATTGGATGGGCATGCCTGCCAAGCTCTCTCTAGAGGAGTCTGTGAGCCTATGAAAGGCCCCCTCACCCCGCCACCTTGGGGTGAAGGCTCCCACAGGTACCCAACCATGGCTTGGGCTGTATTAGTCTGGGATGGTGGATCCCTAGCTCCAGAATGTGGCCCCAGCTCTGCTGTCTCGGCCGTCCCTGCATTCCAGCCCTCACACTCCCTCTCTCATCCCCACTCATCTGCCTGCCGTCAGTCCCTCATCCCTGGCAGGCGGTGGCTGGCCTCTGTAGCCTCCCCCACAGTGCCTCTGCCTGGAGGCCATTCGTCTCCTTCCTCTCAGCAGGTGTGAAGGAGCCACCCCACCACAGCTGCCCTCAGCTGCCTCACCATGAGTCCAGGGCAGGATTTAGTCCACAGAGTGGCCAACCTGGCCTAGGAAGCCTGAGGGAAGTGTATGCATTGCTCCGACACTCCCATCATGCATCCCAGCAGCCACTGCTTTCGCCTCCCCCGCCATCTCCATCTTGTTAGCTCCTTCATTCTCCACGCCCAGTGATCAACCAAATCAGGCCTCCATGCTCAGGCCTGAGCGCAGAACAGGACAGTCTGTTAAGGGATCAGGTGAAGCAAAGGAGCTTGTTAGATCCAGCTCTGGGGTCATCTTAGGACACGCCTAGCTGCGTGCCACCTCCAATTCTAGAAGAACTCCCCCGGGGCCAGCCTGAGGCCGCCATGTCCGCCTGGGGCCGACTGTGCTCCACTCAGGGCTGGAAGCTGGCTGCTGGGCTCCTCTCCTCCTCCCCACAACTCCCTATGCCTGGGTCACCTGCCTCTTGCTGCCCCCCAACTCCCAACTCACTGTCCCTGTCTCCCTCAG
>103_Ssy_F_L_1
GTAAGCCCCCCAATTCCTCCTGGCCTCACCCCCGTCCTGCCCCTAAGCTGCTCTGCCCTCAAATCAGTCCACTGAGACTCCTAAACTATTTTTTCAAAAATCCCTAGAGAAGAGGATTCTACCGCTATAAGAAAATATTAAGATCCAGCGATGAGAATCAGGCGATTCCTTTGGGGCTGTACCAGTGCCTGCAGGTTCAGCCCCAGCCCCGTTGTCCTCAGCTCTGTGAGACGGGAAAGCACTGCTACTCCCTCCCTGGAGGAGTCCACTAGGGGAACAGAGGTGTGCCTTGCCCCGACCCTGGACAGTTCTCCCCGGGGTGGAAAGGCTGTCTTTCCCACAGAGTAGAGTGGAGCGGCCACATCAGCAAATGACACCTGCAAATCAAGGCGTGTTTTTATGAGGCTGCCACCAGAGTACCCTTGTCCCTTTCATAGGCTGTGGGGCTGACCAAGGAGTGGACCCGAGTGTGCCATTTGCCCCCC-GACCCACTCTCCACCCTCCATGTCTGGCCCTCTGCCCTGGGAAGCTGATCCTGTCCACAGCCATCACC-CCCCATCCCTAGCCTAGGTTACCACTGGGAGCCCTGCAGGAAGTCAGAGCAAGGGAGGAGAGCCAGGCTGGTTGTTT-CTGTTAGCAGTGGGAGCCCTTTCAGGGTGCTGGCTTTCCTATATGAAGCTGCCTGTGCCCACAATTGGATGGGCATGCCTGCCAAGCTCTCTCTAGAGGAGTCTGTGAGCCTATGAAAGGCCCCCTCACCCCGCCACCTTGGGGTGAAGGCTCCCACAGGTACCCAACCATGGCTTGGGCTGTATTAGTCTGGGATGGTGGATCCCTAGCTCCAGAATGTGGCCCCAGCTCTGCTGTCTCGGCCGTCCCTGCATTCCAGCCCTCACACTCCCTCTCTCATCCCCACTCATCTGCCTGCCGTCAGTCCCTCATCCCTGGCAGGCGGTGGCTGGCCTCTGTAGCCTCCCCCACAGTGCCTCTGCCTGGAGGCCATTCGTCTCCTTCCTCTCAGCAGGTGTGAAGGAGCCACCCCACCACAGCTGCCCTCAGCTGCCTCACCATGAGTCCAGGGCAGGATTTAGTCCACAGAGTGGCCAACCTGGCCTAGGAAGCCTGAGGGAAGTGTATGCATTGCTCCGACACTCCCATCATGCATCCCAGCGGCCACTGCTTTCGCCTCCCCCGCCATCTCCATCTTGTTAGCTCCTTCATTCTCCACGCCCAGTGATCAACCAAATCAGGCCTCCATGCTCAGGCCTGAGCGCAGAACAGGACAGTCTGTTAAGGGATCAGGTGAAGCAAAGGAGCTTGTTAGATCCAGCTCTGGGGTCATCTTAGGACACGCCTAGCTGCGTGCCACCTCCAATTCTAGAAGAACTCCCCCGGGGCCAGCCTGAGGCCGCCATGTCCGCCTGGGGCCGGCTGTGCTCCACTCAGGGCTGGAAGCTGGCTGCTGGGCTCCTCTCCTCCTCCCCACAACTCCCTATGCCTGGGTCACCTGCCTCTTGCTGCCCCCCAACTCCCAACTCACTGTCCCTGTCTCCCTCAG
>103_Ssy_F_L_2
GTAAGCCCCCCAATTCCTCCTGGCCTCACCCCCGTCCTGCCCCTAAGCTGCTCTGCCCTCAAATCAGTCCACTGAGACTCCTAAACTATTTTTTCAAAAATCCCTAGAGAAGAGGATTCTACCGCTATAAGAAAATATTAAGATCCAGCGATGAGAATCAGGCGATTCCTTTGGGGCTGTACCAGTGCCTGCAGGTTCAGCCCCAGCCCCGTTGTCCTCAGCTCTGTGAGACGGGAAAGCACTGCTACTCCCTCCCTGGAGGAGTCCACTAGGGGAACAGAGGTGTGCCTTGCCCCGACCCTGGACAGTTCTCCCCGGGGTGGAAAGGCTGTCTTTCCCACAGAGTAGAGTGGAGCGGCCACATCAGCAAATGACACCTGCAAATCAAGGCGTGTTTTTATGAGGCTGCCACCAGAGTACCCTTGTCCCTTTCATAGGCTGTGGGGCTGACCAAGGAGTGGACCCGAGTGTGCCATTTGCCCCCC-GACCCACTCTCCACCCTCCATGTCTGGCCCTCTGCCCTGGGAAGCTGATCCTGTCCACAGCCATCACC-CCCCATCCCTAGCCTAGGTTACCACTGGGAGCCCTGCAGGAAGTCAGAGCAAGGGAGGAGAGCCAGGCTGGTTGTTT-CTGTTAGCAGTGGGAGCCCTTTCAGGGTGCTGGCTTTCCTATATGAAGCTGCCTGTGCCCACAATTGGATGGGCATGCCTGCCAAGCTCTCTCTAGAGGAGTCTGTGAGCCTATGAAAGGCCCCCTCACCCCGCCACCTTGGGGTGAAGGCTCCCACAGGTACCCAACCATGGCTTGGGCTGTATTAGTCTGGGATGGTGGATCCCTAGCTCCAGAATGTGGCCCCAGCTCTGCTGTCTCGGCCGTCCCTGCATTCCAGCCCTCACACTCCCTCTCTCATCCCCACTCATCTGCCTGCCGTCAGTCCCTCATCCCTGGCAGGCGGTGGCTGGCCTCTGTGGCCTCCCCCACAGTGCCTCTGCCTGGAGGCCATTCGTCTCCTTCCTCTCAGCAGGTGTGAAGGAGCCACCCCACCACAGCTGCCCTCAGCTGCCTCACCATGAGTCCAGGGCAGGATTTAGTCCACAGAGTGGCCAACCTGGCCTAGGAAGCCTGAGGGAAGTGTATGCATTGCTCCGACACTCCCATCATGCATCCCAGCGGCCACTGCTTTCGCCTCCCCCGCCATCTCCATCTTGTTAGCTCCTTCATTCTCCACGCCCAGTGATCAACCAAATCAGGCCTCCATGCTCAGGCCTGAGCGCAGAACAGGACAGTCTGTTAAGGGATCAGGTGAAGCAAAGGAGCTTGTTAGATCCAGCTCTGGGGTCATCTTAGGACACGCCTAGCTGCGTGCCACCTCCAATTCTAGAAGAACTCCCCCGGGGCCAGCCTGAGGCCGCCATGTCCGCCTGGGGCCGGCTGTGCTCCACTCAGGGCTGGAAGCTGGCTGCTGGGCTCCTCTCCTCCTCCCCACAACTCCCTATGCCTGGGTCACCTGCCTCTTGCTGCCCCCCAACTCCCAACTCACTGTCCCTGTCTCCCTCAG
>105_Ssy_F_L_1
GTAAGCCCCCCGATTCCTCCTGGCCTCACCCCCGTCCTGCCCCTAAGCTGCTCTGCCCTCAAATCAGTCCACTGAGACTCCTAAACTATTTTTTCAAAAATCCCTAGAGAAGAGGATTCTACCGCTATAAGAAAATATTAAGATCCAGCGATGAGAATCAGGCGATTCCTTTGGGGCTGTACCAGTGCCTGCAGGTTCAGCCCCAGCCCCGTTGTCCTCAGCTCTGTGAGACGGGAAAGCACTGCTACTCCCTCCCTGGAGGAGTCCACTAGGGGAACAGAGGTGTGCCTTGCCCCGACCCTGGACAGTTCTCCCCGGGGTGGAAAGGCTGTCTTTCC-ACAGAGTAGAGTGGAGCGGCCACATCAGCAAATGACACCTGCAAATCAAGGCGTGTTTTTATGAGGCTGCCACCAGAGTACCCTTGTCCCTTTCATAGGCTGTGGGGCTGACCAAGGAGTGGACCCGAGTGTGCCATTTGCCCCCC-GACCCACTCTCCACCCTCCATGTCTGGCCCTCTGCCCTGGGAAGCTGATCCTGTCCACAGCCATCACC-CCCCATCCCTAGCCTAGGTTACCACTGGGAGCCCTGCAGGAAGTCAGAGCAAGGGAGGAGAGCCAGGCTGGTTGTTT-CTGTTAGCAGTGGGAGCCCTTTCAGGGTGCTGGCTTTCCTATATGAAGCTGCCTGTGCCCACAATTGGATGGGCATGCCTGCCAAGCTCTCTCTAGAGGAGTCTGTGAGCCTATGAAAGGCCCCCTCACCCCGCCACCTTGGGGTGAAGGCTCCCACAGGTACCCAACCATGGCTTGGGCTGTATTAGTCTGGGATGGTGGATCCCTAGCTCCAGAATGTGGCCCCAGCTCTGCTGTCTCGGCCGTCCCTGCATTCCAGCCCTCACACTCCCTCTCTCATCCCCACTCATCTGCCTGCCGTCAGTCCCTCATCCCTGGCAGGCGGTGGCTGGCCTCTGTAGCCTCCCCCACAGTGCCTCTGCCTGGAGGCCATTCGTCTCCTTCCTCTCAGCAGGTGTGAAGGAGCCACCCCACCACAGCTGCCCTCAGCTGCCTCACCATGAGTCCAGGGCAGGATTTAGTCCACAGAGTGGCCAACCTGGCCTAGGAAGCCTGAGGGAAGTGTATGCATTGCTCCGACACTCCCATCATGCATCCCAGCGGCCACTGCTTTCGCCTCCCCCGCCATCTCCATCTTGTTAGCTCCTTCATTCTCCACGCCCAGTGATCAACCAAATCAGGCCTCCATGCTCAGGCCTGAGCGCAGAACAGGACAGTCTGTTAAGGGATCAGGTGAAGCAAAGGAGCTTGTTAGATCCAGCTCTGGGGTCATCTTAGGACACGCCTAGCTGCGTGCCACCTCCAATTCTAGAAGAACTCCCCCGGGGCCAGCCTGAGGCCGCCATGTCCGCCTGGGGCCGACTGTGCTCCACTCAGGGCTGGAAGCTGGCTGCTGGGCTCCTCTCCTCCTCCCCACAACTCCCTATGCCTGGGTCACCTGCCTCTTGCTGCCCCCCAACTCCCAACTCACTGTCCCTGTCTCCCTCAG
>105_Ssy_F_L_2
GTAAGCCCCCCGATTCCTCCTGGCCTCACCCCCGTCCTGCCCCTAAGCTGCTCTGCCCTCAAATCAGTCCACTGAGACTCCTAAACTATTTTTTCAAAAATCCCTAGAGAAGAGGATTCTACCGCTATAAGAAAATATTAAGATCCAGCGATGAGAATCAGGCGATTCCTTTGGGGCTGTACCAGTGCCTGCAGGTTCAGCCCCAGCCCCGTTGTCCTCAGCTCTGTGAGACGGGAAAGCACTGCTACTCCCTCCCTGGAGGAGTCCACTAGGGGAACAGAGGTGTGCCTTGCCCCGACCCTGGACAGTTCTCCCCGGGGTGGAAAGGCTGTCTTTCCCACAGAGTAGAGTGGAGCGGCCACATCAGCAAATGACACCTGCAAATCAAGGCGTGTTTTTATGAGGCTGCCACCAGAGTACCCTTGTCCCTTTCATAGGCTGTGGGGCTGACCAAGGAGTGGACCCGAGTGTGCCATTTGCCCCCC-GACCCACTCTCCACCCTCCATGTCTGGCCCTCTGCCCTGGGAAGCTGATCCTGTCCACAGCCATCACC-CCCCATCCCTAGCCTAGGTTACCACTGGGAGCCCTGCAGGAAGTCAGAGCAAGGGAGGAGAGCCAGGCTGGTTGTTT-CTGTTAGCAGTGGGAGCCCTTTCAGGGTGCTGGCTTTCCTATATGAAGCTGCCTGTGCCCACAATTGGATGGGCATGCCTGCCAAGCTCTCTCTAGAGGAGTCTGTGAGCCTATGAAAGGCCCCCTCACCCCGCCACCTTGGGGTGAAGGCTCCCACAGGTACCCAACCATGGCTTGGGCTGTATTAGTCTGGGATGGTGGATCCCTAGCTCCAGAATGTGGCCCCAGCTCTGCTGTCTCGGCCGTCCCTGCATTCCAGCCCTCACACTCCCTCTCTCATCCCCACTCATCTGCCTGCCGTCAGTCCCTCATCCCTGGCAGGCGGTGGCTGGCCTCTGTAGCCTCCCCCACAGTGCCTCTGCCTGGAGGCCATTCGTCTCCTTCCTCTCAGCAGGTGTGAAGGAGCCACCCCACCACAGCTGCCCTCAGCTGCCTCACCATGAGTCCAGGGCAGGATTTAGTCCACAGAGTGGCCAACCTGGCCTAGGAAGCCTGAGGGAAGTGTATGCATTGCTCCGACACTCCCATCATGCATCCCAGCGGCCACTGCTTTCGCCTCCCCCGCCATCTCCATCTTGTTAGCTCCTTCATTCTCCACGCCCAGTGATCAACCAAATCAGGCCTCCATGCTCAGGCCTGAGCGCAGAACAGGACAGTCTGTTAAGGGATCAGGTGAAGCAAAGGAGCTTGTTAGATCCAGCTCTGGGGTCATCTTAGGACACGCCTAGCTGCGTGCCACCTCCAATTCTAGAAGAACTCCCCCGGGGCCAGCCTGAGGCCGCCATGTCCGCCTGGGGCCGACTGTGCTCCACTCAGGGCTGGAAGCTGGCTGCTGGGCTCCTCTCCTCCTCCCCACAACTCCCTATGCCTGGGTCACCTGCCTCTTGCTGCCCCCCAACTCCCAACTCACTGTCCCTGTCTCCCTCAG
>106_Ssy_F_L_1
GTAAGCCCCCCAATTCCTCCTGGCCTCACCCCCGTCCTGCCCCTAAGCTGCTCTGCCCTCAAATCAGTCCACTGAGACTCCTAAACTATTTTTTCAAAAATCCCTAGAGAAGAGGATTCTACCGCTATAAGAAAATATTAAGATCCAGCGATGAGAATCAGGCGATTCCTTTGGGGCTGTACCAGTGCCTGCAGGTTCAGCCCCAGCCCCGTTGTCCTCAGCTCTGTGAGACGGGAAAGCACTGCTACTCCCTCCCTGGAGGAGTCCACTAGGGGAACAGAGGTGTGCCTTGCCCCGACCCTGGACAGTTCTCCCCGGGGTGGAAAGGCTGTCTTTCCCACAGAGTAGAGTGGAGCGGCCACATCAGCAAATGACACCTGCAAATCAAGGCGTGTTTTTATGAGGCTGCCACCAGAGTACCCTTGTCCCTTTCATAGGCTGTGGGGCTGACCAAGGAGTGGACCCGAGTGTGCCATTTGCCCCCC-GACCCACTCTCCACCCTCCATGTCTGGCCCTCTGCCCTGGGAAGCTGATCCTGTCCACAGCCATCACC-CCCCATCCCTAGCCTAGGTTACCACTGGGAGCCCTGCAGGAAGTCAGAGCAAGGGAGGAGAGCCAGGCTGGTTGTTT-CTGTTAGCAGTGGGAGCCCTTTCAGGGTGCTGGCTTTCCTATATGAAGCTGCCTGTGCCCACAATTGGATGGGCATGCCTGCCAAGCTCTCTCTAGAGGAGTCTGTGAGCCTATGAAAGGCCCCCTCACCCCGCCACCTTGGGGTGAAGGCTCCCACAGGTACCCAACCATGGCTTGGGCTGTATTAGTCTGGGATGGTGGATCCCTAGCTCCAGAATGTGGCCCCAGCTCTGCTGTCTCGGCCGTCCCTGCATTCCAGCCCTCACACTCCCTCTCTCATCCCCACTCATCTGCCTGCCGTCAGTCCCTCATCCCTGGCAGGCGGTGGCTGGCCTCTGTAGCCTCCCCCACAGTGCCTCTGCCTGGAGGCCATTCGTCTCCTTCCTCTCAGCAGGTGTGAAGGAGCCACCCCACCACAGCTGCCCTCAGCTGCCTCACCATGAGTCCAGGGCAGGATTTAGTCCACAGAGTGGCCAACCTGGCCTAGGAAGCCTGAGGGAAGTGTATGCATTGCTCCGACACTCCCATCATGCATCCCAGCGGCCACTGCTTTCGCCTCCCCCGCCATCTCCATCTTGTTAGCTCCTTCATTCTCCACGCCCAGTGATCAACCAAATCAGGCCTCCATGCTCAGGCCTGAGCGCAGAACAGGACAGTCTGTTAAGGGATCAGGTGAAGCAAAGGAGCTTGTTAGATCCAGCTCTGGGGTCATCTTAGGACACGCCTAGCTGCGTGCCACCTCCAATTCTAGAAGAACTCCCCCGGGGCCAGCCTGAGGCCGCCATGTCCGCCTGGGGCCGACTGTGCTCCACTCAGGGCTGGAAGCTGGCTGCTGGGCTCCTCTCCTCCTCCCCACAACTCCCTATGCCTGGGTCACCTGCCTCTTGCTGCCCCCCAACTCCCAACTCACTGTCCCTGTCTCCCTCAG
>106_Ssy_F_L_2
GTAAGCCCCCCAATTCCTCCTGGCCTCACCCCCGTCCTGCCCCTAAGCTGCTCTGCCCTCAAATCAGTCCACTGAGACTCCTAAACTATTTTTTCAAAAATCCCTAGAGAAGAGGATTCTACCGCTATAAGAAAATATTAAGATCCAGCGATGAGAATCAGGCGATTCCTTTGGGGCTGTACCAGTGCCTGCAGGTTCAGCCCCAGCCCCGTTGTCCTCAGCTCTGTGAGACGGGAAAGCACTGCTACTCCCTCCCTGGAGGAGTCCACTAGGGGAACAGAGGTGTGCCTTGCCCCGACCCTGGACAGTTCTCCCCGGGGTGGAAAGGCTGTCTTTCCCACAGAGTAGAGTGGAGCGGCCACATCAGCAAATGACACCTGCAAATCAAGGCGTGTTTTTATGAGGCTGCCACCAGAGTACCCTTGTCCCTTTCATAGGCTGTGGGGCTGACCAAGGAGTGGACCCGAGTGTGCCATTTGCCCCCC-GACCCACTCTCCACCCTCCATGTCTGGCCCTCTGCCCTGGGAAGCTGATCCTGTCCACAGCCATCACC-CCCCATCCCTAGCCTAGGTTACCACTGGGAGCCCTGCAGGAAGTCAGAGCAAGGGAGGAGAGCCAGGCTGGTTGTTT-CTGTTAGCAGTGGGAGCCCTTTCAGGGTGCTGGCTTTCCTATATGAAGCTGCCTGTGCCCACAATTGGATGGGCATGCCTGCCAAGCTCTCTCTAGAGGAGTCTGTGAGCCTATGAAAGGCCCCCTCACCCCGCCACCTTGGGGTGAAGGCTCCCACAGGTACCCAACCATGGCTTGGGCTGTATTAGTCTGGGATGGTGGATCCCTAGCTCCAGAATGTGGCCCCAGCTCTGCTGTCTCGGCCGTCCCTGCATTCCAGCCCTCACACTCCCTCTCTCATCCCCACTCATCTGCCTGCCGTCAGTCCCTCATCCCTGGCAGGCGGTGGCTGGCCTCTGTAGCCTCCCCCACAGTGCCTCTGCCTGGAGGCCATTCGTCTCCTTCCTCTCAGCAGGTGTGAAGGAGCCACCCCACCACAGCTGCCCTCAGCTGCCTCACCATGAGTCCAGGGCAGGATTTAGTCCACAGAGTGGCCAACCTGGCCTAGGAAGCCTGAGGGAAGTGTATGCATTGCTCCGACACTCCCATCATGCATCCCAGCAGCCACTGCTTTCGCCTCCCCCGCCATCTCCATCTTGTTAGCTCCTTCATTCTCCACGCCCAGTGATCAACCAAATCAGGCCTCCATGCTCAGGCCTGAGCGCAGAACAGGACAGTCTGTTAAGGGATCAGGTGAAGCAAAGGAGCTTGTTAGATCCAGCTCTGGGGTCATCTTAGGACACGCCTAGCTGCGTGCCACCTCCAATTCTAGAAGAACTCCCCCGGGGCCAGCCTGAGGCCGCCATGTCCGCCTGGGGCCGACTGTGCTCCACTCAGGGCTGGAAGCTGGCTGCTGGGCTCCTCTCCTCCTCCCCACAACTCCCTATGCCTGGGTCACCTGCCTCTTGCTGCCCCCCAACTCCCAACTCACTGTCCCTGTCTCCCTCAG
>6_Ssy_M_M
[truncated: 51,985 more chars]
