# Supplementary material for: Gene conversion and purifying selection shape nucleotide variation in gibbon L/M opsin genes
Source: BMC Evol Biol. 2011 Oct 22;11:312. doi: 10.1186/1471-2148-11-312 (PMC3213168; doi:10.1186/1471-2148-11-312)
Supplement: Additional file 6 — Alignment of the gibbon L and M opsin gene exon 5. A "sequential" (fasta) format of the sequence alignments for the gibbon L and M opsin gene exon 5. [file 1471-2148-11-312-S6.TXT]

Additional file 6 for "Gene conversion and purifying selection shape nucleotide variation in gibbon L/M opsin genes" by T. Hiwatashi et al.

A "sequential" (fasta) format of the sequence alignments for the gibbon L and M opsin gene exon 5.

Species name abbreviations:
Hag, Hylobates agilis; Hla, H. lar; Hpi, H. pileatus; Nle, Nomascus leucogenys; Ssy, Symphalangus syndactylus.

Sequence names can be interpreted as in the following examples.
In 1_Hag_M_L, 1 stands for individual ID number, Hag for Hylobates agilis, M for male, L for L opsin gene.
In 2_Hag_F_L_1, F stands for female, L_1 for a tentative sequence type 1 of the L opsin gene.
In 57_Hag_M_M_1, M_1 stands for a tentative sequence type 1 of the M opsin gene.

>1_Hag_M_L
GTGGCAAAGCAGCAGAAAGAGTCTGAATCCACCCAGAAGGCAGAGAAGGAAGTGACGCGCATGGTGGTGGTGATGATCTTTGCGTACTGCGTCTGCTGGGGACCCTATACCTTCTTCGCATGCTTTGCTGCTGCCAACCCTGGCTACGCCTTCCACCCTTTGATGGCTGCCCTGCCAGCCTACTTTGCCAAAAGTGCCACTATCTACAACCCTGTTATCTATGTCTTTATGAACCGGCAG
>41_Hag_M_L
GTGGCAAAGCAGCAGAAAGAGTCTGAATCCACCCAGAAGGCAGAGAAGGAAGTGACGCGCATGGTGGTGGTGATGATCTTTGCGTACTGCGTCTGCTGGGGACCCTATACCTTCTTCGCATGCTTTGCTGCTGCCAACCCTGGCTACGCCTTCCACCCTTTGATGGCTGCCCTGCCAGCCTACTTTGCCAAAAGTGCCACTATCTACAACCCTGTTATCTATGTCTTTATGAACCGGCAG
>57_Hag_M_L
GTGGCAAAGCAGCAGAAAGAGTCTGAATCCACCCAGAAGGCAGAGAAGGAAGTGACGCGCATGGTGGTGGTGATGATCTTTGCGTACTGCGTCTGCTGGGGACCCTATACCTTCTTCGCATGCTTTGCTGCTGCCAACCCTGGCTACGCCTTCCACCCTTTGATGGCTGCCCTGCCAGCCTACTTTGCCAAAAGTGCCACTATCTACAACCCTGTTATCTATGTCTTTATGAACCGGCAG
>86_Hag_M_L
GTGGCAAAGCAGCAGAAAGAGTCTGAATCCACCCAGAAGGCAGAGAAGGAAGTGACGCGCATGGTGGTGGTGATGATCTTTGCGTACTGCGTCTGCTGGGGACCCTATACCTTCTTCGCATGCTTTGCTGCTGCCAACCCTGGCTACGCCTTCCACCCTTTGATGGCTGCCCTGCCAGCCTACTTTGCCAAAAGTGCCACTATCTACAACCCTGTTATCTATGTCTTTATGAACCGGCAG
>88_Hag_M_L
GTGGCAAAGCAGCAGAAAGAGTCTGAATCCACCCAGAAGGCAGAGAAGGAAGTGACGCGCATGGTGGTGGTGATGATCTTTGCGTACTGCGTCTGCTGGGGACCCTATACCTTCTTCGCATGCTTTGCTGCTGCCAACCCTGGCTACGCCTTCCACCCTTTGATGGCTGCCCTGCCAGCCTACTTTGCCAAAAGTGCCACTATCTACAACCCTGTTATCTATGTCTTTATGAACCGGCAG
>93_Hag_M_L
GTGGCAAAGCAGCAGAAAGAGTCTGAATCCACCCAGAAGGCAGAGAAGGAAGTGACGCGCATGGTGGTGGTGATGATCTTTGCGTACTGCGTCTGCTGGGGACCCTATACCTTCTTCGCATGCTTTGCTGCTGCCAACCCTGGCTACGCCTTCCACCCTTTGATGGCTGCCCTGCCAGCCTACTTTGCCAAAAGTGCCACTATCTACAACCCTGTTATCTATGTCTTTATGAACCGGCAG
>95_Hag_M_L
GTGGCAAAGCAGCAGAAAGAGTCTGAATCCACCCAGAAGGCAGAGAAGGAAGTGACGCGCATGGTGGTGGTGATGATCTTTGCGTACTGCGTCTGCTGGGGACCCTATACCTTCTTCGCATGCTTTGCTGCTGCCAACCCTGGCTACGCCTTCCACCCTTTGATGGCTGCCCTGCCAGCCTACTTTGCCAAAAGTGCCACTATCTACAACCCTGTTATCTATGTCTTTATGAACCGGCAG
>98_Hag_M_L
GTGGCAAAGCAGCAGAAAGAGTCTGAATCCACCCAGAAGGCAGAGAAGGAAGTGACGCGCATGGTGGTGGTGATGATCTTTGCGTACTGCGTCTGCTGGGGACCCTATACCTTCTTCGCATGCTTTGCTGCTGCCAACCCTGGCTACGCCTTCCACCCTTTGATGGCTGCCCTGCCAGCCTACTTTGCCAAAAGTGCCACTATCTACAACCCTGTTATCTATGTCTTTATGAACCGGCAG
>100_Hag_M_L
GTGGCAAAGCAGCAGAAAGAGTCTGAATCCACCCAGAAGGCAGAGAAGGAAGTGACGCGCATGGTGGTGGTGATGATCTTTGCGTACTGCGTCTGCTGGGGACCCTATACCTTCTTCGCATGCTTTGCTGCTGCCAACCCTGGCTACGCCTTCCACCCTTTGATGGCTGCCCTGCCAGCCTACTTTGCCAAAAGTGCCACTATCTACAACCCTGTTATCTATGTCTTTATGAACCGGCAG
>101_Hag_M_L
GTGGCAAAGCAGCAGAAAGAGTCTGAATCCACCCAGAAGGCAGAGAAGGAAGTGACGCGCATGGTGGTGGTGATGATCTTTGCGTACTGCGTCTGCTGGGGACCCTATACCTTCTTCGCATGCTTTGCTGCTGCCAACCCTGGCTACGCCTTCCACCCTTTGATGGCTGCCCTGCCAGCCTACTTTGCCAAAAGTGCCACTATCTACAACCCTGTTATCTATGTCTTTATGAACCGGCAG
>147_Hag_M_L
GTGGCAAAGCAGCAGAAAGAGTCTGAATCCACCCAGAAGGCAGAGAAGGAAGTGACGCGCATGGTGGTGGTGATGATCTTTGCGTACTGCGTCTGCTGGGGACCCTATACCTTCTTCGCATGCTTTGCTGCTGCCAACCCTGGCTACGCCTTCCACCCTTTGATGGCTGCCCTGCCAGCCTACTTTGCCAAAAGTGCCACTATCTACAACCCTGTTATCTATGTCTTTATGAACCGGCAG
>149_Hag_M_L
GTGGCAAAGCAGCAGAAAGAGTCTGAATCCACCCAGAAGGCAGAGAAGGAAGTGACGCGCATGGTGGTGGTGATGATCTTTGCGTACTGCGTCTGCTGGGGATCCTATACCTTCTTCGCATGCTTTGCTGCTGCCAACCCTGGCTACGCCTTCCACCCTTTGATGGCTGCCCTGCCAGCCTACTTTGCCAAAAGTGCCACTATCTACAACCCTGTTATCTATGTCTTTATGAACCGGCAG
>2_Hag_F_L_1
GTGGCAAAGCAGCAGAAAGAGTCTGAATCCACCCAGAAGGCAGAGAAGGAAGTGACGCGCATGGTGGTGGTGATGATCTTTGCGTACTGCGTCTGCTGGGGACCCTATACCTTCTTCGCATGCTTTGCTGCTGCCAACCCTGGCTACGCCTTCCACCCTTTGATGGCTGCCCTGCCAGCCTACTTTGCCAAAAGTGCCACTATCTACAACCCTGTTATCTATGTCTTTATGAACCGGCAG
>2_Hag_F_L_2
GTGGCAAAGCAGCAGAAAGAGTCTGAATCCACCCAGAAGGCAGAGAAGGAAGTGACGCGCATGGTGGTGGTGATGATCTTTGCGTACTGCGTCTGCTGGGGACCCTATACCTTCTTCGCATGCTTTGCTGCTGCCAACCCTGGCTACGCCTTCCACCCTTTGATGGCTGCCCTGCCAGCCTACTTTGCCAAAAGTGCCACTATCTACAACCCTGTTATCTATGTCTTTATGAACCGGCAG
>62_Hag_F_L_1
GTGGCAAAGCAGCAGAAAGAGTCTGAATCCACCCAGAAGGCAGAGAAGGAAGTGACGCGCATGGTGGTGGTGATGATCTTTGCGTACTGCGTCTGCTGGGGACCCTATACCTTCTTCGCATGCTTTGCTGCTGCCAACCCTGGCTACGCCTTCCACCCTTTGATGGCTGCCCTGCCAGCCTACTTTGCCAAAAGTGCCACTATCTACAACCCTGTTATCTATGTCTTTATGAACCGGCAG
>62_Hag_F_L_2
GTGGCAAAGCAGCAGAAAGAGTCTGAATCCACCCAGAAGGCAGAGAAGGAAGTGACGCGCATGGTGGTGGTGATGATCTTTGCGTACTGCGTCTGCTGGGGACCCTATACCTTCTTCGCATGCTTTGCTGCTGCCAACCCTGGCTACGCCTTCCACCCTTTGATGGCTGCCCTGCCAGCCTACTTTGCCAAAAGTGCCACTATCTACAACCCTGTTATCTATGTCTTTATGAACCGGCAG
>69_Hag_F_L_1
GTGGCAAAGCAGCAGAAAGAGTCTGAATCCACCCAGAAGGCAGAGAAGGAAGTGACGCGCATGGTGGTGGTGATGATCTTTGCGTACTGCGTCTGCTGGGGACCCTATACCTTCTTCGCATGCTTTGCTGCTGCCAACCCTGGCTACGCCTTCCACCCTTTGATGGCTGCCCTGCCAGCCTACTTTGCCAAAAGTGCCACTATCTACAACCCTGTTATCTATGTCTTTATGAACCGGCAG
>69_Hag_F_L_2
GTGGCAAAGCAGCAGAAAGAGTCTGAATCCACCCAGAAGGCAGAGAAGGAAGTGACGCGCATGGTGGTGGTGATGATCTTTGCGTACTGCGTCTGCTGGGGACCCTATACCTTCTTCGCATGCTTTGCTGCTGCCAACCCTGGCTACGCCTTCCACCCTTTGATGGCTGCCCTGCCAGCCTACTTTGCCAAAAGTGCCACTATCTACAACCCTGTTATCTATGTCTTTATGAACCGGCAG
>73_Hag_F_L_1
GTGGCAAAGCAGCAGAAAGAGTCTGAATCCACCCAGAAGGCAGAGAAGGAAGTGACGCGCATGGTGGTGGTGATGATCTTTGCGTACTGCGTCTGCTGGGGACCCTATACCTTCTTCGCATGCTTTGCTGCTGCCAACCCTGGCTACGCCTTCCACCCTTTGATGGCTGCCCTGCCAGCCTACTTTGCCAAAAGTGCCACTATCTACAACCCTGTTATCTATGTCTTTATGAACCGGCAG
>73_Hag_F_L_2
GTGGCAAAGCAGCAGAAAGAGTCTGAATCCACCCAGAAGGCAGAGAAGGAAGTGACGCGCATGGTGGTGGTGATGATCTTTGCGTACTGCGTCTGCTGGGGACCCTATACCTTCTTCGCATGCTTTGCTGCTGCCAACCCTGGCTACGCCTTCCACCCTTTGATGGCTGCCCTGCCAGCCTACTTTGCCAAAAGTGCCACTATCTACAACCCTGTTATCTATGTCTTTATGAACCGGCAG
>92_Hag_F_L_1
GTGGCAAAGCAGCAGAAAGAGTCTGAATCCACCCAGAAGGCAGAGAAGGAAGTGACGCGCATGGTGGTGGTGATGATCTTTGCGTACTGCGTCTGCTGGGGACCCTATACCTTCTTCGCATGCTTTGCTGCTGCCAACCCTGGCTACGCCTTCCACCCTTTGATGGCTGCCCTGCCAGCCTACTTTGCCAAAAGTGCCACTATCTACAACCCTGTTATCTATGTCTTTATGAACCGGCAG
>92_Hag_F_L_2
GTGGCAAAGCAGCAGAAAGAGTCTGAATCCACCCAGAAGGCAGAGAAGGAAGTGACGCGCATGGTGGTGGTGATGATCTTTGCGTACTGCGTCTGCTGGGGACCCTATACCTTCTTCGCATGCTTTGCTGCTGCCAACCCTGGCTACGCCTTCCACCCTTTGATGGCTGCCCTGCCAGCCTACTTTGCCAAAAGTGCCACTATCTACAACCCTGTTATCTATGTCTTTATGAACCGGCAG
>99_Hag_F_L_1
GTGGCAAAGCAGCAGAAAGAGTCTGAATCCACCCAGAAGGCAGAGAAGGAAGTGACGCGCATGGTGGTGGTGATGATCTTTGCGTACTGCGTCTGCTGGGGACCCTATACCTTCTTCGCATGCTTTGCTGCTGCCAACCCTGGCTACGCCTTCCACCCTTTGATGGCTGCCCTGCCAGCCTACTTTGCCAAAAGTGCCACTATCTACAACCCTGTTATCTATGTCTTTATGAACCGGCAG
>99_Hag_F_L_2
GTGGCAAAGCAGCAGAAAGAGTCTGAATCCACCCAGAAGGCAGAGAAGGAAGTGACGCGCATGGTGGTGGTGATGATCTTTGCGTACTGCGTCTGCTGGGGACCCTATACCTTCTTCGCATGCTTTGCTGCTGCCAACCCTGGCTACGCCTTCCACCCTTTGATGGCTGCCCTGCCAGCCTACTTTGCCAAAAGTGCCACTATCTACAACCCTGTTATCTATGTCTTTATGAACCGGCAG
>102_Hag_F_L_1
GTGGCAAAGCAGCAGAAAGAGTCTGAATCCACCCAGAAGGCAGAGAAGGAAGTGACGCGCATGGTGGTGGTGATGATCTTTGCGTACTGCGTCTGCTGGGGACCCTATACCTTCTTCGCATGCTTTGCTGCTGCCAACCCTGGCTACGCCTTCCACCCTTTGATGGCTGCCCTGCCAGCCTACTTTGCCAAAAGTGCCACTATCTACAACCCTGTTATCTATGTCTTTATGAACCGGCAG
>102_Hag_F_L_2
GTGGCAAAGCAGCAGAAAGAGTCTGAATCCACCCAGAAGGCAGAGAAGGAAGTGACGCGCATGGTGGTGGTGATGATCTTTGCGTACTGCGTCTGCTGGGGACCCTATACCTTCTTCGCATGCTTTGCTGCTGCCAACCCTGGCTACGCCTTCCACCCTTTGATGGCTGCCCTGCCAGCCTACTTTGCCAAAAGTGCCACTATCTACAACCCTGTTATCTATGTCTTTATGAACCGGCAG
>148_Hag_F_L_1
GTGGCAAAGCAGCAGAAAGAGTCTGAATCCACCCAGAAGGCAGAGAAGGAAGTGACGCGCATGGTGGTGGTGATGATCTTTGCGTACTGCGTCTGCTGGGGACCCTATACCTTCTTCGCATGCTTTGCTGCTGCCAACCCTGGCTACGCCTTCCACCCTTTGATGGCTGCCCTGCCAGCCTACTTTGCCAAAAGTGCCACTATCTACAACCCTGTTATCTATGTCTTTATGAACCGGCAG
>148_Hag_F_L_2
GTGGCAAAGCAGCAGAAAGAGTCTGAATCCACCCAGAAGGCAGAGAAGGAAGTGACGCGCATGGTGGTGGTGATGATCTTTGCGTACTGCGTCTGCTGGGGACCCTATACCTTCTTCGCATGCTTTGCTGCTGCCAACCCTGGCTACGCCTTCCACCCTTTGATGGCTGCCCTGCCAGCCTACTTTGCCAAAAGTGCCACTATCTACAACCCTGTTATCTATGTCTTTATGAACCGGCAG
>1_Hag_M_M
GTGGCAAAGCAGCAGAAAGAGTCTGAATCCACCCAGAAGGCAGAGAAGGAAGTGACGCGCATGGTGGTGGTGATGGTCCTGGCATTCTGCTTCTGCTGGGGACCATACGCCTTCTTCGCATGCTTTGCTGCTGCCAACCCTGGCTACCCCTTCCACCCTTTGATGGCTGCCCTGCCAGCGTTCTTTGCCAAAAGTGCCACTATCTACAACCCTGTTATCTATGTCTTTATGAACCGGCAG
>41_Hag_M_M
GTGGCAAAGCAGCAGAAAGAGTCTGAATCCACCCAGAAGGCAGAGAAGGAAGTGACGCGCATGGTGGTGGTGATGGTCCTGGCATTCTGCTTCTGCTGGGGACCATACGCCTTCTTCGCATGCTTTGCTGCTGCCAACCCTGGCTACCCCTTCCACCCTTTGATGGCTGCCCTGCCAGCGTTCTTTGCCAAAAGTGCCACTATCTACAACCCTGTTATCTATGTCTTTATGAACCGGCAG
>57_Hag_M_M_1
GTGGCAAAGCAGCAGAAAGAGTCTGAATCCACCCAGAAGGCAGAGAAGGAAGTGACGCGCATGGTGGTGGTGATGGTCCTGGCATTCTGCTTCTGCTGGGGACCATACGCCTTCTTCGCATGCTTTGCTGCTGCCAACCCTGGCTACCCCTTCCACCCTTTGATGGCTGCCCTGCCAGCGTTCTTTGCCAAAAGTGCCACTATCTACAACCCTGTTATCTATGTCTTTATGAACCGGCAG
>57_Hag_M_M_2
GTGGCAAAGCAGCAGAAAGAGTCTGAATCCACCCAGAAGGCAGAGAAGGAAGTGACGCGCATGGTGGTGGTGATGGTCCTGGCATTCTGCTTCTGCTGGGGACCATACGCCTTCTTCGCATGCTTTGCTGCTGCCAACCCTGGCTACCCCTTCCACCCTTTGATGGCTGCCCTGCCAGCGTTCTTTGCCAAAAGTGCCACTATCTACAACCCTGTTATCTATGTCTTTATGAACCGGCAG
>86_Hag_M_M
GTGGCAAAGCAGCAGAAAGAGTCTGAATCCACCCAGAAGGCAGAGAAGGAAGTGACGCGCATGGTGGTGGTGATGGTCCTGGCATTCTGCTTCTGCTGGGGACCATACGCCTTCTTCGCATGCTTTGCTGCTGCCAACCCTGGCTACCCCTTCCACCCTTTGATGGCTGCCCTGCCAGCGTTCTTTGCCAAAAGTGCCACTATCTACAACCCTGTTATCTATGTCTTTATGAACCGGCAG
>88_Hag_M_M
GTGGCAAAGCAGCAGAAAGAGTCTGAATCCACCCAGAAGGCAGAGAAGGAAGTGACGCGCATGGTGGTGGTGATGGTCCTGGCATTCTGCTTCTGCTGGGGACCATACGCCTTCTTCGCGTGCTTTGCTGCTGCCAACCCTGGCTACCCCTTCCACCCTTTGATGGCTGCCCTGCCAGCGTTCTTTGCCAAAAGTGCCACTATCTACAACCCTGTTATCTATGTCTTTATGAACCGGCAG
>93_Hag_M_M
GTGGCAAAGCAGCAGAAAGAGTCTGAATCCACCCAGAAGGCAGAGAAGGAAGTGACGCGCATGGTGGTGGTGATGGTCCTGGCATTCTGCTTCTGCTGGGGACCATACGCCTTCTTCGCATGCTTTGCTGCTGCCAACCCTGGCTACCCCTTCCACCCTTTGATGGCTGCCCTGCCAGCGTTCTTTGCCAAAAGTGCCACTATCTACAACCCTGTTATCTATGTCTTTATGAACCGGCAG
>95_Hag_M_M_1
GTGGCAAAGCAGCAGAAAGAGTCTGAATCCACCCAGAAGGCAGAGAAGGAAGTGACGCGCATGGTGGTGGTGATGGTCCTGGCATTCTGCTTCTGCTGGGGACCATACGCCTTCTTCGCATGCTTTGCTGCTGCCAACCCTGGCTACCCCTTCCACCCTTTGATGGCTGCCCTGCCAGCATTCTTTGCCAAAAGTGCCACTATCTACAACCCTGTTATCTATGTCTTTATGAACCGGCAG
>95_Hag_M_M_2
GTGGCAAAGCAGCAGAAAGAGTCTGAATCCACCCAGAAGGCAGAGAAGGAAGTGACGCGCATGGTGGTGGTGATGGTCCTGGCATTCTGCTTCTGCTGGGGACCATACGCCTTCTTCGCATGCTTTGCTGCTGCCAACCCTGGCTACCCCTTCCACCCTTTGATGGCTGCCCTGCCAGCATTCTTTGCCAAAAGTGCCACTATCTACAACCCTGTTATCTATGTCTTTATGAACCGGCAG
>98_Hag_M_M
GTGGCAAAGCAGCAGAAAGAGTCTGAATCCACCCAGAAGGCAGAGAAGGAAGTGACGCGCATGGTGGTGGTGATGGTCCTGGCATTCTGCTTCTGCTGGGGACCATACGCCTTCTTCGCATGCTTTGCTGCTGCCAACCCTGGCTACCCCTTCCACCCTTTGATGGCTGCCCTGCCAGCGTTCTTTGCCAAAAGTGCCACTATCTACAACCCTGTTATCTATGTCTTTATGAACCGGCAG
>100_Hag_M_M
GTGGCAAAGCAGCAGAAAGAGTCTGAATCCACCCAGAAGGCAGAGAAGGAAGTGACGCGCATGGTGGTGGTGATGGTCCTGGCATTCTGCTTCTGCTGGGGACCATACGCCTTCTTCGCATGCTTTGCTGCTGCCAACCCTGGCTACCCCTTCCACCCTTTGATGGCTGCCCTGCCAGCGTTCTTTGCCAAAAGTGCCACTATCTACAACCCTGTTATCTATGTCTTTATGAACCGGCAG
>101_Hag_M_M
GTGGCAAAGCAGCAGAAAGAGTCTGAATCCACCCAGAAGGCAGAGAAGGAAGTGACGCGCATGGTGGTGGTGATGGTCCTGGCATTCTGCTTCTGCTGGGGACCATACGCCTTCTTCGCATGCTTTGCTGCTGCCAACCCTGGCTACCCCTTCCACCCTTTGATGGCTGCCCTGCCAGCGTTCTTTGCCAAAAGTGCCACTATCTACAACCCTGTTATCTATGTCTTTATGAACCGGCAG
>147_Hag_M_M
GTGGCAAAGCAGCAGAAAGAGTCTGAATCCACCCAGAAGGCAGAGAAGGAAGTGACGCGCATGGTGGTGGTGATGGTCCTGGCATTCTGCTTCTGCTGGGGACCATACGCCTTCTTCGCATGCTTTGCTGCTGCCAACCCTGGCTACCCCTTCCACCCTTTGATGGCTGCCCTGCCAGCGTTCTTTGCCAAAAGTGCCACTATCTACAACCCTGTTATCTATGTCTTTATGAACCGGCAG
>149_Hag_M_M
GTGGCAAAGCAGCAGAAAGAGTCTGAATCCACCCAGAAGGCAGAGAAGGAAGTGACGCGCATGGTGGTGGTGATGGTCCTGGCATTCTGCTTCTGCTGGGGACCATACGCCTTCTTCGCATGCTTTGCTGCTGCCAACCCTGGCTACCCCTTCCACCCTTTGATGGCTGCCCTGCCAGCGTTCTTTGCCAAAAGTGCCACTATCTACAACCCTGTTATCTATGTCTTTATGAACCGGCAG
>2_Hag_F_M_1
GTGGCAAAGCAGCAGAAAGAGTCTGAATCCACCCAGAAGGCAGAGAAGGAAGTGACGCGCATGGTGGTGGTGATGGTCCTGGCATTCTGCTTCTGCTGGGGACCATACGCCTTCTTCGCATGCTTTGCTGCTGCCAACCCTGGCTACCCCTTCCACCCTTTGATGGCTGCCCTGCCAGCGTTCTTTGCCAAAAGTGCCACTATCTACAACCCTGTTATCTATGTCTTTATGAACCGGCAG
>2_Hag_F_M_2
GTGGCAAAGCAGCAGAAAGAGTCTGAATCCACCCAGAAGGCAGAGAAGGAAGTGACGCGCATGGTGGTGGTGATGGTCCTGGCATTCTGCTTCTGCTGGGGACCATACGCCTTCTTCGCATGCTTTGCTGCTGCCAACCCTGGCTACCCCTTCCACCCTTTGATGGCTGCCCTGCCAGCGTTCTTTGCCAAAAGTGCCACTATCTACAACCCTGTTATCTATGTCTTTATGAACCGGCAG
>62_Hag_F_M_1
GTGGCAAAGCAGCAGAAAGAGTCTGAATCCACCCAGAAGGCAGAGAAGGAAGTGACGCGCATGGTGGTGGTGATGGTCCTGGCATTCTGCTTCTGCTGGGGACCATACGCCTTCTTCGCATGCTTTGCTGCTGCCAACCCTGGCTACCCCTTCCACCCTTTGATGGCTGCCCTGCCAGCGTTCTTTGCCAAAAGTGCCACTATCTACAACCCTGTTATCTATGTCTTTATGAACCGGCAG
>62_Hag_F_M_2
GTGGCAAAGCAGCAGAAAGAGTCTGAATCCACCCAGAAGGCAGAGAAGGAAGTGACGCGCATGGTGGTGGTGATGGTCCTGGCATTCTGCTTCTGCTGGGGACCATACGCCTTCTTCGCATGCTTTGCTGCTGCCAACCCTGGCTACCCCTTCCACCCTTTGATGGCTGCCCTGCCAGCGTTCTTTGCCAAAAGTGCCACTATCTACAACCCTGTTATCTATGTCTTTATGAACCGGCAG
>69_Hag_F_M_1
GTGGCAAAGCAGCAGAAAGAGTCTGAATCCACCCAGAAGGCAGAGAAGGAAGTGACGCGCATGGTGGTGGTGATGGTCCTGGCATTCTGCTTCTGCTGGGGACCATACGCCTTCTTCGCATGCTTTGCTGCTGCCAACCCTGGCTACCCCTTCCACCCTTTGATGGCTGCCCTGCCAGCGTTCTTTGCCAAAAGTGCCACTATCTACAACCCTGTTATCTATGTCTTTATGAACCGGCAG
>69_Hag_F_M_2
GTGGCAAAGCAGCAGAAAGAGTCTGAATCCACCCAGAAGGCAGAGAAGGAAGTGACGCGCATGGTGGTGGTGATGGTCCTGGCATTCTGCTTCTGCTGGGGACCATACGCCTTCTTCGCATGCTTTGCTGCTGCCAACCCTGGCTACCCCTTCCACCCTTTGATGGCTGCCCTGCCAGCGTTCTTTGCCAAAAGTGCCACTATCTACAACCCTGTTATCTATGTCTTTATGAACCGGCAG
>73_Hag_F_M_1
GTGGCAAAGCAGCAGAAAGAGTCTGAATCCACCCAGAAGGCAGAGAAGGAAGTGACGCGCATGGTGGTGGTGATGGTCCTGGCATTCTGCTTCTGCTGGGGACCATACGCCTTCTTCGCATGCTTTGCTGCTGCCAACCCTGGCTACCCCTTCCACCCTTTGATGGCTGCCCTGCCAGCGTTCTTTGCCAAAAGTGCCACTATCTACAACCCTGTTATCTATGTCTTTATGAACCGGCAG
>73_Hag_F_M_2
GTGGCAAAGCAGCAGAAAGAGTCTGAATCCACCCAGAAGGCAGAGAAGGAAGTGACGCGCATGGTGGTGGTGATGGTCCTGGCATTCTGCTTCTGCTGGGGACCATACGCCTTCTTCGCATGCTTTGCTGCTGCCAACCCTGGCTACCCCTTCCACCCTTTGATGGCTGCCCTGCCAGCGTTCTTTGCCAAAAGTGCCACTATCTACAACCCTGTTATCTATGTCTTTATGAACCGGCAG
>92_Hag_F_M_1
GTGGCAAAGCAGCAGAAAGAGTCTGAATCCACCCAGAAGGCAGAGAAGGAAGTGACGCGCATGGTGGTGGTGATGGTCCTGGCATTCTGCTTCTGCTGGGGACCATACGCCTTCTTCGCATGCTTTGCTGCTGCCAACCCTGGCTACCCCTTCCACCCTTTGATGGCTGCCCTGCCAGCGTTCTTTGCCAAAAGTGCCACTATCTACAACCCTGTTATCTATGTCTTTATGAACCGGCAG
>92_Hag_F_M_2
GTGGCAAAGCAGCAGAAAGAGTCTGAATCCACCCAGAAGGCAGAGAAGGAAGTGACGCGCATGGTGGTGGTGATGGTCCTGGCATTCTGCTTCTGCTGGGGACCATACGCCTTCTTCGCATGCTTTGCTGCTGCCAACCCTGGCTACCCCTTCCACCCTTTGATGGCTGCCCTGCCAGCGTTCTTTGCCAAAAGTGCCACTATCTACAACCCTGTTATCTATGTCTTTATGAACCGGCAG
>99_Hag_F_M_1
GTGGCAAAGCAGCAGAAAGAGTCTGAATCCACCCAGAAGGCAGAGAAGGAAGTGACGCGCATGGTGGTGGTGATGGTCCTGGCATTCTGCTTCTGCTGGGGACCATACGCCTTCTTCGCATGCTTTGCTGCTGCCAACCCTGGCTACCCCTTCCACCCTTTGATGGCTGCCCTGCCAGCGTTCTTTGCCAAAAGTGCCACTATCTACAACCCTGTTATCTATGTCTTTATGAACCGGCAG
>99_Hag_F_M_2
GTGGCAAAGCAGCAGAAAGAGTCTGAATCCACCCAGAAGGCAGAGAAGGAAGTGACGCGCATGGTGGTGGTGATGGTCCTGGCATTCTGCTTCTGCTGGGGACCATACGCCTTCTTCGCATGCTTTGCTGCTGCCAACCCTGGCTACCCCTTCCACCCTTTGATGGCTGCCCTGCCAGCGTTCTTTGCCAAAAGTGCCACTATCTACAACCCTGTTATCTATGTCTTTATGAACCGGCAG
>102_Hag_F_M_1
GTGGCAAAGCAGCAGAAAGAGTCTGAATCCACCCAGAAGGCAGAGAAGGAAGTGACGCGCATGGTGGTGGTGATGGTCCTGGCATTCTGCTTCTGCTGGGGACCATACGCCTTCTTCGCATGCTTTGCTGCTGCCAACCCTGGCTACCCCTTCCACCCTTTGATGGCTGCCCTGCCAGCGTTCTTTGCCAAAAGTGCCACTATCTACAACCCTGTTATCTATGTCTTTATGAACCGGCAG
>102_Hag_F_M_2
GTGGCAAAGCAGCAGAAAGAGTCTGAATCCACCCAGAAGGCAGAGAAGGAAGTGACGCGCATGGTGGTGGTGATGGTCCTGGCATTCTGCTTCTGCTGGGGACCATACGCCTTCTTCGCATGCTTTGCTGCTGCCAACCCTGGCTACCCCTTCCACCCTTTGATGGCTGCCCTGCCAGCGTTCTTTGCCAAAAGTGCCACTATCTACAACCCTGTTATCTATGTCTTTATGAACCGGCAG
>148_Hag_F_M_1
GTGGCAAAGCAGCAGAAAGAGTCTGAATCCACCCAGAAGGCAGAGAAGGAAGTGACGCGCATGGTGGTGGTGATGGTCCTGGCATTCTGCTTCTGCTGGGGACCATACGCCTTCTTCGCATGCTTTGCTGCTGCCAACCCTGGCTACCCCTTCCACCCTTTGATGGCTGCCCTGCCAGCGTTCTTTGCCAAAAGTGCCACTATCTACAACCCTGTTATCTATGTCTTTATGAACCGGCAG
>148_Hag_F_M_2
GTGGCAAAGCAGCAGAAAGAGTCTGAATCCACCCAGAAGGCAGAGAAGGAAGTGACGCGCATGGTGGTGGTGATGGTCCTGGCATTCTGCTTCTGCTGGGGACCATACGCCTTCTTCGCATGCTTTGCTGCTGCCAACCCTGGCTACCCCTTCCACCCTTTGATGGCTGCCCTGCCAGCGTTCTTTGCCAAAAGTGCCACTATCTACAACCCTGTTATCTATGTCTTTATGAACCGGCAG
>110_Hla_M_L
GTGGCAAAGCAGCAGAAAGAGTCTGAATCCACCCAGAAGGCAGAGAAGGAAGTGACGCGCATGGTGGTGGTGATGATCTTTGCGTACTGCGTCTGCTGGGGACCCTATACCTTCTTCGCATGCTTTGCTGCTGCCAACCCTGGCTACGCCTTCCACCCTTTGATGGCTGCCCTGCCAGCCTACTTTGCCAAAAGTGCCACTATCTACAACCCTGTTATCTATGTCTTTATGAACCGGCAG
>132_Hla_M_L
GTGGCAAAGCAGCAGAAAGAGTCTGAATCCACCCAGAAGGCAGAGAAGGAAGTGACGCGCATGGTGGTGGTGATGATCTTTGCGTACTGCGTCTGCTGGGGACCCTATACCTTCTTCGCATGCTTTGCTGCTGCCAACCCTGGCTACGCCTTCCACCCTTTGATGGCTGCCCTGCCAGCCTACTTTGCCAAAAGTGCCACTATCTACAACCCTGTTATCTATGTCTTTATGAACCGGCAG
>133_Hla_M_L
GTGGCAAAGCAGCAGAAAGAGTCTGAATCCACCCAGAAGGCAGAGAAGGAAGTGACGCGCATGGTGGTGGTGATGATCTTTGCGTACTGCGTCTGCTGGGGACCCTATACCTTCTTCGCATGCTTTGCTGCTGCCAACCCTGGCTACGCCTTCCACCCTTTGATGGCTGCCCTGCCAGCCTACTTTGCCAAAAGTGCCACTATCTACAACCCTGTTATCTATGTCTTTATGAACCGGCAG
>135_Hla_M_L
GTGGCAAAGCAGCAGAAAGAGTCTGAATCCACCCAGAAGGCAGAGAAGGAAGTGACGCGCATGGTGGTGGTGATGATCTTTGCGTACTGCGTCTGCTGGGGACCCTATACCTTCTTCGCATGCTTTGCTGCTGCCAACCCTGGCTACGCCTTCCACCCTTTGATGGCTGCCCTGCCAGCCTACTTTGCCAAAAGTGCCACTATCTACAACCCTGTTATCTATGTCTTTATGAACCGGCAG
>139_Hla_M_L
GTGGCAAAGCAGCAGAAAGAGTCTGAATCCACCCAGAAGGCAGAGAAGGAAGTGACGCGCATGGTGGTGGTGATGATCTTTGCGTACTGCGTCTGCTGGGGACCCTATACCTTCTTCGCATGCTTTGCTGCTGCCAACCCTGGCTACGCCTTCCACCCTTTGATGGCTGCCCTGCCAGCCTACTTTGCCAAAAGTGCCACTATCTACAACCCTGTTATCTATGTCTTTATGAACCGGCAG
>142_Hla_M_L
GTGGCAAAGCAGCAGAAAGAGTCTGAATCCACCCAGAAGGCAGAGAAGGAAGTGACGCGCATGGTGGTGGTGATGATCTTTGCGTACTGCGTCTGCTGGGGACCCTATACCTTCTTCGCATGCTTTGCTGCTGCCAACCCTGGCTACGCCTTCCACCCTTTGATGGCTGCCCTGCCAGCCTACTTTGCCAAAAGTGCCACTATCTACAACCCTGTTATCTATGTCTTTATGAACCGGCAG
>145_Hla_M_L
GTGGCAAAGCAGCAGAAAGAGTCTGAATCCACCCAGAAGGCAGAGAAGGAAGTGACGCGCATGGTGGTGGTGATGATCTTTGCGTACTGCGTCTGCTGGGGACCCTATACCTTCTTCGCATGCTTTGCTGCTGCCAACCCTGGCTACGCCTTCCACCCTTTGATGGCTGCCCTGCCAGCCTACTTTGCCAAAAGTGCCACTATCTACAACCCTGTTATCTATGTCTTTATGAACCGGCAG
>150_Hla_M_L
GTGGCAAAGCAGCAGAAAGAGTCTGAATCCACCCAGAAGGCAGAGAAGGAAGTGACGCGCATGGTGGTGGTGATGATCTTTGCGTACTGCGTCTGCTGGGGACCCTATACCTTCTTCGCATGCTTTGCTGCTGCCAACCCTGGCTACGCCTTCCACCCTTTGATGGCTGCCCTGCCAGCCTACTTTGCCAAAAGTGCCACTATCTACAACCCTGTTATCTATGTCTTTATGAACCGGCAG
>153_Hla_M_L
GTGGCAAAGCAGCAGAAAGAGTCTGAATCCACCCAGAAGGCAGAGAAGGAAGTGACGCGCATGGTGGTGGTGATGATCTTTGCGTACTGCGTCTGCTGGGGACCCTATACCTTCTTCGCATGCTTTGCTGCTGCCAACCCTGGCTACGCCTTCCACCCTTTGATGGCTGCCCTGCCAGCCTACTTTGCCAAAAGTGCCACTATCTACAACCCTGTTATCTATGTCTTTATGAACCGGCAG
>154_Hla_M_L
GTGGCAAAGCAGCAGAAAGAGTCTGAATCCACCCAGAAGGCAGAGAAGGAAGTGACGCGCATGGTGGTGGTGATGATCTTTGCGTACTGCGTCTGCTGGGGACCCTATACCTTCTTCGCATGCTTTGCTGCTGCCAACCCTGGCTACGCCTTCCACCCTTTGATGGCTGCCCTGCCAGCCTACTTTGCCAAAAGTGCCACTATCTACAACCCTGTTATCTATGTCTTTATGAACCGGCAG
>156_Hla_M_L
GTGGCAAAGCAGCAGAAAGAGTCTGAATCCACCCAGAAGGCAGAGAAGGAAGTGACGCGCATGGTGGTGGTGATGATCTTTGCGTACTGCGTCTGCTGGGGACCCTATACCTTCTTCGCATGCTTTGCTGCTGCCAACCCTGGCTACGCCTTCCACCCTTTGATGGCTGCCCTGCCAGCCTACTTTGCCAAAAGTGCCACTATCTACAACCCTGTTATCTATGTCTTTATGAACCGGCAG
>157_Hla_M_L
GTGGCAAAGCAGCAGAAAGAGTCTGAATCCACCCAGAAGGCAGAGAAGGAAGTGACGCGCATGGTGGTGGTGATGATCTTTGCGTACTGCGTCTGCTGGGGACCCTATACCTTCTTCGCATGCTTTGCTGCTGCCAACCCTGGCTACGCCTTCCACCCTTTGATGGCTGCCCTGCCAGCCTACTTTGCCAAAAGTGCCACTATCTACAACCCTGTTATCTATGTCTTTATGAACCGGCAG
>159_Hla_M_L
GTGGCAAAGCAGCAGAAAGAGTCTGAATCCACCCAGAAGGCAGAGAAGGAAGTGACGCGCATGGTGGTGGTGATGATCTTTGCGTACTGCGTCTGCTGGGGACCCTATACCTTCTTCGCATGCTTTGCTGCTGCCAACCCTGGCTACGCCTTCCACCCTTTGATGGCTGCCCTGCCAGCCTACTTTGCCAAAAGTGCCACTATCTACAACCCTGTTATCTATGTCTTTATGAACCGGCAG
>160_Hla_M_L
GTGGCAAAGCAGCAGAAAGAGTCTGAATCCACCCAGAAGGCAGAGAAGGAAGTGACGCGCATGGTGGTGGTGATGATCTTTGCGTACTGCGTCTGCTGGGGACCCTATACCTTCTTCGCATGCTTTGCTGCTGCCAACCCTGGCTACGCCTTCCACCCTTTGATGGCTGCCCTGCCAGCCTACTTTGCCAAAAGTGCCACTATCTACAACCCTGTTATCTATGTCTTTATGAACCGGCAG
>119_Hla_F_L_1
GTGGCAAAGCAGCAGAAAGAGTCTGAATCCACCCAGAAGGCAGAGAAGGAAGTGACGCGCATGGTGGTGGTGATGATCTTTGCGTACTGCGTCTGCTGGGGACCCTATACCTTCTTCGCATGCTTTGCTGCTGCCAACCCTGGCTACGCCTTCCACCCTTTGATGGCTGCCCTGCCAGCCTACTTTGCCAAAAGTGCCACTATCTACAACCCTGTTATCTATGTCTTTATGAACCGGCAG
>119_Hla_F_L_2
GTGGCAAAGCAGCAGAAAGAGTCTGAATCCACCCAGAAGGCAGAGAAGGAAGTGACGCGCATGGTGGTGGTGATGATCTTTGCGTACTGCGTCTGCTGGGGACCCTATACCTTCTTCGCATGCTTTGCTGCTGCCAACCCTGGCTACGCCTTCCACCCTTTGATGGCTGCCCTGCCAGCCTACTTTGCCAAAAGTGCCACTATCTACAACCCTGTTATCTATGTCTTTATGAACCGGCAG
>126_Hla_F_L_1
GTGGCAAAGCAGCAGAAAGAGTCTGAATCCACCCAGAAGGCAGAGAAGGAAGTGACGCGCATGGTGGTGGTGATGATCTTTGCGTACTGCGTCTGCTGGGGACCCTATACCTTCTTCGCATGCTTTGCTGCTGCCAACCCTGGCTACGCCTTCCACCCTTTGATGGCTGCCCTGCCAGCCTACTTTGCCAAAAGTGCCACTATCTACAACCCTGTTATCTATGTCTTTATGAACCGGCAG
>126_Hla_F_L_2
GTGGCAAAGCAGCAGAAAGAGTCTGAATCCACCCAGAAGGCAGAGAAGGAAGTGACGCGCATGGTGGTGGTGATGATCTTTGCGTACTGCGTCTGCTGGGGACCCTATACCTTCTTCGCATGCTTTGCTGCTGCCAACCCTGGCTACGCCTTCCACCCTTTGATGGCTGCCCTGCCAGCCTACTTTGCCAAAAGTGCCACTATCTACAACCCTGTTATCTATGTCTTTATGAACCGGCAG
>129_Hla_F_L_1
GTGGCAAAGCAGCAGAAAGAGTCTGAATCCACCCAGAAGGCAGAGAAGGAAGTGACGCGCATGGTGGTGGTGATGATCTTTGCGTACTGCGTCTGCTGGGGACCCTATACCTTCTTCGCATGCTTTGCTGCTGCCAACCCTGGCTACGCCTTCCACCCTTTGATGGCTGCCCTGCCAGCCTACTTTGCCAAAAGTGCCACTATCTACAACCCTGTTATCTATGTCTTTATGAACCGGCAG
>129_Hla_F_L_2
GTGGCAAAGCAGCAGAAAGAGTCTGAATCCACCCAGAAGGCAGAGAAGGAAGTGACGCGCATGGTGGTGGTGATGATCTTTGCGTACTGCGTCTGCTGGGGACCCTATACCTTCTTCGCATGCTTTGCTGCTGCCAACCCTGGCTACGCCTTCCACCCTTTGATGGCTGCCCTGCCAGCCTACTTTGCCAAAAGTGCCACTATCTACAACCCTGTTATCTATGTCTTTATGAACCGGCAG
>131_Hla_F_L_1
GTGGCAAAGCAGCAGAAAGAGTCTGAATCCACCCAGAAGGCAGAGAAGGAAGTGACGCGCATGGTGGTGGTGATGATCTTTGCGTACTGCGTCTGCTGGGGACCCTATACCTTCTTCGCATGCTTTGCTGCTGCCAACCCTGGCTACGCCTTCCACCCTTTGATGGCTGCCCTGCCAGCCTACTTTGCCAAAAGTGCCACTATCTACAACCCTGTTATCTATGTCTTTATGAACCGGCAG
>131_Hla_F_L_2
GTGGCAAAGCAGCAGAAAGAGTCTGAATCCACCCAGAAGGCAGAGAAGGAAGTGACGCGCATGGTGGTGGTGATGATCTTTGCGTACTGCGTCTGCTGGGGACCCTATACCTTCTTCGCATGCTTTGCTGCTGCCAACCCTGGCTACGCCTTCCACCCTTTGATGGCTGCCCTGCCAGCCTACTTTGCCAAAAGTGCCACTATCTACAACCCTGTTATCTATGTCTTTATGAACCGGCAG
>138_Hla_F_L_1
GTGGCAAAGCAGCAGAAAGAGTCTGAATCCACCCAGAAGGCAGAGAAGGAAGTGACGCGCATGGTGGTGGTGATGATCTTTGCGTACTGCGTCTGCTGGGGACCCTATACCTTCTTCGCATGCTTTGCTGCTGCCAACCCTGGCTACGCCTTCCACCCTTTGATGGCTGCCCTGCCAGCCTACTTTGCCAAAAGTGCCACTATCTACAACCCTGTTATCTATGTCTTTATGAACCGGCAG
>138_Hla_F_L_2
GTGGCAAAGCAGCAGAAAGAGTCTGAATCCACCCAGAAGGCAGAGAAGGAAGTGACGCGCATGGTGGTGGTGATGATCTTTGCGTACTGCGTCTGCTGGGGACCCTATACCTTCTTCGCATGCTTTGCTGCTGCCAACCCTGGCTACGCCTTCCACCCTTTGATGGCTGCCCTGCCAGCCTACTTTGCCAAAAGTGCCACTATCTACAACCCTGTTATCTATGTCTTTATGAACCGGCAG
>151_Hla_F_L_2
GTGGCAAAGCAGCAGAAAGAGTCTGAATCCACCCAGAAGGCAGAGAAGGAAGTGACGCGCATGGTGGTGGTGATGATCTTTGCGTACTGCGTCTGCTGGGGACCCTATACCTTCTTCGCATGCTTTGCTGCTGCCAACCCTGGCTACGCCTTCCACCCTTTGATGGCTGCCCTGCCAGCCTACTTTGCCAAAAGTGCCACTATCTACAACCCTGTTATCTATGTCTTTATGAACCGGCAG
>151_Hla_F_L_1
GTGGCAAAGCAGCAGAAAGAGTCTGAATCCACCCAGAAGGCAGAGAAGGAAGTGACGCGCATGGTGGTGGTGATGATCTTTGCGTACTGCGTCTGCTGGGGACCCTATACCTTCTTCGCATGCTTTGCTGCTGCCAACCCTGGCTACGCCTTCCACCCTTTGATGGCTGCCCTGCCAGCCTACTTTGCCAAAAGTGCCACTATCTACAACCCTGTTATCTATGTCTTTATGAACCGGCAG
>152_Hla_F_L_1
GTGGCAAAGCAGCAGAAAGAGTCTGAATCCACCCAGAAGGCAGAGAAGGAAGTGACGCGCATGGTGGTGGTGATGATCTTTGCGTACTGCGTCTGCTGGGGACCCTATACCTTCTTCGCATGCTTTGCTGCTGCCAACCCTGGCTACGCCTTCCACCCTTTGATGGCTGCCCTGCCAGCCTACTTTGCCAAAAGTGCCACTATCTACAACCCTGTTATCTATGTCTTTATGAACCGGCAG
>152_Hla_F_L_2
GTGGCAAAGCAGCAGAAAGAGTCTGAATCCACCCAGAAGGCAGAGAAGGAAGTGACGCGCATGGTGGTGGTGATGATCTTTGCGTACTGCGTCTGCTGGGGACCCTATACCTTCTTCGCATGCTTTGCTGCTGCCAACCCTGGCTACGCCTTCCACCCTTTGATGGCTGCCCTGCCAGCCTACTTTGCCAAAAGTGCCACTATCTACAACCCTGTTATCTATGTCTTTATGAACCGGCAG
>155_Hla_F_L_1
GTGGCAAAGCAGCAGAAAGAGTCTGAATCCACCCAGAAGGCAGAGAAGGAAGTGACGCGCATGGTGGTGGTGATGATCTTTGCGTACTGCGTCTGCTGGGGACCCTATACCTTCTTCGCATGCTTTGCTGCTGCCAACCCTGGCTACGCCTTCCACCCTTTGATGGCTGCCCTGCCAGCCTACTTTGCCAAAAGTGCCACTATCTACAACCCTGTTATCTATGTCTTTATGAACCGGCAG
>155_Hla_F_L_2
GTGGCAAAGCAGCAGAAAGAGTCTGAATCCACCCAGAAGGCAGAGAAGGAAGTGACGCGCATGGTGGTGGTGATGATCTTTGCGTACTGCGTCTGCTGGGGACCCTATACCTTCTTCGCATGCTTTGCTGCTGCCAACCCTGGCTACGCCTTCCACCCTTTGATGGCTGCCCTGCCAGCCTACTTTGCCAAAAGTGCCACTATCTACAACCCTGTTATCTATGTCTTTATGAACCGGCAG
>158_Hla_F_L_1
GTGGCAAAGCAGCAGAAAGAGTCTGAATCCACCCAGAAGGCAGAGAAGGAAGTGACGCGCATGGTGGTGGTGATGATCTTTGCGTACTGCGTCTGCTGGGGACCCTATACCTTCTTCGCATGCTTTGCTGCTGCCAACCCTGGCTACGCCTTCCACCCTTTGATGGCTGCCCTGCCAGCCTACTTTGCCAAAAGTGCCACTATCTACAACCCTGTTATCTATGTCTTTATGAACCGGCAG
>158_Hla_F_L_2
GTGGCAAAGCAGCAGAAAGAGTCTGAATCCACCCAGAAGGCAGAGAAGGAAGTGACGCGCATGGTGGTGGTGATGATCTTTGCGTACTGCGTCTGCTGGGGACCCTATACCTTCTTCGCATGCTTTGCTGCTGCCAACCCTGGCTACGCCTTCCACCCTTTGATGGCTGCCCTGCCAGCCTACTTTGCCAAAAGTGCCACTATCTACAACCCTGTTATCTATGTCTTTATGAACCGGCAG
>161_Hla_F_L_1
GTGGCAAAGCAGCAGAAAGAGTCTGAATCCACCCAGAAGGCAGAGAAGGAAGTGACGCGCATGGTGGTGGTGATGATCTTTGCGTACTGCGTCTGCTGGGGACCCTATACCTTCTTCGCATGCTTTGCTGCTGCCAACCCTGGCTACGCCTTCCACCCTTTGATGGCTGCCCTGCCAGCCTACTTTGCCAAAAGTGCCACTATCTACAACCCTGTTATCTATGTCTTTATGAACCGGCAG
>161_Hla_F_L_2
GTGGCAAAGCAGCAGAAAGAGTCTGAATCCACCCAGAAGGCAGAGAAGGAAGTGACGCGCATGGTGGTGGTGATGATCTTTGCGTACTGCGTCTGCTGGGGACCCTATACCTTCTTCGCATGCTTTGCTGCTGCCAACCCTGGCTACGCCTTCCACCCTTTGATGGCTGCCCTGCCAGCCTACTTTGCCAAAAGTGCCACTATCTACAACCCTGTTATCTATGTCTTTATGAACCGGCAG
>110_Hla_M_M_1
GTGGCAAAGCAGCAGAAAGAGTCTGAATCCACCCAGAAGGCAGAGAAGGAAGTGACGCGCATGGTGGTGGTGATGGTCCTGGCATTCTGCTTCTGCTGGGGACCATACGCCTTCTTCGCATGCTTTGCTGCTGCCAACCCTGGCTACCCCTTCCACCCTTTGATGGCTGCCCTGCCAGCGTTCTTTGCCAAAAGTGCCACTATCTACAACCCTGTTATCTATGTCTTTATGAACCGGCAG
>110_Hla_M_M_2
GTGGCAAAGCAGCAGAAAGAGTCTGAATCCACCCAGAAGGCAGAGAAGGAAGTGACGCGCATGGTGGTGGTGATGGTCCTGGCATTCTGCTTCTGCTGGGGACCATACGCCTTCTTCGCATGCTTTGCTGCTGCCAACCCTGGCTACCCCTTCCACCCTTTGATGGCTGCCCTGCCAGCGTTCTTTGCCAAAAGTGCCACTATCTACAACCCTGTTATCTATGTCTTTATGAACCGGCAG
>132_Hla_M_M
GTGGCAAAGCAGCAGAAAGAGTCTGAATCCACCCAGAAGGCAGAGAAGGAAGTGACGCGCATGGTGGTGGTGATGGTCCTGGCATTCTGCTTCTGCTGGGGACCATACGCCTTCTTCGCATGCTTTGCTGCTGCCAACCCTGGCTACCCCTTCCACCCTTTGATGGCTGCCCTGCCAGCGTTCTTTGCCAAAAGTGCCACTATCTACAACCCTGTTATCTATGTCTTTATGAACCGGCAG
>133_Hla_M_M_1
GTGGCAAAGCAGCAGAAAGAGTCTGAATCCACCCAGAAGGCAGAGAAGGAAGTGACGCGCATGGTGGTGGTGATGGTCCTGGCATTCTGCTTCTGCTGGGGACCATACGCCTTCTTCGCATGCTTTGCTGCTGCCAACCCTGGCTACCCCTTCCACCCTTTGATGGCTGCCCTGCCAGCGTTCTTTGCCAAAAGTGCCACTATCTACAACCCTGTTATCTATGTCTTTATGAACCGGCAG
>133_Hla_M_M_2
GTGGCAAAGCAGCAGAAAGAGTCTGAATCCACCCAGAAGGCAGAGAAGGAAGTGACGCGCATGGTGGTGGTGATGGTCCTGGCATTCTGCTTCTGCTGGGGACCATACGCCTTCTTCGCATGCTTTGCTGCTGCCAACCCTGGCTACCCCTTCCACCCTTTGATGGCTGCCCTGCCAGCGTTCTTTGCCAAAAGTGCCACTATCTACAACCCTGTTATCTATGTCTTTATGAACCGGCAG
>135_Hla_M_M
GTGGCAAAGCAGCAGAAAGAGTCTGAATCCACCCAGAAGGCAGAGAAGGAAGTGACGCGCATGGTGGTGGTGATGGTCCTGGCATTCTGCTTCTGCTGGGGACCATACGCCTTCTTCGCATGCTTTGCTGCTGCCAACCCTGGCTACCCCTTCCACCCTTTGATGGCTGCCCTGCCAGCGTTCTTTGCCAAAAGTGCCACTATCTACAACCCTGTTATCTATGTCTTTATGAACCGGCAG
>139_Hla_M_M
GTGGCAAAGCAGCAGAAAGAGTCTGAATCCACCCAGAAGGCAGAGAAGGAAGTGACGCGCATGGTGGTGGTGATGGTCCTGGCATTCTGCTTCTGCTGGGGACCATACGCCTTCTTCGCATGCTTTGCTGCTGCCAACCCTGGCTACCCCTTCCACCCTTTGATGGCTGCCCTGCCAGCGTTCTTTGCCAAAAGTGCCACTATCTACAACCCTGTTATCTATGTCTTTATGAACCGGCAG
>142_Hla_M_M_1
GTGGCAAAGCAGCAGAAAGAGTCTGAATCCACCCAGAAGGCAGAGAAGGAAGTGACGCGCATGGTGGTGGTGATGGTCCTGGCATTCTGCTTCTGCTGGGGACCATACGCCTTCTTCGCATGCTTTGCTGCTGCCAACCCTGGCTACCCCTTCCACCCTTTGATGGCTGCCCTGCCAGCGTTCTTTGCCAAAAGTGCCACTATCTACAACCCTGTTATCTATGTCTTTATGAACCGGCAG
>142_Hla_M_M_2
GTGGCAAAGCAGCAGAAAGAGTCTGAATCCACCCAGAAGGCAGAGAAGGAAGTGACGCGCATGGTGGTGGTGATGGTCCTGGCATTCTGCTTCTGCTGGGGACCATACGCCTTCTTCGCATGCTTTGCTGCTGCCAACCCTGGCTACCCCTTCCACCCTTTGATGGCTGCCCTGCCAGCGTTCTTTGCCAAAAGTGCCACTATCTACAACCCTGTTATCTATGTCTTTATGAACCGGCAG
>145_Hla_M_M
GTGGCAAAGCAGCAGAAAGAGTCTGAATCCACCCAGAAGGCAGAGAAGGAAGTGACGCGCATGGTGGTGGTGATGGTCCTGGCATTCTGCTTCTGCTGGGGACCATACGCCTTCTTCGCATGCTTTGCTGCTGCCAACCCTGGCTACCCCTTCCACCCTTTGATGGCTGCCCTGCCAGCGTTCTTTGCCAAAAGTGCCACTATCTACAACCCTGTTATCTATGTCTTTATGAACCGGCAG
>150_Hla_M_M
GTGGCAAAGCAGCAGAAAGAGTCTGAATCCACCCAGAAGGCAGAGAAGGAAGTGACGCGCATGGTGGTGGTGATGGTCCTGGCATTCTGCTTCTGCTGGGGACCATACGCCTTCTTCGCATGCTTTGCTGCTGCCAACCCTGGCTACCCCTTCCACCCTTTGATGGCTGCCCTGCCAGCGTTCTTTGCCAAAAGTGCCACTATCTACAACCCTGTTATCTATGTCTTTATGAACCGGCAG
>153_Hla_M_M
GTGGCAAAGCAGCAGAAAGAGTCTGAATCCACCCAGAAGGCAGAGAAGGAAGTGACGCGCATGGTGGTGGTGATGGTCCTGGCATTCTGCTTCTGCTGGGGACCATACGCCTTCTTCGCATGCTTTGCTGCTGCCAACCCTGGCTACCCCTTCCACCCTTTGATGGCTGCCCTGCCAGCGTTCTTTGCCAAAAGTGCCACTATCTACAACCCTGTTATCTATGTCTTTATGAACCGGCAG
>154_Hla_M_M
GTGGCAAAGCAGCAGAAAGAGTCTGAATCCACCCAGAAGGCAGAGAAGGAAGTGACGCGCATGGTGGTGGTGATGGTCCTGGCATTCTGCTTCTGCTGGGGACCATACGCCTTCTTCGCATGCTTTGCTGCTGCCAACCCTGGCTACCCCTTCCACCCTTTGATGGCTGCCCTGCCAGCGTTCTTTGCCAAAAGTGCCACTATCTACAACCCTGTTATCTATGTCTTTATGAACCGGCAG
>156_Hla_M_M
GTGGCAAAGCAGCAGAAAGAGTCTGAATCCACCCAGAAGGCAGAGAAGGAAGTGACGCGCATGGTGGTGGTGATGGTCCTGGCATTCTGCTTCTGCTGGGGACCATACGCCTTCTTCGCATGCTTTGCTGCTGCCAACCCTGGCTACCCCTTCCACCCTTTGATGGCTGCCCTGCCAGCGTTCTTTGCCAAAAGTGCCACTATCTACAACCCTGTTATCTATGTCTTTATGAACCGGCAG
>157_Hla_M_M_1
GTGGCAAAGCAGCAGAAAGAGTCTGAATCCACCCAGAAGGCAGAGAAGGAAGTGACGCGCATGGTGGTGGTGATGGTCCTGGCATTCTGCTTCTGCTGGGGACCATACGCCTTCTTCGCATGCTTTGCTGCTGCCAACCCTGGCTACCCCTTCCACCCTTTGATGGCTGCCCTGCCAGCGTTCTTTGCCAAAAGTGCCACTATCTACAACCCTGTTATCTATGTCTTTATGAACCGGCAG
>157_Hla_M_M_2
GTGGCAAAGCAGCAGAAAGAGTCTGAATCCACCCAGAAGGCAGAGAAGGAAGTGACGCGCATGGTGGTGGTGATGGTCCTGGCATTCTGCTTCTGCTGGGGACCATACGCCTTCTTCGCATGCTTTGCTGCTGCCAACCCTGGCTACCCCTTCCACCCTTTGATGGCTGCCCTGCCAGCGTTCTTTGCCAAAAGTGCCACTATCTACAACCCTGTTATCTATGTCTTTATGAACCGGCAG
>159_Hla_M_M
GTGGCAAAGCAGCAGAAAGAGTCTGAATCCACCCAGAAGGCAGAGAAGGAAGTGACGCGCATGGTGGTGGTGATGGTCCTGGCATTCTGCTTCTGCTGGGGACCATACGCCTTCTTCGCATGCTTTGCTGCTGCCAACCCTGGCTACCCCTTCCACCCTTTGATGGCTGCCCTGCCAGCGTTCTTTGCCAAAAGTGCCACTATCTACAACCCTGTTATCTATGTCTTTATGAACCGGCAG
>160_Hla_M_M
GTGGCAAAGCAGCAGAAAGAGTCTGAATCCACCCAGAAGGCAGAGAAGGAAGTGACGCGCATGGTGGTGGTGATGGTCCTGGCATTCTGCTTCTGCTGGGGACCATACGCCTTCTTCGCATGCTTTGCTGCTGCCAACCCTGGCTACCCCTTCCACCCTTTGATGGCTGCCCTGCCAGCGTTCTTTGCCAAAAGTGCCACTATCTACAACCCTGTTATCTATGTCTTTATGAACCGGCAG
>119_Hla_F_M_1
GTGGCAAAGCAGCAGAAAGAGTCTGAATCCACCCAGAAGGCAGAGAAGGAAGTGACGCGCATGGTGGTGGTGATGGTCCTGGCATTCTGCTTCTGCTGGGGACCATACGCCTTCTTCGCATGCTTTGCTGCTGCCAACCCTGGCTACCCCTTCCACCCTTTGATGGCTGCCCTGCCAGCGTTCTTTGCCAAAAGTGCCACTATCTACAACCCTGTTATCTATGTCTTTATGAACCGGCAG
>119_Hla_F_M_2
GTGGCAAAGCAGCAGAAAGAGTCTGAATCCACCCAGAAGGCAGAGAAGGAAGTGACGCGCATGGTGGTGGTGATGGTCCTGGCATTCTGCTTCTGCTGGGGACCATACGCCTTCTTCGCATGCTTTGCTGCTGCCAACCCTGGCTACCCCTTCCACCCTTTGATGGCTGCCCTGCCAGCGTTCTTTGCCAAAAGTGCCACTATCTACAACCCTGTTATCTATGTCTTTATGAACCGGCAG
>126_Hla_F_M_1
GTGGCAAAGCAGCAGAAAGAGTCTGAATCCACCCAGAAGGCAGAGAAGGAAGTGACGCGCATGGTGGTGGTGATGGTCCTGGCATTCTGCTTCTGCTGGGGACCATACGCCTTCTTCGCATGCTTTGCTGCTGCCAACCCTGGCTACCCCTTCCACCCTTTGATGGCTGCCCTGCCAGCGTTCTTTGCCAAAAGTGCCACTATCTACAACCCTGTTATCTATGTCTTTATGAACCGGCAG
>126_Hla_F_M_2
GTGGCAAAGCAGCAGAAAGAGTCTGAATCCACCCAGAAGGCAGAGAAGGAAGTGACGCGCATGGTGGTGGTGATGGTCCTGGCATTCTGCTTCTGCTGGGGACCATACGCCTTCTTCGCATGCTTTGCTGCTGCCAACCCTGGCTACCCCTTCCACCCTTTGATGGCTGCCCTGCCAGCGTTCTTTGCCAAAAGTGCCACTATCTACAACCCTGTTATCTATGTCTTTATGAACCGGCAG
>129_Hla_F_M_1
GTGGCAAAGCAGCAGAAAGAGTCTGAATCCACCCAGAAGGCAGAGAAGGAAGTGACGCGCATGGTGGTGGTGATGGTCCTGGCATTCTGCTTCTGCTGGGGACCATACGCCTTCTTCGCATGCTTTGCTGCTGCCAACCCTGGCTACCCCTTCCACCCTTTGATGGCTGCCCTGCCAGCGTTCTTTGCCAAAAGTGCCACTATCTACAACCCTGTTATCTATGTCTTTATGAACCGGCAG
>129_Hla_F_M_2
GTGGCAAAGCAGCAGAAAGAGTCTGAATCCACCCAGAAGGCAGAGAAGGAAGTGACGCGCATGGTGGTGGTGATGGTCCTGGCATTCTGCTTCTGCTGGGGACCATACGCCTTCTTCGCATGCTTTGCTGCTGCCAACCCTGGCTACCCCTTCCACCCTTTGATGGCTGCCCTGCCAGCGTTCTTTGCCAAAAGTGCCACTATCTACAACCCTGTTATCTATGTCTTTATGAACCGGCAG
>131_Hla_F_M_1
GTGGCAAAGCAGCAGAAAGAGTCTGAATCCACCCAGAAGGCAGAGAAGGAAGTGACGCGCATGGTGGTGGTGATGGTCCTGGCATTCTGCTTCTGCTGGGGACCATACGCCTTCTTCGCATGCTTTGCTGCTGCCAACCCTGGCTACCCCTTCCACCCTTTGATGGCTGCCCTGCCAGCGTTCTTTGCCAAAAGTGCCACTATCTACAACCCTGTTATCTATGTCTTTATGAACCGGCAG
>131_Hla_F_M_2
GTGGCAAAGCAGCAGAAAGAGTCTGAATCCACCCAGAAGGCAGAGAAGGAAGTGACGCGCATGGTGGTGGTGATGGTCCTGGCATTCTGCTTCTGCTGGGGACCATACGCCTTCTTCGCATGCTTTGCTGCTGCCAACCCTGGCTACCCCTTCCACCCTTTGATGGCTGCCCTGCCAGCGTTCTTTGCCAAAAGTGCCACTATCTACAACCCTGTTATCTATGTCTTTATGAACCGGCAG
>138_Hla_F_M_1
GTGGCAAAGCAGCAGAAAGAGTCTGAATCCACCCAGAAGGCAGAGAAGGAAGTGACGCGCATGGTGGTGGTGATGGTCCTGGCATTCTGCTTCTGCTGGGGACCATACGCCTTCTTCGCATGCTTTGCTGCTGCCAACCCTGGCTACCCCTTCCACCCTTTGATGGCTGCCCTGCCAGCGTTCTTTGCCAAAAGTGCCACTATCTACAACCCTGTTATCTATGTCTTTATGAACCGGCAG
>138_Hla_F_M_2
GTGGCAAAGCAGCAGAAAGAGTCTGAATCCACCCAGAAGGCAGAGAAGGAAGTGACGCGCATGGTGGTGGTGATGGTCCTGGCATTCTGCTTCTGCTGGGGACCATACGCCTTCTTCGCATGCTTTGCTGCTGCCAACCCTGGCTACCCCTTCCACCCTTTGATGGCTGCCCTGCCAGCGTTCTTTGCCAAAAGTGCCACTATCTACAACCCTGTTATCTATGTCTTTATGAACCGGCAG
>151_Hla_F_M_1
GTGGCAAAGCAGCAGAAAGAGTCTGAATCCACCCAGAAGGCAGAGAAGGAAGTGACGCGCATGGTGGTGGTGATGGTCCTGGCATTCTGCTTCTGCTGGGGACCATACGCCTTCTTCGCATGCTTTGCTGCTGCCAACCCTGGCTACCCCTTCCACCCTTTGATGGCTGCCCTGCCAGCGTTCTTTGCCAAAAGTGCCACTATCTACAACCCTGTTATCTATGTCTTTATGAACCGGCAG
>151_Hla_F_M_2
GTGGCAAAGCAGCAGAAAGAGTCTGAATCCACCCAGAAGGCAGAGAAGGAAGTGACGCGCATGGTGGTGGTGATGGTCCTGGCATTCTGCTTCTGCTGGGGACCATACGCCTTCTTCGCATGCTTTGCTGCTGCCAACCCTGGCTACCCCTTCCACCCTTTGATGGCTGCCCTGCCAGCGTTCTTTGCCAAAAGTGCCACTATCTACAACCCTGTTATCTATGTCTTTATGAACCGGCAG
>152_Hla_F_M_1
GTGGCAAAGCAGCAGAAAGAGTCTGAATCCACCCAGAAGGCAGAGAAGGAAGTGACGCGCATGGTGGTGGTGATGGTCCTGGCATTCTGCTTCTGCTGGGGACCATACGCCTTCTTCGCATGCTTTGCTGCTGCCAACCCTGGCTACCCCTTCCACCCTTTGATGGCTGCCCTGCCAGCGTTCTTTGCCAAAAGTGCCACTATCTACAACCCTGTTATCTATGTCTTTATGAACCGGCAG
>152_Hla_F_M_2
GTGGCAAAGCAGCAGAAAGAGTCTGAATCCACCCAGAAGGCAGAGAAGGAAGTGACGCGCATGGTGGTGGTGATGGTCCTGGCATTCTGCTTCTGCTGGGGACCATACGCCTTCTTCGCATGCTTTGCTGCTGCCAACCCTGGCTACCCCTTCCACCCTTTGATGGCTGCCCTGCCAGCGTTCTTTGCCAAAAGTGCCACTATCTACAACCCTGTTATCTATGTCTTTATGAACCGGCAG
>155_Hla_F_M_1
GTGGCAAAGCAGCAGAAAGAGTCTGAATCCACCCAGAAGGCAGAGAAGGAAGTGACGCGCATGGTGGTGGTGATGGTCCTGGCATTCTGCTTCTGCTGGGGACCATACGCCTTCTTCGCATGCTTTGCTGCTGCCAACCCTGGCTACCCCTTCCACCCTTTGATGGCTGCCCTGCCAGCGTTCTTTGCCAAAAGTGCCACTATCTACAACCCTGTTATCTATGTCTTTATGAACCGGCAG
>155_Hla_F_M_2
GTGGCAAAGCAGCAGAAAGAGTCTGAATCCACCCAGAAGGCAGAGAAGGAAGTGACGCGCATGGTGGTGGTGATGGTCCTGGCATTCTGCTTCTGCTGGGGACCATACGCCTTCTTCGCATGCTTTGCTGCTGCCAACCCTGGCTACCCCTTCCACCCTTTGATGGCTGCCCTGCCAGCGTTCTTTGCCAAAAGTGCCACTATCTACAACCCTGTTATCTATGTCTTTATGAACCGGCAG
>158_Hla_F_M_1
GTGGCAAAGCAGCAGAAAGAGTCTGAATCCACCCAGAAGGCAGAGAAGGAAGTGACGCGCATGGTGGTGGTGATGGTCCTGGCATTCTGCTTCTGCTGGGGACCATACGCCTTCTTCGCATGCTTTGCTGCTGCCAACCCTGGCTACCCCTTCCACCCTTTGATGGCTGCCCTGCCAGCGTTCTTTGCCAAAAGTGCCACTATCTACAACCCTGTTATCTATGTCTTTATGAACCGGCAG
>158_Hla_F_M_2
GTGGCAAAGCAGCAGAAAGAGTCTGAATCCACCCAGAAGGCAGAGAAGGAAGTGACGCGCATGGTGGTGGTGATGGTCCTGGCATTCTGCTTCTGCTGGGGACCATACGCCTTCTTCGCATGCTTTGCTGCTGCCAACCCTGGCTACCCCTTCCACCCTTTGATGGCTGCCCTGCCAGCGTTCTTTGCCAAAAGTGCCACTATCTACAACCCTGTTATCTATGTCTTTATGAACCGGCAG
>161_Hla_F_M_1
GTGGCAAAGCAGCAGAAAGAGTCTGAATCCACCCAGAAGGCAGAGAAGGAAGTGACGCGCATGGTGGTGGTGATGGTCCTGGCATTCTGCTTCTGCTGGGGACCATACGCCTTCTTCGCATGCTTTGCTGCTGCCAACCCTGGCTACCCCTTCCACCCTTTGATGGCTGCCCTGCCAGCGTTCTTTGCCAAAAGTGCCACTATCTACAACCCTGTTATCTATGTCTTTATGAACCGGCAG
>161_Hla_F_M_2
GTGGCAAAGCAGCAGAAAGAGTCTGAATCCACCCAGAAGGCAGAGAAGGAAGTGACGCGCATGGTGGTGGTGATGGTCCTGGCATTCTGCTTCTGCTGGGGACCATACGCCTTCTTCGCATGCTTTGCTGCTGCCAACCCTGGCTACCCCTTCCACCCTTTGATGGCTGCCCTGCCAGCGTTCTTTGCCAAAAGTGCCACTATCTACAACCCTGTTATCTATGTCTTTATGAACCGGCAG
>29_Hpi_M_L
GTGGCAAAGCAGCAGAAAGAGTCTGAATCCACCCAGAAGGCAGAGAAGGAAGTGACGCGCATGGTGGTGGTGATGATCTTTGCGTACTGCGTCTGCTGGGGACCCTATACCTTCTTCGCATGCTTTGCTGCTGCCAACCCTGGCTACGCCTTCCACCCTTTGATGGCTGCCCTGCCAGCCTACTTTGCCAAAAGTGCCACTATCTACAACCCTGTTATCTATGTCTTTATGAACCGGCAG
>49_Hpi_M_L
GTGGCAAAGCAGCAGAAAGAGTCTGAATCCACCCAGAAGGCAGAGAAGGAAGTGACGCGCATGGTGGTGGTGATGATCTTTGCGTACTGCGTCTGCTGGGGACCCTATACCTTCTTCGCATGCTTTGCTGCTGCCAACCCTGGCTACGCCTTCCACCCTTTGATGGCTGCCCTGCCAGCCTACTTTGCCAAAAGTGCCACTATCTACAACCCTGTTATCTATGTCTTTATGAACCGGCAG
>50_Hpi_M_L
GTGGCAAAGCAGCAGAAAGAGTCTGAATCCACCCAGAAGGCAGAGAAGGAAGTGACGCGCATGGTGGTGGTGATGATCTTTGCGTACTGCGTCTGCTGGGGACCCTATACCTTCTTCGCATGCTTTGCTGCTGCCAACCCTGGCTACGCCTTCCACCCTTTGATGGCTGCCCTGCCAGCCTACTTTGCCAAAAGTGCCACTATCTACAACCCTGTTATCTATGTCTTTATGAACCGGCAG
>109_Hpi_M_L
GTGGCAAAGCAGCAGAAAGAGTCTGAATCCACCCAGAAGGCAGAGAAGGAAGTGACGCGCATGGTGGTGGTGATGATCTTTGCGTACTGCGTCTGCTGGGGACCCTATACCTTCTTCGCATGCTTTGCTGCTGCCAACCCTGGCTACGCCTTCCACCCTTTGATGGCTGCCCTGCCAGCCTACTTTGCCAAAAGTGCCACTATCTACAACCCTGTTATCTATGTCTTTATGAACCGGCAG
>113_Hpi_M_L
GTGGCAAAGCAGCAGAAAGAGTCTGAATCCACCCAGAAGGCAGAGAAGGAAGTGACGCGCATGGTGGTGGTGATGATCTTTGCGTACTGCGTCTGCTGGGGACCCTATACCTTCTTCGCATGCTTTGCTGCTGCCAACCCTGGCTACGCCTTCCACCCTTTGATGGCTGCCCTGCCAGCCTACTTTGCCAAAAGTGCCACTATCTACAACCCTGTTATCTATGTCTTTATGAACCGGCAG
>114_Hpi_M_L
GTGGCAAAGCAGCAGAAAGAGTCTGAATCCACCCAGAAGGCAGAGAAGGAAGTGACGCGCATGGTGGTGGTGATGATCTTTGCGTACTGCGTCTGCTGGGGACCCTATACCTTCTTCGCATGCTTTGCTGCTGCCAACCCTGGCTACGCCTTCCACCCTTTGATGGCTGCCCTGCCAGCCTACTTTGCCAAAAGTGCCACTATCTACAACCCTGTTATCTATGTCTTTATGAACCGGCAG
>124_Hpi_M_L
GTGGCAAAGCAGCAGAAAGAGTCTGAATCCACCCAGAAGGCAGAGAAGGAAGTGACGCGCATGGTGGTGGTGATGATCTTTGCGTACTGCGTCTGCTGGGGACCCTATACCTTCTTCGCATGCTTTGCTGCTGCCAACCCTGGCTACGCCTTCCACCCTTTGATGGCTGCCCTGCCAGCCTACTTTGCCAAAAGTGCCACTATCTACAACCCTGTTATCTATGTCTTTATGAACCGGCAG
>128_Hpi_M_L
GTGGCAAAGCAGCAGAAAGAGTCTGAATCCACCCAGAAGGCAGAGAAGGAAGTGACGCGCATGGTGGTGGTGATGATCTTTGCGTACTGCGTCTGCTGGGGACCCTATACCTTCTTCGCATGCTTTGCTGCTGCCAACCCTGGCTACGCCTTCCACCCTTTGATGGCTGCCCTGCCAGCCTACTTTGCCAAAAGTGCCACTATCTACAACCCTGTTATCTATGTCTTTATGAACCGGCAG
>130_Hpi_M_L
GTGGCAAAGCAGCAGAAAGAGTCTGAATCCACCCAGAAGGCAGAGAAGGAAGTGACGCGCATGGTGGTGGTGATGATCTTTGCGTACTGCGTCTGCTGGGGACCCTATACCTTCTTCGCATGCTTTGCTGCTGCCAACCCTGGCTACGCCTTCCACCCTTTGATGGCTGCCCTGCCAGCCTACTTTGCCAAAAGTGCCACTATCTACAACCCTGTTATCTATGTCTTTATGAACCGGCAG
>141_Hpi_M_L
GTGGCAAAGCAGCAGAAAGAGTCTGAATCCACCCAGAAGGCAGAGAAGGAAGTGACGCGCATGGTGGTGGTGATGATCTTTGCGTACTGCGTCTGCTGGGGACCCTATACCTTCTTCGCATGCTTTGCTGCTGCCAACCCTGGCTACGCCTTCCACCCTTTGATGGCTGCCCTGCCAGCCTACTTTGCCAAAAGTGCCACTATCTACAACCCTGTTATCTATGTCTTTATGAACCGGCAG
>30_Hpi_F_L_1
GTGGCAAAGCAGCAGAAAGAGTCTGAATCCACCCAGAAGGCAGAGAAGGAAGTGACGCGCATGGTGGTGGTGATGATCTTTGCGTACTGCGTCTGCTGGGGACCCTATACCTTCTTCGCATGCTTTGCTGCTGCCAACCCTGGCTACGCCTTCCACCCTTTGATGGCTGCCCTGCCAGCCTACTTTGCCAAAAGTGCCACTATCTACAACCCTGTTATCTATGTCTTTATGAACCGGCAG
>30_Hpi_F_L_2
GTGGCAAAGCAGCAGAAAGAGTCTGAATCCACCCAGAAGGCAGAGAAGGAAGTGACGCGCATGGTGGTGGTGATGATCTTTGCGTACTGCGTCTGCTGGGGACCCTATACCTTCTTCGCATGCTTTGCTGCTGCCAACCCTGGCTACGCCTTCCACCCTTTGATGGCTGCCCTGCCAGCCTACTTTGCCAAAAGTGCCACTATCTACAACCCTGTTATCTATGTCTTTATGAACCGGCAG
>51_Hpi_F_L_1
GTGGCAAAGCAGCAGAAAGAGTCTGAATCCACCCAGAAGGCAGAGAAGGAAGTGACGCGCATGGTGGTGGTGATGATCTTTGCGTACTGCGTCTGCTGGGGACCCTATACCTTCTTCGCATGCTTTGCTGCTGCCAACCCTGGCTACGCCTTCCACCCTTTGATGGCTGCCCTGCCAGCCTACTTTGCCAAAAGTGCCACTATCTACAACCCTGTTATCTATGTCTTTATGAACCGGCAG
>51_Hpi_F_L_2
GTGGCAAAGCAGCAGAAAGAGTCTGAATCCACCCAGAAGGCAGAGAAGGAAGTGACGCGCATGGTGGTGGTGATGATCTTTGCGTACTGCGTCTGCTGGGGACCCTATACCTTCTTCGCATGCTTTGCTGCTGCCAACCCTGGCTACGCCTTCCACCCTTTGATGGCTGCCCTGCCAGCCTACTTTGCCAAAAGTGCCACTATCTACAACCCTGTTATCTATGTCTTTATGAACCGGCAG
>117_Hpi_F_L_1
GTGGCAAAGCAGCAGAAAGAGTCTGAATCCACCCAGAAGGCAGAGAAGGAAGTGACGCGCATGGTGGTGGTGATGATCTTTGCGTACTGCGTCTGCTGGGGACCCTATACCTTCTTCGCATGCTTTGCTGCTGCCAACCCTGGCTACGCCTTCCACCCTTTGATGGCTGCCCTGCCAGCCTACTTTGCCAAAAGTGCCACTATCTACAACCCTGTTATCTATGTCTTTATGAACCGGCAG
>117_Hpi_F_L_2
GTGGCAAAGCAGCAGAAAGAGTCTGAATCCACCCAGAAGGCAGAGAAGGAAGTGACGCGCATGGTGGTGGTGATGATCTTTGCGTACTGCGTCTGCTGGGGACCCTATACCTTCTTCGCATGCTTTGCTGCTGCCAACCCTGGCTACGCCTTCCACCCTTTGATGGCTGCCCTGCCAGCCTACTTTGCCAAAAGTGCCACTATCTACAACCCTGTTATCTATGTCTTTATGAACCGGCAG
>125_Hpi_F_L_1
GTGGCAAAGCAGCAGAAAGAGTCTGAATCCACCCAGAAGGCAGAGAAGGAAGTGACGCGCATGGTGGTGGTGATGATCTTTGCGTACTGCGTCTGCTGGGGACCCTATACCTTCTTCGCATGCTTTGCTGCTGCCAACCCTGGCTACGCCTTCCACCCTTTGATGGCTGCCCTGCCAGCCTACTTTGCCAAAAGTGCCACTATCTACAACCCTGTTATCTATGTCTTTATGAACCGGCAG
>125_Hpi_F_L_2
GTGGCAAAGCAGCAGAAAGAGTCTGAATCCACCCAGAAGGCAGAGAAGGAAGTGACGCGCATGGTGGTGGTGATGATCTTTGCGTACTGCGTCTGCTGGGGACCCTATACCTTCTTCGCATGCTTTGCTGCTGCCAACCCTGGCTACGCCTTCCACCCTTTGATGGCTGCCCTGCCAGCCTACTTTGCCAAAAGTGCCACTATCTACAACCCTGTTATCTATGTCTTTATGAACCGGCAG
>140_Hpi_F_L_1
GTGGCAAAGCAGCAGAAAGAGTCTGAATCCACCCAGAAGGCAGAGAAGGAAGTGACGCGCATGGTGGTGGTGATGATCTTTGCGTACTGCGTCTGCTGGGGACCCTATACCTTCTTCGCATGCTTTGCTGCTGCCAACCCTGGCTACGCCTTCCACCCTTTGATGGCTGCCCTGCCAGCCTACTTTGCCAAAAGTGCCACTATCTACAACCCTGTTATCTATGTCTTTATGAACCGGCAG
>140_Hpi_F_L_2
GTGGCAAAGCAGCAGAAAGAGTCTGAATCCACCCAGAAGGCAGAGAAGGAAGTGACGCGCATGGTGGTGGTGATGATCTTTGCGTACTGCGTCTGCTGGGGACCCTATACCTTCTTCGCATGCTTTGCTGCTGCCAACCCTGGCTACGCCTTCCACCCTTTGATGGCTGCCCTGCCAGCCTACTTTGCCAAAAGTGCCACTATCTACAACCCTGTTATCTATGTCTTTATGAACCGGCAG
>144_Hpi_F_L_1
GTGGCAAAGCAGCAGAAAGAGTCTGAATCCACCCAGAAGGCAGAGAAGGAAGTGACGCGCATGGTGGTGGTGATGATCTTTGCGTACTGCGTCTGCTGGGGACCCTATACCTTCTTCGCATGCTTTGCTGCTGCCAACCCTGGCTACGCCTTCCACCCTTTGATGGCTGCCCTGCCAGCCTACTTTGCCAAAAGTGCCACTATCTACAACCCTGTTATCTATGTCTTTATGAACCGGCAG
>144_Hpi_F_L_2
GTGGCAAAGCAGCAGAAAGAGTCTGAATCCACCCAGAAGGCAGAGAAGGAAGTGACGCGCATGGTGGTGGTGATGATCTTTGCGTACTGCGTCTGCTGGGGACCCTATACCTTCTTCGCATGCTTTGCTGCTGCCAACCCTGGCTACGCCTTCCACCCTTTGATGGCTGCCCTGCCAGCCTACTTTGCCAAAAGTGCCACTATCTACAACCCTGTTATCTATGTCTTTATGAACCGGCAG
>29_Hpi_M_M
GTGGCAAAGCAGCAGAAAGAGTCTGAATCCACCCAGAAGGCAGAGAAGGAAGTGACGCGCATGGTGGTGGTGATGGTCCTGGCATTCTGCTTCTGCTGGGGACCATACGCCTTCTTCGCATGCTTTGCTGCTGCCAACCCTGGCTACCCCTTCCACCCTTTGATGGCTGCCCTGCCAGCGTTCTTTGCCAAAAGTGCCACTATCTACAACCCTGTTATCTATGTCTTTATGAACCGGCAG
>49_Hpi_M_M
GTGGCAAAGCAGCAGAAAGAGTCTGAATCCACCCAGAAGGCAGAGAAGGAAGTGACGCGCATGGTGGTGGTGATGGTCCTGGCATTCTGCTTCTGCTGGGGACCATACGCCTTCTTCGCATGCTTTGCTGCTGCCAACCCTGGCTACCCCTTCCACCCTTTGATGGCTGCCCTGCCAGCGTTCTTTGCCAAAAGTGCCACTATCTACAACCCTGTTATCTATGTCTTTATGAACCGGCAG
>50_Hpi_M_M
GTGGCAAAGCAGCAGAAAGAGTCTGAATCCACCCAGAAGGCAGAGAAGGAAGTGACGCGCATGGTGGTGGTGATGGTCCTGGCATTCTGCTTCTGCTGGGGACCATACGCCTTCTTCGCATGCTTTGCTGCTGCCAACCCTGGCTACCCCTTCCACCCTTTGATGGCTGCCCTGCCAGCGTTCTTTGCCAAAAGTGCCACTATCTACAACCCTGTTATCTATGTCTTTATGAACCGGCAG
>109_Hpi_M_M
GTGGCAAAGCAGCAGAAAGAGTCTGAATCCACCCAGAAGGCAGAGAAGGAAGTGACGCGCATGGTGGTGGTGATGGTCCTGGCATTCTGCTTCTGCTGGGGACCATACGCCTTCTTCGCATGCTTTGCTGCTGCCAACCCTGGCTACCCCTTCCACCCTTTGATGGCTGCCCTGCCAGCGTTCTTTGCCAAAAGTGCCACTATCTACAACCCTGTTATCTATGTCTTTATGAACCGGCAG
>113_Hpi_M_M
GTGGCAAAGCAGCAGAAAGAGTCTGAATCCACCCAGAAGGCAGAGAAGGAAGTGACGCGCATGGTGGTGGTGATGGTCCTGGCATTCTGCTTCTGCTGGGGACCATACGCCTTCTTCGCATGCTTTGCTGCTGCCAACCCTGGCTACCCCTTCCACCCTTTGATGGCTGCCCTGCCAGCGTTCTTTGCCAAAAGTGCCACTATCTACAACCCTGTTATCTATGTCTTTATGAACCGGCAG
>114_Hpi_M_M_1
GTGGCAAAGCAGCAGAAAGAGTCTGAATCCACCCAGAAGGCAGAGAAGGAAGTGACGCGCATGGTGGTGGTGATGGTCCTGGCATTCTGCTTCTGCTGGGGACCATACGCCTTCTTCGCATGCTTTGCTGCTGCCAACCCTGGCTACCCCTTCCACCCTTTGATGGCTGCCCTGCCAGCGTTCTTTGCCAAAAGTGCCACTATCTACAACCCTGTTATCTATGTCTTTATGAACCGGCAG
>114_Hpi_M_M_2
GTGGCAAAGCAGCAGAAAGAGTCTGAATCCACCCAGAAGGCAGAGAAGGAAGTGACGCGCATGGTGGTGGTGATGGTCCTGGCATTCTGCTTCTGCTGGGGACCATACGCCTTCTTCGCATGCTTTGCTGCTGCCAACCCTGGCTACCCCTTCCACCCTTTGATGGCTGCCCTGCCAGCGTTCTTTGCCAAAAGTGCCACTATCTACAACCCTGTTATCTATGTCTTTATGAACCGGCAG
>124_Hpi_M_M
GTGGCAAAGCAGCAGAAAGAGTCTGAATCCACCCAGAAGGCAGAGAAGGAAGTGACGCGCATGGTGGTGGTGATGGTCCTGGCATTCTGCTTCTGCTGGGGACCATACGCCTTCTTCGCATGCTTTGCTGCTGCCAACCCTGGCTACCCCTTCCACCCTTTGATGGCTGCCCTGCCAGCGTTCTTTGCCAAAAGTGCCACTATCTACAACCCTGTTATCTATGTCTTTATGAACCGGCAG
>128_Hpi_M_M
GTGGCAAAGCAGCAGAAAGAGTCTGAATCCACCCAGAAGGCAGAGAAGGAAGTGACGCGCATGGTGGTGGTGATGGTCCTGGCATTCTGCTTCTGCTGGGGACCATACGCCTTCTTCGCATGCTTTGCTGCTGCCAACCCTGGCTACCCCTTCCACCCTTTGATGGCTGCCCTGCCAGCGTTCTTTGCCAAAAGTGCCACTATCTACAACCCTGTTATCTATGTCTTTATGAACCGGCAG
>130_Hpi_M_M
GTGGCAAAGCAGCAGAAAGAGTCTGAATCCACCCAGAAGGCAGAGAAGGAAGTGACGCGCATGGTGGTGGTGATGGTCCTGGCATTCTGCTTCTGCTGGGGACCATACGCCTTCTTCGCATGCTTTGCTGCTGCCAACCCTGGCTACCCCTTCCACCCTTTGATGGCTGCCCTGCCAGCGTTCTTTGCCAAAAGTGCCACTATCTACAACCCTGTTATCTATGTCTTTATGAACCGGCAG
>141_Hpi_M_M
GTGGCAAAGCAGCAGAAAGAGTCTGAATCCACCCAGAAGGCAGAGAAGGAAGTGACGCGCATGGTGGTGGTGATGGTCCTGGCATTCTGCTTCTGCTGGGGACCATACGCCTTCTTCGCATGCTTTGCTGCTGCCAACCCTGGCTACCCCTTCCACCCTTTGATGGCTGCCCTGCCAGCGTTCTTTGCCAAAAGTGCCACTATCTACAACCCTGTTATCTATGTCTTTATGAACCGGCAG
>30_Hpi_F_M_1
GTGGCAAAGCAGCAGAAAGAGTCTGAATCCACCCAGAAGGCAGAGAAGGAAGTGACGCGCATGGTGGTGGTGATGGTCCTGGCATTCTGCTTCTGCTGGGGACCATACGCCTTCTTCGCATGCTTTGCTGCTGCCAACCCTGGCTACCCCTTCCACCCTTTGATGGCTGCCCTGCCAGCGTTCTTTGCCAAAAGTGCCACTATCTACAACCCTGTTATCTATGTCTTTATGAACCGGCAG
>30_Hpi_F_M_2
GTGGCAAAGCAGCAGAAAGAGTCTGAATCCACCCAGAAGGCAGAGAAGGAAGTGACGCGCATGGTGGTGGTGATGGTCCTGGCATTCTGCTTCTGCTGGGGACCATACGCCTTCTTCGCATGCTTTGCTGCTGCCAACCCTGGCTACCCCTTCCACCCTTTGATGGCTGCCCTGCCAGCGTTCTTTGCCAAAAGTGCCACTATCTACAACCCTGTTATCTATGTCTTTATGAACCGGCAG
>51_Hpi_F_M_1
GTGGCAAAGCAGCAGAAAGAGTCTGAATCCACCCAGAAGGCAGAGAAGGAAGTGACGCGCATGGTGGTGGTGATGGTCCTGGCATTCTGCTTCTGCTGGGGACCATACGCCTTCTTCGCATGCTTTGCTGCTGCCAACCCTGGCTACCCCTTCCACCCTTTGATGGCTGCCCTGCCAGCGTTCTTTGCCAAAAGTGCCACTATCTACAACCCTGTTATCTATGTCTTTATGAACCGGCAG
>51_Hpi_F_M_2
GTGGCAAAGCAGCAGAAAGAGTCTGAATCCACCCAGAAGGCAGAGAAGGAAGTGACGCGCATGGTGGTGGTGATGGTCCTGGCATTCTGCTTCTGCTGGGGACCATACGCCTTCTTCGCATGCTTTGCTGCTGCCAACCCTGGCTACCCCTTCCACCCTTTGATGGCTGCCCTGCCAGCGTTCTTTGCCAAAAGTGCCACTATCTACAACCCTGTTATCTATGTCTTTATGAACCGGCAG
>117_Hpi_F_M_1
GTGGCAAAGCAGCAGAAAGAGTCTGAATCCACCCAGAAGGCAGAGAAGGAAGTGACGCGCATGGTGGTGGTGATGGTCCTGGCATTCTGCTTCTGCTGGGGACCATACGCCTTCTTCGCATGCTTTGCTGCTGCCAACCCTGGCTACCCCTTCCACCCTTTGATGGCTGCCCTGCCAGCGTTCTTTGCCAAAAGTGCCACTATCTACAACCCTGTTATCTATGTCTTTATGAACCGGCAG
>117_Hpi_F_M_2
GTGGCAAAGCAGCAGAAAGAGTCTGAATCCACCCAGAAGGCAGAGAAGGAAGTGACGCGCATGGTGGTGGTGATGGTCCTGGCATTCTGCTTCTGCTGGGGACCATACGCCTTCTTCGCATGCTTTGCTGCTGCCAACCCTGGCTACCCCTTCCACCCTTTGATGGCTGCCCTGCCAGCGTTCTTTGCCAAAAGTGCCACTATCTACAACCCTGTTATCTATGTCTTTATGAACCGGCAG
>125_Hpi_F_M_1
GTGGCAAAGCAGCAGAAAGAGTCTGAATCCACCCAGAAGGCAGAGAAGGAAGTGACGCGCATGGTGGTGGTGATGGTCCTGGCATTCTGCTTCTGCTGGGGACCATACGCCTTCTTCGCATGCTTTGCTGCTGCCAACCCTGGCTACCCCTTCCACCCTTTGATGGCTGCCCTGCCAGCGTTCTTTGCCAAAAGTGCCACTATCTACAACCCTGTTATCTATGTCTTTATGAACCGGCAG
>125_Hpi_F_M_2
GTGGCAAAGCAGCAGAAAGAGTCTGAATCCACCCAGAAGGCAGAGAAGGAAGTGACGCGCATGGTGGTGGTGATGGTCCTGGCATTCTGCTTCTGCTGGGGACCATACGCCTTCTTCGCATGCTTTGCTGCTGCCAACCCTGGCTACCCCTTCCACCCTTTGATGGCTGCCCTGCCAGCGTTCTTTGCCAAAAGTGCCACTATCTACAACCCTGTTATCTATGTCTTTATGAACCGGCAG
>140_Hpi_F_M_1
GTGGCAAAGCAGCAGAAAGAGTCTGAATCCACCCAGAAGGCAGAGAAGGAAGTGACGCGCATGGTGGTGGTGATGGTCCTGGCATTCTGCTTCTGCTGGGGACCATACGCCTTCTTCGCATGCTTTGCTGCTGCCAACCCTGGCTACCCCTTCCACCCTTTGATGGCTGCCCTGCCAGCGTTCTTTGCCAAAAGTGCCACTATCTACAACCCTGTTATCTATGTCTTTATGAACCGGCAG
>140_Hpi_F_M_2
GTGGCAAAGCAGCAGAAAGAGTCTGAATCCACCCAGAAGGCAGAGAAGGAAGTGACGCGCATGGTGGTGGTGATGGTCCTGGCATTCTGCTTCTGCTGGGGACCATACGCCTTCTTCGCATGCTTTGCTGCTGCCAACCCTGGCTACCCCTTCCACCCTTTGATGGCTGCCCTGCCAGCGTTCTTTGCCAAAAGTGCCACTATCTACAACCCTGTTATCTATGTCTTTATGAACCGGCAG
>144_Hpi_F_M_1
GTGGCAAAGCAGCAGAAAGAGTCTGAATCCACCCAGAAGGCAGAGAAGGAAGTGACGCGCATGGTGGTGGTGATGGTCCTGGCATTCTGCTTCTGCTGGGGACCATACGCCTTCTTCGCATGCTTTGCTGCTGCCAACCCTGGCTACCCCTTCCACCCTTTGATGGCTGCCCTGCCAGCGTTCTTTGCCAAAAGTGCCACTATCTACAACCCTGTTATCTATGTCTTTATGAACCGGCAG
>144_Hpi_F_M_2
GTGGCAAAGCAGCAGAAAGAGTCTGAATCCACCCAGAAGGCAGAGAAGGAAGTGACGCGCATGGTGGTGGTGATGGTCCTGGCATTCTGCTTCTGCTGGGGACCATACGCCTTCTTCGCATGCTTTGCTGCTGCCAACCCTGGCTACCCCTTCCACCCTTTGATGGCTGCCCTGCCAGCGTTCTTTGCCAAAAGTGCCACTATCTACAACCCTGTTATCTATGTCTTTATGAACCGGCAG
>107_Nle_M_L
GTGGCAAAGCAGCAGAAAGAGTCTGAATCCACCCAGAAGGCAGAGAAGGAAGTGACACGCATGGTGGTGGTGATGATCTTTGCGTACTGCGTCTGCTGGGGACCCTATACCTTCTTCGCATGCTTTGCTGCTGCCAACCCTGGCTACGCCTTCCACCCTTTGATGGCTGCCCTGCCAGCCTACTTTGCCAAAAGTGCCACTATCTACAACCCTGTTATCTATGTCTTTATGAACCGGCAG
>111_Nle_M_L
GTGGCAAAGCAGCAGAAAGAGTCTGAATCCACCCAGAAGGCAGAGAAGGAAGTGACACGCATGGTGGTGGTGATGATCTTTGCGTACTGCGTCTGCTGGGGACCCTATACCTTCTTCGCATGCTTTGCTGCTGCCAACCCTGGCTACGCCTTCCACCCTTTGATGGCTGCCCTGCCAGCCTACTTTGCCAAAAGTGCCACTATCTACAACCCTGTTATCTATGTCTTTATGAACCGGCAG
>112_Nle_M_L
GTGGCAAAGCAGCAGAAAGAGTCTGAATCCACCCAGAAGGCAGAGAAGGAAGTGACACGCATGGTGGTGGTGATGATCTTTGCGTACTGCGTCTGCTGGGGACCCTATACCTTCTTCGCATGCTTTGCTGCTGCCAACCCTGGCTACGCCTTCCACCCTTTGATGGCTGCCCTGCCAGCCTACTTTGCCAAAAGTGCCACTATCTACAACCCTGTTATCTATGTCTTTATGAACCGGCAG
>115_Nle_M_L
GTGGCAAAGCAGCAGAAAGAGTCTGAATCCACCCAGAAGGCAGAGAAGGAAGTGACACGCATGGTGGTGGTGATGATCTTTGCGTACTGCGTCTGCTGGGGACCCTATACCTTCTTCGCATGCTTTGCTGCTGCCAACCCTGGCTACGCCTTCCACCCTTTGATGGCTGCCCTGCCAGCCTACTTTGCCAAAAGTGCCACTATCTACAACCCTGTTATCTATGTCTTTATGAACCGGCAG
>116_Nle_M_L
GTGGCAAAGCAGCAGAAAGAGTCTGAATCCACCCAGAAGGCAGAGAAGGAAGTGACACGCATGGTGGTGGTGATGATCTTTGCGTACTGCGTCTGCTGGGGACCCTATACCTTCTTCGCATGCTTTGCTGCTGCCAACCCTGGCTACGCCTTCCACCCTTTGATGGCTGCCCTGCCAGCCTACTTTGCCAAAAGTGCCACTATCTACAACCCTGTTATCTATGTCTTTATGAACCGGCAG
>118_Nle_F_L_1
GTGGCAAAGCAGCAGAAAGAGTCTGAATCCACCCAGAAGGCAGAGAAGGAAGTGACACGCATGGTGGTGGTGATGATCTTTGCGTACTGCGTCTGCTGGGGACCCTATACCTTCTTCGCATGCTTTGCTGCTGCCAACCCTGGCTACGCCTTCCACCCTTTGATGGCTGCCCTGCCAGCCTACTTTGCCAAAAGTGCCACTATCTACAACCCTGTTATCTATGTCTTTATGAACCGGCAG
>118_Nle_F_L_2
GTGGCAAAGCAGCAGAAAGAGTCTGAATCCACCCAGAAGGCAGAGAAGGAAGTGACACGCATGGTGGTGGTGATGATCTTTGCGTACTGCGTCTGCTGGGGACCCTATACCTTCTTCGCATGCTTTGCTGCTGCCAACCCTGGCTACGCCTTCCACCCTTTGATGGCTGCCCTGCCAGCCTACTTTGCCAAAAGTGCCACTATCTACAACCCTGTTATCTATGTCTTTATGAACCGGCAG
>120_Nle_F_L_1
GTGGCAAAGCAGCAGAAAGAGTCTGAATCCACCCAGAAGGCAGAGAAGGAAGTGACACGCATGGTGGTGGTGATGATCTTTGCGTACTGCGTCTGCTGGGGACCCTATACCTTCTTCGCATGCTTTGCTGCTGCCAACCCTGGCTACGCCTTCCACCCTTTGATGGCTGCCCTGCCAGCCTACTTTGCCAAAAGTGCCACTATCTACAACCCTGTTATCTATGTCTTTATGAACCGGCAG
>120_Nle_F_L_2
GTGGCAAAGCAGCAGAAAGAGTCTGAATCCACCCAGAAGGCAGAGAAGGAAGTGACACGCATGGTGGTGGTGATGATCTTTGCGTACTGCGTCTGCTGGGGACCCTATACCTTCTTCGCATGCTTTGCTGCTGCCAACCCTGGCTACGCCTTCCACCCTTTGATGGCTGCCCTGCCAGCCTACTTTGCCAAAAGTGCCACTATCTACAACCCTGTTATCTATGTCTTTATGAACCGGCAG
>121_Nle_F_L_1
GTGGCAAAGCAGCAGAAAGAGTCTGAATCCACCCAGAAGGCAGAGAAGGAAGTGACACGCATGGTGGTGGTGATGATCTTTGCGTACTGCGTCTGCTGGGGACCCTATACCTTCTTCGCATGCTTTGCTGCTGCCAACCCTGGCTACGCCTTCCACCCTTTGATGGCTGCCCTGCCAGCCTACTTTGCCAAAAGTGCCACTATCTACAACCCTGTTATCTATGTCTTTATGAACCGGCAG
>121_Nle_F_L_2
GTGGCAAAGCAGCAGAAAGAGTCTGAATCCACCCAGAAGGCAGAGAAGGAAGTGACACGCATGGTGGTGGTGATGATCTTTGCGTACTGCGTCTGCTGGGGACCCTATACCTTCTTCGCATGCTTTGCTGCTGCCAACCCTGGCTACGCCTTCCACCCTTTGATGGCTGCCCTGCCAGCCTACTTTGCCAAAAGTGCCACTATCTACAACCCTGTTATCTATGTCTTTATGAACCGGCAG
>122_Nle_F_L_1
GTGGCAAAGCAGCAGAAAGAGTCTGAATCCACCCAGAAGGCAGAGAAGGAAGTGACACGCATGGTGGTGGTGATGATCTTTGCGTACTGCGTCTGCTGGGGACCCTATACCTTCTTCGCATGCTTTGCTGCTGCCAACCCTGGCTACGCCTTCCACCCTTTGATGGCTGCCCTGCCAGCCTACTTTGCCAAAAGTGCCACTATCTACAACCCTGTTATCTATGTCTTTATGAACCGGCAG
>122_Nle_F_L_2
GTGGCAAAGCAGCAGAAAGAGTCTGAATCCACCCAGAAGGCAGAGAAGGAAGTGACACGCATGGTGGTGGTGATGATCTTTGCGTACTGCGTCTGCTGGGGACCCTATACCTTCTTCGCATGCTTTGCTGCTGCCAACCCTGGCTACGCCTTCCACCCTTTGATGGCTGCCCTGCCAGCCTACTTTGCCAAAAGTGCCACTATCTACAACCCTGTTATCTATGTCTTTATGAACCGGCAG
>123_Nle_F_L_1
GTGGCAAAGCAGCAGAAAGAGTCTGAATCCACCCAGAAGGCAGAGAAGGAAGTGACACGCATGGTGGTGGTGATGATCTTTGCGTACTGCGTCTGCTGGGGACCCTATACCTTCTTCGCATGCTTTGCTGCTGCCAACCCTGGCTACGCCTTCCACCCTTTGATGGCTGCCCTGCCAGCCTACTTTGCCAAAAGTGCCACTATCTACAACCCTGTTATCTATGTCTTTATGAACCGGCAG
>123_Nle_F_L_2
GTGGCAAAGCAGCAGAAAGAGTCTGAATCCACCCAGAAGGCAGAGAAGGAAGTGACACGCATGGTGGTGGTGATGATCTTTGCGTACTGCGTCTGCTGGGGACCCTATACCTTCTTCGCATGCTTTGCTGCTGCCAACCCTGGCTACGCCTTCCACCCTTTGATGGCTGCCCTGCCAGCCTACTTTGCCAAAAGTGCCACTATCTACAACCCTGTTATCTATGTCTTTATGAACCGGCAG
>134_Nle_F_L_1
GTGGCAAAGCAGCAGAAAGAGTCTGAATCCACCCAGAAGGCAGAGAAGGAAGTGACACGCATGGTGGTGGTGATGATCTTTGCGTACTGCGTCTGCTGGGGACCCTATACCTTCTTCGCATGCTTTGCTGCTGCCAACCCTGGCTACGCCTTCCACCCTTTGATGGCTGCCCTGCCAGCCTACTTTGCCAAAAGTGCCACTATCTACAACCCTGTTATCTATGTCTTTATGAACCGGCAG
>134_Nle_F_L_2
GTGGCAAAGCAGCAGAAAGAGTCTGAATCCACCCAGAAGGCAGAGAAGGAAGTGACACGCATGGTGGTGGTGATGATCTTTGCGTACTGCGTCTGCTGGGGACCCTATACCTTCTTCGCATGCTTTGCTGCTGCCAACCCTGGCTACGCCTTCCACCCTTTGATGGCTGCCCTGCCAGCCTACTTTGCCAAAAGTGCCACTATCTACAACCCTGTTATCTATGTCTTTATGAACCGGCAG
>146_Nle_F_L_1
GTGGCAAAGCAGCAGAAAGAGTCTGAATCCACCCAGAAGGCAGAGAAGGAAGTGACACGCATGGTGGTGGTGATGATCTTTGCGTACTGCGTCTGCTGGGGACCCTATACCTTCTTCGCATGCTTTGCTGCTGCCAACCCTGGCTACGCCTTCCACCCTTTGATGGCTGCCCTGCCAGCCTACTTTGCCAAAAGTGCCACTATCTACAATCCTGTTATCTATGTCTTTATGAACCGGCAG
>146_Nle_F_L_2
GTGGCAAAGCAGCAGAAAGAGTCTGAATCCACCCAGAAGGCAGAGAAGGAAGTGACCCGCATGGTGGTGGTGATGATCTTTGCGTACTGCGTCTGCTGGGGACCCTATACCTTCTTCGCATGCTTTGCTGCTGCCAACCCTGGCTACGCCTTCCACCCTTTGATGGCTGCCCTGCCAGCCTACTTTGCCAAAAGTGCCACTATCTACAATCCTGTTATCTATGTCTTTATGAACCGGCAG
>162_Nle_F_L_1
GTGGCAAAGCAGCAGAAAGAGTCTGAATCCACCCAGAAGGCAGAGAAGGAAGTGACACGCATGGTGGTGGTGATGATCTTTGCGTACTGCGTCTGCTGGGGACCCTATACCTTCTTCGCATGCTTTGCTGCTGCCAACCCTGGCTACGCCTTCCACCCTTTGATGGCTGCCCTGCCAGCCTACTTTGCCAAAAGTGCCACTATCTACAACCCTGTTATCTATGTCTTTATGAACCGGCAG
>162_Nle_F_L_2
GTGGCAAAGCAGCAGAAAGAGTCTGAATCCACCCAGAAGGCAGAGAAGGAAGTGACACGCATGGTGGTGGTGATGATCTTTGCGTACTGCGTCTGCTGGGGACCCTATACCTTCTTCGCATGCTTTGCTGCTGCCAACCCTGGCTACGCCTTCCACCCTTTGATGGCTGCCCTGCCAGCCTACTTTGCCAAAAGTGCCACTATCTACAACCCTGTTATCTATGTCTTTATGAACCGGCAG
>107_Nle_M_M
GTGGCAAAGCAGCAGAAAGAGTCTGAATCCACCCAGAAGGCAGAGAAGGAAGTGACACGCATGGTGGTGGTGATGGTCCTGGCATTCTGCTTCTGCTGGGGACCATACGCCTTCTTCGCATGCTTTGCTGCTGCCAACCCTGGCTACCCCTTCCACCCTTTGATGGCTGCCCTGCCAGCATTCTTTGCCAAAAGTGCCACTATCTACAACCCTGTTATCTATGTCTTTATGAACCGGCAG
>111_Nle_M_M_1
GTGGCAAAGCAGCAGAAAGAGTCTGAATCCACCCAGAAGGCAGAGAAGGAAGTGACACGCATGGTGGTGGTGATGGTCCTGGCATTCTGCTTCTGCTGGGGACCATACGCCTTCTTCGCATGCTTTGCTGCTGCCAACCCTGGCTACCCCTTCCACCCTTTGATGGCTGCCCTGCCAGCATTCTTTGCCAAAAGTGCCACTATCTACAACCCTGTTATCTATGTCTTTATGAACCGGCAG
>111_Nle_M_M_2
GTGGCAAAGCAGCAGAAAGAGTCTGAATCCACCCAGAAGGCAGAGAAGGAAGTGACACGCATGGTGGTGGTGATGGTCCTGGCATTCTGCTTCTGCTGGGGACCATACGCCTTCTTCGCATGCTTTGCTGCTGCCAACCCTGGCTACCCCTTCCACCCTTTGATGGCTGCCCTGCCAGCATTCTTTGCCAAAAGTGCCACTATCTACAACCCTGTTATCTATGTCTTTATGAACCGGCAG
>112_Nle_M_M_1
GTGGCAAAGCAGCAGAAAGAGTCTGAATCCACCCAGAAGGCAGAGAAGGAAGTGACACGCATGGTGGTGGTGATGGTCCTGGCATTCTGCTTCTGCTGGGGACCATACGCCTTCTTCGCATGCTTTGCTGCTGCCAACCCTGGCTACCCCTTCCACCCTTTGATGGCTGCCCTGCCAGCATTCTTTGCCAAAAGTGCCACTATCTACAACCCTGTTATCTATGTCTTTATGAACCGGCAG
>112_Nle_M_M_2
GTGGCAAAGCAGCAGAAAGAGTCTGAATCCACCCAGAAGGCAGAGAAGGAAGTGACACGCATGGTGGTGGTGATGGTCCTGGCATTCTGCTTCTGCTGGGGACCATACGCCTTCTTCGCATGCTTTGCTGCTGCCAACCCTGGCTACCCCTTCCACCCTTTGATGGCTGCCCTGCCAGCATTCTTTGCCAAAAGTGCCACTATCTACAACCCTGTTATCTATGTCTTTATGAACCGGCAG
>115_Nle_M_M_1
GTGGCAAAGCAGCAGAAAGAGTCTGAATCCACCCAGAAGGCAGAGAAGGAAGTGACACGCATGGTGGTGGTGATGGTCCTGGCATTCTGCTTCTGCTGGGGACCATACGCCTTCTTCGCATGCTTTGCTGCTGCCAACCCTGGCTACCCCTTCCACCCTTTGATGGCTGCCCTGCCAGCATTCTTTGCCAAAAGTGCCACTATCTACAACCCTGTTATCTATGTCTTTATGAACCGGCAG
>115_Nle_M_M_2
GTGGCAAAGCAGCAGAAAGAGTCTGAATCCACCCAGAAGGCAGAGAAGGAAGTGACACGCATGGTGGTGGTGATGGTCCTGGCATTCTGCTTCTGCTGGGGACCATACGCCTTCTTCGCATGCTTTGCTGCTGCCAACCCTGGCTACCCCTTCCACCCTTTGATGGCTGCCCTGCCAGCATTCTTTGCCAAAAGTGCCACTATCTACAACCCTGTTATCTATGTCTTTATGAACCGGCAG
>116_Nle_M_M_1
GTGGCAAAGCAGCAGAAAGAGTCTGAATCCACCCAGAAGGCAGAGAAGGAAGTGACACGCATGGTGGTGGTGATGGTCCTGGCATTCTGCTTCTGCTGGGGACCATACGCCTTCTTCGCATGCTTTGCTGCTGCCAACCCTGGCTACCCCTTCCACCCTTTGATGGCTGCCCTGCCAGCATTCTTTGCCAAAAGTGCCACTATCTACAACCCTGTTATCTATGTCTTTATGAACCGGCAG
>116_Nle_M_M_2
GTGGCAAAGCAGCAGAAAGAGTCTGAATCCACCCAGAAGGCAGAGAAGGAAGTGACACGCATGGTGGTGGTGATGGTCCTGGCATTCTGCTTCTGCTGGGGACCATACGCCTTCTTCGCATGCTTTGCTGCTGCCAACCCTGGCTACCCCTTCCACCCTTTGATGGCTGCCCTGCCAGCATTCTTTGCCAAAAGTGCCACTATCTACAACCCTGTTATCTATGTCTTTATGAACCGGCAG
>118_Nle_F_M_1
GTGGCAAAGCAGCAGAAAGAGTCTGAATCCACCCAGAAGGCAGAGAAGGAAGTGACACGCATGGTGGTGGTGATGGTCCTGGCATTCTGCTTCTGCTGGGGACCATACGCCTTCTTCGCATGCTTTGCTGCTGCCAACCCTGGCTACCCCTTCCACCCTTTGATGGCTGCCCTGCCAGCATTCTTTGCCAAAAGTGCCACTATCTACAACCCTGTTATCTATGTCTTTATGAACCGGCAG
>118_Nle_F_M_2
GTGGCAAAGCAGCAGAAAGAGTCTGAATCCACCCAGAAGGCAGAGAAGGAAGTGACACGCATGGTGGTGGTGATGGTCCTGGCATTCTGCTTCTGCTGGGGACCATACGCCTTCTTCGCATGCTTTGCTGCTGCCAACCCTGGCTACCCCTTCCACCCTTTGATGGCTGCCCTGCCAGCATTCTTTGCCAAAAGTGCCACTATCTACAACCCTGTTATCTATGTCTTTATGAACCGGCAG
>120_Nle_F_M_1
GTGGCAAAGCAGCAGAAAGAGTCTGAATCCACCCAGAAGGCAGAGAAGGAAGTGACACGCATGGTGGTGGTGATGGTCCTGGCATTCTGCTTCTGCTGGGGACCATACGCCTTCTTCGCATGCTTTGCTGCTGCCAACCCTGGCTACCCCTTCCACCCTTTGATGGCTGCCCTGCCAGCATTCTTTGCCAAAAGTGCCACTATCTACAACCCTGTTATCTATGTCTTTATGAACCGGCAG
>120_Nle_F_M_2
GTGGCAAAGCAGCAGAAAGAGTCTGAATCCACCCAGAAGGCAGAGAAGGAAGTGACACGCATGGTGGTGGTGATGGTCCTGGCATTCTGCTTCTGCTGGGGACCATACGCCTTCTTCGCATGCTTTGCTGCTGCCAACCCTGGCTACCCCTTCCACCCTTTGATGGCTGCCCTGCCAGCATTCTTTGCCAAAAGTGCCACTATCTACAACCCTGTTATCTATGTCTTTATGAACCGGCAG
>121_Nle_F_M_1
GTGGCAAAGCAGCAGAAAGAGTCTGAATCCACCCAGAAGGCAGAGAAGGAAGTGACACGCATGGTGGTGGTGATGGTCCTGGCATTCTGCTTCTGCTGGGGACCATACGCCTTCTTCGCATGCTTTGCTGCTGCCAACCCTGGCTACCCCTTCCACCCTTTGATGGCTGCCCTGCCAGCATTCTTTGCCAAAAGTGCCACTATCTACAACCCTGTTATCTATGTCTTTATGAACCGGCAG
>121_Nle_F_M_2
GTGGCAAAGCAGCAGAAAGAGTCTGAATCCACCCAGAAGGCAGAGAAGGAAGTGACACGCATGGTGGTGGTGATGGTCCTGGCATTCTGCTTCTGCTGGGGACCATACGCCTTCTTCGCATGCTTTGCTGCTGCCAACCCTGGCTACCCCTTCCACCCTTTGATGGCTGCCCTGCCAGCATTCTTTGCCAAAAGTGCCACTATCTACAACCCTGTTATCTATGTCTTTATGAACCGGCAG
>122_Nle_F_M_1
GTGGCAAAGCAGCAGAAAGAGTCTGAATCCACCCAGAAGGCAGAGAAGGAAGTGACACGCATGGTGGTGGTGATGGTCCTGGCATTCTGCTTCTGCTGGGGACCATACGCCTTCTTCGCATGCTTTGCTGCTGCCAACCCTGGCTACCCCTTCCACCCTTTGATGGCTGCCCTGCCAGCATTCTTTGCCAAAAGTGCCACTATCTACAACCCTGTTATCTATGTCTTTATGAACCGGCAG
>122_Nle_F_M_2
GTGGCAAAGCAGCAGAAAGAGTCTGAATCCACCCAGAAGGCAGAGAAGGAAGTGACACGCATGGTGGTGGTGATGGTCCTGGCATTCTGCTTCTGCTGGGGACCATACGCCTTCTTCGCATGCTTTGCTGCTGCCAACCCTGGCTACCCCTTCCACCCTTTGATGGCTGCCCTGCCAGCATTCTTTGCCAAAAGTGCCACTATCTACAACCCTGTTATCTATGTCTTTATGAACCGGCAG
>123_Nle_F_M_1
GTGGCAAAGCAGCAGAAAGAGTCTGAATCCACCCAGAAGGCAGAGAAGGAAGTGACACGCATGGTGGTGGTGATGGTCCTGGCATTCTGCTTCTGCTGGGGACCATACGCCTTCTTCGCATGCTTTGCTGCTGCCAACCCTGGCTACCCCTTCCACCCTTTGATGGCTGCCCTGCCAGCATTCTTTGCCAAAAGTGCCACTATCTACAACCCTGTTATCTATGTCTTTATGAACCGGCAG
>123_Nle_F_M_2
GTGGCAAAGCAGCAGAAAGAGTCTGAATCCACCCAGAAGGCAGAGAAGGAAGTGACACGCATGGTGGTGGTGATGGTCCTGGCATTCTGCTTCTGCTGGGGACCATACGCCTTCTTCGCATGCTTTGCTGCTGCCAACCCTGGCTACCCCTTCCACCCTTTGATGGCTGCCCTGCCAGCATTCTTTGCCAAAAGTGCCACTATCTACAACCCTGTTATCTATGTCTTTATGAACCGGCAG
>134_Nle_F_M_1
GTGGCAAAGCAGCAGAAAGAGTCTGAATCCACCCAGAAGGCAGAGAAGGAAGTGACACGCATGGTGGTGGTGATGGTCCTGGCATTCTGCTTCTGCTGGGGACCATACGCCTTCTTCGCATGCTTTGCTGCTGCCAACCCTGGCTACCCCTTCCACCCTTTGATGGCTGCCCTGCCAGCATTCTTTGCCAAAAGTGCCACTATCTACAACCCTGTTATCTATGTCTTTATGAACCGGCAG
>134_Nle_F_M_2
GTGGCAAAGCAGCAGAAAGAGTCTGAATCCACCCAGAAGGCAGAGAAGGAAGTGACACGCATGGTGGTGGTGATGGTCCTGGCATTCTGCTTCTGCTGGGGACCATACGCCTTCTTCGCATGCTTTGCTGCTGCCAACCCTGGCTACCCCTTCCACCCTTTGATGGCTGCCCTGCCAGCATTCTTTGCCAAAAGTGCCACTATCTACAACCCTGTTATCTATGTCTTTATGAACCGGCAG
>146_Nle_F_M_1
GTGGCAAAGCAGCAGAAAGAGTCTGAATCCACCCAGAAGGCAGAGAAGGAAGTGACACGCATGGTGGTGGTGATGGTCCTGGCATTCTGCTTCTGCTGGGGACCATACGCCTTCTTCGCATGCTTTGCTGCTGCCAACCCTGGCTACCCCTTCCACCCTTTGATGGCTGCCCTGCCAGCATTCTTTGCCAAAAGTGCCACTATCTACAACCCTGTTATCTATGTCTTTATGAACCGGCAG
>146_Nle_F_M_2
GTGGCAAAGCAGCAGAAAGAGTCTGAATCCACCCAGAAGGCAGAGAAGGAAGTGACACGCATGGTGGTGGTGATGGTCCTGGCATTCTGCTTCTGCTGGGGACCATACGCCTTCTTCGCATGCTTTGCTGCTGCCAACCCTGGCTACCCCTTCCACCCTTTGATGGCTGCCCTGCCAGCATTCTTTGCCAAAAGTGCCACTATCTACAACCCTGTTATCTATGTCTTTATGAACCGGCAG
>162_Nle_F_M_1
GTGGCAAAGCAGCAGAAAGAGTCTGAATCCACCCAGAAGGCAGAGAAGGAAGTGACACGCATGGTGGTGGTGATGGTCCTGGCATTCTGCTTCTGCTGGGGACCATACGCCTTCTTCGCATGCTTTGCTGCTGCCAACCCTGGCTACCCCTTCCACCCTTTGATGGCTGCCCTGCCAGCATTCTTTGCCAAAAGTGCCACTATCTACAACCCTGTTATCTATGTCTTTATGAACCGGCAG
>162_Nle_F_M_2
GTGGCAAAGCAGCAGAAAGAGTCTGAATCCACCCAGAAGGCAGAGAAGGAAGTGACACGCATGGTGGTGGTGATGGTCCTGGCATTCTGCTTCTGCTGGGGACCATACGCCTTCTTCGCATGCTTTGCTGCTGCCAACCCTGGCTACCCCTTCCACCCTTTGATGGCTGCCCTGCCAGCATTCTTTGCCAAAAGTGCCACTATCTACAACCCTGTTATCTATGTCTTTATGAACCGGCAG
>6_Ssy_M_L
GTGGCAAAGCAGCAGAAAGAGTCTGAATCCACCCAGAAGGCAGAGAAGGAAGTGACGCGCATGGTGGTGGTGATGATCTTTGCGTACTGCGTCTGCTGGGGACCCTATACCTTCTTCGCATGCTTTGCTGCTGCCAACCCTGGCTACGCCTTCCACCCTTTGATGGCTGCCCTGCCAGCCTACTTTGCCAAAAGTGCCACTATCTACAACCCTGTTATCTATGTCTTTATGAACCGGCAG
>13_Ssy_M_L
GTGGCAAAGCAGCAGAAAGAGTCTGAATCCACCCAGAAGGCAGAGAAGGAAGTGACGCGCATGGTGGTGGTGATGATCTTTGCGTACTGCGTCTGCTGGGGACCCTATACCTTCTTCGCATGCTTTGCTGCTGCCAACCCTGGCTACGCCTTCCACCCTTTGATGGCTGCCCTGCCAGCCTACTTTGCCAAAAGTGCCACTATCTACAACCCTGTTATCTATGTCTTTATGAACCGGCAG
>38_Ssy_M_L
GTGGCAAAGCAGCAGAAAGAGTCTGAATCCACCCAGAAGGCAGAGAAGGAAGTGACGCGCATGGTGGTGGTGATGATCTTTGCGTACTGCGTCTGCTGGGGACCCTATACCTTCTTCGCATGCTTTGCTGCTGCCAACCCTGGCTACGCCTTCCACCCTTTGATGGCTGCCCTGCCAGCCTACTTTGCCAAAAGTGCCACTATCTACAACCCTGTTATCTATGTCTTTATGAACCGGCAG
>39_Ssy_M_L
GTGGCAAAGCAGCAGAAAGAGTCTGAATCCACCCAGAAGGCAGAGAAGGAAGTGACGCGCATGGTGGTGGTGATGATCTTTGCGTACTGCGTCTGCTGGGGACCCTATACCTTCTTCGCATGCTTTGCTGCTGCCAACCCTGGCTACGCCTTCCACCCTTTGATGGCTGCCCTGCCAGCCTACTTTGCCAAAAGTGCCACTATCTACAACCCTGTTATCTATGTCTTTATGAACCGGCAG
>40_Ssy_M_L
GTGGCAAAGCAGCAGAAAGAGTCTGAATCCACCCAGAAGGCAGAGAAGGAAGTGACGCGCATGGTGGTGGTGATGATCTTTGCGTACTGCGTCTGCTGGGGACCCTATACCTTCTTCGCATGCTTTGCTGCTGCCAACCCTGGCTACGCCTTCCACCCTTTGATGGCTGCCCTGCCAGCCTACTTTGCCAAAAGTGCCACTATCTACAACCCTGTTATCTATGTCTTTATGAACCGGCAG
>63_Ssy_M_L
GTGGCAAAGCAGCAGAAAGAGTCTGAATCCACCCAGAAGGCAGAGAAGGAAGTGACGCGCATGGTGGTGGTGATGATCTTTGCGTACTGCGTCTGCTGGGGACCCTATACCTTCTTCGCATGCTTTGCTGCTGCCAACCCTGGCTACGCCTTCCACCCTTTGATGGCTGCCCTGCCAGCCTACTTTGCCAAAAGTGCCACTATCTACAACCCTGTTATCTATGTCTTTATGAACCGGCAG
>67_Ssy_M_L
GTGGCAAAGCAGCAGAAAGAGTCTGAATCCACCCAGAAGGCAGAGAAGGAAGTGACGCGCATGGTGGTGGTGATGATCTTTGCGTACTGCGTCTGCTGGGGACCCTATACCTTCTTCGCATGCTTTGCTGCTGCCAACCCTGGCTACGCCTTCCACCCTTTGATGGCTGCCCTGCCAGCCTACTTTGCCAAAAGTGCCACTATCTACAACCCTGTTATCTATGTCTTTATGAACCGGCAG
>68_Ssy_M_L
GTGGCAAAGCAGCAGAAAGAGTCTGAATCCACCCAGAAGGCAGAGAAGGAAGTGACGCGCATGGTGGTGGTGATGATCTTTGCGTACTGCGTCTGCTGGGGACCCTATACCTTCTTCGCATGCTTTGCTGCTGCCAACCCTGGCTACGCCTTCCACCCTTTGATGGCTGCCCTGCCAGCCTACTTTGCCAAAAGTGCCACTATCTACAACCCTGTTATCTATGTCTTTATGAACCGGCAG
>76_Ssy_M_L
GTGGCAAAGCAGCAGAAAGAGTCTGAATCCACCCAGAAGGCAGAGAAGGAAGTGACGCGCATGGTGGTGGTGATGATCTTTGCGTACTGCGTCTGCTGGGGACCCTATACCTTCTTCGCATGCTTTGCTGCTGCCAACCCTGGCTACGCCTTCCACCCTTTGATGGCTGCCCTGCCAGCCTACTTTGCCAAAAGTGCCACTATCTACAACCCTGTTATCTATGTCTTTATGAACCGGCAG
>104_Ssy_M_L
GTGGCAAAGCAGCAGAAAGAGTCTGAATCCACCCAGAAGGCAGAGAAGGAAGTGACGCGCATGGTGGTGGTGATGATCTTTGCGTACTGCGCCTGCTGGGGACCCTATACCTTCTTCGCATGCTTTGCTGCTGCCAACCCTGGCTACGCCTTCCACCCTTTGATGGCTGCCCTGCCAGCCTACTTTGCCAAAAGTGCCACTATCTACAACCCTGTTATCTATGTCTTTATGAACCGGCAG
>12_Ssy_F_L_1
GTGGCAAAGCAGCAGAAAGAGTCTGAATCCACCCAGAAGGCAGAGAAGGAAGTGACGCGCATGGTGGTGGTGATGATCTTTGCGTACTGCGTCTGCTGGGGACCCTATACCTTCTTCGCATGCTTTGCTGCTGCCAACCCTGGCTACGCCTTCCACCCTTTGATGGCTGCCCTGCCAGCCTACTTTGCCAAAAGTGCCACTATCTACAACCCTGTTATCTATGTCTTTATGAACCGGCAG
>12_Ssy_F_L_2
GTGGCAAAGCAGCAGAAAGAGTCTGAATCCACCCAGAAGGCAGAGAAGGAAGTGACGCGCATGGTGGTGGTGATGATCTTTGCGTACTGCGTCTGCTGGGGACCCTATACCTTCTTCGCATGCTTTGCTGCTGCCAACCCTGGCTACGCCTTCCACCCTTTGATGGCTGCCCTGCCAGCCTACTTTGCCAAAAGTGCCACTATCTACAACCCTGTTATCTATGTCTTTATGAACCGGCAG
>37_Ssy_F_L_1
GTGGCAAAGCAGCAGAAAGAGTCTGAATCCACCCAGAAGGCAGAGAAGGAAGTGACGCGCATGGTGGTGGTGATGATCTTTGCGTACTGCGTCTGCTGGGGACCCTATACCTTCTTCGCATGCTTTGCTGCTGCCAACCCTGGCTACGCCTTCCACCCTTTGATGGCTGCCCTGCCAGCCTACTTTGCCAAAAGTGCCACTATCTACAACCCTGTTATCTATGTCTTTATGAACCGGCAG
>37_Ssy_F_L_2
GTGGCAAAGCAGCAGAAAGAGTCTGAATCCACCCAGAAGGCAGAGAAGGAAGTGACGCGCATGGTGGTGGTGATGATCTTTGCGTACTGCGTCTGCTGGGGACCCTATACCTTCTTCGCATGCTTTGCTGCTGCCAACCCTGGCTACGCCTTCCACCCTTTGATGGCTGCCCTGCCAGCCTACTTTGCCAAAAGTGCCACTATCTACAACCCTGTTATCTATGTCTTTATGAACCGGCAG
>54_Ssy_F_L_1
GTGGCAAAGCAGCAGAAAGAGTCTGAATCCACCCAGAAGGCAGAGAAGGAAGTGACGCGCATGGTGGTGGTGATGATCTTTGCGTACTGCGTCTGCTGGGGACCCTATACCTTCTTCGCATGCTTTGCTGCTGCCAACCCTGGCTACGCCTTCCACCCTTTGATGGCTGCCCTGCCAGCCTACTTTGCCAAAAGTGCCACTATCTACAACCCTGTTATCTATGTCTTTATGAACCGGCAG
>54_Ssy_F_L_2
GTGGCAAAGCAGCAGAAAGAGTCTGAATCCACCCAGAAGGCAGAGAAGGAAGTGACGCGCATGGTGGTGGTGATGATCTTTGCGTACTGCGTCTGCTGGGGACCCTATACCTTCTTCGCATGCTTTGCTGCTGCCAACCCTGGCTACGCCTTCCACCCTTTGATGGCTGCCCTGCCAGCCTACTTTGCCAAAAGTGCCACTATCTACAACCCTGTTATCTATGTCTTTATGAACCGGCAG
>59_Ssy_F_L_1
GTGGCAAAGCAGCAGAAAGAGTCTGAATCCACCCAGAAGGCAGAGAAGGAAGTGACGCGCATGGTGGTGGTGATGATCTTTGCGTACTGCGTCTGCTGGGGACCCTATACCTTCTTCGCATGCTTTGCTGCTGCCAACCCTGGCTACGCCTTCCACCCTTTGATGGCTGCCCTGCCAGCCTACTTTGCCAAAAGTGCCACTATCTACAACCCTGTTATCTATGTCTTTATGAACCGGCAG
>59_Ssy_F_L_2
GTGGCAAAGCAGCAGAAAGAGTCTGAATCCACCCAGAAGGCAGAGAAGGAAGTGACGCGCATGGTGGTGGTGATGATCTTTGCGTACTGCGTCTGCTGGGGACCCTATACCTTCTTCGCATGCTTTGCTGCTGCCAACCCTGGCTACGCCTTCCACCCTTTGATGGCTGCCCTGCCAGCCTACTTTGCCAAAAGTGCCACTATCTACAACCCTGTTATCTATGTCTTTATGAACCGGCAG
>60_Ssy_F_L_1
GTGGCAAAGCAGCAGAAAGAGTCTGAATCCACCCAGAAGGCAGAGAAGGAAGTGACGCGCATGGTGGTGGTGATGATCTTTGCGTACTGCGTCTGCTGGGGACCCTATACCTTCTTCGCATGCTTTGCTGCTGCCAACCCTGGCTACGCCTTCCACCCTTTGATGGCTGCCCTGCCAGCCTACTTTGCCAAAAGTGCCACTATCTACAACCCTGTTATCTATGTCTTTATGAACCGGCAG
>60_Ssy_F_L_2
GTGGCAAAGCAGCAGAAAGAGTCTGAATCCACCCAGAAGGCAGAGAAGGAAGTGACGCGCATGGTGGTGGTGATGATCTTTGCGTACTGCGTCTGCTGGGGACCCTATACCTTCTTCGCATGCTTTGCTGCTGCCAACCCTGGCTACGCCTTCCACCCTTTGATGGCTGCCCTGCCAGCCTACTTTGCCAAAAGTGCCACTATCTACAACCCTGTTATCTATGTCTTTATGAACCGGCAG
>65_Ssy_F_L_1
GTGGCAAAGCAGCAGAAAGAGTCTGAATCCACCCAGAAGGCAGAGAAGGAAGTGACGCGCATGGTGGTGGTGATGATCTTTGCGTACTGCGTCTGCTGGGGACCCTATACCTTCTTCGCATGCTTTGCTGCTGCCAACCCTGGCTACGCCTTCCACCCTTTGATGGCTGCCCTGCCAGCCTACTTTGCCAAAAGTGCCACTATCTACAACCCTGTTATCTATGTCTTTATGAACCGGCAG
>65_Ssy_F_L_2
GTGGCAAAGCAGCAGAAAGAGTCTGAATCCACCCAGAAGGCAGAGAAGGAAGTGACGCGCATGGTGGTGGTGATGATCTTTGCGTACTGCGTCTGCTGGGGACCCTATACCTTCTTCGCATGCTTTGCTGCTGCCAACCCTGGCTACGCCTTCCACCCTTTGATGGCTGCCCTGCCAGCCTACTTTGCCAAAAGTGCCACTATCTACAACCCTGTTATCTATGTCTTTATGAACCGGCAG
>74_Ssy_F_L_1
GTGGCAAAGCAGCAGAAAGAGTCTGAATCCACCCAGAAGGCAGAGAAGGAAGTGACGCGCATGGTGGTGGTGATGATCTTTGCGTACTGCGTCTGCTGGGGACCCTATACCTTCTTCGCATGCTTTGCTGCTGCCAACCCTGGCTACGCCTTCCACCCTTTGATGGCTGCCCTGCCAGCCTACTTTGCCAAAAGTGCCACTATCTACAACCCTGTTATCTATGTCTTTATGAACCGGCAG
>74_Ssy_F_L_2
GTGGCAAAGCAGCAGAAAGAGTCTGAATCCACCCAGAAGGCAGAGAAGGAAGTGACGCGCATGGTGGTGGTGATGATCTTTGCGTACTGCGTCTGCTGGGGACCCTATACCTTCTTCGCATGCTTTGCTGCTGCCAACCCTGGCTACGCCTTCCACCCTTTGATGGCTGCCCTGCCAGCCTACTTTGCCAAAAGTGCCACTATCTACAACCCTGTTATCTATGTCTTTATGAACCGGCAG
>75_Ssy_F_L_1
GTGGCAAAGCAGCAGAAAGAGTCTGAATCCACCCAGAAGGCAGAGAAGGAAGTGACGCGCATGGTGGTGGTGATGATCTTTGCGTACTGCGTCTGCTGGGGACCCTATACCTTCTTCGCATGCTTTGCTGCTGCCAACCCTGGCTACGCCTTCCACCCTTTGATGGCTGCCCTGCCAGCCTACTTTGCCAAAAGTGCCACTATCTACAACCCTGTTATCTATGTCTTTATGAACCGGCAG
>75_Ssy_F_L_2
GTGGCAAAGCAGCAGAAAGAGTCTGAATCCACCCAGAAGGCAGAGAAGGAAGTGACGCGCATGGTGGTGGTGATGATCTTTGCGTACTGCGTCTGCTGGGGACCCTATACCTTCTTCGCATGCTTTGCTGCTGCCAACCCTGGCTACGCCTTCCACCCTTTGATGGCTGCCCTGCCAGCCTACTTTGCCAAAAGTGCCACTATCTACAACCCTGTTATCTATGTCTTTATGAACCGGCAG
>103_Ssy_F_L_1
GTGGCAAAGCAGCAGAAAGAGTCTGAATCCACCCAGAAGGCAGAGAAGGAAGTGACGCGCATGGTGGTGGTGATGATCTTTGCGTACTGCGTCTGCTGGGGACCCTATACCTTCTTCGCATGCTTTGCTGCTGCCAACCCTGGCTACGCCTTCCACCCTTTGATGGCTGCCCTGCCAGCCTACTTTGCCAAAAGTGCCACTATCTACAACCCTGTTATCTATGTCTTTATGAACCGGCAG
>103_Ssy_F_L_2
GTGGCAAAGCAGCAGAAAGAGTCTGAATCCACCCAGAAGGCAGAGAAGGAAGTGACGCGCATGGTGGTGGTGATGATCTTTGCGTACTGCGTCTGCTGGGGACCCTATACCTTCTTCGCATGCTTTGCTGCTGCCAACCCTGGCTACGCCTTCCACCCTTTGATGGCTGCCCTGCCAGCCTACTTTGCCAAAAGTGCCACTATCTACAACCCTGTTATCTATGTCTTTATGAACCGGCAG
>105_Ssy_F_L_1
GTGGCAAAGCAGCAGAAAGAGTCTGAATCCACCCAGAAGGCAGAGAAGGAAGTGACGCGCATGGTGGTGGTGATGATCTTTGCGTACTGCGCCTGCTGGGGACCCTATACCTTCTTCGCATGCTTTGCTGCTGCCAACCCTGGCTACGCCTTCCACCCTTTGATGGCTGCCCTGCCAGCCTACTTTGCCAAAAGTGCCACTATCTACAACCCTGTTATCTATGTCTTTATGAACCGGCAG
>105_Ssy_F_L_2
GTGGCAAAGCAGCAGAAAGAGTCTGAATCCACCCAGAAGGCAGAGAAGGAAGTGACGCGCATGGTGGTGGTGATGATCTTTGCGTACTGCGCCTGCTGGGGACCCTATACCTTCTTCGCATGCTTTGCTGCTGCCAACCCTGGCTACGCCTTCCACCCTTTGATGGCTGCCCTGCCAGCCTACTTTGCCAAAAGTGCCACTATCTACAACCCTGTTATCTATGTCTTTATGAACCGGCAG
>106_Ssy_F_L_1
GTGGCAAAGCAGCAGAAAGAGTCTGAATCCACCCAGAAGGCAGAGAAGGAAGTGACGCGCATGGTGGTGGTGATGATGTTTGCGTACTGCGTCTGCTGGGGACCCTATACCTTCTTCGCATGCTTTGCTGCTGCCAACCCTGGCTACGCCTTCCACCCTTTGATGGCTGCCCTGCCAGCCTACTTTGCCAAAAGTGCCACTATCTACAACCCTGTTATCTATGTCTTTATGAACCGGCAG
>106_Ssy_F_L_2
GTGGCAAAGCAGCAGAAAGAGTCTGAATCCACCCAGAAGGCAGAGAAGGAAGTGACGCGCATGGTGGTGGTGATGATGTTTGCGTACTGCGTCTGCTGGGGACCCTATACCTTCTTCGCATGCTTTGCTGCTGCCAACCCTGGCTACGCCTTCCACCCTTTGATGGCTGCCCTGCCAGCCTACTTTGCCAAAAGTGCCACTATCTACAACCCTGTTATCTATGTCTTTATGAACCGGCAG
>6_Ssy_M_M
GTGGCAAAGCAGCAGAAAGAGTCTGAATCCACCCAGAAGGCAGAGAAGGAAGTGACGCGCATGGTGGTGGTGATGGTCCTGGCATTCTGCTTCTGCTGGGGACCATACGCCTTCTTCGCATGCTTTGCTGCTGCCAACCCTGGCTACCCCTTCCACCCTTTGATGGCTGCCCTGCCAGCGTTCTTTGCCAAAAGTGCCACTATCTACAACCCTGTTATCTATGTCTTTATGAACCGGCAG
>13_Ssy_M_M
GTGGCAAAGCAGCAGAAAGAGTCTGAATCCACCCAGAAGGCAGAGAAGGAAGTGACGCGCATGGTGGTGGTGATGGTCCTGGCATTCTGCTTCTGCTGGGGACCATACGCCTTCTTCGCATGCTTTGCTGCTGCCAACCCTGGCTACCCCTTCCACCCTTTGATGGCTGCCCTGCCAGCGTTCTTTGCCAAAAGTGCCACTATCTACAACCCTGTTATCTATGTCTTTATGAACCGGCAG
>38_Ssy_M_M
GTGGCAAAGCAGCAGAAAGAGTCTGAATCCACCCAGAAGGCAGAGAAGGAAGTGACGCGCATGGTGGTGGTGATGGTCCTGGCATTCTGCTTCTGCTGGGGACCATACGCCTTCTTCGCATGCTTTGCTGCTGCCAACCCTGGCTACCCCTTCCACCCTTTGATGGCTGCCCTGCCAGCGTTCTTTGCCAAAAGTGCCACTATCTACAACCCTGTTATCTATGTCTTTATGAACCGGCAG
>39_Ssy_M_M
GTGGCAAAGCAGCAGAAAGAGTCTGAATCCACCCAGAAGGCAGAGAAGGAAGTGACGCGCATGGTGGTGGTGATGGTCCTGGCATTCTGCTTCTGCTGGGGACCATACGCCTTCTTCGCATGCTTTGCTGCTGCCAACCCTGGCTACCCCTTCCACCCTTTGATGGCTGCCCTGCCAGCGTTCTTTGCCAAAAGTGCCACTATCTACAACCCTGTTATCTATGTCTTTATGAACCGGCAG
>40_Ssy_M_M
GTGGCAAAGCAGCAGAAAGAGTCTGAATCCACCCAGAAGGCAGAGAAGGAAGTGACGCGCATGGTGGTGGTGATGGTCCTGGCATTCTGCTTCTGCTGGGGACCATACGCCTTCTTCGCATGCTTTGCTGCTGCCAACCCTGGCTACCCCTTCCACCCTTTGATGGCTGCCCTGCCAGCGTTCTTTGCCAAAAGTGCCACTATCTACAACCCTGTTATCTATGTCTTTATGAACCGGCAG
>63_Ssy_M_M
GTGGCAAAGCAGCAGAAAGAGTCTGAATCCACCCAGAAGGCAGAGAAGGAAGTGACGCGCATGGTGGTGGTGATGGTCCTGGCATTCTGCTTCTGCTGGGGACCATACGCCTTCTTCGCATGCTTTGCTGCTGCCAACCCTGGCTACCCCTTCCACCCTTTGATGGCTGCCCTGCCAGCGTTCTTTGCCAAAAGTGCCACTATCTACAACCCTGTTATCTATGTCTTTATGAACCGGCAG
>67_Ssy_M_M_1
GTGGCAAAGCAGCAGAAAGAGTCTGAATCCACCCAGAAGGCAGAGAAGGAAGTGACGCGCATGGTGGTGGTGATGGTCCTGGCATTCTGCTTCTGCTGGGGACCATACGCCTTCTTCGCATGCTTTGCTGCTGCCAACCCTGGCTACCCCTTCCACCCTTTGATGGCTGCCCTGCCAGCGTTCTTTGCCAAAAGTGCCACTATCTACAACCCTGTTATCTATGTCTTTATGAACCGGCAG
>67_Ssy_M_M_2
GTGGCAAAGCAGCAGAAAGAGTCTGAATCCACCCAGAAGGCAGAGAAGGAAGTGACGCGCATGGTGGTGGTGATGGTCCTGGCATTCTGCTTCTGCTGGGGACCATACGCCTTCTTCGCATGCTTTGCTGCTGCCAACCCTGGCTACCCCTTCCACCCTTTGATGGCTGCCCTGCCAGCGTTCTTTGCCAAAAGTGCCACTATCTACAACCCTGTTATCTATGTCTTTATGAACCGGCAG
>68_Ssy_M_M
GTGGCAAAGCAGCAGAAAGAGTCTGAATCCACCCAGAAGGCAGAGAAGGAAGTGACGCGCATGGTGGTGGTGATGGTCCTGGCATTCTGCTTCTGCTGGGGACCATACGCCTTCTTCGCATGCTTTGCTGCTGCCAACCCTGGCTACCCCTTCCACCCTTTGATGGCTGCCCTGCCAGCGTTCTTTGCCAAAAGTGCCACTATCTACAACCCTGTTATCTATGTCTTTATGAACCGGCAG
>76_Ssy_M_M
GTGGCAAAGCAGCAGAAAGAGTCTGAATCCACCCAGAAGGCAGAGAAGGAAGTGACGCGCATGGTGGTGGTGATGGTCCTGGCATTCTGCTTCTGCTGGGGACCATACGCCTTCTTCGCATGCTTTGCTGCTGCCAACCCTGGCTACCCCTTCCACCCTTTGATGGCTGCCCTGCCAGCGTTCTTTGCCAAAAGTGCCACTATCTACAACCCTGTTATCTATGTCTTTATGAACCGGCAG
>104_Ssy_M_M
GTGGCAAAGCAGCAGAAAGAGTCTGAATCCACCCAGAAGGCAGAGAAGGAAGTGACGCGCATGGTGGTGGTGATGGTCCTGGCATTCTGCTTCTGCTGGGGACCATACGCCTTCTTCGCATGCTTTGCTGCTGCCAACCCTGGCTACCCCTTCCACCCTTTGATGGCTGCCCTGCCAGCGTTCTTTGCCAAAAGTGCCACTATCTACAACCCTGTTATCTATGTCTTTATGAACCGGCAG
>12_Ssy_F_M_1
GTGGCAAAGCAGCAGAAAGAGTCTGAATCCACCCAGAAGGCAGAGAAGGAAGTGACGCGCATGGTGGTGGTGATGGTCCTGGCATTCTGCTTCTGCTGGGGACCATACGCCTTCTTCGCATGCTTTGCTGCTGCCAACCCTGGCTACCCCTTCCACCCTTTGATGGCTGCCCTGCCAGCGTTCTTTGCCAAAAGTGCCACTATCTACAACCCTGTTATCTATGTCTTTATGAACCGGCAG
>12_Ssy_F_M_2
GTGGCAAAGCAGCAGAAAGAGTCTGAATCCACCCAGAAGGCAGAGAAGGAAGTGACGCGCATGGTGGTGGTGATGGTCCTGGCATTCTGCTTCTGCTGGGGACCATACGCCTTCTTCGCATGCTTTGCTGCTGCCAACCCTGGCTACCCCTTCCACCCTTTGATGGCTGCCCTGCCAGCGTTCTTTGCCAAAAGTGCCACTATCTACAACCCTGTTATCTATGTCTTTATGAACCGGCAG
>37_Ssy_F_M_1
GTGGCAAAGCAGCAGAAAGAGTCTGAATCCACCCAGAAGGCAGAGAAGGAAGTGACGCGCATGGTGGTGGTGATGGTCCTGGCATTCTGCTTCTGCTGGGGACCATACGCCTTCTTCGCATGCTTTGCTGCTGCCAACCCTGGCTACCCCTTCCACCCTTTGATGGCTGCCCTGCCAGCGTTCTTTGCCAAAAGTGCCACTATCTACAACCCTGTTATCTATGTCTTTATGAACCGGCAG
>37_Ssy_F_M_2
GTGGCAAAGCAGCAGAAAGAGTCTGAATCCACCCAGAAGGCAGAGAAGGAAGTGACGCGCATGGTGGTGGTGATGGTCCTGGCATTCTGCTTCTGCTGGGGACCATACGCCTTCTTCGCATGCTTTGCTGCTGCCAACCCTGGCTACCCCTTCCACCCTTTGATGGCTGCCCTGCCAGCGTTCTTTGCCAAAAGTGCCACTATCTACAACCCTGTTATCTATGTCTTTATGAACCGGCAG
>54_Ssy_F_M_1
GTGGCAAAGCAGCAGAAAGAGTCTGAATCCACCCAGAAGGCAGAGAAGGAAGTGACGCGCATGGTGGTGGTGATGGTCCTGGCATTCTGCTTCTGCTGGGGACCATACGCCTTCTTCGCATGCTTTGCTGCTGCCAACCCTGGCTACCCCTTCCACCCTTTGATGGCTGCCCTGCCAGCGTTCTTTGCCAAAAGTGCCACTATCTACAACCCTGTTATCTATGTCTTTATGAACCGGCAG
>54_Ssy_F_M_2
GTGGCAAAGCAGCAGAAAGAGTCTGAATCCACCCAGAAGGCAGAGAAGGAAGTGACGCGCATGGTGGTGGTGATGGTCCTGGCATTCTGCTTCTGCTGGGGACCATACGCCTTCTTCGCATGCTTTGCTGCTGCCAACCCTGGCTACCCCTTCCACCCTTTGATGGCTGCCCTGCCAGCGTTCTTTGCCAAAAGTGCCACTATCTACAACCCTGTTATCTATGTCTTTATGAACCGGCAG
>59_Ssy_F_M_1
GTGGCAAAGCAGCAGAAAGAGTCTGAATCCACCCAGAAGGCAGAGAAGGAAGTGACGCGCATGGTGGTGGTGATGGTCCTGGCATTCTGCTTCTGCTGGGGACCATACGCCTTCTTCGCATGCTTTGCTGCTGCCAACCCTGGCTACCCCTTCCACCCTTTGATGGCTGCCCTGCCAGCGTTCTTTGCCAAAAGTGCCACTATCTACAACCCTGTTATCTATGTCTTTATGAACCGGCAG
>59_Ssy_F_M_2
GTGGCAAAGCAGCAGAAAGAGTCTGAATCCACCCAGAAGGCAGAGAAGGAAGTGACGCGCATGGTGGTGGTGATGGTCCTGGCATTCTGCTTCTGCTGGGGACCATACGCCTTCTTCGCATGCTTTGCTGCTGCCAACCCTGGCTACCCCTTCCACCCTTTGATGGCTGCCCTGCCAGCGTTCTTTGCCAAAAGTGCCACTATCTACAACCCTGTTATCTATGTCTTTATGAACCGGCAG
>60_Ssy_F_M_1
GTGGCAAAGCAGCAGAAAGAGTCTGAATCCACCCAGAAGGCAGAGAAGGAAGTGACGCGCATGGTGGTGGTGATGGTCCTGGCATTCTGCTTCTGCTGGGGACCATACGCCTTCTTCGCATGCTTTGCTGCTGCCAACCCTGGCTACCCCTTCCACCCTTTGATGGCTGCCCTGCCAGCGTTCTTTGCCAAAAGTGCCACTATCTACAACCCTGTTATCTATGTCTTTATGAACCGGCAG
>60_Ssy_F_M_2
GTGGCAAAGCAGCAGAAAGAGTCTGAATCCACCCAGAAGGCAGAGAAGGAAGTGACGCGCATGGTGGTGGTGATGGTCCTGGCATTCTGCTTCTGCTGGGGACCATACGCCTTCTTCGCATGCTTTGCTGCTGCCAACCCTGGCTACCCCTTCCACCCTTTGATGGCTGCCCTGCCAGCGTTCTTTGCCAAAAGTGCCACTATCTACAACCCTGTTATCTATGTCTTTATGAACCGGCAG
>65_Ssy_F_M_1
GTGGCAAAGCAGCAGAAAGAGTCTGAATCCACCCAGAAGGCAGAGAAGGAAGTGACGCGCATGGTGGTGGTGATGGTCCTGGCATTCTGCTTCTGCTGGGGACCATACGCCTTCTTCGCATGCTTTGCTGCTGCCAACCCTGGCTACCCCTTCCACCCTTTGATGGCTGCCCTGCCAGCGTTCTTTGCCAAAAGTGCCACTATCTACAACCCTGTTATCTATGTCTTTATGAACCGGCAG
>65_Ssy_F_M_2
GTGGCAAAGCAGCAGAAAGAGTCTGAATCCACCCAGAAGGCAGAGAAGGAAGTGACGCGCATGGTGGTGGTGATGGTCCTGGCATTCTGCTTCTGCTGGGGACCATACGCCTTCTTCGCATGCTTTGCTGCTGCCAACCCTGGCTACCCCTTCCACCCTTTGATGGCTGCCCTGCCAGCGTTCTTTGCCAAAAGTGCCACTATCTACAACCCTGTTATCTATGTCTTTATGAACCGGCAG
>74_Ssy_F_M_1
GTGGCAAAGCAGCAGAAAGAGTCTGAATCCACCCAGAAGGCAGAGAAGGAAGTGACGCGCATGGTGGTGGTGATGGTCCTGGCATTCTGCTTCTGCTGGGGACCATACGCCTTCTTCGCATGCTTTGCTGCTGCCAACCCTGGCTACCCCTTCCACCCTTTGATGGCTGCCCTGCCAGCGTTCTTTGCCAAAAGTGCCACTATCTACAACCCTGTTATCTATGTCTTTATGAACCGGCAG
>74_Ssy_F_M_2
GTGGCAAAGCAGCAGAAAGAGTCTGAATCCACCCAGAAGGCAGAGAAGGAAGTGACGCGCATGGTGGTGGTGATGGTCCTGGCATTCTGCTTCTGCTGGGGACCATACGCCTTCTTCGCATGCTTTGCTGCTGCCAACCCTGGCTACCCCTTCCACCCTTTGATGGCTGCCCTGCCAGCGTTCTTTGCCAAAAGTGCCACTATCTACAACCCTGTTATCTATGTCTTTATGAACCGGCAG
>75_Ssy_F_M_1
GTGGCAAAGCAGCAGAAAGAGTCTGAATCCACCCAGAAGGCAGAGAAGGAAGTGACGCGCATGGTGGTGGTGATGGTCCTGGCATTCTGCTTCTGCTGGGGACCATACGCCTTCTTCGCATGCTTTGCTGCTGCCAACCCTGGCTACCCCTTCCACCCTTTGATGGCTGCCCTGCCAGCGTTCTTTGCCAAAAGTGCCACTATCTACAACCCTGTTATCTATGTCTTTATGAACCGGCAG
>75_Ssy_F_M_2
GTGGCAAAGCAGCAGAAAGAGTCTGAATCCACCCAGAAGGCAGAGAAGGAAGTGACGCGCATGGTGGTGGTGATGGTCCTGGCATTCTGCTTCTGCTGGGGACCATACGCCTTCTTCGCATGCTTTGCTGCTGCCAACCCTGGCTACCCCTTCCACCCTTTGATGGCTGCCCTGCCAGCGTTCTTTGCCAAAAGTGCCACTATCTACAACCCTGTTATCTATGTCTTTATGAACCGGCAG
>103_Ssy_F_M_1
GTGGCAAAGCAGCAGAAAGAGTCTGAATCCACCCAGAAGGCAGAGAAGGAAGTGACGCGCATGGTGGTGGTGATGGTCCTGGCATTCTGCTTCTGCTGGGGACCATACGCCTTCTTCGCATGCTTTGCTGCTGCCAACCCTGGCTACCCCTTCCACCCTTTGATGGCTGCCCTGCCAGCGTTCTTTGCCAAAAGTGCCACTATCTACAACCCTGTTATCTATGTCTTTATGAACCGGCAG
>103_Ssy_F_M_2
GTGGCAAAGCAGCAGAAAGAGTCTGAATCCACCCAGAAGGCAGAGAAGGAAGTGACGCGCATGGTGGTGGTGATGGTCCTGGCATTCTGCTTCTGCTGGGGACCATACGCCTTCTTCGCATGCTTTGCTGCTGCCAACCCTGGCTACCCCTTCCACCCTTTGATGGCTGCCCTGCCAGCGTTCTTTGCCAAAAGTGCCACTATCTACAACCCTGTTATCTATGTCTTTATGAACCGGCAG
>105_Ssy_F_M_1
GTGGCAAAGCAGCAGAAAGAGTCTGAATCCACCCAGAAGGCAGAGAAGGAAGTGACGCGCATGGTGGTGGTGATGGTCCTGGCATTCTGCTTCTGCTGGGGACCATACGCCTTCTTCGCATGCTTTGCTGCTGCCAACCCTGGCTACCCCTTCCACCCTTTGATGGCTGCCCTGCCAGCGTTCTTTGCCAAAAGTGCCACTATCTACAACCCTGTTATCTATGTCTTTATGAACCGGCAG
>105_Ssy_F_M_2
GTGGCAAAGCAGCAGAAAGAGTCTGAATCCACCCAGAAGGCAGAGAAGGAAGTGACGCGCATGGTGGTGGTGATGGTCCTGGCATTCTGCTTCTGCTGGGGACCATACGCCTTCTTCGCATGCTTTGCTGCTGCCAACCCTGGCTACCCCTTCCACCCTTTGATGGCTGCCCTGCCAGCGTTCTTTGCCAAAAGTGCCACTATCTACAACCCTGTTATCTATGTCTTTATGAACCGGCAG
>106_Ssy_F_M_1
GTGGCAAAGCAGCAGAAAGAGTCTGAATCCACCCAGAAGGCAGAGAAGGAAGTGACGCGCATGGTGGTGGTGATGGTCCTGGCATTCTGCTTCTGCTGGGGACCATACGCCTTCTTCGCATGCTTTGCTGCTGCCAACCCTGGCTACCCCTTCCACCCTTTGATGGCTGCCCTGCCAGCGTTCTTTGCCAAAAGTGCCACTATCTACAACCCTGTTATCTATGTCTTTATGAACCGGCAG
>106_Ssy_F_M_2
GTGGCAAAGCAGCAGAAAGAGTCTGAATCCACCCAGAAGGCAGAGAAGGAAGTGACGCGCATGGTGGTGGTGATGGTCCTGGCATTCTGCTTCTGCTGGGGACCATACGCCTTCTTCGCATGCTTTGCTGCTGCCAACCCTGGCTACCCCTTCCACCCTTTGATGGCTGCCCTGCCAGCGTTCTTTGCCAAAAGTGCCACTATCTACAACCCTGTTATCTATGTCTTTATGAACCGGCAG
