# Supplementary material for: Gene conversion and purifying selection shape nucleotide variation in gibbon L/M opsin genes
Source: BMC Evol Biol. 2011 Oct 22;11:312. doi: 10.1186/1471-2148-11-312 (PMC3213168; doi:10.1186/1471-2148-11-312)
Supplement: Additional file 7 — Alignment of the gibbon eta-globin pseudogene 5' flanking region. A "sequential" (fasta) format of the sequence alignments for the gibbon eta-globin pseudogene 5' flanking region. [file 1471-2148-11-312-S7.TXT]

Additional file 7 for "Gene conversion and purifying selection shape nucleotide variation in gibbon L/M opsin genes" by T. Hiwatashi et al.

A "sequential" (fasta) format of the sequence alignments for the gibbon eta-globin pseudogene 5' flanking region.

Species name abbreviations:
Hag, Hylobates agilis; Hla, H. lar; Hpi, H. pileatus; Nle, Nomascus leucogenys; Ssy, Symphalangus syndactylus.

Sequence names can be interpreted as in the following examples.
In 1_Hag_E_2, 1 stands for individual ID number, Hag for Hylobates agilis, E for eta globin, 2 for a tentative allele sequence 2.

>1_Hag_E_1
-------------------------------------CTGACTCATCTGTGATCACCAGGAAACTCCCAGATCTGACACTGTAGTGCATTTCACTGCTGACAAGAAGGCTGCTGCCACTAGCCTGGGAAGCAAGGTTAAGGTGAGAAG-GCTGGAGGTGAGATTCTGGGCAGGTAGGTACCGGAAGCCGGGGCAAGGTGCAGAAAGGCAGAAAGTGTTTCTGAAAGAGGGATTAGCCCATTGTCTT-ACATAGTCTGACTTTGCACCTGCTCTGTGATTATGACTATCCCACAGTCTCCTGGTTGTCTACCCATGGGCCCAGAGGTACTTTGGAA-GTTTCGGCTATCTGGGCTCTGACTGTGCAATAATGAGCAATCCCAAAGTCAAAGCACATGGCAAGAAGGTGCTGATCTCCTTCGGAAAAGCTGTTATGCTCACGGATGACCTCAAGGCACCTTTGCTACGCTGAGTGACCTGCACTGTAACAAGCTGCACACAGACCCTGAGAACTTCCTGGTGAGTACTAAGTACACTTATGCTTTCTTCTTTACCCTTAGATATTTGCACCATGGGTAA----------CGAGGTGGCTTTTTCTTGTGCTATGA------------
>1_Hag_E_2
-------------------------------------CTGACTCATCTGTGATCACCAGGAAACTCCCAGATCTGACACTGTAGTGCATTTCACTGCTGACAAGAAGGCTGCTGCCACTAGCCTGGGAAGCAAGGTTAAGGTGAGAAG-GCTGGAGGTGAGATTCTGGGCAGGTAGGTACCGGAAGCCGGGGCAAGGTGCAGAAAGGCAGAAAGTGTTTCTGAAAGAGGGATTAGCCCATTGTCTT-ACATAGTCTGACTTTGCACCTGCTCTGTGATTATGACTATCCCACAGTCTCCTGGTTGTCTACCCATGGGCCCAGAGGTACTTTGGAA-GTTTCGGCTATCTGGGCTCTGACTGTGCAATAATGAGCAATCCCAAAGTCAAAGCACATGGCAAGAAGGTGCTGATCTCCTTCGGAAAAGCTGTTATGCTCACGGATGACCTCAAGGCACCTTTGCTACGCTGAGTGACCTGCACTGTAACAAGCTGCACACAGACCCTGAGAACTTCCTGGTGAGTACTAAGTACACTTATGCTTTCTTCTTTACCCTTAGATATTTGCACCATGGGTAA----------CGAGGTGGCTTTTTCTTGTGCTATGA------------
>2_Hag_E_1
-------------------------------------CTGACTCATCTGTGATCACCAGGAAACTCCCAGATCTGACACTGTAGTGCATTTCACTGCTGACAAGAAGGCTGCTGCCACTAGCCTGGGAAGCAAGGTTAAGGTGAGAAG-GCTGGAGGTGAGATTCTGGGCAGGTAGGTACCGGAAGCCGGGGCAAGGTGCAGAAAGGCAGAAAGTGTTTCTGAAAGAGGGATTAGCCCATTGTCTT-ACATAGTCTGACTTTGCACCTGCTCTGTGATTATGACTATCCCACAGTCTCCTGGTTGTCTACCCATGGGCCCAGAGGTACTTTGGAA-GTTTCGGCTATCTGGGCTCTGACTGTGCAATAATGAGCAATCCCAAAGTCAAAGCACATGGCAAGAAGGTGCTGATCTCCTTCGGAAAAGCTGTTATGCTCACGGATGACCTCAAGGCACCTTTGCTACGCTGAGTGACCTGCACTGTAACAAGCTGCACACAGACCCTGAGAACTTCCTGGTGAGTACTAAGTACACTCATGCTTTCTTCTTTACCCTTAGATATTTGCACCATGGGTAA----------CGAGGTGGCTTTTTCTTGTGCTATGA------------
>2_Hag_E_2
-------------------------------------CTGACTCATCTGTGATCACCAGGAAACTCCCAGATCTGACACTGTAGTGCATTTCACTGCTGACAAGAAGGCTGCTGCCACTAGCCTGGGAAGCAAGGTTAAGGTGAGAA-GGCTGGAGGTGAGATTCTGGGCAGGTAGGTACCGGAAGCCGGGGCAAGGTACAGAAAGGCAGAAAGTGTTTCTGAAAGAGGGATTAGCCCATTGTCTT-ACATAGTTTGACTTTGCACCTGCTCTGTGATTATGACTATCCCACAGTCTCCTGGTTGTCTACCCATGGACCCAGAGGTACTTTGGAA-GTTTCGGCTATCTGGGCTCTGACTGTGCAATAATGAGCAATCCCAAAGTCAAAGCACATGGCAAGAAGGTGCTGATCTCCTTCGGAAAAGCTGTTATGCTCACGGATGACCTCAAGGCCCCTTTGCTACGCTGAGTGACCTGCACTGTAACAAGCTGCACACAGACCCTGAGAACTTCCTGGTGAGTACTAAGTACACTCATGCTTTCTTCTTTACCCTTAGATATTTGCACCATGGGTA----------ACGAGGTGGCTTTTTCTTGTGCTATGA------------
>14_Hag_E_1
-------------------------------------CTGACTCATCTGTGATCACCAGGAAACTCCCAGATCTGACACTGTAGTGCATTTCACTGCTGACAAGAAGGCTGCTGCCACTAGCCTGGGAAGCAAGGTTAAGGTGAGAAG-GCTGGAGGTGAGATTCTGGGCAGGTAGGTACCGGAAGCCGGGGCAAGGTGCAGAAAGGCAGAAAGTGTTTCTGAAAGAGGGATTAGCCCATTGTCTT-ACATAGTCTGACTTTGCACCTGCTCTGTGATTATGACTATCCCACAGTCTCCTGGTTGTCTACCCATGGACCCAGAGGTACTTTGGAA-GTTTTGGCTATCTGGGCTCTGACTGTGCAATAATGAGCAATCCCAAAGTCAAAGCACATGGCAAGAAGGTGCTGATCTCCTTCGGAAAAGCTGTTATGCTCACGGATGACCTCAAGGCACCTTTGCTATGCTGAGTGACCTGCACTGTAACAAGCTGCACACAGACCCTGAGAACTTCCTGGTGAGTACTAAGTACACTCATGCTTTCTTCTTTACCCTTAGATATTTGCACCATGGGTAA----------CGAGGTGGCTTTTTCTTGTGCTATGA------------
>14_Hag_E_2
-------------------------------------CTGACTCATCTGTGATCACCAGGAAACTCCCAGATCTGACACTGTAGTGCATTTCACTGCTGACAAGAAGGCTGCTGCCACTAGCCTGGGAAGCAAGGTTAAGGTGAGAAG-GCTGGAGGTGAGATTCTGGGCAGGTAGGTACCGGAAGCCGGGGCAAGGTGCAGAAAGGCAGAAAGTGTTTCTGAAAGAGGGATTAGCCCATTGTCTT-ACATAGTCTGACTTTGCACCTGCTCTGTGATTATGACTATCCCACAGTCTCCTGGTTGTCTACCCATGGACCCAGAGGTACTTTGGAA-GTTTCGGCTATCTGGGCTCTGACTGTGCAATAATGAGCAATCCCAAAGTCAAAGCACATGGCAAGAAGGTGCTGATCTCTTTCGGAAAAGCTGTTATGCTCACGGATGACCTCAAGGCACCTTTGCTATGCTGAGTGACCTGCACTGTAACAAGCTGCACACAGACCCTGAGAACTTCCTGGTGAGTACTAAGTACACTCATGCTTTCTTCTTTACCCTTAGATATTTGCACCATGGGTAA----------CGAGGTGGCTTTTTCTTGTGCTATGA------------
>34_Hag_E_1
-------------------------------------CTGACTCATCTGTGATCACCAGGAAACTCCCAGATCTGACACTGTAGTGCATTTCACTGCTGACAAGAAGGCTGCTGCCACTAGCCTGGGAAGCAAGGTTAAGGTGAGAAG-GCTGGAGGTGAGATTCTGGGCAGGTAGGTACCGGAAGCCGGGGCAAGGTGCAGAAAGGCAGAAAGTGTTTCTGAAAGAGGGATTAGCCCATTGTCTT-ACATAGTCTGACTTTGCACCTGCTCTGTGATTATGACTATCCCACAGTCTCCTGGTTGTCTACCCATGGACCCAGAGGTACTTTGGAA-GTTTCGGCTATCTGGGCTCTGACTGTGCAATAATGAGCAATCCCAAAGTCAAAGCACATGGCAAGAAGGTGCTGATCTCCTTCGGAAAAGCTGTTATGCTCACAGATGACCTCAAGGCACCTTTGCTACGCTGAGTGACCTGCACTGTAACAAGCTGCACACAGACCCTGAGAACTTCCTGGTGAGTACTAAGTACACTCATGCTTTCTTCTTTACCCTTAGATATTTGCACCATGGGTAA----------CGAGGTGGCTTTTTCTTGTGCTATGA------------
>34_Hag_E_2
-------------------------------------CTGACTCATCTGTGATCACCAGGAAACTCCCAGATCTGACACTGTAGTGCATTTCACTGCTGACAAGAAGGCTGCTGCCACTAGCCTGGGAAGCAAGGTTAAGGTGAGAAG-GCTGGAGGTGAGATTCTGGGCAGGTAGGTACCGGAAGCCGGGGCAAGGTGCAGAAAGGCAGAAAGTGTTTCTGAAAGAGGGATTAGCCCATTGTCTT-ACATAGTCTGACTTTGCACCTGCTCTGTGATTATGACTATCCCACAGTCTCCTGGTTGTCTACCCATGGACCCAGAGGTACTTTGGAA-GTTTCAGCTATCTGGGCTCTGACTGTGCAATAATGAGCAATCCCAAAGTCAAAGCACATGGCAAGAAGGTGCTGATCTCCTTCGGAAAAGCTGTTATGCTCACAGATGACCTCAAGGCACCTTTGCTACGCTGAGTGACCTGCACTGTAACAAGCTGCACACAGACCCTGAGAACTTCCTGGTGAGTACTAAGTACACTCATGCTTTCTTCTTTACCCTTAGATATTTGCACCATGGGTAA----------AGAGGTGGCTTTTTCTTGTGCTATGA------------
>41_Hag_E_1
-------------------------------------CTGACTCATCTGTGATCACCAGGAAACTCCCAGATCTGACACTGTAGTGCATTTCACTGCTGACAAGAAGGCTGCTGCCACTAGCCTGGGAAGCAAGGTTAAGGTGAGAAG-GCTGGAGGTGAGATTCTGGGCAGGTAGGTACCGGAAGCCGGGGCAAGGTGCAGAAAGGCAGAAAGTGTTTCTGAAAGAGGGATTAGCCCATTGTCTT-ACATAGTCTGACTTTGCACCTGCTCTGTGATTATGACTATCCCACAGTCTCCTGGTTGTCTACCCATGGACCCAGAGGTACTTTGGAA-GTTTTAGCTATCTGGGCTCTGACTGTGCAATAATGAGCAATCCCAAAGTCAAAGCACATGGCAAGAAGGTGCTGATCTCCTTCGGAAAAGCTGTTATGCTCACGGATGACCTCAAGGCACCTTTGCTATGCTGAGTGACCTGCACTGTAACAAGCTGCACACAGACCCTGAGAACTTCCTGGTGAGTACTAAGTACACTCATGCTTTCTTCTTTACCCTTAGATATTTGCACCATGGGTAA----------CGAGGTGGCTTTTTCTTGTGCTATGA------------
>41_Hag_E_2
-------------------------------------CTGACTCATCTGTGATCACCAGGAAACTCCCAGATCTGACACTGTAGTGCATTTCACTGCTGACAAGAAGGCTGCTGCCACTAGCCTGGGAAGCAAGGTTAAGGTGAGAAG-GCTGGAGGTGAGATTCTGGGCAGGTAGGTACCGGAAGCCGGGGCAAGGTGCAGAAAGGCAGAAAGTGTTTCTGAAAGAGGGATTAGCCCATTGTCTT-ACATAGTCTGACTTTGCACCTGCTCTGTGATTATGACTATCCCACAGTCTCCTGGTTGTCTACCCATGGACCCAGAGGTACTTTGGAA-GTTTCGGCTATCTGGGCTCTGACTGTGCAATAATGAGCAATCCCAAAGTCAAAGCACATGGCAAGAAGGTGCTGATCTCTTTCGGAAAAGCTGTTATGCTCACGGATGACCTCAAGGCACCTTTGCTACGCTGAGTGACCTGCACTGTAACAAGCTGCACACAGACCCTGAGAACTTCCTGGTGAGTACTAAGTACACTCATGCTTTCTTCTTTACCCTTAGATATTTGCACCATGGGTAA----------CGAGGTGGCTTTTTCTTGTGCTATGA------------
>43_Hag_E_1
-------------------------------------CTGACTCATCTGTGATCACCAGGAAACTCCCAGATCTGACACTGTAGTGCATTTCACTGCTGACAAGAAGGCTGCTGCCACTAGCCTGGGAAGCAAGGTTAAGGTGAGAAG-GCTGGAGGTGAGATTCTGGGCAGGTAGGTACCGGAAGCCGGGGCAAGGTGCAGAAAGGCAGAAAGTGTTTCTGAAAGAGGGATTAGCCCATTGTCTT-ACATAGTCTGACTTTGCACCTGCTCTGTGATTATGACTATCCCACAGTCTCCTGGTTGTCTACCCATGGACCCAGAGGTACTTTGGAA-GTTTTGGCTATCTGGGCTCTGACTGTGCAATAATGAGCAATCCCAAAGTCAAAGCACATGGCAAGAAGGTGCTGATCTCCTTCGGAAAAGCTGTTATGCTCACAGATGACCTCAAGGCACCTTTGCTATGCTGAGTGACCTGCACTGTAACAAGCTGCACACAGACCCTGAGAACTTCCTGGTGAGTACTAAGTACACTCATGCTTTCTTCTTTACCCTTAGATATTTGCACCATGGGTAA----------CGAGGTGGCTTTTTCTTGTGCTATGA------------
>43_Hag_E_2
-------------------------------------CTGACTCATCTGTGATCACCAGGAAACTCCCAGATCTGACACTGTAGTGCATTTCACTGCTGACAAGAAGGCTGCTGCCACTAGCCTGGGAAGCAAGGTTAAGGTGAGAAG-GCTGGAGGTGAGATTCTGGGCAGGTAGGTACCGGAAGCCGGGGCAAGGTGCAGAAAGGCAGAAAGTGTTTCTGAAAGAGGGATTAGCCCATTGTCTT-ACATAGTCTGACTTTGCACCTGCTCTGTGATTATGACTATCCCACAGTCTCCTGGTTGTCTACCCATGGACCCAGAGGTACTTTGGAA-GTTTCGGCTATCTGGGCTCTGACTGTGCAATAATGAGCAATCCCAAAGTCAAAGCACATGGCAAGAAGGTGCTGATCTCCTTCGGAAAAGCTGTTATGCTCACGGATGACCTCAAGGCACCTTTGCTACGCTGAGTGACCTGCACTGTAACAAGCTGCACACAGACCCTGAGAACTTCCTGGTGAGTACTAAGTACACTCATGCTTTCTTCTTTACCCTTAGATATTTGCACCATGGGTAA----------CAAGGTGGCTTTTTCTTGTGCTATGA------------
>44_Hag_E_1
-------------------------------------CTGACTCATCTGTGATCACCAGGAAACTCCCAGATCTGACACTGTAGTGCATTTCACTGCTGACAAGAAGGCTGCTGCCACTAGCCTGGGAAGCAAGGTTAAGGTGAGAAG-GCTGGAGGTGAGATTCTGGGCAGGTAGGTACCGGAAGCCGGGGCAAGGTGCAGAAAGGCAGAAAGTGTTTCTGAAAGAGGGATTAGCCCATTGTCTT-ACATAGTCTGACTTTGCACCTGCTCTGTGATTATGACTATCCCACAGTCTCCTGGTTGTCTACCCATGGACCCAGAGGTACTTTGGAA-GTTTCAGCTATCTGGGCTCTGACTGTGCAATAATGAGCAATCCCAAAGTCAAAGCACATGGCAAGAAGGTGCTGATCTCCTTCGGAAAAGCTGTTATGCTCACAGATGACCTCAAGGCACCTTTGCTACGCTGAGTGACCTGCACTGTAACAAGCTGCACACAGACCCTGAGAACTTCCTGGTGAGTACTAAGTACACTCATGCTTTCTTCTTTACCCTTAGATATTTGCACCATGGGTAA----------CGAGGTGGCTTTTTCTTGTGCTATGA------------
>44_Hag_E_2
-------------------------------------CTGACTCATCTGTGATCACCAGGAAACTCCCAGATCTGACACTGTAGTGCATTTCACTGCTGACAAGAAGGCTGCTGCCACTAGCCTGGGAAGCAAGGTTAAGGTGAGAAG-GCTGGAGGTGAGATTCTGGGCAGGTAGGTACCGGAAGCCGGGGCAAGGTGCAGAAAGGCAGAAAGTGTTTCTGAAAGAGGGATTAGCCCATTGTCTT-ACATAGTCTGACTTTGCACCTGCTCTGTGATTATGACTATCCCACAGTCTCCTGGTTGTCTACCCATGGACCCAGAGGTACTTTGGAA-GTTTCGGCTATCTGGGCTCTGACTGTGCAATAATGAGCAATCCCAAAGTCAAAGCACATGGCAAGAAGGTGCTGATCTCCTTCGGAAAAGCTGTTATGCTCACGGATGACCTCAAGGCACCTTTGCTACGCTGAGTGACCTGCACTGTAACAAGCTGCACACAGACCCTGAGAACTTCCTGGTGAGTACTAAGTACACTCATGCTTTCTTCTTTACCCTTAGATATTTGCACCATGGGT-------AAA---GAGGTGGCTTTTTCTTGTGCTATGA------------
>57_Hag_E_1
-------------------------------------CTGACTCATCTGTGATCACCAGGAAACTCCCAGATCTGACACTGTAGTGCATTTCACTGCTGACAAGAAGGCTGCTGCCACTAGCCTGGGAAGCAAGGTTAAGGTGAGAAG-GCTGGAGGTGAGATTCTGGGCAGGTAGGTACCGGAAGCCGGGGCAAGGTGCAGAAAGGCAGAAAGTGTTTCTGAAAGAGGGATTAGCCCATTGTCTT-ACATAGTCTGACTTTGCACCTGCTCTGTGATTATGACTATCCCACAGTCTCCTGGTTGTCTACCCATGGGCCCAGAGGTACTTTGGAA-GTTTCGGCTATCTGGGCTCTGACTGTGCAATAATGAGCAATCCCAAAGTCAAAGCACATGGCAAGAAGGTGCTGATCTCCTTCGGAAAAGCTGTTATGCTCACGGATGACCTCAAGGCACCTTTGCTACGCTGAGTGACCTGCACTGTAACAAGCTGCACACAGACCCTGAGAACTTCCTGGTGAGTACTAAGTACACTTATGCTTTCTTCTTTACCCTTAGATATTTGCACCATGGGTAA----------AGAGGTGGCTTTTTCTTGTGCTATGA------------
>57_Hag_E_2
-------------------------------------CTGACTCATCTGTGATCACCAGGAAACTCCCAGATCTGACACTGTAGTGCATTTCACTGCTGACAAGAAGGCTGCTGCCACTAGCCTGGGAAGCAAGGTTAAGGTGAGAAG-GCTGGAGGTGAGATTCTGGGCAGGTAGGTACCGGAAGCCGGGGCAAGGTGCAGAAAGGCAGAAAGTGTTTCTGAAAGAGGGATTAGCCCATTGTCTT-ACATAGTCTGACTTTGCACCTGCTCTGTGATTATGACTATCCCACAGTCTCCTGGTTGTCTACCCATGGGCCCAGAGGTACTTTGGAA-GTTTCGGCTATCTGGGCTCTGACTGTGCAATAATGAGCAATCCCAAAGTCAAAGCACATGGCAAGAAGGTGCTGATCTCCTTCGGAAAAGCTGTTATGCTCACGGATGACCTCAAGGCACCTTTGCTACGCTGAGTGACCTGCACTGTAACAAGCTGCACACAGACCCTGAGAACTTCCTGGTGAGTACTAAGTACACTTATGCTTTCTTCTTTACCCTTAGATATTTGCACCATGGGTAA----------AGAGGTGGCTTTTTCTTGTGCTATGA------------
>62_Hag_E_1
-------------------------------------CTGACTCATCTGTGATCACCAGGAAACTCCCAGATCTGACACTGTAGTGCATTTCACTGCTGACAAGAAGGCTGCTGCCACTAGCCTGTGAAGCAAGGTTAAGGTGAGAAG-GCTGGAGGTGAGATTCTGGGCAGGTAGGTACCGGAAGCCGGGGCAAGGTGCAGAAAGGCAGAAAGTGTTTCTGAAAGAGGGATTAGCCCATTGTCTT-ACATAGTCTGACTTTGCACCTGCTCTGTGATTATGACTATCCCACAGTCTCCTGGTTGTCTACCCATGGGCCCAGAGGTACTTTGGAA-GTTTTGGCTATCTGGGCTCTGACTGTGCAATAATGAGCAATCCCAAAGTCAAAGCACATGGCAAGAAGGTGCTGATCTCCTTCGGAAAAGCTGTTATGCTCACAGATGACCTCAAGGCACCTTTGCTATGCTGAGTGACCTGCACTGTAACAAGCTGCACACAGACCCTGAGAACTTCCTGGTGAGTACTAAGTACACTCATGCTTTCTTCTTTACCCTTAGATATTTGCACCATGGGTAA----------CGAGGTGGCTTTTTCTTGTGCTATGA------------
>62_Hag_E_2
-------------------------------------CTGACTCATCTGTGATCACCAGGAAACTCCCAGATCTGACACTGTAGTGCATTTCACTGCTGACAAGAAGGCTGCTGCCACTAGCCTGTGAAGCAAGGTTAAGGTGAGAAG-GCTGGAGGTGAGATTCTGGGCAGGTAGGTACCGGAAGCCGGGGCAAGGTGCAGAAAGGCAGAAAGTGTTTCTGAAAGAGGGATTAGCCCATTGTCTT-ACATAGTCTGACTTTGCACCTGCTCTGTGATTATGACTATCCCACAGTCTCCTGGTTGTCTACCCATGGGCCCAGAGGTACTTTGGAA-GTTTTGGCTATCTGGGCTCTGACTGTGCAATAATGAGCAATCCCAAAGTCAAAGCACATGGCAAGAAGGTGCTGATCTCCTTCGGAAAAGCTGTTATGCTCACGGATGACCTCAAGGCACCTTTGCTACGCTGAGTGACCTGCACTGTAACAAGCTGCACACAGACCCTGAGAACTTCCTGATGAGTACTAAGTACACTCATGCTTTCTTCTTTACCCTTAGATATTTGCACCATGGGTAA----------CGAGGTGGCTTTTTCTTGTGCTATGA------------
>69_Hag_E_1
-------------------------------------CTGACTCATCTGTGATCACCAGGAAACTCCCAGATCTGACACTGTAGTGCATTTCACTGCTGACAAGAAGGCTGCTGCCACTAGCCTGGGAAGCAAGGTTAAGGTGAGAAG-GCTGGAGGTGAGATTCTGGGCAGGTAGGTACCGGAAGCCGGGGCAAGGTGCAGAAAGGCAGAAAGTGTTTCTGAAAGAGGGATTAGCCCATTGTCTT-ACATAGTCTGACTTTGCACCTGCTCTGTGATTATGACTATCCCACAGTCTCCTGGTTGTCTACCCATGGACCCAGAGGTACTTTGGAA-GTTTCGGCTATCTGGGCTCTGACTGTGCAATAATGAGCAATCCCAAAGTCAAAGCACATGGCAAGAAGGTGCTGATCTCCTTCGGAAAAGCTGTTATGCTCACAGATGACCTCAAGGCACCTTTGCTACGCTGAGTGACCTGCACTGTAACAAGCTGCACACAGACCCTGAGAACTTCCTGATGAGTACTAAGTACACTCATGCTTTCTTCTTTACCCTTAGATATTTGCACCATGGGTAA----------CGAGGTGGCTTTTTCTTGTGCTATGA------------
>69_Hag_E_2
-------------------------------------CTGACTCATCTGTGATCACCAGGAAACTCCCAGATCTGACACTGTAGTGCATTTCACTGCTGACAAGAAGGCTGCTGCCACTAGCCTGGGAAGCAAGGTTAAGGTGAGAAG-GCTGGAGGTGAGATTCTGGGCAGGTAGGTACCGGAAGCTGGGGCAAGGTGCAGAAAGGCAGAAAGTGTTTCTGAAAGAGGGATTAGCCCATTGTCTT-ACATAGTCTGACTTTGCACCTGCTCTGTGATTATGACTATCCCACAGTCTCCTGGTTGTCTACCCATGGACCCAGAGGTACTTTGGAA-GTTTCGGCTATCTGGGCTCTGACTGTGCAATAATGAGCAATCCCAAAGTCAAAGCACATGGCAAGAAGGTGCTGATCTCCTTCGGAAAAGCTGTTATGCTCACAGATGACCTCAAGGCACCTTTGCTACGCTGAGTGACCTGCACTGTAACAAGCTGCACACAGACCCTGAGAACTTCCTGATGAGTACTAAGTACACTCATGCTTTCTTCTTTACCCTTAGATATTTGCACCATGGGTAA----------CGAGGTGGCTTTTTCTTGTGCTATGA------------
>70_Hag_E_1
-------------------------------------CTGACTCATCTGTGATCACCAGGAAACTCCCAGATCTGACACTGTAGTGCATTTCACTGCTGACAAGAAGGCTGCTGCCACTAGCCTGGGAAGCAAGGTTAAGGTGAGAAG-GCTGGAGGTGAGATTCTGGGCAGGTAGGTACCGGAAGCCGGGGCAAGGTGCAGAAAGGCAGAAAGTGTTTCTGAAAGAGGGATTAGCCCATTGTCTT-ACATAGTCTGACTTTGCACCTGCTCTGTGATTATGACTATCCCACAGTCTCCTGGTTGTCTACCCATGGACCCAGAGGTACTTTGGAA-GTTTCGGCTATCTGGGCTCTGACTGTGCAATAATGAGCAATCCCAAAGTCAAAGCACATGGCAAGAAGGTGCTGATCTCCTTCGGAAAAGCTGTTATGCTCACGGATGACCTCAAGGCACCTTTGCTATGCTGAGTGACCTGCACTGTAACAAGCTGCACACAGACCCTGAGAACTTCCTGGTGAGTACTAAGTACACTCATGCTTTCTTCTTTACCCTTAGATATTTGCACCATGGGTAA----------CGAGGTGGCTTTTTCTTGTGCTATGA------------
>70_Hag_E_2
-------------------------------------CTGACTCATCTGTGATCACCAGGAAACTCCCAGATCTGACACTGTAGTGCATTTCACTGCTGACAAGAAGGCTGCTGCCACTAGCCTGGGAAGCAAGGTTAAGGTGAGAAG-GCTGGAGGTGAGATTCTGGGCAGGTAGGTACCGGAAGCCGGGGCAAGGTGCAGAAAGGCAGAAAGTGTTTCTGAAAGAGGGATTAGCCCATTGTCTT-ACATAGTCTGACTTTGCACCTGCTCTGTGATTATGACTATCCCACAGTCTCCTGGTTGTCTACCCATGGACCCAGAGGTACTTTGGAA-GTTTCGGCTATCTGGGCTCTGACTGTGCAATAATGAGCAATCCCAAAGTCAAAGCACATGGCAAGAAGGTGCTGATCTCCTTCGGAAAAGCTGTTATGCTCACGGATGACCTCAAGGCACCTTTGCTATGCTGAGTGACCTGCACTGTAACAAGCTGCACACAGACCCTGAGAACTTCCTGGTGAGTACTAAGTACACTCATGCTTTCTTCTTTACCCTTAGATATTTGCACCATGGGTAA----------CGAGGTGGCTTTTTCTTGTGCTATGA------------
>71_Hag_E_1
-------------------------------------CTGACTCATCTGTGATCACCAGGAAACTCCCAGATCTGACACTGTAGTGCATTTCACTGCTGACAAGAAGGCTGCTGCCACTAGCCTGGGAAGCAAGGTTAAGGTGAGAAG-GCTGGAGGTGAGATTCTGGGCAGGTAGGTACCGGAAGCCGGGGCAAGGTGCAGAAAGGCAGAAAGTGTTTCTGAAAGAGGGATTAGCCCATTGTCTT-ACATAGTCTGACTTTGCACCTGCTCTGTGATTATGACTATCCCACAGTCTCCTGGTTGTCTACCCATGGACCCAGAGGTACTTTGGAA-GTTTCGGCTATCTGGGCTCTGACTGTGCAATAATGAGCAATCCCAAAGTCAAAGCACATGGCAAGAAGGTGCTGATCTCCTTCGGAAAAGCTGTTATGCTCACAGATGACCTCAAGGCACCTTTGCTATGCTGAGTGACCTGCACTGTAACAAGCTGCACACAGACCCTGAGAACTTCCTGGTGAGTACTAAGTACACTCATGCTTTCTTCTTTACCCTTAGATATTTGCACCATGGGTAA----------CGAGGTGGCTTTTTCTTGTGCTATGA------------
>71_Hag_E_2
-------------------------------------CTGACTCATCTGTGATCACCAGGAAACTCCCAGATCTGACACTGTAGTGCATTTCACTGCTGACAAGGAGGCTGCTGCCACTAGCCTGGGAAGCAAGGTTAAGGTGAGAAG-GCTGGAGGTGAGATTCTGGGCAGGTAGGTACCGGAAGCCGGGGCAAGGTGCAGAAAGGCAGAAAGTGTTTCTGAAAGAGGGATTAGCCCATTGTCTT-ACATAGTCTGACTTTGCACCTGCTCTGTGATTATGACTATCCCACAGTCTCCTGGTTGTCTACCCATGGACCCAGAGGTACTTTGGAA-GTTTCGGCTATCTGGGCTCTGACTGTGCAATAATGAGCAATCCCAAAGTCAAAGCACATGGCAAGAAGGTGCTGATCTCCTTCGGAAAAGCTGTTATGCTCACGGATGACCTCAAGGCACCTTTGCTACGCTGAGTGACCTGCACTGTAACAAGCTGCACACAGACCCTGAGAACTTCCTGATGAGTACTAAGTACACTCATGCTTTCTTCTTTACCCTTAGATATTTGCACCATGGGTAA----------CGAGGTGGCTTTTTCTTGTGCTATGA------------
>72_Hag_E_1
-------------------------------------CTGACTCATCTGTGATCACCAGGAAACTCCCAGATCTGACACTGTAGTGCATTTCACTGCTGACAAGAAGGCTGCTGCCACTAGCCTGGGAAGCAAGGTTAAGGTGAGAA-GGCTGGAGGTGAGATTCTGGGCAGGTAGGTACCGGAAGCCGGGGCAAGGTGCAGAAAGGCAGAAAGTGTTTCTGAAAGAGGGATTAGCCCATTGTCTT-ACATAGTCTGACTTTGCACCTGCTCTGTGATTATGACTATCCCACAGTCTCCTGGTTGTCTACCCATGGGCCCAGAGGTACTTTGGAA-GTTTCGGCTATCTGGGCTCTGACTGTGCAATAATGAGCAATCCCAAAGTCAAAGCACATGGCAAGAAGGTGCTGATCTCCTTCGGAAAAGCTGTTATGCTCACGGATGACCTCAAGGCCCCTTTGCTACGCTGAGTGACCTGCACTGTAACAAGCTGCACACAGACCCTGAGAACTTCCTGGTGAGTACTAAGTACACTCATGCTTTCTTCTTTACCCTTAGATATTTGCACCATGGGTA----------ACGAGGTGGCTTTTTCTTGTGCTATGA------------
>72_Hag_E_2
-------------------------------------CTGACTCATCTGTGATCACCAGGAAACTCCCAGATCTGACACTGTAGTGCATTTCACTGCTGACAAGAAGGCTGCTGCCACTAGCCTGGGAAGCAAGGTTAAGGTGAGAA-GGCTGGAGGTGAGATTCTGGGCAGGTAGGTACCGGAAGCCGGGGCAAGGTGCAGAAAGGCAGAAAGTGTTTCTGAAAGAGGGATTAGCCCATTGTCTT-ACATAGTTTGACTTTGCACCTGCTCTGTGATTATGACTATCCCACAGTCTCCTGGTTGTCTACCCATGGGCCCAGAGGTACTTTGGAA-GTTTCGGCTATCTGGGCTCTGACTGTGCAATAATGAGCAATCCCAAAGTCAAAGCACATGGCAAGAAGGTGCTGATCTCCTTCGGAAAAGCTGTTATGCTCACGGATGACCTCAAGGCCCCTTTGCTACGCTGAGTGACCTGCACTGTAACAAGCCGCACACAGACCCTGAGAACTTCCTGGTGAGTACTAAGTACACTCATGCTTTCTTCTTTACCCTTAGATATTTGCACCATGGGTA----------ACGAGGTGGCTTTTTCTTGTGCTATGA------------
>73_Hag_E_1
-------------------------------------CTGACTCATCTGTGATCACCAGGAAACTCCCAGATCTGACACTGTAGTGCATTTCACTGCTGACAAGAAGGCTGCTGCCACTAGCCTGGGAAGCAAGGTTAAGGTGAGAAG-GCTGGAGGTGAGATTCTGGGCAGGTAGGTACCGGAAGCCGGGGCAAGGTGCAGAAAGGCAGAAAGTGTTTCTGAAAGAGGGATTAGCCCATTGTCTT-ACATAGTCTGACTTTGCACCTGCTCTGTGATTATGACTATCCCACAGTCTCCTGGTTGTCTACCCATGGACCCAGAGGTACTTTGGAA-GTTTCGGCTATCTGGGCTCTGACTGTGCAATAATGAGCAATCCCAAAGTCAAAGCACATGGCAAGAAGGTGCTGATCTCCTTCGGAAAAGCTGTTATGCTCACAGATGACCTCAAGGCACCTTTGCTACGCTGAGTGACCTGCACTGTAACAAGCTGCACACAGACCCTGAGAACTTCCTGATGAGTACTAAGTACACTCATGCTTTCTTCTTTACCCTTAGATATTTGCACCATGGGTAA----------CGAGGTGGCTTTTTCTTGTGCTATGA------------
>73_Hag_E_2
-------------------------------------CTGACTCATCTGTGATCACCAGGAAACTCCCAGATCTGACACTGTAGTGCATTTCACTGCTGACAAGAAGGCTGCTGCCACTAGCCTGGGAAGCAAGGTTAAGGTGAGAAG-GCTGGAGGTGAGATTCTGGGCAGGTAGGTACCGGAAGCCGGGGCAAGGTGCAGAAAGGCAGAAAGTGTTTCTGAAAGAGGGATTAGCCCATTGTCTT-ACATAGTCTGACTTTGCACCTGCTCTGTGATTATGACTATCCCACAGTCTCCTGGTTGTCTACCCATGGACCCAGAGGTACTTTGGAA-GTTTCGGCTATCTGGGCTCTGACTGTGCAATAATGAGCAATCCCAAAGTCAAAGCACATGGCAAGAAGGTGCTGATCTCCTTCGGAAAAGCTGTTATGCTCACAGATGACCTCAAGGCACCTTTGCTACGCTGAGTGACCTGCACTGTAACAAGCTGCACACAGACCCTGAGAACTTCCTGATGAGTACTAAGTACACTCATGCTTTCTTCTTTACCCTTAGATATTTGCACCATGGGTAA----------CGAGGTGGCTTTTTCTTGTGCTATGA------------
>79_Hag_E_1
-------------------------------------CTGACTCATCTGTGATCACCAGGAAACTCCCAGATCTGACACTGTAGTGCATTTCACTGCTGACAAGAAGGCTGCTGCCACTAGCCTGGGAAGCAAGGTTAAGGTGAGAAG-GCTGGAGGTGAGATTCTGGGCAGGTAGGTACCGGAAGCCGGGGCAAGGTGCAGAAAGGCAGAAAGTGTTTCTGAAAGAGGGATTAGCCCATTGTCTT-ACATAGTCTGACTTTGCACCTGCTCTGTGATTATGACTATCCCACAGTCTCCTGGTTGTCTACCCATGGACCCAGAGGTACTTTGGAA-GTTTCGGCTATCTGGGCTCTGACTGTGCAATAATGAGCAATCCCAAAGTCAAAGCACATGGCAAGAAGGTGCTGATCTCCTTCGGAAAAGCTGTTATGCTCACGGATGACCTCAAGGCACCTTTGCTACGCTGAGTGACCTGCACTGTAACAAGCTGCACACAGACCCTGAGAACTTCCTGGTGAGTACTAAGTACACTCATGCTTTCTTCTTTACCCTTAGATATTTGCACCATGGGTAA----------CGAGGTGGCTTTTTCTTGTGCTATGA------------
>79_Hag_E_2
-------------------------------------CTGACTCATCTGTGATCACCAGGAAACTCCCAGATCTGACACTGTAGTGCATTTCACTGCTGACAAGGAGGCTGCTGCCACTAGCCTGGGAAGCAAGGTTAAGGTGAGAAG-GCTGGAGGTGAGATTCTGGGCAGGTAGGTACCGGAAGCCGGGGCAAGGTGCAGAAAGGCAGAAAGTGTTTCTGAAAGAGGGATTAGCCCATTGTCTT-ACATAGTCTGACTTTGCACCTGCTCTGTGATTATGACTATCCCACAGTCTCCTGGTTGTCTACCCATGGACCCAGAGGTACTTTGGAA-GTTTCGGCTATCTGGGCTCTGACTGTGCAATAATGAGCAATCCCAAAGTCAAAGCACATGGCAAGAAGGTGCTGATCTCCTTCGGAAAAGCTGTTATGCTCACGGATGACCTCAAGGCACCTTTGCTACGCTGAGTGACCTGCACTGTAACAAGCTGCACACAGACCCTGAGAACTTCCTGGTGAGTACTAAGTACACTCATGCTTTCTTCTTTACCCTTAGATATTTGCACCATGGGTAA----------CGAGGTGGCTTTTTCTTGTGCTATGA------------
>81_Hag_E_1
-------------------------------------CTGACTCATCTGTGATCACCAGGAAACTCCCAGATCTGACACTGTAGTGCATTTCACTGCTGACAAGAAGGCTGCTGCCACTAGCCTGGGAAGCAAGGTTAAGGTGAGAAG-GCTGGAGGTGAGATTCTGGGCAGGTAGGTACCGGAAGCCGGGGCAAGGTGCAGAAAGGCAGAAAGTGTTTCTGAAAGAGGGATTAGCCCATTGTCTT-ACATAGTCTGACTTTGCACCTGCTCTGTGATTATGACTATCCCACAGTCTCCTGGTTGTCTACCCATGGACCCAGAGGTACTTTGGAA-GTTTCGGCTATCTGGGCTCTGACTGTGCAATAATGAGCAATCCCAAAGTCAAAGCACATGGCAAGAAGGTGCTGATCTCCTTCGGAAAAGCTGTTATGCTCACGGATGACCTCAAGGCACCTTTGCTACGCTGAGTGACCTGCACTGTAACAAGCTGCACACAGACCCTGAGAACTTCCTGGTGAGTACTAAGTACACTCATGCTTTCTTCTTTACCCTTAGATATTTGCACCATGGGTAA----------CGAGGTGGCTTTTTCTTGTGCTATGA------------
>81_Hag_E_2
-------------------------------------CTGACTCATCTGTGATCACCAGGAAACTCCCAGATCTGACACTGTAGTGCATTTCACTGCTGACAAGAAGGCTGCTGCCACTAGCCTGGGAAGCAAGGTTAAGGTGAGAAG-GCTGGAGGTGAGATTCTGGGCAGGTAGGTACCGGAAGCCGGGGCAAGGTGCAGAAAGGCAGAAAGTGTTTCTGAAAGAGGGATTAGCCCATTGTCTT-ACATAGTCTGACTTTGCACCTGCTCTGTGATTATGACTATCCCACAGTCTCCTGGTTGTCTACCCATGGACCCAGAGGTACTTTGGAA-GTTTCGGCTATCTGGGCTCTGACTGTGCAATAATGAGCAATCCCAAAGTCAAAGCACATGGCAAGAAGGTGCTGATCTCCTTCGGAAAAGCTGTTATGCTCACGGATGACCTCAAGGCACCTTTGCTACGCTGAGTGACCTGCACTGTAACAAGCTGCACACAGACCCTGAGAACTTCCTGGTGAGTACTAAGTACACTCATGCTTTCTTCTTTACCCTTAGATATTTGCACCATGGGTAA----------CGAGGTGGCTTTTTCTTGTGCTATGA------------
>83_Hag_E_1
-------------------------------------CTGACTCATCTGTGATCACCAGGAAACTCCCAGATCTGACACTGTAGTGCATTTCACTGCTGACAAGAAGGCTGCTGCCACTAGCCTGGGAAGCAAGGTTAAGGTGAGAAG-GCTGGAGGTGAGATTCTGGGCAGGTAGGTACCGGAAGCCGGGGCAAGGTGCAGAAAGGCAGAAAGTGTTTCTGAAAGAGGGATTAGCCCATTGTCTT-ACATAGTCTGACTTTGCACCTGCTCTGTGATTATGACTATCCCACAGTCTCCTGGTTGTCTACCCATGGGCCCAGAGGTACTTTGGAA-GTTTTGGCTATCTGGGCTCTGACTGTGCAATAATGAGCAATCCCAAAGTCAAAGCACATGGCAAGAAGGTGCTGATCTCCTTCGGAAAAGCTGTTATGCTCACGGATGACCTCAAGGCACCTTTGCTACGCTGAGTGACCTGCACTGTAACAAGCTGCACACAGACCCTGAGAACTTCCTGGTGAGTACTAAGTACACTCATGCTTTCTTCTTTACCCTTAGATATTTGCACCATGGGTAA----------CGAGGTGGCTTTTTCTTGTGCTATGA------------
>83_Hag_E_2
-------------------------------------CTGACTCATCTGTGATCACCAGGAAACTCCCAGATCTGACACTGTAGTGCATTTCACTGCTGACAAGAAGGCTGCTGCCACTAGCCTGGGAAGCAAGGTTAAGGTGAGAA-GGCTGGAGGTGAGATTCTGGGCAGGTAGGTACCGGAAGCCGGGGCAAGGTGCAGAAAGGCAGAAAGTGTTTCTGAAAGAGGGATTAGCCCATTGTCTT-ACATAGTTTGACTTTGCACCTGCTCTGTGATTATGACTATCCCACAGTCTCCTGGTTGTCTACCCATGGGCCCAGAGGTACTTTGGAA-GTTTCGGCTATCTGGGCTCTGACTGTGCAATAATGAGCAATCCCAAAGTCAAAGCACATGGCAAGAAGGTGCTGATCTCCTTCGGAAAAGCTGTTATGCTCACGGATGACCTCAAGGCCCCTTTGCTACGCTGAGTGACCTGCACTGTAACAAGCCGCACACAGACCCTGAGAACTTCCTGGTGAGTACTAAGTACACTCATGCTTTCTTCTTTACCCTTAGATATTTGCACCATGGGTA----------ACGAGGTGGCTTTTTCTTGTGCTATGA------------
>84_Hag_E_1
-------------------------------------CTGACTCATCTGTGATCACCAGGAAACTCCCAGATCTGACACTGTAGTGCATTTCACTGCTGACAAGAAGGCTGCTGCCACTAGCCTGGGAAGCAAGGTTAAGGTGAGAA-GGCTGGAGGTGAGATTCTGGGCAGGTAGGTACCGGAAGCCGGGGCAAGGTGCAGAAAGGCAGAAAGTGTTTCTGAAAGAGGGATTAGCCCATTGTCTT-ACATAGTCTGACTTTGCACCTGCTCTGTGATTATGACTATCCCACAGTCTCCTGGTTGTCTACCCATGGACCCAGAGGTACTTTGGAA-GTTTCGGCTATCTGGGCTCTGACTGTGCAATAATGAGCAATCCCAAAGTCAAAGCACATGGCAAGAAGGTGCTGATCTCCTTCGGAAAAGCTGTTATGCTCACGGATGACCTCAAGGCCCCTTTGCTACGCTGAGTGACCTGCACTGTAACAAGCTGCACACAGACCCTGAGAACTTCCTGGTGAGTACTAAGTACACTCATGCTTTCTTCTTTACCCTTAGATATTTGCACCATGGGTA----------ACGAGGTGGCTTTTTCTTGTGCTATGA------------
>84_Hag_E_2
-------------------------------------CTGACTCATCTGTGATCACCAGGAAACTCCCAGATCTGACACTGTAGTGCATTTCACTGCTGACAAGAAGGCTGCTGCCACTAGCCTGGGAAGCAAGGTTAAGGTGAGAA-GGCTGGAGGTGAGATTCTGGGCAGGTAGGTACCGGAAGCCGGGGCAAGGTGCAGAAAGGCAGAAAGTGTTTCTGAAAGAGGGATTAGCCCATTGTCTT-ACATAGTCTGACTTTGCACCTGCTCTGTGATTATGACTATCCCACAGTCTCCTGGTTGTCTACCCATGGACCCAGAGGTACTTTGGAA-GTTTCGGCTATCTGGGCTCTGACTGTGCAATAATGAGCAATCCCAAAGTCAAAGCACATGGCAAGAAGGTGCTGATCTCCTTCGGAAAAGCTGTTATGCTCACGGATGACCTCAAGGCCCCTTTGCTACGCTGAGTGACCTGCACTGTAACAAGCTGCACACAGACCCTGAGAACTTCCTGGTGAGTACTAAGTACACTCATGCTTTCTTCTTTACCCTTAGATATTTGCACCATGGGTA----------ACGAGGTGGCTTTTTCTTGTGCTATGA------------
>86_Hag_E_1
-------------------------------------CTGACTCATCTGTGATCACCAGGAAACTCCCAGATCTGACACTGTAGTGCATTTCACTGCTGACAAGAAGGCTGCTGCCACTAGCCTGGGAAGCAAGGTTAAGGTGAGAAG-GCTGGAGGTGAGATTCTGGGCAGGTAGGTACCGGAAGCCGGGGCAAGGTGCAGAAAGGCAGAAAGTGTTTCTGAAAGAGGGATTAGCCCATTGTCTT-ACATAGTCTGACTTTGCACCTGCTCTGTGATTATGACTATCCCACAGTCTCCTGGTTGTCTACCCATGGACCCAGAGGTACTTTGGAA-GTTTCGGCTATCTGGGCTCTGACTGTGCAATAATGAGCAATCCCAAAGTCAAAGCACATGGCAAGAAGGTGCTGATCTCCTTCGGAAAAGCTGTTATGCTCACGGATGACCTCAAGGCACCTTTGCTACGCTGAGTGACCTGCACTGTAACAAGCTGCACACAGACCCTGAGAACTTCCTGGTGAGTACTAAGTACACTCATGCTTTCTTCTTTACCCTTAGATATTTGCACCATGGGTAA----------CGAGGTGGCTTTTTCTTGTGCTATGA------------
>86_Hag_E_2
-------------------------------------CTGACTCATCTGTGATCACCAGGAAACTCCCAGATCTGACACTGTAGTGCATTTCACTGCTGACAAGAAGGCTGCTGCCACTAGCCTGGGAAGCAAGGTTAAGGTGAGAAG-GCTGGAGGTGAGATTCTGGGCAGGTAGGTACCGGAAGCCGGGGCAAGGTGCAGAAAGGCAGAAAGTGTTTCTGAAAGAGGGATTAGCCCATTGTCTT-ACATAGTCTGACTTTGCACCTGCTCTGTGATTATGACTATCCCACAGTCTCCTGGTTGTCTACCCATGGACCCAGAGGTACTTTGGAA-GTTTCGGCTATCTGGGCTCTGACTGTGCAATAATGAGCAATCCCAAAGTCAAAGCACATGGCAAGAAGGTGCTGATCTCCTTCGGAAAAGCTGTTATGCTCACGGATGACCTCAAGGCACCTTTGCTACGCTGAGTGACCTGCACTGTAACAAGCTGCACACAGACCCTGAGAACTTCCTGGTGAGTACTGAGTACACTCATGCTTTCTTCTTTACCCTTAGATATTTGCACCATGGGTAA----------CGAGGTGGCTTTTTCTTGTGCTATGA------------
>87_Hag_E_1
-------------------------------------CTGACTCATCTGTGATCACCAGGAAACTCCCAGATCTGACACTGTAGTGCATTTCACTGCTGACAAGAAGGCTGCTGCCACTAGCCTGGGAAGCAAGGTTAAGGTGAGAAG-GCTGGAGGTGAGATTCTGGGCAGGTAGGTACCGGAAGCCGGGGCAAGGTGCAGAAAGGCAGAAAGTGTTTCTGAAAGAGGGATTAGCCCATTGTCTT-ACATAGTCTGACTTTGCACCTGCTCTGTGATTATGACTATCCCACAGTCTCCTGGTTGTCTACCCATGGGCCCAGAGGTACTTTGGAA-GTTTCAGCTATCTGGGCTCTGACTGTGCAATAATGAGCAATCCCAAAGTCAAAGCACATGGCAAGAAGGTGCTGATCTCCTTCGGAAAAGCTGTTATGCTCACAGATGACCTCAAGGCACCTTTGCTACGCTGAGTGACCTGCACTGTAACAAGCTGCACACAGACCCTGAGAACTTCCTGGTGAGTACTAAGTACACTCATGCTTTCTTCTTTACCCTTAGATATTTGCACCATGGGTAA----------AGAGGTGGCTTTTTCTTGTGCTATGA------------
>87_Hag_E_2
-------------------------------------CTGACTCATCTGTGATCACCAGGAAACTCCCAGATCTGACACTGTAGTGCATTTCACTGCTGACAAGAAGGCTGCTGCCACTAGCCTGGGAAGCAAGGTTAAGGTGAGAAG-GCTGGAGGTGAGATTCTGGGCAGGTAGGTACCGGAAGCCGGGGCAAGGTGCAGAAAGGCAGAAAGTGTTTCTGAAAGAGGGATTAGCCCATTGTCTT-ACATAGTCTGACTTTGCACCTGCTCTGTGATTATGACTATCCCACAGTCTCCTGGTTGTCTACCCATGGACCCAGAGGTACTTTGGAA-GTTTCGGCTATCTGGGCTCTGACTGTGCAATAATGAGCAATCCCAAAGTCAAAGCACATGGCAAGAAGGTGCTGATCTCCTTCGGAAAAGCTGTTATGCTCACAGATGACCTCAAGGCACCTTTGCTACGCTGAGTGACCTGCACTGTAACAAGCTGCACACAGACCCTGAGAACTTCCTGGTGAGTACTAAGTACACTCATGCTTTCTTCTTTACCCTTAGATATTTGCACCATGGGTAA----------AGAGGTGGCTTTTTCTTGTGCTATGA------------
>90_Hag_E_1
-------------------------------------CTGACTCATCTGTGATCACCAGGAAACTCCCAGATCTGACACTGTAGTGCATTTCACTGCTGACAAGAAGGCTGCTGCCACTAGCCTGGGAAGCAAGGTTAAGGTGAGAAG-GCTGGAGGTGAGATTCTGGGCAGGTAGGTACCGGAAGCCGGGGCAAGGTGCAGAAAGGCAGAAAGTGTTTCTGAAAGAGGGATTAGCCCATTGTCTT-ACATAGTCTGACTTTGCACCTGCTCTGTGATTATGACTATCCCACAGTCTCCTGGTTGTCTACCCATGGACCCAGAGGTACTTTGGAA-GTTTCAGCTATCTGGGCTCTGACTGTGCAATAATGAGCAATCCCAAAGTCAAAGCACATGGCAAGAAGGTGCTGATCTCCTTCGGAAAAGCTGTTATGCTCACAGATGACCTCAAGGCACCTTTGCTACGCTGAGTGACCTGCACTGTAACAAGCTGCACACAGACCCTGAGAACTTCCTGGTGAGTACTAAGTACACTCATGCTTTCTTCTTTACCCTTAGATATTTGCACCATGGGTAA----------CGAGGTGGCTTTTTCTTGTGCTATGA------------
>90_Hag_E_2
-------------------------------------CTGACTCATCTGTGATCACCAGGAAACTCCCAGATCTGACACTGTAGTGCATTTCACTGCTGACAAGAAGGCTGCTGCCACTAGCCTGGGAAGCAAGGTTAAGGTGAGAAG-GCTGGAGGTGAGATTCTGGGCAGGTAGGTACCGGAAGCCGGGGCAAGGTGCAGAAAGGCAGAAAGTGTTTCTGAAAGAGGGATTAGCCCATTGTCTT-ACATAGTCTGACTTTGCACCTGCTCTGTGATTATGACTATCCCACAGTCTCCTGGTTGTCTACCCATGGACCCAGAGGTACTTTGGAA-GTTTCAGCTATCTGGGCTCTGACTGTGCAATAATGAGCAATCCCAAAGTCAAAGCACATGGCAAGAAGGTGCTGATCTCCTTCGGAAAAGCTGTTATGCTCACAGATGACCTCAAGGCACCTTTGCTACGCTGAGTGACCTGCACTGTAACAAGCTGCACACAGACCCTGAGAACTTCCTGGTGAGTACTAAGTACACTCATGCTTTCTTCTTTACCCTTAGATATTTGCACCATGGGTAA----------AGAGGTGGCTTTTTCTTGTGCTATGA------------
>91_Hag_E_1
-------------------------------------CTGACTCATCTGTGATCACCAGGAAACTCCCAGATCTGACACTGTAGTGCATTTCACTGCTGACAAGAAGGCTGCTGCCACTAGCCTGGGAAGCAAGGTTAAGGTGAGAA-GGCTGGAGGTGAGATTCTGGGCAGGTAGGTACCGGAAGCCGGGGCAAGGTGCAGAAAGGCAGAAAGTGTTTCTGAAAGAGGGATTAGCCCATTGTCTT-ACATAGTCTGACTTTGCACCTGCTCTGTGATTATGACTATCCCACAGTCTCCTGGTTGTCTACCCATGGGCCCAGAGGTACTTTGGAA-GTTTCGGCTATCTGGGCTCTGACTGTGCAATAATGAGCAATCCCAAAGTCAAAGCACATGGCAAGAAGGTGCTGATCTCCTTCGGAAAAGCTGTTATGCTCACGGATGACCTCAAGGCCCCTTTGCTACGCTGAGTGACCTGCACTGTAACAAGCTGCACACAGACCCTGAGAACTTCCTGGTGAGTACTAAGTACACTCATGCTTTCTTCTTTACCCTTAGATATTTGCACCATGGGTA----------ACGAGGTGGCTTTTTCTTGTGCTATGA------------
>91_Hag_E_2
-------------------------------------CTGACTCATCTGTGATCACCAGGAAACTCCCAGATCTGACACTGTAGTGCATTTCACTGCTGACAAGAAGGCTGCTGCCACTAGCCTGGGAAGCAAGGTTAAGGTGAGAA-GGCTGGAGGTGAGATTCTGGGCAGGTAGGTACCGGAAGCCGGGGCAAGGTGCAGAAAGGCAGAAAGTGTTTCTGAAAGAGGGATTAGCCCATTGTCTT-ACATAGTTTGACTTTGCACCTGCTCTGTGATTATGACTATCCCACAGTCTCCTGGTTGTCTACCCATGGGCCCAGAGGTACTTTGGAA-GTTTCGGCTATCTGGGCTCTGACTGTGCAATAATGAGCAATCCCAAAGTCAAAGCACATGGCAAGAAGGTGCTGATCTCCTTCGGAAAAGCTGTTATGCTCACGGATGACCTCAAGGCCCCTTTGCTACGCTGAGTGACCTGCACTGTAACAAGCCGCACACAGACCCTGAGAACTTCCTGGTGAGTACTAAGTACACTCATGCTTTCTTCTTTACCCTTAGATATTTGCACCATGGGTA----------ACGAGGTGGCTTTTTCTTGTGCTATGA------------
>92_Hag_E_1
-------------------------------------CTGACTCATCTGTGATCACCAGGAAACTCCCAGATCTGACACTGTAGTGCATTTCACTGCTGACAAGAAGGCTGCTGCCACTAGCCTGGGAAGCAAGGTTAAGGTGAGAAG-GCTGGAGGTGAGATTCTGGGCAGGTAGGTACCGGAAGCCGGGGCAAGGTGCAGAAAGGCAGAAAGTGTTTCTGAAAGAGGGATTAGCCCATTGTCTT-ACATAGTCTGACTTTGCACCTGCTCTGTGATTATGACTATCCCACAGTCTCCTGGTTGTCTACCCATGGACCCAGAGGTACTTTGGAA-GTTTCAGCTATCTGGGCTCTGACTGTGCAATAATGAGCAATCCCAAAGTCAAAGCACATGGCAAGAAGGTGCTGATCTCCTTCGGAAAAGCTGTTATGCTCACAGATGACCTCAAGGCACCTTTGCTACGCTGAGTGACCTGCACTGTAACAAGCTGCACACAGACCCTGAGAACTTCCTGGTGAGTACTAAGTACACTCATGCTTTCTTCTTTACCCTTAGATATTTGCACCATGGGTAA----------CGAGGTGGCTTTTTCTTGTGCTATGA------------
>92_Hag_E_2
-------------------------------------CTGACTCATCTGTGATCACCAGGAAACTCCCAGATCTGACACTGTAGTGCATTTCACTGCTGACAAGAAGGCTGCTGCCACTAGCCTGGGAAGCAAGGTTAAGGTGAGAAG-GCTGGAGGTGAGATTCTGGGCAGGTAGGTACCGGAAGCCGGGGCAAGGTGCAGAAAGGCAGAAAGTGTTTCTGAAAGAGGGATTAGCCCATTGTCTT-ACATAGTCTGACTTTGCACCTGCTCTGTGATTATGACTATCCCACAGTCTCCTGGTTGTCTACCCATGGACCCAGAGGTACTTTGGAA-GTTTCGGCTATCTGGGCTCTGACTGTGCAATAATGAGCAATCCCAAAGTCAAAGCACATGGCAAGAAGGTGCTGATCTCCTTCGGAAAAGCTGTTATGCTCACGGATGACCTCAAGGCACCTTTGCTACGCTGAGTGACCTGCACTGTAACAAGCTGCACACAGACCCTGAGAACTTCCTGGTGAGTACTAAGTACACTCATGCTTTCTTCTTTACCCTTAGATATTTGCACCATGGGT-------AAA---GAGGTGGCTTTTTCTTGTGCTATGA------------
>93_Hag_E_1
-------------------------------------CTGACTCATCTGTGATCACCAGGAAACTCCCAGATCTGACACTGTAGTGCATTTCACTGCTGACAAGAAGGCTGCTGCCACTAGCCTGGGAAGCAAGGTTAAGGTGAGAAG-GCTGGAGGTGAGATTCTGGGCAGGTAGGTACCGGAAGCCGGGGCAAGGTGCAGAAAGGCAGAAAGTGTTTCTGAAAGAGGGATTAGCCCATTGTCTT-ACATAGTCTGACTTTGCACCTGCTCTGTGATTATGACTATCCCACAGTCTCCTGGTTGTCTACCCATGGACCCAGAGGTACTTTGGAA-GTTTCGGCTATCTGGGCTCTGACTGTGCAATAATGAGCAATCCCAAAGTCAAAGCACATGGCAAGAAGGTGCTGATCTCCTTCGGAAAAGCTGTTATGCTCACGGATGACCTCAAGGCACCTTTGCTACGCTGAGTGACCTGCACTGTAACAAGCTGCACACAGACCCTGAGAACTTCCTGGTGAGTACTAAGTACACTCATGCTTTCTTCTTTACCCTTAGATATTTGCACCATGGGTAG----------CGAGGTGGCTTTTTCTTGTGCTATGA------------
>93_Hag_E_2
-------------------------------------CTGACTCATCTGTGATCACCAGGAAACTCCCAGATCTGACACTGTAGTGCATTTCACTGCTGACAAGAAGGCTGCTGCCACTAGCCTGGGAAGCAAGGTTAAGGTGAGAAG-GCTGGAGGTGAGATTCTGGGCAGGTAGGTACCGGAAGCCGGGGCAAGGTGCAGAAAGGCAGAAAGTGTTTCTGAAAGAGGGATTAGCCCATTGTCTT-ACATAGTCTGACTTTGCACCTGCTCTGTGATTATGACTATCCCACAGTCTCCTGGTTGTCTACCCATGGACCCAGAGGTACTTTGGAA-GTTTCGGCTATCTGGGCTCTGACTGTGCAATAATGAGCAATCCCAAAGTCAAAGCACATGGCAAGAAGGTGCTGATCTCCTTCGGAAAAGCTGTTATGCTCACGGATGACCTCAAGGCACCTTTGCTACGCTGAGTGACCTGCACTGTAACAAGCTGCACACAGACCCTGAGAACTTCCTGGTGAGTACTAAGTACACTCATGCTTTCTTCTTTACCCTTAGATATTTGCACCATGGGTAG----------CGAGGTGGCTTTTTCTTGTGCTATGA------------
>95_Hag_E_1
-------------------------------------CTGACTCATCTGTGATCACCAGGAAACTCCCAGATCTGACACTGTAGTGCATTTCACTGCTGACAAGAAGGCTGCTGCCACTAGCCTGGGAAGCAAGGTTAAGGTGAGAAG-GCTGGAGGTGAGATTCTGGGCAGGTAGGTACCGGAAGCCGGGGCAAGGTGCAGAAAGGCAGAAAGTGTTTCTGAAAGAGGGATTAGCCCATTGTCTT-ACATAGTCTGACTTTGCACCTGCTCTGTGATTATGACTATCCCACAGTCTCCTGGTTGTCTACCCATGGGCCCAGAGGTACTTTGGAA-GTTTCAGCTATCTGGGCTCTGACTGTGCAATAATGAGCAATCCCAAAGTCAAAGCACATGGCAAGAAGGTGCTGATCTCCTTCGGAAAAGCTGTTATGCTCACAGATGACCTCAAGGCACCTTTGCTACGCTGAGTGACCTGCACTGTAACAAGCTGCACACAGACCCTGAGAACTTCCTGGTGAGTACTAAGTACACTCATGCTTTCTTCTTTACCCTTAGATATTTGCACCATGGGTAA----------CGAGGTGGCTTTTTCTTGTGCTATGA------------
>95_Hag_E_2
-------------------------------------CTGACTCATCTGTGATCACCAGGAAACTCCCAGATCTGACACTGTAGTGCATTTCACTGCTGACAAGAAGGCTGCTGCCACTAGCCTGGGAAGCAAGGTTAAGGTGAGAAG-GCTGGAGGTGAGATTCTGGGCAGGTAGGTACCGGAAGCCGGGGCAAGGTGCAGAAAGGCAGAAAGTGTTTCTGAAAGAGGGATTAGCCCATTGTCTT-ACATAGTCTGACTTTGCACCTGCTCTGTGATTATGACTATCCCACAGTCTCCTGGTTGTCTACCCATGGACCCAGAGGTACTTTGGAA-GTTTCGGCTATCTGGGCTCTGACTGTGCAATAATGAGCAATCCCAAAGTCAAAGCACATGGCAAGAAGGTGCTGATCTCCTTCGGAAAAGCTGTTATGCTCACGGATGACCTCAAGGCACCTTTGCTACGCTGAGTGACCTGCACTGTAACAAGCTGCACACAGACCCTGAGAACTTCCTGGTGAGTACTAAGTACACTCATGCTTTCTTCTTTACCCTTAGATATTTGCACCATGGGT-------AAA---GAGGTGGCTTTTTCTTGTGCTATGA------------
>96_Hag_E_1
-------------------------------------CTGACTCATCTGTGATCACCAGGAAACTCCCAGATCTGACACTGTAGTGCATTTCACTGCTGACAAGAAGGCTGCTGCCACTAGCCTGGGAAGCAAGGTTAAGGTGAGAAG-GCTGGAGGTGAGATTCTGGGCAGGTAGGTACCGGAAGCCGGGGCAAGGTGCAGAAAGGCAGAAAGTGTTTCTGAAAGAGGGATTAGCCCATTGTCTT-ACATAGTCTGACTTTGCACCTGCTCTGTGATTATGACTATCCCACAGTCTCCTGGTTGTCTACCCATGGACCCAGAGGTACTTTGGAA-GTTTCGGCTATCTGGGCTCTGACTGTGCAATAATGAGCAATCCCAAAGTCAAAGCACATGGCAAGAAGGTGCTGATCTCCTTCGGAAAAGCTGTTATGCTCACGGATGACCTCAAGGCACCTTTGCTATGCTGAGTGACCTGCACTGTAACAAGCTGCACACAGACCCTGAGAACTTCCTGGTGAGTACTAAGTACACTCATGCTTTCTTCTTTACCCTTAGATATTTGCACCATGGGTAA----------CGAGGTGGCTTTTTCTTGTGCTATGA------------
>96_Hag_E_2
-------------------------------------CTGACTCATCTGTGATCACCAGGAAACTCCCAGATCTGACACTGTAGTGCATTTCACTGCTGACAAGAAGGCTGCTGCCACTAGCCTGGGAAGCAAGGTTAAGGTGAGAAG-GCTGGAGGTGAGATTCTGGGCAGGTAGGTACCGGAAGCCGGGGCAAGGTGCAGAAAGGCAGAAAGTGTTTCTGAAAGAGGGATTAGCCCATTGTCTT-ACATAGTCTGACTTTGCACCTGCTCTGTGATTATGACTATCCCACAGTCTCCTGGTTGTCTACCCATGGACCCAGAGGTACTTTGGAA-GTTTCGGCTATCTGGGCTCTGACTGTGCAATAATGAGCAATCCCAAAGTCAAAGCACATGGCAAGAAGGTGCTGATCTCCTTCGGAAAAGCTGTTATGCTCACGGATGACCTCAAGGCACCTTTGCTACGCTGAGTGACCTGCACTGTAACAAGCTGCACACAGACCCTGAGAACTTCCTGGTGAGTACTAAGTACACTAATGCTTTCTTCTTTACCCTTAGATATTTGCACCATGGGTAA----------CGAGGTGGCTTTTTCTTGTGCTATGA------------
>98_Hag_E_1
-------------------------------------CTGACTCATCTGTGATCACCAGGAAACTCCCAGATCTGACACTGTAGTGCATTTCACTGCTGACAAGAAGGCTGCTGCCACTAGCCTGGGAAGCAAGGTTAAGGTGAGAAG-GCTGGAGGTGAGATTCTGGGCAGGTAGGTACCGGAAGCCGGGGCAAGGTGCAGAAAGGCAGAAAGTGTTTCTGAAAGAGGGATTAGCCCATTGTCTT-ACATAGTCTGACTTTGCACCTGCTCTGTGATTATGACTATCCCACAGTCTCCTGGTTGTCTACCCATGGACCCAGAGGTACTTTGGAA-GTTTCGGCTATCTGGGCTCTGACTGTGCAATAATGAGCAATCCCAAAGTCAAAGCACATGGCAAGAAGGTGCTGATCTCCTTCGGAAAAGCTGTTATGCTCACGGATGACCTCAAGGCACCTTTGCTACGCTGAGTGACCTGCACTGTAACAAGCTGCACACAGACCCTGAGAACTTCCTGGTGAGTACTAAGTACACTCATGCTTTCTTCTTTACCCTTAGATATTTGCACCATGGGTAC----------CGAGGTGGCTTTTTCTTGTGCTATGA------------
>98_Hag_E_2
-------------------------------------CTGACTCATCTGTGATCACCAGGAAACTCCCAGATCTGACACTGTAGTGCATTTCACTGCTGACAAGAAGGCTGCTGCCACTAGCCTGGGAAGCAAGGTTAAGGTGAGAAG-GCTGGAGGTGAGATTCTGGGCAGGTAGGTACCGGAAGCCGGGGCAAGGTGCAGAAAGGCAGAAAGTGTTTCTGAAAGAGGGATTAGCCCATTGTCTT-ACATAGTCTGACTTTGCACCTGCTCTGTGATTATGACTATCCCACAGTCTCCTGGTTGTCTACCCATGGACCCAGAGGTACTTTGGAA-GTTTCGGCTATCTGGGCTCTGACTGTGCAATAATGAGCAATCCCAAAGTCAAAGCACATGGCAAGAAGGTGCTGATCTCCTTCGGAAAAGCTGTTATGCTCACGGATGACCTCAAGGCACCTTTGCTACGCTGAGTGACCTGCACTGTAACAAGCTGCACACAGACCCTGAGAACTTCCTGGTGAGTACTAAGTACACTCATGCTTTCTTCTTTACCCTTAGATATTTGCACCATGGGT-------AAA---GAGGTGGCTTTTTCTTGTGCTATGA------------
>99_Hag_E_1
-------------------------------------CTGACTCATCTGTGATCACCAGGAAACTCCCAGATCTGACACTGTAGTGCATTTCACTGCTGACAAGAAGGCTGCTGCCACTAGCCTGGGAAGCAAGGTTAAGGTGAGAAG-GCTGGAGGTGAGATTCTGGGCAGGTAGGTACCGGAAGCCGGGGCAAGGTGCAGAAAGGCAGAAAGTGTTTCTGAAAGAGGGATTAGCCCATTGTCTT-ACATAGTCTGACTTTGCACCTGCTCTGTGATTATGACTATCCCACAGTCTCCTGGTTGTCTACCCATGGACCCAGAGGTACTTTGGAA-GTTTCGGCTATCTGGGCTCTGACTGTGCAATAATGAGCAATCCCAAAGTCAAAGCACATGGCAAGAAGGTGCTGATCTCCTTCGGAAAAGCTGTTATGCTCACGGATGACCTCAAGGCACCTTTGCTATGCTGAGTGACCTGCACTGTAACAAGCTGCACACAGACCCTGAGAACTTCCTGGTGAGTACTAAGTACACTCATGCTTTCTTCTTTACCCTTAGATATTTGCACCATGGGTAA----------CGAGGTGGCTTTTTCTTGTGCTATGA------------
>99_Hag_E_2
-------------------------------------CTGACTCATCTGTGATCACCAGGAAACTCCCAGATCTGACACTGTAGTGCATTTCACTGCTGACAAGAAGGCTGCTGCCACTAGCCTGGGAAGCAAGGTTAAGGTGAGAAG-GCTGGAGGTGAGATTCTGGGCAGGTAGGTACCGGAAGCCGGGGCAAGGTGCAGAAAGGCAGAAAGTGTTTCTGAAAGAGGGATTAGCCCATTGTCTT-ACATAGTCTGACTTTGCACCTGCTCTGTGATTATGACTATCCCACAGTCTCCTGGTTGTCTACCCATGGACCCAGAGGTACTTTGGAA-GTTTCGGCTATCTGGGCTCTGACTGTGCAATAATGAGCAATCCCAAAGTCAAAGCACAGGGCAAGAAGGTGCTGATCTCCTTCGGAAAAGCTGTTATGCTCACGGATGACCTCAAGGCACCTTTGCTACGCTGAGTGACCTGCACTGTAACAAGCTGCACACAGACCCTGAGAACTTCCTGGTGAGTACTAAGTACACTCATGCTTTCTTCTTTACCCTTAGATATTTGCACCATGGGTAA----------CGAGGTGGCTTTTTCTTGTGCTATGA------------
>100_Hag_E_1
-------------------------------------CTGACTCATCTGTGATCACCAGGAAACTCCCAGATCTGACACTGTAGTGCATTTCACTGCTGACAAGAAGGCTGCTGCCACTAGCCTGGGAAGCAAGGTTAAGGTGAGAAG-GCTGGAGGTGAGATTCTGGGCAGGTAGGTACCGGAAGCCGGGGCAAGGTGCAGAAAGGCAGAAAGTGTTTCTGAAAGAGGGATTAGCCCATTGTCTT-ACATAGTCTGACTTTGCACCTGCTCTGTGATTATGACTATCCCACAGTCTCCTGGTTGTCTACCCATGGGCCCAGAGGTACTTTGGAA-GTTTTGGCTATCTGGGCTCTGACTGTGCAATAATGAGCAATCCCAAAGTCAAAGCACATGGCAAGAAGGTGCTGATCTCCTTCGGAAAAGCTGTTATGCTCACAGATGACCTCAAGGCACCTTTGCTACGCTGAGTGACCTGCACTGTAACAAGCTGCACACAGACCCTGAGAACTTCCTGGTGAGTACTAAGTACACTCATGCTTTCTTCTTTACCCTTAGATATTTGCACCATGGGTAA----------CGAGGTGGCTTTTTCTTGTGCTATGA------------
>100_Hag_E_2
-------------------------------------CTGACTCATCTGTGATCACCAGGAAACTCCCAGATCTGACACTGTAGTGCATTTCACTGCTGACAAGAAGGCTGCTGCCACTAGCCTGGGAAGCAAGGTTAAGGTGAGAAG-GCTGGAGGTGAGATTCTGGGCAGGTAGGTACCGGAAGCCGGGGCAAGGTGCAGAAAGGCAGAAAGTGTTTCTGAAAGAGGGATTAGCCCATTGTCTT-ACATAGTCTGACTTTGCACCTGCTCTGTGATTATGACTATCCCACAGTCTCCTGGTTGTCTACCCATGGGCCCAGAGGTACTTTGGAA-GTTTTGGCTATCTGGGCTCTGACTGTGCAATAATGAGCAATCCCAAAGTCAAAGCACATGGCAAGAAGGTGCTGATCTCCTTCGGAAAAGCTGTTATGCTCACAGATGACCTCAAGGCACCTTTGCTACGCTGAGTGACCTGCACTGTAACAAGCTGCACACAGACCCTGAGAACTTCCTGGTGAGTACTAAGTACACTCATGCTTTCTTCTTTACCCTTAGATATTTGCACCATGGGTAA----------CGAGGTGGCTTTTTCTTGTGCTATGA------------
>101_Hag_E_1
-------------------------------------CTGACTCATCTGTGATCACCAGGAAACTCCCAGATCTGACACTGTAGTGCATTTCACTGCTGACAAGAAGGCTGCTGCCACTAGCCTGGGAAGCAAGGTTAAGGTGAGAAG-GCTGGAGGTGAGATTCTGGGCAGGTAGGTACCGGAAGCCGGGGCAAGGTGCAGAAAGGCAGAAAGTGTTTCTGAAAGAGGGATTAGCCCATTGTCTT-ACATAGTCTGACTTTGCACCTGCTCTGTGATTATGACTATCCCACAGTCTCCTGGTTGTCTACCCATGGACCCAGAGGTACTTTGGAA-GTTTCGGCTATCTGGGCTCTGACTGTGCAATAATGAGCAATCCCAAAGTCAAAGCACATGGCAAGAAGGTGCTGATCTCCTTCGGAAAAGCTGTTATGCTCACGGATGACCTCAAGGCACCTTTGCTACGCTGAGTGACCTGCACTGTAACAAGCTGCACACAGACCCTGAGAACTTCCTGGTGAGTACTAAGTACACTCATGCTTTCTTCTTTACCCTTAGATATTTGCACCATGGGTAA----------CGAGGTGGCTTTTTCTTGTGCTATGA------------
>101_Hag_E_2
-------------------------------------CTGACTCATCTGTGATCACCAGGAAACTCCCAGATCTGACACTGTAGTGCATTTCACTGCTGACAAGAAGGCTGCTGCCACTAGCCTGGGAAGCAAGGTTAAGGTGAGAAG-GCTGGAGGTGAGATTCTGGGCAGGTAGGTACCGGAAGCCGGGGCAAGGTGCAGAAAGGCAGAAAGTGTTTCTGAAAGAGGGATTAGCCCATTGTCTT-ACATAGTCTGACTTTGCACCTGCTCTGTGATTATGACTATCCCACAGTCTCCTGGTTGTCTACCCATGGACCCAGAGGTACTTTGGAA-GTTTCGGCTATCTGGGCTCTGACTGTGCAATAATGAGCAATCCCAAAGTCAAAGCACAGGGCAAGAAGGTGCTGATCTCCTTCGGAAAAGCTGTTATGCTCACGGATGACCTCAAGGCACCTTTGCTACGCTGAGTGACCTGCACTGTAACAAGCTGCACACAGACCCTGAGAACTTCCTGGTGAGTACTGAGTACACTCATGCTTTCTTCTTTACCCTTAGATATTTGCACCATGGGTAA----------CGAGGTGGCTTTTTCTTGTGCTATGA------------
>23_Hla_E_1
----AGCCACACATGAAGCAGCAATGCAGGCATGCTTCTGACTCATCTGTGATCACCAGGAAACTCCCAGATCTGACACTGTAGTGCATTTCACTGCTGACAAGAAGGCTGCTGCCACTAGCCTGGGAAGCAAGGTTAAGGTGAGAA-GGCTGGAGGTGAGATTCTGGGCAGGTAGGTACCGGAAGCCGGGGCAAGGTGCAGAAAGGCAGAAAGTGTTTCTGAAAGAGGGATTAGCCCATTGTCTT-ACATAGTCTGACTTTGCACCTGCTCTGTGATTATGACTATCCCACAGTCTCCTGGTTGTCTACCCATGGGCCCAGAGGTACTTTGGAA-GTTTCGGCTATCTGGGCTCTGACTGTGCAATAATGAGCAATCCCAAAGTCAAAGCACATGGCAAGAAGGTGCTGATCTCCTTCGGAAAAGCTGTTATGCTCACGGATGACCTCAAGGCCCCTTTGCTACGCTGAGTGACCTGCACTGTAACAAGCTGCACACAGACCCTGAGAACTTCCTGGTGAGTACTAAGTACACTCATGCTTTCTTCTTTACCCTTAGATATTTGCACCATGGGTACTTTTGAAAGCCGAGGTGGCTTTTTCTTGTGCTATGAGTCAGCTATGGG
>23_Hla_E_2
----AGCCACACATGAAGCAGCAATGCAGGCATGCTTCTGACTCATCTGTGATCACCAGGAAACTCCCAGATCTGACACTGTAGTGCATTTCACTGCTGACAAGAAGGCTGCTGCCACTAGCCTGGGAAGCAAGGTTAAGGTGAGAA-GGCTGGAGGTGAGATTCTGGGCAGGTAGGTACCGGAAGCCGGGGCAAGGTGCAGAAAGGCAGAAAGTGTTTCTGAAAGAGGGATTAGCCCATTGTCTT-ACATAGTCTGACTTTGCACCTGCTCTGTGATTATGACTATCCCACAGTCTCCTGGTTGTCTACCCATGGGCCCAGAGGTACTTTGGAA-GTTTCGGCTATCTGGGCTCTGACTGTGCAATAATGAGCAATCCCAAAGTCAAAGCACATGGCAAGAAGGTGCTGATCTCCTTCGGAAAAGCTGTTATGCTCACGGATGACCTCAAGGCCCCTTTGCTACGCTGAGTGACCTGCACTGTAACAAGCCGCACACAGACCCTGAGAACTTCCTGGTGAGTACTAAGTACACTCATGCTTTCTTCTTTACCCTTAGATATTTGCACCATGGGTACTTTTGAAAGCCGAGGTGGCTTTTTCTTGTGCTATGAGTCAGCTATGGG
>24_Hla_E_1
----AGCCACACATGAAGCAGCAATGCAGGCATGCTTCTGACTCATCTGTGATCACCAGGAAACTCCCAGATCTGACACTGTAGTGCATTTCACTGCTGACAAGAAGGCTGCTGCCACTAGCCTGGGAAGCAAGGTTAAGGTGAGAA-GGCTGGAGGTGAGATTCTGGGCAGGTAGGTACCGGAAGCCGGGGCAAGGTGCAGAAAGGCAGAAAGTGTTTCTGAAAGAGGGATTAGCCCATTGTCTT-ACATAGTCTGACTTTGCACCTGCTCTGTGATTATGACTATCCCACAGTCTCCTGGTTGTCTACCCATGGGCCCAGAGGTACTTTGGAA-GTTTCGGCTATCTGGGCTCTGACTGTGCAATAATGAGCAATCCCAAAGTCAAAGCACATGGCAAGAAGGTGCTGATCTCCTTCGGAAAAGCTGTTATGCTCACGGATGACCTCAAGGCCCCTTTGCTACGCTGAGTGACCTGCACTGTAACAAGCTGCACACAGACCCTGAGAACTTCCTGGTGAGTACTAAGTACACTCATGCTTTCTTCTTTACCCTTAGATATTTGCACCATGGGTACTTTTGAAAGCCGAGGTGGCTTTTTCTTGTGCTATGAGTCAGCTATGGG
>24_Hla_E_2
----AGCCACACATGAAGCAGCAATGCAGGCATGCTTCTGACTCATCTGTGATCACCAGGAAACTCCCAGATCTGACACTGTAGTGCATTTCACTGCTGACAAGAAGGCTGCTGCCACTAGCCTGGGAAGCAAGGTTAAGGTGAGAA-GGCTGGAGGTGAGATTCTGGGCAGGTAGGTACCGGAAGCCGGGGCAAGGTGCAGAAAGGCAGAAAGTGTTTCTGAAAGAGGGATTAGCCCATTGTCTT-ACATAGTTTGACTTTGCACCTGCTCTGTGATTATGACTATCCCACAGTCTCCTGGTTGTCTACCCATGGGCCCAGAGGTACTTTGGAA-GTTTTGGCTATCTGGGCTCTGACTGTGCAATAATGAGCAATCCCAAAGTCAAAGCACATGGCAAGAAGGTGCTGATCTCCTTCGGAAAAGCTGTTATGCTCACGGATGACCTCAAGGCCCCTTTGCTACGCTGAGTGACCTGCACTGTAACAAGCCGCACACAGACCCTGAGAACTTCCTGGTGAGTACTAAGTACACTCATGCTTTCTTCTTTACCCTTAGATATTTGCACCATGGGTACTTTTGAAAGCCGAGGTGGCTTTTTCTTGTGCTATGAGTCAGCTATGGG
>25_Hla_E_1
----AGCCACACATGAAGCAGCAATGCAGGCATGCTTCTGACTCATCTGTGATCACCAGGAAACTCCCAGATCTGACACTGTAGTGCATTTCACTGCTGACAAGAAGGCTGCTGCCACTAGCCTGGGAAGCAAGGTTAAGGTGAGAA-GGCTGGAGGTGAGATTCTGGGCAGGTAGGTACCGGAAGCCGGGGCAAGGTGCAGAAAGGCAGAAAGTGTTTCTGAAAGAGGGATTAGCCCATTGTCTT-ACATAGTCTGACTTTGCACCTGCTCTGTGATTATGACTATCCCACAGTCTCCTGGTTGTCTACCCATGGGCCCAGAGGTACTTTGGAA-GTTTCGGCTATCTGGGCTCTGACTGTGCAATAATGAGCAATCCCAAAGTCAAAGCACATGGCAAGAAGGTGCTGATCTCCTTCGGAAAAGCTGTTATGCTCACGGATGACCTCAAGGCCCCTTTGCTACGCTGAGTGACCTGCACTGTAACAAGCTGCACACAGACCCTGAGAACTTCCTGGTGAGTACTAAGTACACTCATGCTTTCTTCTTTACCCTTAGATATTTGCACCATGGGTACTTTTGAAAGCCGAGGTGGCTTTTTCTTGTGCTATGAGTCAGCTATGGG
>25_Hla_E_2
----AGCCACACATGAAGCAGCAATGCAGGCATGCTTCTGACTCATCTGTGATCACCAGGAAACTCCCAGATCTGACACTGTAGTGCATTTCACTGCTGACAAGAAGGCTGCTGCCACTAGCCTGGGAAGCAAGGTTAAGGTGAGAA-GGCTGGAGGTGAGATTCTGGGCAGGTAGGTACCGGAAGCCGGGGCAAGGTGCAGAAAGGCAGAAAGTGTTTCTGAAAGAGGGATTAGCCCATTGTCTT-ACATAGTCTGACTTTGCACCTGCTCTGTGATTATGACTATCCCACAGTCTCCTGGTTGTCTACCCATGGGCCCAGAGGTACTTTGGAA-GTTTTGGCTATCTGGGCTCTGACTGTGCAATAATGAGCAATCCCAAAGTCAAAGCACATGGCAAGAAGGTGCTGATCTCCTTCGGAAAAGCTGTTATGCTCACGGATGACCTCAAGGCCCCTTTGCTACTCTGAGTGACCTGCACTGTAACAAGCTGCACACAGACCCTGAGAACTTCCTGGTGAGTACTAAGTACACTCATGCTTTCTTCTTTACCCTTAGATATTTGCACCATGGGTACTTTTGAAAGCCGAGGTGGCTTTTTCTTGTGCTATGAGTCAGCTATGGG
>26_Hla_E_1
----AGCCACACATGAAGCAGCAATGCAGGCATGCTTCTGACTCATCTGTGATCACCAGGAAACTCCCAGATCTGACACTGTAGTGCATTTCACTGCTGACAAGAAGGCTGCTGCCACTAGCCTGGGAAGCAAGGTTAAGGTGAGAA-GGCTGGAGGTGAGATTCTGGGCAGGTAGGTACCGGAAGCCGGGGCAAGGTGCAGAAAGGCAGAAAGTGTTTCTGAAAGAGGGATTAGCCCATTGTCTT-ACATAGTCTGACTTTGCACCTGCTCTGTGATTATGACTATCCCACAGTCTCCTGGTTGTCTACCCATGGGCCCAGAGGTACTTTGGAA-GTTTCGGCTATCTGGGCTCTGACTGTGCAATAATGAGCAATCCCAAAGTCAAAGCACATGGCAAGAAGGTGCTGATCTCCTTCGGAAAAGCTGTTATGCTCACGGATGACCTCAAGGCCCCTTTGCTACGCTGAGTGACCTGCACTGTAACAAGCTGCACACAGACCCTGAGAACTTCCTGGTGAGTACTAAGTACACTCATGCTTTCTTCTTTACCCTTAGATATTTGCACCATGGGTACTTTTGAAAGCCGAGGTGGCTTTTTCTTGTGCTATGAGTCAGCTATGGG
>26_Hla_E_2
----AGCCACACATGAAGCAGCAATGCAGGCATGCTTCTGACTCATCTGTGATCACCAGGAAACTCCCAGATCTGACACTGTAGTGCATTTCACTGCTGACAAGAAGGCTGCTGCCACTAGCCTGGGAAGCAAGGTTAAGGTGAGAA-GGCTGGAGGTGAGATTCTGGGCAGGTAGGTACCGGAAGCCGGGGCAAGGTGCAGAAAGGCAGAAAGTGTTTCTGAAAGAGGGATTAGCCCATTGTCTT-ACATAGTCTGACTTTGCACCTGCTCTGTGATTATGACTATCCCACAGTCTCCTGGTTGTCTACCCATGGGCCCAGAGGTACTTTGGAA-GTTTCGGCTATCTGGGCTCTGACTGTGCAATAATGAGCAATCCCAAAGTCAAAGCACATGGCAAGAAGGTGCTGATCTCCTTCGGAAAAGCTGTTATGCTCACGGATGACCTCAAGGCCCCTTTGCTACGCTGAGTGACCTGCACTGTAACAAGCCGCACACAGACCCTGAGAACTTCCTGGTGAGTACTAAGTACACTCATGCTTTCTTCTTTACCCTTAGATATTTGCACCATGGGTACTTTTGAAAGCCGAGGTGGCTTTTTCTTGTGCTATGAGTCAGCTATGGG
>27_Hla_E_1
----AGCCACACATGAAGCAGCAATGCAGGCATGCTTCTGACTCATCTGTGATCACCAGGAAACTCCCAGATCTGACACTGTAGTGCATTTCACTGCTGACAAGAAGGCTGCTGCCACTAGCCTGGGAAGCAAGGTTAAGGTGAGAA-GGCTGGAGGTGAGATTCTGGGCAGGTAGGTACCGGAAGCCGGGGCAAGGTGCAGAAAGGCAGAAAGTGTTTCTGAAAGAGGGATTAGCCCATTGTCTT-ACATAGTCTGACTTTGCACCTGCTCTGTGATTATGACTATCCCACAGTCTCCTGGTTGTCTACCCATGGGCCCAGAGGTACTTTGGAA-GTTTCGGCTATCTGGGCTCTGACTGTGCAATAATGAGCAATCCCAAAGTCAAAGCACATGGCAAGAAGGTGCTGATCTCCTTCGGAAAAGCTGTTATGCTCACGGATGACCTCAAGGCCCCTTTGCTACGCTGAGTGACCTGCACTGTAACAAGCTGCACACAGACCCTGAGAACTTCCTGGTGAGTACTAAGTACACTCATGCTTTCTTCTTTACCCTTAGATATTTGCACCATGGGTACTTTTGAAAGCCGAGGTGGCTTTTTCTTGTGCTATGAGTCAGCTATGGG
>27_Hla_E_2
----AGCCACACATGAAGCAGCAATGCAGGCATGCTTCTGACTCATCTGTGATCACCAGGAAACTCCCAGATCTGACACTGTAGTGCATTTCACTGCTGACAAGAAGGCTGCTGCCACTAGCCTGGGAAGCAAGGTTAAGGTGAGAAG-GCTGGAGGTGAGATTCTGGGCAGGTAGGTACCGGAAGCCGGGGCAAGGTGCAGAAAGGCAGAAAGTGTTTCTGAAAGAGGGATTAGCCCATTGTCTT-ACATAGTCTGACTTTGCACCTGCTCTGTGATTATGACTATCCCACAGTCTCCTGGTTGTCTACCCATGGACCCAGAGGTACTTTGGAA-GTTTCGGCTATCTGGGCTCTGACTGTGCAATAATGAGCAATCCCAAAGTCAAAGCACATGGCAAGAAGGTGCTGATCTCCTTCGGAAAAGCTGTTATGCTCACGGATGACCTCAAGGCACCTTTGCTACTCTGAGTGACCTGCACTGTAACAAGCTGCACACAGACCCTGAGAACTTCCTGGTGAGTACTAAGTACACTCATGCTTTCTTCTTTACCCTTAGATATTTGCACCATGGGTACTTTTGAAAGCCGAGGTGGCTTTTTCTTGTGCTATGAGTCAGCTATGGG
>45_Hla_E_1
----AGCCACACATGAAGCAGCAATGCAGGCATGCTTCTGACTCATCTGTGATCACCAGGAAACTCCCAGATCTGACACTGTAGTGCATTTCACTGCTGACAAGAAGGCTGCTGCCACTAGCCTGGGAAGCAAGGTTAAGGTGAGAA-GGCTGGAGGTGAGATTCTGGGCAGGTAGGTACCGGAAGCCGGGGCAAGGTGCAGAAAGGCAGAAAGTGTTTCTGAAAGAGGGATTAGCCCATTGTCTT-ACATAGTCTGACTTTGCACCTGCTCTGTGATTATGACTATCCCACAGTCTCCTGGTTGTCTACCCATGGGCCCAGAGGTACTTTGGAA-GTTTCGGCTATCTGGGCTCTGACTGTGCAATAATGAGCAATCCCAAAGTCAAAGCACATGGCAAGAAGGTGCTGATCTCCTTCGGAAAAGCTGTTATGCTCACGGATGACCTCAAGGCCCCTTTGCTACGCTGAGTGACCTGCACTGTAACAAGCTGCACACAGACCCTGAGAACTTCCTGGTGAGTACTAAGTACACTCATGCTTTCTTCTTTACCCTTAGATATTTGCACCATGGGTACTTTTGAAAGCCGAGGTGGCTTTTTCTTGTGCTATGAGTCAGCTATGGG
>45_Hla_E_2
----AGCCACACATGAAGCAGCAATGCAGGCATGCTTCTGACTCATCTGTGATCACCAGGAAACTCCCAGATCTGACACTGTAGTGCATTTCACTGCTGACAAGAAGGCTGCTGCCACTAGCCTGGGAAGCAAGGTTAAGGTGAGAA-GGCTGGAGGTGAGATTCTGGGCAGGTAGGTACCGGAAGCCGGGGCAAGGTGCAGAAAGGCAGAAAGTGTTTCTGAAAGAGGGATTAGCCCATTGTCTT-ACATAGTCTGACTTTGCACCTGCTCTGTGATTATGACTATCCCACAGTCTCCTGGTTGTCTACCCATGGGCCCAGAGGTACTTTGGAA-GTTTCGGCTATCTGGGCTCTGACTGTGCAATAATGAGCAATCCCAAAGTCAAAGCACATGGCAAGAAGGTGCTGATCTCCTTCGGAAAAGCTGTTATGCTCACGGATGACCTCAAGGCCCCTTTGCTACGCTGAGTGACCTGCACTGTAACAAGCCGCACACAGACCCTGAGAACTTCCTGGTGAGTACTAAGTACACTCATGCTTTCTTCTTTACCCTTAGATATTTGCACCGTGGGTACTTTTGAAAGCCGAGGTGGCTTTTTCTTGTGCTATGAGTCAGCTATGGG
>46_Hla_E_1
----AGCCACACATGAAGCAGCAATGCAGGCATGCTTCTGACTCATCTGTGATCACCAGGAAACTCCCAGATCTGACACTGTAGTGCATTTCACTGCTGACAAGAAGGCTGCTGCCACTAGCCTGGGAAGCAAGGTTAAGGTGAGAA-GGCTGGAGGTGAGATTCTGGGCAGGTAGGTACCGGAAGCCGGGGCAAGGTGCAGAAAGGCAGAAAGTGTTTCTGAAAGAGGGATTAGCCCATTGTCTT-ACATAGTCTGACTTTGCACCTGCTCTGTGATTATGACTATCCCACAGTCTCCTGGTTGTCTACCCATGGGCCCAGAGGTACTTTGGAA-GTTTCGGCTATCTGGGCTCTGACTGTGCAATAATGAGCAATCCCAAAGTCAAAGCACATGGCAAGAAGGTGCTGATCTCCTTCGGAAAAGCTGTTATGCTCACGGATGACCTCAAGGCCCCTTTGCTACGCTGAGTGACCTGCACTGTAACAAGCTGCACACAGACCCTGAGAACTTCCTGGTGAGTACTAAGTACACTCATGCTTTCTTCTTTACCCTTAGATATTTGCACCATGGGTACTTTTGAAAGCCGAGGTGGCTTTTTCTTGTGCTATGAGTCAGCTATGGG
>46_Hla_E_2
----AGCCACACATGAAGCAGCAATGCAGGCATGCTTCTGACTCATCTGTGATCACCAGGAAACTCCCAGATCTGACACTGTAGTGCATTTCACTGCTGACAAGAAGGCTGCTGCCACTAGCCTGGGAAGCAAGGTTAAGGTGAGAAG-GCTGGAGGTGAGATTCTGGGCAGGTAGGTACCGGAAGCCGGGGCAAGGTGCAGAAAGGCAGAAAGTGTTTCTGAAAGAGGGATTAGCCCATTGTCTT-ACATAGTCTGACTTTGCACCTGCTCTGTGATTATGACTATCCCACAGTCTCCTGGTTGTCTACCCATGGACCCAGAGGTACTTTGGAA-GTTTTGGCTATCTGGGCTCTGACTGTGCAATAATGAGCAATCCCAAAGTCAAAGCACATGGCAAGAAGGTGCTGATCTCCTTCGGAAAAGCTGTTATGCTCACGGATGACCTCAAGGCACCTTTGCTACTCTGAGTGACCTGCACTGTAACAAGCTGCACACAGACCCTGAGAACTTCCTGGTGAGTACTAAGTACACTCATGCTTTCTTCTTTACCCTTAGATATTTGCACCATGGGTACTTTTGAAAGCCGAGGTGGCTTTTTCTTGTGCTATGAGTCAGCTATGGG
>47_Hla_E_1
----AGCCACACATGAAGCAGCAATGCAGGCATGCTTCTGACTCATCTGTGATCACCAGGAAACTCCCAGATCTGACACTGTAGTGCATTTCACTGCTGACAAGAAGGCTGCTGCCACTAGCCTGGGAAGCAAGGTTAAGGTGAGAA-GGCTGGAGGTGAGATTCTGGGCAGGTAGGTACCGGAAGCCGGGGCAAGGTGCAGAAAGGCAGAAAGTGTTTCTGAAAGAGGGATTAGCCCATTGTCTT-ACATAGTCTGACTTTGCACCTGCTCTGTGATTATGACTATCCCACAGTCTCCTGGTTGTCTACCCATGGGCCCAGAGGTACTTTGGAA-GTTTCGGCTATCTGGGCTCTGACTGTGCAATAATGAGCAATCCCAAAGTCAAAGCACATGGCAAGAAGGTGCTGATCTCCTTCGGAAAAGCTGTTATGCTCACGGATGACCTCAAGGCCCCTTTGCTACGCTGAGTGACCTGCACTGTAACAAGCTGCACACAGACCCTGAGAACTTCCTGGTGAGTACTAAGTACACTCATGCTTTCTTCTTTACCCTTAGATATTTGCACCATGGGTACTTTTGAAAGCCGAGGTGGCTTTTTCTTGTGCTATGAGTCAGCTATGGG
>47_Hla_E_2
----AGCCACACATGAAGCAGCAATGCAGGCATGCTTCTGACTCATCTGTGATCACCAGGAAACTCCCAGATCTGACACTGTAGTGCATTTCACTGCTGACAAGAAGGCTGCTGCCACTAGCCTGGGAAGCAAGGTTAAGGTGAGAA-GGCTGGAGGTGAGATTCTGGGCAGGTAGGTACCGGAAGCCGGGGCAAGGTGCAGAAAGGCAGAAAGTGTTTCTGAAAGAGGGATTAGCCCATTGTCTT-ACATAGTCTGACTTTGCACCTGCTCTGTGATTATGACTATCCCACAGTCTCCTGGTTGTCTACCCATGGGCCCAGAGGTACTTTGGAA-GTTTCGGCTATCTGGGCTCTGACTGTGCAATAATGAGCAATCCCAAAGTCAAAGCACATGGCAAGAAGGTGCTGATCTCCTTCGGAAAAGCTGTTATGCTCACGGATGACCTCAAGGCCCCTTTGCTACGCTGAGTGACCTGCACTGTAACAAGCCGCACACAGACCCTGAGAACTTCCTGGTGAGTACTAAGTACACTCATGCTTTCTTCTTTACCCTTAGATATTTGCACCATGGGTACTTTTGAAAGCCGAGGTGGCTTTTTCTTGTGCTATGAGTCAGCTATGGG
>48_Hla_E_1
----AGCCACACATGAAGCAGCAATGCAGGCATGCTTCTGACTCATCTGTGATCACCAGGAAACTCCCAGATCTGACACTGTAGTGCATTTCACTGCTGACAAGAAGGCTGCTGCCACTAGCCTGGGAAGCAAGGTTAAGGTGAGAA-GGCTGGAGGTGAGATTCTGGGCAGGTAGGTACCGGAAGCCGGGGCAAGGTGCAGAAAGGCAGAAAGTGTTTCTGAAAGAGGGATTAGCCCATTGTCTT-ACATAGTCTGACTTTGCACCTGCTCTGTGATTATGACTATCCCACAGTCTCCTGGTTGTCTACCCATGGGCCCAGAGGTACTTTGGAA-GTTTCGGCTATCTGGGCTCTGACTGTGCAATAATGAGCAATCCCAAAGTCAAAGCACATGGCAAGAAGGTGCTGATCTCCTTCGGAAAAGCTGTTATGCTCACGGATGACCTCAAGGCCCCTTTGCTACGCTGAGTGACCTGCACTGTAACAAGCTGCACACAGACCCTGAGAACTTCCTGGTGAGTACTAAGTACACTCATGCTTTCTTCTTTACCCTTAGATATTTGCACCATGGGTACTTTTGAAAGCCGAGGTGGCTTTTTCTTGTGCTATGAGTCAGCTATGGG
>48_Hla_E_2
----AGCCACACATGAAGCAGCAATGCAGGCATGCTTCTGACTCATCTGTGATCACCAGGAAACTCCCAGATCTGACACTGTAGTGCATTTCACTGCTGACAAGAAGGCTGCTGCCACTAGCCTGGGAAGCAAGGTTAAGGTGAGAA-GGCTGGAGGTGAGATTCTGGGCAGGTAGGTACCGGAAGCCGGGGCAAGGTGCAGAAAGGCAGAAAGTGTTTCTGAAAGAGGGATTAGCCCATTGTCTT-ACATAGTCTGACTTTGCACCTGCTCTGTGATTATGACTATCCCACAGTCTCCTGGTTGTCTACCCATGGGCCCAGAGGTACTTTGGAA-GTTTCGGCTATCTGGGCTCTGACTGTGCAATAATGAGCAATCCCAAAGTCAAAGCACATGGCAAGAAGGTGCTGATCTCCTTCGGAAAAGCTGTTATGCTCACGGATGACCTCAAGGCCCCTTTGCTACTCTGAGTGACCTGCACTGTAACAAGCTGCACACAGACCCTGAGAACTTCCTGGTGAGTACTAAGTACACTCATGCTTTCTTCTTTACCCTTAGATATTTGCACCATGGGTACTTTTGAAAGCCGAGGTGGCTTTTTCTTGTGCTATGAGTCAGCTATGGG
>55_Hla_E_1
----AGCCACACATGAAGCAGCAATGCAGGCATGCTTCTGACTCATCTGTGATCACCAGGAAACTCCCAGATCTGACACTGTAGTGCATTTCACTGCTGACAAGAAGGCTGCTGCCACTAGCCTGGGAAGCAAGGTTAAGGTGAGAA-GGCTGGAGGTGAGATTCTGGGCAGGTAGGTACCGGAAGCCGGGGCAAGGTGCAGAAAGGCAGAAAGTGTTTCTGAAAGAGGGATTAGCCCATTGTCTT-ACATAGTCTGACTTTGCACCTGCTCTGTGATTATGACTATCCCACAGTCTCCTGGTTGTCTACCCATGGGCCCAGAGGTACTTTGGAA-GTTTCGGCTATCTGGGCTCTGACTGTGCAATAATGAGCAATCCCAAAGTCAAAGCACATGGCAAGAAGGTGCTGATCTCCTTCGGAAAAGCTGTTATGCTCACGGATGACCTCAAGGCCCCTTTGCTACGCTGAGTGACCTGCACTGTAACAAGCTGCACACAGACCCTGAGAACTTCCTGGTGAGTACTAAGTACACTCATGCTTTCTTCTTTACCCTTAGATATTTGCACCATGGGTACTTTTGAAAGCCGAGGTGGCTTTTTCTTGTGCTATGAGTCAGCTATGGG
>55_Hla_E_2
----AGCCACACATGAAGCAGCAATGCAGGCATGCTTCTGACTCATCTGTGATCACCAGGAAACTCCCAGATCTGACACTGTAGTGCATTTCACTGCTGACAAGAAGGCTGCTGCCACTAGCCTGGGAAGCAAGGTTAAGGTGAGAA-GGCTGGAGGTGAGATTCTGGGCAGGTAGGTACCGGAAGCCGGGGCAAGGTGCAGAAAGGCAGAAAGTGTTTCTGAAAGAGGGATTAGCCCATTGTCTT-ACATAGTCTGACTTTGCACCTGCTCTGTGATTATGACTATCCCACAGTCTCCTGGTTGTCTACCCATGGGCCCAGAGGTACTTTGGAA-GTTTCGGCTATCTGGGCTCTGACTGTGCAATAATGAGCAATCCCAAAGTCAAAGCACATGGCAAGAAGGTGCTGATCTCCTTCGGAAAAGCTGTTATGCTCACGGATGACCTCAAGGCCCCTTTGCTACGCTGAGTGACCTGCACTGTAACAAGCTGCACACAGACCCTGAGAACTTCCTGGTGAGTACTAAGTACACTCATGCTTTCTTCTTTACCCTTAGATATTTGCACCATGGGTACTTTTGAAAGCCGAGGTGGCTTTTTCTTGTGCTATGAGTCAGCTATGGG
>56_Hla_E_1
----AGCCACACATGAAGCAGCAATGCAGGCATGCTTCTGACTCATCTGTGATCACCAGGAAACTCCCAGATCTGACACTGTAGTGCATTTCACTGCTGACAAGAAGGCTGCTGCCACTAGCCTGGGAAGCAAGGTTAAGGTGAGAA-GGCTGGAGGTGAGATTCTGGGCAGGTAGGTACCGGAAGCCGGGGCAAGGTGCAGAAAGGCAGAAAGTGTTTCTGAAAGAGGGATTAGCCCATTGTCTT-ACATAGTCTGACTTTGCACCTGCTCTGTGATTATGACTATCCCACAGTCTCCTGGTTGTCTACCCATGGGCCCAGAGGTACTTTGGAA-GTTTCGGCTATCTGGGCTCTGACTGTGCAATAATGAGCAATCCCAAAGTCAAAGCACATGGCAAGAAGGTGCTGATCTCCTTCGGAAAAGCTGTTATGCTCACGGATGACCTCAAGGCCCCTTTGCTACGCTGAGTGACCTGCACTGTAACAAGCCGCACACAGACCCTGAGAACTTCCTGGTGAGTACTAAGTACACTCATGCTTTCTTCTTTACCCTTAGATATTTGCACCATGGGTACTTTTGAAAGCCGAGGTGGCTTTTTCTTGTGCTATGAGTCAGCTATGGG
>56_Hla_E_2
----AGCCACACATGAAGCAGCAATGCAGGCATGCTTCTGACTCATCTGTGATCACCAGGAAACTCCCAGATCTGACACTGTAGTGCATTTCACTGCTGACAAGAAGGCTGCTGCCACTAGCCTGGGAAGCAAGGTTAAGGTGAGAA-GGCTGGAGGTGAGATTCTGGGCAGGTAGGTACCGGAAGCCGGGGCAAGGTGCAGAAAGGCAGAAAGTGTTTCTGAAAGAGGGATTAGCCCATTGTCTT-ACATAGTCTGACTTTGCACCTGCTCTGTGATTATGACTATCCCACAGTCTCCTGGTTGTCTACCCATGGGCCCAGAGGTACTTTGGAA-GTTTCGGCTATCTGGGCTCTGACTGTGCAATAATGAGCAATCCCAAAGTCAAAGCACATGGCAAGAAGGTGCTGATCTCCTTCGGAAAAGCTGTTATGCTCACGGATGACCTCAAGGCCCCTTTGCTACGCTGAGTGACCTGCACTGTAACAAGCCGCACACAGACCCTGAGAACTTCCTGGTGAGTACTAAGTACACTCATGCTTTCTTCTTTACCCTTAGATATTTGCACCATGGGTACTTTTGAAAGCCGAGGTGGCTTTTTCTTGTGCTATGAGTCAGCTATGGG
>58_Hla_E_1
----AGCCACACATGAAGCAGCAATGCAGGCATGCTTCTGACTCATCTGTGATCACCAGGAAACTCCCAGATCTGACACTGTAGTGCATTTCACTGCTGACAAGAAGGCTGCTGCCACTAGCCTGGGAAGCAAGGTTAAGGTGAGAA-GGCTGGAGGTGAGATTCTGGGCAGGTAGGTACCGGAAGCCGGGGCAAGGTGCAGAAAGGCAGAAAGTGTTTCTGAAAGAGGGATTAGCCCATTGTCTT-ACATAGTCTGACTTTGCACCTGCTCTGTGATTATGACTATCCCACAGTCTCCTGGTTGTCTACCCATGGGCCCAGAGGTACTTTGGAA-GTTTCGGCTATCTGGGCTCTGACTGTGCAATAATGAGCAATCCCAAAGTCAAAGCACATGGCAAGAAGGTGCTGATCTCCTTCGGAAAAGCTGTTATGCTCACGGATGACCTCAAGGCCCCTTTGCTACGCTGAGTGACCTGCACTGTAACAAGCTGCACACAGACCCTGAGAACTTCCTGGTGAGTACTAAGTACACTCATGCTTTCTTCTTTACCCTTAGATATTTGCACCATGGGTACTTTTGAAAGCCGAGGTGGCTTTTTCTTGTGCTATGAGTCAGCTATGGG
>58_Hla_E_2
----AGCCACACATGAAGCAGCAATGCAGGCATGCTTCTGACTCATCTGTGATCACCAGGAAACTCCCAGATCTGACACTGTAGTGCATTTCACTGCTGACAAGAAGGCTGCTGCCACTAGCCTGGGAAGCAAGGTTAAGGTGAGAA-GGCTGGAGGTGAGATTCTGGGCAGGTAGGTACCGGAAGCCGGGGCAAGGTGCAGAAAGGCAGAAAGTGTTTCTGAAAGAGGGATTAGCCCATTGTCTT-ACATAGTCTGACTTTGCACCTGCTCTGTGATTATGACTATCCCACAGTCTCCTGGTTGTCTACCCATGGGCCCAGAGGTACTTTGGAA-GTTTCGGCTATCTGGGCTCTGACTGTGCAATAATGAGCAATCCCAAAGTCAAAGCACATGGCAAGAAGGTGCTGATCTCCTTCGGAAAAGCTGTTATGCTCACGGATGACCTCAAGGCCCCTTTGCTACGCTGAGTGACCTGCACTGTAACAAGCTGCACACAGACCCTGAGAACTTCCTGGTGAGTACTAAGTACACTCATGCTTTCTTCTTTACCCTTAGATATTTGCACCATGGGTACTTTTGAAAGCCGAGGTGGCTTTTTCTTGTGCTATGAGTCAGCTATGGG
>85_Hla_E_1
----AGCCACACATGAAGCAGCAATGCAGGCATGCTTCTGACTCATCTGTGATCACCAGGAAACTCCCAGATCTGACACTGTAGTGCATTTCACTGCTGACAAGAAGGCTGCTGCCACTAGCCTGGGAAGCAAGGTTAAGGTGAGAAG-GCTGGAGGTGAGATTCTGGGCAGGTAGGTACCGGAAGCCGGGGCAAGGTGCAGAAAGGCAGAAAGTGTTTCTGAAAGAGGGATTAGCCCATTGTCTT-ACATAGTCTGACTTTGCACCTGCTCTGTGATTATGACTATCCCACAGTCTCCTGGTTGTCTACCCATGGGCCCAGAGGTACTTTGGAA-GTTTCGGCTATCTGGGCTCTGACTGTGCAATAATGAGCAATCCCAAAGTCAAAGCACATGGCAAGAAGGTGCTGATCTCCTTCGGAAAAGCTGTTATGCTCACGGATGACCTCAAGGCACCTTTGCTACGCTGAGTGACCTGCACTGTAACAAGCTGCACACAGACCCTGAGAACTTCCTGGTGAGTACTAAGTACACTCATGCTTTCTTCTTTACCCTTAGATATTTGCACCATGGGTACTTTTGAAAGCCGAGGTGGCTTTTTCTTGTGCTATGAGTCAGCTATGGG
>85_Hla_E_2
----AGCCACACATGAAGCAGCAATGCAGGCATGCTTCTGACTCATCTGTGATCACCAGGAAACTCCCAGATCTGACACTGTAGTGCATTTCACTGCTGACAAGAAGGCTGCTGACACTAGCCTGGGAAGCAAGGTTAAGGTGAGAAG-GCTGGAGGTGAGATTCTGGGCAGGTAGGTACCGGAAGCCGGGGCAAGGTGCAGAAAGGCAGAAAGTGTTTCTGAAAGAGGGATTAGCCCATTGTCTT-ACATAGTCTGACTTTGCACCTGCTCTGTGATTATGACTATCCCACAGTCTCCTGGTTGTCTACCCATGGACCCAGAGGTACTTTGGAA-GTTTCGGCTATCTGGGCTCTGACTGTGCAATAATGAGCAATCCCAAAGTCAAAGCACATGGCAAGAAGGTGCTGATCTCCTTCGGAAAAGCTGTTATGCTCACGGATGACCTCAAGGCACCTTTGCTACGCTGAGTGACCTGCACTGTAACAAGCTGCACACAGACCCTGAGAACTTCCTGGTGAGTACTAAGTACACTCATGCTTTCTTCTTTACCCTTAGATATTTGCACCATGGGTACTTTTGAAAGCCGAGGTGGCTTTTTCTTGTGCTATGAGTCAGCTATGGG
>89_Hla_E_1
----AGCCACACATGAAGCAGCAATGCAGGCATGCTTCTGACTCATCTGTGATCACCAGGAAACTCCCAGATCTGACACTGTAGTGCATTTCACTGCTGACAAGAAGGCTGCTGCCACTAGCCTGGGAAGCAAGGTTAAGGTGAGAAG-GCTGGAGGTGAGATTCTGGGCAGGTAGGTACCGGAAGCCGGGGCAAGGTGCAGAAAGGCAGAAAGTGTTTCTGAAAGAGGGATTAGCCCATTGTCTT-ACATAGTCTGACTTTGCACCTGCTCTGTGATTATGACTATCCCACAGTCTCCTGGTTGTCTACCCATGGACCCAGAGGTACTTTGGAA-GTTTCGGCTATCTGGGCTCTGACTGTGCAATAATGAGCAATCCCAAAGTCAAAGCACATGGCAAGAAGGTGCTGATCTCCTTCGGAAAAGCTGTTATGCTCACGGATGACCTCAAGGCACCTTTGCTACGCTGAGTGACCTGCACTGTAACAAGCTGCACACAGACCCTGAGAACTTCCTGGTGAGTACTAAGTACACTCATGCTTTCTTCTTTACCCTTAGATATTTGCACCATGGGTACTTTTGAAAGCCGAGGTGGCTTTTTCTTGTGCTATGAGTCAGCTATGGG
>89_Hla_E_2
----AGCCACACATGAAGCAGCAATGCAGGCATGCTTCTGACTCATCTGTGATCACCAGGAAACTCCCAGATCTGACACTGTAGTGCATTTCACTGCTGACAAGAAGGCTGCTGCCACTAGCCTGGGAAGCAAGGTTAAGGTGAGAAG-GCTGGAGGTGAGATTCTGGGCAGGTAGGTACCGGAAGCCGGGGCAAGGTGCAGAAAGGCAGAAAGTGTTTCTGAAAGAGGGATTAGCCCATTGTCTT-ACATAGTCTGACTTTGCACCTGCTCTGTGATTATGACTATCCCACAGTCTCCTGGTTGTCTACCCATGGACCCAGAGGTACTTTGGAA-GTTTCAGCTATCTGGGCTCTGACTGTGCAATAATGAGCAATCCCAAAGTCAAAGCACATGGCAAGAAGGTGCTGATCTCCTTCGGAAAAGCTGTTATGCTCACGGATGACCTCAAGGCACCTTTGCTACGCTGAGTGACCTGCACTGTAACAAGCTGCACACAGACCCTGAGAACTTCCTGGTGAGTACTAAGTACACTCATGCTTTCTTCTTTACCCTTAGATATTTGCACCATGGGTAATTTTGAAAGCCGAGGTGGCTTTTTCTTGTGCTATGAGTCAGCTATGGG
>110_Hla_E_1
----AGCCACACATGAAGCAGCAATGCAGGCATGCTTCTGACTCATCTGTGATCACCAGGAAACTCCCAGATCTGACACTGTAGTGCATTTCACTGCTGACAAGAAGGCTGCTGCCACTAGCCTGGGAAGCAAGGTTAAGGTGAGAA-GGCTGGAGGTGAGATTCTGGGCAGGTAGGTACCGGAAGCCGGGGCAAGGTGCAGAAAGGCAGAAAGTGTTTCTGAAAGAGGGATTAGCCCATTGTCTT-ACATAGTCTGACTTTGCACCTGCTCTGTGATTATGACTATCCCACAGTCTCCTGGTTGTCTACCCATGGGCCCAGAGGTACTTTGGAA-GTTTCGGCTATCTGGGCTCTGACTGTGCAATAATGAGCAATCCCAAAGTCAAAGCACATGGCAAGAAGGTGCTGATCTCCTTCGGAAAAGCTGTTATGCTCACGGATGACCTCAAGGCCCCTTTGCTACGCTGAGTGACCTGCACTGTAACAAGCTGCACACAGACCCTGAGAACTTCCTGGTGAGTACTAAGTACACTCATGCTTTCTTCTTTACCCTTAGATATTTGCACCATGGGTACTTTTGAAAGCCGAGGTGGCTTTTTCTTGTGCTATGAGTCAGCTATGGG
>110_Hla_E_2
----AGCCACACATGAAGCAGCAATGCAGGCATGCTTCTGACTCATCTGTGATCACCAGGAAACTCCCAGATCTGACACTGTAGTGCATTTCACTGCTGACAAGAAGGCTGCTGCCACTAGCCTGGGAAGCAAGGTTAAGGTGAGAA-GGCTGGAGGTGAGATTCTGGGCAGGTAGGTACCGGAAGCCGGGGCAAGGTGCAGAAAGGCAGAAAGTGTTTCTGAAAGAGGGATTAGCCCATTGTCTT-ACATAGTCTGACTTTGCACCTGCTCTGTGATTATGACTATCCCACAGTCTCCTGGTTGTCTACCCATGGGCCCAGAGGTACTTTGGAA-GTTTCGGCTATCTGGGCTCTGACTGTGCAATAATGAGCAATCCCAAAGTCAAAGCACATGGCAAGAAGGTGCTGATCTCCTTCGGAAAAGCTGTTATGCTCACGGATGACCTCAAGGCCCCTTTGCTACGCTGAGTGACCTGCACTGTAACAAGCTGCACACAGACCCTGAGAACTTCCTGGTGAGTACTAAGTACACTCATGCTTTCTTCTTTACCCTTAGATATTTGCACCATGGGTACTTTTGAAAGCCGAGGTGGCTTTTTCTTGTGCTATGAGTCAGCTATGGG
>119_Hla_E_1
----AGCCACACATGAAGCAGCAATGCAGGCATGCTTCTGACTCATCTGTGATCACCAGGAAACTCCCAGATCTGACACTGTAGTGCATTTCACTGCTGACAAGAAGGCTGCTGCCACTAGCCTGGGAAGCAAGGTTAAGGTGAGAA-GGCTGGAGGTGAGATTCTGGGCAGGTAGGTACCGGAAGCCGGGGCAAGGTGCAGAAAGGCAGAAAGTGTTTCTGAAAGAGGGATTAGCCCATTGTCTT-ACATAGTCTGACTTTGCACCTGCTCTGTGATTATGACTATCCCACAGTCTCCTGGTTGTCTACCCATGGGCCCAGAGGTACTTTGGAA-GTTTCGGCTATCTGGGCTCTGACTGTGCAATAATGAGCAATCCCAAAGTCAAAGCACATGGCAAGAAGGTGCTGATCTCCTTCGGAAAAGCTGTTATGCTCACGGATGACCTCAAGGCCCCTTTGCTACGCTGAGTGACCTGCACTGTAACAAGCTGCACACAGACCCTGAGAACTTCCTGGTGAGTACTAAGTACACTCATGCTTTCTTCTTTACCCTTAGATATTTGCACCATGGGTACTTTTGAAAGCCGAGGTGGCTTTTTCTTGTGCTATGAGTCAGCTATGGG
>119_Hla_E_2
----AGCCACACATGAAGCAGCAATGCAGGCATGCTTCTGACTCATCTGTGATCACCAGGAAACTCCCAGATCTGACACTGTAGTGCATTTCACTGCTGACAAGAAGGCTGCTGCCACTAGCCTGGGAAGCAAGGTTAAGGTGAGAA-GGCTGGAGGTGAGATTCTGGGCAGGTAGGTACCGGAAGCCGGGGCAAGGTGCAGAAAGGCAGAAAGTGTTTCTGAAAGAGGGATTAGCCCATTGTCTT-ACATAGTTTGACTTTGCACCTGCTCTGTGATTATGACTATCCCACAGTCTCCTGGTTGTCTACCCATGGGCCCAGAGGTACTTTGGAA-GTTTCGGCTATCTGGGCTCTGACTGTGCAATAATGAGCAATCCCAAAGTCAAAGCACATGGCAAGAAGGTGCTGATCTCCTTCGGAAAAGCTGTTATGCTCACGGATGACCTCAAGGCCCCTTTGCTACGCTGAGTGACCTGCACTGTAACAAGCTGCACACAGACCCTGAGAACTTCCTGGTGAGTACTAAGTACACTCATGCTTTCTTCTTTACCCTTAGATATTTGCACCATGGGTACTTTTGAAAGCCGAGGTGGCTTTTTCTTGTGCTATGAGTCAGCTATGGG
>126_Hla_E_1
----AGCCACACATGAAGCAGCAATGCAGGCATGCTTCTGACTCATCTGTGATCACCAGGAAACTCCCAGATCTGACACTGTAGTGCATTTCACTGCTGACAAGAAGGCTGCTGCCACTAGCCTGGGAAGCAAGGTTAAGGTGAGAA-GGCTGGAGGTGAGATTCTGGGCAGGTAGGTACCGGAAGCCGGGGCAAGGTGCAGAAAGGCAGAAAGTGTTTCTGAAAGAGGGATTAGCCCATTGTCTT-ACATAGTCTGACTTTGCACCTGCTCTGTGATTATGACTATCCCACAGTCTCCTGGTTGTCTACCCATGGGCCCAGAGGTACTTTGGAA-GTTTCGGCTATCTGGGCTCTGACTGTGCAATAATGAGCAATCCCAAAGTCAAAGCACATGGCAAGAAGGTGCTGATCTCCTTCGGAAAAGCTGTTATGCTCACGGATGACCTCAAGGCCCCTTTGCTACGCTGAGTGACCTGCACTGTAACAAGCTGCACACAGACCCTGAGAACTTCCTGGTGAGTACTAAGTACACTCATGCTTTCTTCTTTACCCTTAGATATTTGCACCATGGGTACTTTTGAAAGCCGAGGTGGCTTTTTCTTGTGCTATGAGTCAGCTATGGG
>126_Hla_E_2
----AGCCACACATGAAGCAGCAATGCAGGCATGCTTCTGACTCATCTGTGATCACCAGGAAACTCCCAGATCTGACACTGTAGTGCATTTCACTGCTGACAAGAAGGCTGCTGCCACTAGCCTGGGAAGCAAGGTTAAGGTGAGAA-GGCTGGAGGTGAGATTCTGGGCAGGTAGGTACCGGAAGCCGGGGCAAGGTGCAGAAAGGCAGAAAGTGTTTCTGAAAGAGGGATTAGCCCATTGTCTT-ACATAGTCTGACTTTGCACCTGCTCTGTGATTATGACTATCCCACAGTCTCCTGGTTGTCTACCCATGGGCCCAGAGGTACTTTGGAA-GTTTCGGCTATCTGGGCTCTGACTGTGCAATAATGAGCAATCCCAAAGTCAAAGCACATGGCAAGAAGGTGCTGATCTCCTTCGGAAAAGCTGTTATGCTCACGGATGACCTCAAGGCCCCTTTGCTACGCTGAGTGACCTGCACTGTAACAAGCCGCACACAGACCCTGAGAACTTCCTGGTGAGTACTAAGTACACTCATGCTTTCTTCTTTACCCTTAGATATTTGCACCATGGGTACTTTTGAAAGCCGAGGTGGCTTTTTCTTGTGCTATGAGTCAGCTATGGG
>129_Hla_E_1
----AGCCACACATGAAGCAGCAATGCAGGCATGCTTCTGACTCATCTGTGATCACCAGGAAACTCCCAGATCTGACACTGTAGTGCATTTCACTGCTGACAAGAAGGCTGCTGCCACTAGCCTGGGAAGCAAGGTTAAGGTGAGAA-GGCTGGAGGTGAGATTCTGGGCAGGTAGGTACCGGAAGCCGGGGCAAGGTGCAGAAAGGCAGAAAGTGTTTCTGAAAGAGGGATTAGCCCATTGTCTT-ACATAGTTTGACTTTGCACCTGCTCTGTGATTATGACTATCCCACAGTCTCCTGGTTGTCTACCCATGGGCCCAGAGGTACTTTGGAA-GTTTCGGCTATCTGGGCTCTGACTGTGCAATAATGAGCAATCCCAAAGTCAAAGCACATGGCAAGAAGGTGCTGATCTCCTTCGGAAAAGCTGTTATGCTCACGGATGACCTCAAGGCCCCTTTGCTACGCTGAGTGACCTGCACTGTAACAAGCTGCACACAGACCCTGAGAACTTCCTGGTGAGTACTAAGTACACTCATGCTTTCTTCTTTACCCTTAGATATTTGCACCATGGGTACTTTTGAAAGCCGAGGTGGCTTTTTCTTGTGCTATGAGTCAGCTATGGG
>129_Hla_E_2
----AGCCACACATGAAGCAGCAATGCAGGCATGCTTCTGACTCATCTGTGATCACCAGGAAACTCCCAGATCTGACACTGTAGTGCATTTCACTGCTGACAAGAAGGCTGCTGCCACTAGCCTGGGAAGCAAGGTTAAGGTGAGAA-GGCTGGAGGTGAGATTCTGGGCAGGTAGGTACCGGAAGCCGGGGCAAGGTGCAGAAAGGCAGAAAGTGTTTCTGAAAGAGGGATTAGCCCATTGTCTT-ACATAGTTTGACTTTGCACCTGCTCTGTGATTATGACTATCCCACAGTCTCCTGGTTGTCTACCCATGGGCCCAGAGGTACTTTGGAA-GTTTCGGCTATCTGGGCTCTGACTGTGCAATAATGAGCAATCCCAAAGTCAAAGCACATGGCAAGAAGGTGCTGATCTCCTTCGGAAAAGCTGTTATGCTCACGGATGACCTCAAGGCCCCTTTGCTACGCTGAGTGACCTGCACTGTAACAAGCCGCACACAGACCCTGAGAACTTCCTGGTGAGTACTAAGTACACTCATGCTTTCTTCTTTACCCTTAGATATTTGCACCATGGGTACTTTTGAAAGCCGAGGTGGCTTTTTCTTGTGCTATGAGTCAGCTATGGG
>131_Hla_E_1
----AGCCACACATGAAGCAGCAATGCAGGCATGCTTCTGACTCATCTGTGATCACCAGGAAACTCCCAGATCTGACACTGTAGTGCATTTCACTGCTGACAAGAAGGCTGCTGCCACTAGCCTGGGAAGCAAGGTTAAGGTGAGAA-GGCTGGAGGTGAGATTCTGGGCAGGTAGGTACCGGAAGCCGGGGCAAGGTGCAGAAAGGCAGAAAGTGTTTCTGAAAGAGGGATTAGCCCATTGTCTT-ACATAGTCTGACTTTGCACCTGCTCTGTGATTATGACTATCCCACAGTCTCCTGGTTGTCTACCCATGGGCCCAGAGGTACTTTGGAA-GTTTCGGCTATCTGGGCTCTGACTGTGCAATAATGAGCAATCCCAAAGTCAAAGCACATGGCAAGAAGGTGCTGATCTCCTTCGGAAAAGCTGTTATGCTCACGGATGACCTCAAGGCCCCTTTGCTACGCTGAGTGACCTGCACTGTAACAAGCTGCACACAGACCCTGAGAACTTCCTGGTGAGTACTAAGTACACTCATGCTTTCTTCTTTACCCTTAGATATTTGCACCATGGGTACTTTTGAAAGCCGAGGTGGCTTTTTCTTGTGCTATGAGTCAGCTATGGG
>131_Hla_E_2
----AGCCACACATGAAGCAGCAATGCAGGCATGCTTCTGACTCATCTGTGATCACCAGGAAACTCCCAGATCTGACACTGTAGTGCATTTCACTGCTGACAAGAAGGCTGCTGCCACTAGCCTGGGAAGCAAGGTTAAGGTGAGAA-GGCTGGAGGTGAGATTCTGGGCAGGTAGGTACCGGAAGCCGGGGCAAGGTGCAGAAAGGCAGAAAGTGTTTCTGAAAGAGGGATTAGCCCATTGTCTT-ACATAGTCTGACTTTGCACCTGCTCTGTGATTATGACTATCCCACAGTCTCCTGGTTGTCTACCCATGGGCCCAGAGGTACTTTGGAA-GTTTCGGCTATCTGGGCTCTGACTGTGCAATAATGAGCAATCCCAAAGTCAAAGCACATGGCAAGAAGGTGCTGATCTCCTTCGGAAAAGCTGTTATGCTCACGGATGACCTCAAGGCCCCTTTGCTACGCTGAGTGACCTGCACTGTAACAAGCCGCACACAGACCCTGAGAACTTCCTGGTGAGTACTAAGTACACTCATGCTTTCTTCTTTACCCTTAGATATTTGCACCATGGGTACTTTTGAAAGCCGAGGTGGCTTTTTCTTGTGCTATGAGTCAGCTATGGG
>133_Hla_E_1
----AGCCACACATGAAGCAGCAATGCAGGCATGCTTCTGACTCATCTGTGATCACCAGGAAACTCCCAGATCTGACACTGTAGTGCATTTCACTGCTGACAAGAAGGCTGCTGCCACTAGCCTGGGAAGCAAGGTTAAGGTGAGAA-GGCTGGAGGTGAGATTCTGGGCAGGTAGGTACCGGAAGCCGGGGCAAGGTGCAGAAAGGCAGAAAGTGTTTCTGAAAGAGGGATTAGCCCATTGTCTT-ACATAGTCTGACTTTGCACCTGCTCTGTGATTATGACTATCCCACAGTCTCCTGGTTGTCTACCCATGGGCCCAGAGGTACTTTGGAA-GTTTCGGCTATCTGGGCTCTGACTGTGCAATAATGAGCAATCCCAAAGTCAAAGCACATGGCAAGAAGGTGCTGATCTCCTTCGGAAAAGCTGTTATGCTCACGGATGACCTCAAGGCCCCTTTGCTACGCTGAGTGACCTGCACTGTAACAAGCCGCACACAGACCCTGAGAACTTCCTGGTGAGTACTAAGTACACTCATGCTTTCTTCTTTACCCTTAGATATTTGCACCATGGGTACTTTTGAAAGCCGAGGTGGCTTTTTCTTGTGCTATGAGTCAGCTATGGG
>133_Hla_E_2
----AGCCACACATGAAGCAGCAATGCAGGCATGCTTCTGACTCATCTGTGATCACCAGGAAACTCCCAGATCTGACACTGTAGTGCATTTCACTGCTGACAAGAAGGCTGCTGCCACTAGCCTGGGAAGCAAGGTTAAGGTGAGAA-GGCTGGAGGTGAGATTCTGGGCAGGTAGGTACCGGAAGCCGGGGCAAGGTGCAGAAAGGCAGAAAGTGTTTCTGAAAGAGGGATTAGCCCATTGTCTT-ACATAGTCTGACTTTGCACCTGCTCTGTGATTATGACTATCCCACAGTCTCCTGGTTGTCTACCCATGGGCCCAGAGGTACTTTGGAA-GTTTCGGCTATCTGGGCTCTGACTGTGCAATAATGAGCAATCCCAAAGTCAAAGCACATGGCAAGAAGGTGCTGATCTCCTTCGGAAAAGCTGTTATGCTCACGGATGACCTCAAGGCCCCTTTGCTACGCTGAGTGACCTGCACTGTAACAAGCCGCACACAGACCCTGAGAACTTCCTGGTGAGTACTAAGTACACTCATGCTTTCTTCTTTACCCTTAGATATTTGCACCATGGGTACTTTTGAAAGCCGAGGTGGCTTTTTCTTGTGCTATGAGTCAGCTATGGG
>135_Hla_E_1
----AGCCACACATGAAGCAGCAATGCAGGCATGCTTCTGACTCATCTGTGATCACCAGGAAACTCCCAGATCTGACACTGTAGTGCATTTCACTGCTGACAAGAAGGCTGCTGCCACTAGCCTGGGAAGCAAGGTTAAGGTGAGAA-GGCTGGAGGTGAGATTCTGGGCAGGTAGGTACCGGAAGCCGGGGCAAGGTGCAGAAAGGCAGAAAGTGTTTCTGAAAGAGGGATTAGCCCATTGTCTT-ACATAGTCTGACTTTGCACCTGCTCTGTGATTATGACTATCCCACAGTCTCCTGGTTGTCTACCCATGGGCCCAGAGGTACTTTGGAA-GTTTCGGCTATCTGGGCTCTGACTGTGCAATAATGAGCAATCCCAAAGTCAAAGCACATGGCAAGAAGGTGCTGATCTCCTTCGGAAAAGCTGTTATGCTCACGGATGACCTCAAGGCCCCTTTGCTACGCTGAGTGACCTGCACTGTAACAAGCTGCACACAGACCCTGAGAACTTCCTGGTGAGTACTAAGTACACTCATGCTTTCTTCTTTACCCTTAGATATTTGCACCATGGGTACTTTTGAAAGCCGAGGTGGCTTTTTCTTGTGCTATGAGTCAGCTATGGG
>135_Hla_E_2
----AGCCACACATGAAGCAGCAATGCAGGCATGCTTCTGACTCATCTGTGATCACCAGGAAACTCCCAGATCTGACACTGTAGTGCATTTCACTGCTGACAAGAAGGCTGCTGCCACTAGCCTGGGAAGCAAGGTTAAGGTGAGAA-GGCTGGAGGTGAGATTCTGGGCAGGTAGGTACCGGAAGCCGGGGCAAGGTGCAGAAAGGCAGAAAGTGTTTCTGAAAGAGGGATTAGCCCATTGTCTT-ACATAGTCTGACTTTGCACCTGCTCTGTGATTATGACTATCCCACAGTCTCCTGGTTGTCTACCCATGGGCCCAGAGGTACTTTGGAA-GTTTCGGCTATCTGGGCTCTGACTGTGCAATAATGAGCAATCCCAAAGTCAAAGCACATGGCAAGAAGGTGCTGATCTCCTTCGGAAAAGCTGTTATGCTCACGGATGACCTCAAGGCCCCTTTGCTACGCTGAGTGACCTGCACTGTAACAAGCTGCACACAGACCCTGAGAACTTCCTGGTGAGTACTAAGTACACTCATGCTTTCTTCTTTACCCTTAGATATTTGCACCATGGGTACTTTTGAAAGCCGAGGTGGCTTTTTCTTGTGCTATGAGTCAGCTATGGG
>136_Hla_E_1
----AGCCACACATGAAGCAGCAATGCAGGCATGCTTCTGACTCATCTGTGATCACCAGGAAACTCCCAGATCTGACACTGTAGTGCATTTCACTGCTGACAAGAAGGCTGCTGCCACTAGCCTGGGAAGCAAGGTTAAGGTGAGAA-GGCTGGAGGTGAGATTCTGGGCAGGTAGGTACCGGAAGCCGGGGCAAGGTGCAGAAAGGCAGAAAGTGTTTCTGAAAGAGGGATTAGCCCATTGTCTT-ACATAGTCTGACTTTGCACCTGCTCTGTGATTATGACTATCCCACAGTCTCCTGGTTGTCTACCCATGGGCCCAGAGGTACTTTGGAA-GTTTCGGCTATCTGGGCTCTGACTGTGCAATAATGAGCAATCCCAAAGTCAAAGCACATGGCAAGAAGGTGCTGATCTCCTTCGGAAAAGCTGTTATGCTCACGGATGACCTCAAGGCCCCTTTGCTACGCTGAGTGACCTGCACTGTAACAAGCTGCACACAGACCCTGAGAACTTCCTGGTGAGTACTAAGTACACTCATGCTTTCTTCTTTACCCTTAGATATTTGCACCATGGGTACTTTTGAAAGCCGAGGTGGCTTTTTCTTGTGCTATGAGTCAGCTATGGG
>136_Hla_E_2
----AGCCACACATGAAGCAGCAATGCAGGCATGCTTCTGACTCATCTGTGATCACCAGGAAACTCCCAGATCTGACACTGTAGTGCATTTCACTGCTGACAAGAAGGCTGCTGCCACTAGCCTGGGAAGCAAGGTTAAGGTGAGAAG-GCTGGAGGTGAGATTCTGGGCAGGTAGGTACCGGAAGCCGGGGCAAGGTGCAGAAAGGCAGAAAGTGTTTCTGAAAGAGGAATTAGCCCATTGTCTT-ACACAGTCTGACTTTGCACCTGCTCTGTGATTATGACTATCCCACAGTCTCCTGGTTGTCTACCCATGGACCCAGAGGTACTTTGGAA-GTTTTGGCTATCTGGGCTCTGACTGTGCAATAATGAGCAATCCCAAAGTCAAGGCACATGGCAAGAAGGTGCTGATCTCCTTCAGAAAAGCTGTTATGCTCACGGATGAACTCAAGGCAACTTTGCTACGCTGAGTGACCTGCACTGTAACAAGCTGCACGCAGACCCTGAGAACTTCCTGGTGAGTACTAAGTACACTCATGCTTTCTTCTTTACCCTTAGATATTTGCACCATGGGTACTTTTGAAAGTCGAGGTGGCTTTTTCTTGTGCTATGAGTCAGCTATGGG
>137_Hla_E_1
----AGCCACACATGAAGCAGCAATGCAGGCATGCTTCTGACTCATCTGTGATCACCAGGAAACTCCCAGATCTGACACTGTAGTGCATTTCACTGCTGACAAGAAGGCTGCTGCCACTAGCCTGGGAAGCAAGGTTAAGGTGAGAA-GGCTGGAGGTGAGATTCTGGGCAGGTAGGTACCGGAAGCCGGGGCAAGGTGCAGAAAGGCAGAAAGTGTTTCTGAAAGAGGGATTAGCCCATTGTCTT-ACATAGTCTGACTTTGCACCTGCTCTGTGATTATGACTATCCCACAGTCTCCTGGTTGTCTACCCATGGGCCCAGAGGTACTTTGGAA-GTTTCGGCTATCTGGGCTCTGACTGTGCAATAATGAGCAACCCCAAAGTCAAAGCACATGGCAAGAAGGTGCTGATCTCCTTCGGAAAAGCTGTTATGCTCACGGATGACCTCAAGGCCCCTTTGCTACGCTGAGTGACCTGCACTGTAACAAGCTGCACACAGACCCTGAGAACTTCCTGGTGAGTACTAAGTACACTCATGCTTTCTTCTTTACCCTTAGATATTTGCACCATGGGTACTTTTGAAAGCCGAGGTGGCTTTTTCTTGTGCTATGAGTCAGCTATGGG
>137_Hla_E_2
----AGCCACACATGAAGCAGCAATGCAGGCATGCTTCTGACTCATCTGTGATCACCAGGAAACTCCCAGATCTGACACTGTAGTGCATTTCACTGCTGACAAGAAGGCTGCTGCCACTAGCCTGGGAAGCAAGGTTAAGGTGAGAAG-GCTGGAGGTGAGATTCTGGGCAGGTAGGTACCGGAAGCCGGGGCAAGGTGCAGAAAGGCAGAAAGTGTTTCTGAAAGAGGAATTAGCCCATTGTCTT-ACACAGTCTGACTTTGCACCTGCTCTGTGATTATGACTATCCCACAGTCTCCTGGTTGTCTACCCATGGACCCAGAGGTACTTTGGAA-GTTTTGGCTATCTGGGCTCTGACTGTGCAATAATGAGCAATCCCAAAGTCAAGGCACATGGCAAGAAGGTGCTGATCTCCTTCAGAAAAGCTGTTATGCTCACGGATGAACTCAAGGCAACTTTGCTACGCTGAGTGACCTGCACTGTAACAAGCTGCACGCAGACCCTGAGAACTTCCTGGTGAGTACTAAGTACACTCATGCTTTCTTCTTTACCCTTAGATATTTGCACCATGGGTACTTTTGAAAGTCGAGGTGGCTTTTTCTTGTGCTATGAGTCAGCTATGGG
>138_Hla_E_1
----AGCCACACATGAAGCAGCAATGCAGGCATGCTTCTGACTCATCTGTGATCACCAGGAAACTCCCAGATCTGACACTGTAGTGCATTTCACTGCTGACAAGAAGGCTGCTGCCACTAGCCTGGGAAGCAAGGTTAAGGTGAGAA-GGCTGGAGGTGAGATTCTGGGCAGGTAGGTACCGGAAGCCGGGGCAAGGTGCAGAAAGGCAGAAAGTGTTTCTGAAAGAGGGATTAGCCCATTGTCTT-ACATAGTCTGACTTTGCACCTGCTCTGTGATTATGACTATCCCACAGTCTCCTGGTTGTCTACCCATGGGCCCAGAGGTACTTTGGAA-GTTTCGGCTATCTGGGCTCTGACTGTGCAATAATGAGCAACCCCAAAGTCAAAGCACATGGCAAGAAGGTGCTGATCTCCTTCGGAAAAGCTGTTATGCTCACGGATGACCTCAAGGCCCCTTTGCTACGCTGAGTGACCTGCACTGTAACAAGCTGCACACAGACCCTGAGAACTTCCTGGTGAGTACTAAGTACACTCATGCTTTCTTCTTTACCCTTAGATATTTGCACCATGGGTACTTTTGAAAGCCGAGGTGGCTTTTTCTTGTGCTATGAGTCAGCTATGGG
>138_Hla_E_2
----AGCCACACATGAAGCAGCAATGCAGGCATGCTTCTGACTCATCTGTGATCACCAGGAAACTCCCAGATCTGACACTGTAGTGCATTTCACTGCTGACAAGAAGGCTGCTGCCACTAGCCTGGGAAGCAAGGTTAAGGTGAGAA-GGCTGGAGGTGAGATTCTGGGCAGGTAGGTACCGGAAGCCGGGGCAAGGTGCAGAAAGGCAGAAAGTGTTTCTGAAAGAGGGATTAGCCCATTGTCTT-ACATAGTCTGACTTTGCACCTGCTCTGTGATTATGACTATCCCACAGTCTCCTGGTTGTCTACCCATGGGCCCAGAGGTACTTTGGAA-GTTTCGGCTATCTGGGCTCTGACTGTGCAATAATGAGCAATCCCAAAGTCAAAGCACATGGCAAGAAGGTGCTGATCTCCTTCGGAAAAGCTGTTATGCTCACGGATGACCTCAAGGCCCCTTTGCTACGCTGAGTGACCTGCACTGTAACAAGCTGCACACAGACCCTGAGAACTTCCTGGTGAGTACTAAGTACACTCATGCTTTCTTCTTTACCCTTAGATATTTGCACCATGGGTACTTTTGAAAGCCGAGGTGGCTTTTTCTTGTGCTATGAGTCAGCTATGGG
>139_Hla_E_1
----AGCCACACATGAAGCAGCAATGCAGGCATGCTTCTGACTCATCTGTGATCACCAGGAAACTCCCAGATCTGACACTGTAGTGCATTTCACTGCTGACAAGAAGGCTGCTGCCACTAGCCTGGGAAGCAAGGTTAAGGTGAGAA-GGCTGGAGGTGAGATTCTGGGCAGGTAGGTACCGGAAGCCGGGGCAAGGTGCAGAAAGGCAGAAAGTGTTTCTGAAAGAGGGATTAGCCCATTGTCTT-ACATAGTCTGACTTTGCACCTGCTCTGTGATTATGACTATCCCACAGTCTCCTGGTTGTCTACCCATGGGCCCAGAGGTACTTTGGAA-GTTTCGGCTATCTGGGCTCTGACTGTGCAATAATGAGCAATCCCAAAGTCAAAGCACATGGCAAGAAGGTGCTGATCTCCTTCGGAAAAGCTGTTATGCTCACGGATGACCTCAAGGCCCCTTTGCTACGCTGAGTGACCTGCACTGTAACAAGCTGCACACAGACCCTGAGAACTTCCTGGTGAGTACTAAGTACACTCATGCTTTCTTCTTTACCCTTAGATATTTGCACCATGGGTACTTTTGAAAGCCGAGGTGGCTTTTTCTTGTGCTATGAGTCAGCTATGGG
>139_Hla_E_2
----AGCCACACATGAAGCAGCAATGCAGGCATGCTTCTGACTCATCTGTGATCACCAGGAAACTCCCAGATCTGACACTGTAGTGCATTTCACTGCTGACAAGAAGGCTGCTGCCACTAGCCTGGGAAGCAAGGTTAAGGTGAGAA-GGCTGGAGGTGAGATTCTGGGCAGGTAGGTACCGGAAGCCGGGGCAAGGTGCAGAAAGGCAGAAAGTGTTTCTGAAAGAGGGATTAGCCCATTGTCTT-ACATAGTCTGACTTTGCACCTGCTCTGTGATTATGACTATCCCACAGTCTCCTGGTTGTCTACCCATGGGCCCAGAGGTACTTTGGAA-GTTTCGGCTATCTGGGCTCTGACTGTGCAATAATGAGCAATCCCAAAGTCAAAGCACATGGCAAGAAGGTGCTGATCTCCTTCGGAAAAGCTGTTATGCTCACGGATGACCTCAAGGCCCCTTTGCTACGCTGAGTGACCTGCACTGTAACAAGCCGCACACAGACCCTGAGAACTTCCTGGTGAGTACTAAGTACACTCATGCTTTCTTCTTTACCCTTAGATATTTGCACCATGGGTACTTTTGAAAGCCGAGGTGGCTTTTTCTTGTGCTATGAGTCAGCTATGGG
>142_Hla_E_1
----AGCCACACATGAAGCAGCAATGCAGGCATGCTTCTGACTCATCTGTGATCACCAGGAAACTCCCAGATCTGACACTGTAGTGCATTTCACTGCTGACAAGAAGGCTGCTGCCACTAGCCTGGGAAGCAAGGTTAAGGTGAGAA-GGCTGGAGGTGAGATTCTGGGCAGGTAGGTACCGGAAGCCGGGGCAAGGTGCAGAAAGGCAGAAAGTGTTTCTGAAAGAGGGATTAGCCCATTGTCTT-ACATAGTCTGACTTTGCACCTGCTCTGTGATTATGACTATCCCACAGTCTCCTGGTTGTCTACCCATGGGCCCAGAGGTACTTTGGAA-GTTTCGGCTATCTGGGCTCTGACTGTGCAATAATGAGCAATCCCAAAGTCAAAGCACATGGCAAGAAGGTGCTGATCTCCTTCGGAAAAGCTGTTATGCTCACGGATGACCTCAAGGCCCCTTTGCTACGCTGAGTGACCTGCACTGTAACAAGCTGCACACAGACCCTGAGAACTTCCTGGTGAGTACTAAGTACACTCATGCTTTCTTCTTTACCCTTAGATATTTGCACCATGGGTACTTTTGAAAGCCGAGGTGGCTTTTTCTTGTGCTATGAGTCAGCTATGGG
>142_Hla_E_2
----AGCCACACATGAAGCAGCAATGCAGGCATGCTTCTGACTCATCTGTGATCACCAGGAAACTCCCAGATCTGACACTGTAGTGCATTTCACTGCTGACAAGAAGGCTGCTGCCACTAGCCTGGGAAGCAAGGTTAAGGTGAGAA-GGCTGGAGGTGAGATTCTGGGCAGGTAGGTACCGGAAGCCGGGGCAAGGTGCAGAAAGGCAGAAAGTGTTTCTGAAAGAGGGATTAGCCCATTGTCTT-ACATAGTCTGACTTTGCACCTGCTCTGTGATTATGACTATCCCACAGTCTCCTGGTTGTCTACCCATGGGCCCAGAGGTACTTTGGAA-GTTTCGGCTATCTGGGCTCTGACTGTGCAATAATGAGCAATCCCAAAGTCAAAGCACATGGCAAGAAGGTGCTGATCTCCTTCGGAAAAGCTGTTATGCTCACGGATGACCTCAAGGCCCCTTTGCTACGCTGAGTGACCTGCACTGTAACAAGCTGCACACAGACCCTGAGAACTTCCTGGTGAGTACTAAGTACACTCATGCTTTCTTCTTTACCCTTAGATATTTGCACCATGGGTACTTTTGAAAGCCGAGGTGGCTTTTTCTTGTGCTATGAGTCAGCTATGGG
>145_Hla_E_1
----AGCCACACATGAAGCAGCAATGCAGGCATGCTTCTGACTCATCTGTGATCACCAGGAAACTCCCAGATCTGACACTGTAGTGCATTTCACTGCTGACAAGAAGGCTGCTGCCACTAGCCTGGGAAGCAAGGTTAAGGTGAGAA-GGCTGGAGGTGAGATTCTGGGCAGGTAGGTACCGGAAGCCGGGGCAAGGTGCAGAAAGGCAGAAAGTGTTTCTGAAAGAGGGATTAGCCCATTGTCTT-ACATAGTCTGACTTTGCACCTGCTCTGTGATTATGACTATCCCACAGTCTCCTGGTTGTCTACCCATGGGCCCAGAGGTACTTTGGAA-GTTTCGGCTATCTGGGCTCTGACTGTGCAATAATGAGCAATCCCAAAGTCAAAGCACATGGCAAGAAGGTGCTGATCTCCTTCGGAAAAGCTGTTATGCTCACGGATGACCTCAAGGCCCCTTTGCTACGCTGAGTGACCTGCACTGTAACAAGCTGCACACAGACCCTGAGAACTTCCTGGTGAGTACTAAGTACACTCATGCTTTCTTCTTTACCCTTAGATATTTGCACCATGGGTACTTTTGAAAGCCGAGGTGGCTTTTTCTTGTGCTATGAGTCAGCTATGGG
>145_Hla_E_2
----AGCCACACATGAAGCAGCAATGCAGGCATGCTTCTGACTCATCTGTGATCACCAGGAAACTCCCAGATCTGACACTGTAGTGCATTTCACTGCTGACAAGAAGGCTGCTGCCACTAGCCTGGGAAGCAAGGTTAAGGTGAGAA-GGCTGGAGGTGAGATTCTGGGCAGGTAGGTACCGGAAGCCGGGGCAAGGTGCAGAAAGGCAGAAAGTGTTTCTGAAAGAGGGATTAGCCCATTGTCTT-ACATAGTCTGACTTTGCACCTGCTCTGTGATTATGACTATCCCACAGTCTCCTGGTTGTCTACCCATGGGCCCAGAGGTACTTTGGAA-GTTTCGGCTATCTGGGCTCTGACTGTGCAATAATGAGCAATCCCAAAGTCAAAGCACATGGCAAGAAGGTGCTGATCTCCTTCGGAAAAGCTGTTATGCTCACGGATGACCTCAAGGCCCCTTTGCTACGCTGAGTGACCTGCACTGTAACAAGCCGCACACAGACCCTGAGAACTTCCTGGTGAGTACTAAGTACACTCATGCTTTCTTCTTTACCCTTAGATATTTGCACCATGGGTACTTTTGAAAGCCGAGGTGGCTTTTTCTTGTGCTATGAGTCAGCTATGGG
>150_Hla_E_1
----AGCCACACATGAAGCAGCAATGCAGGCATGCTTCTGACTCATCTGTGATCACCAGGAAACTCCCAGATCTGACACTGTAGTGCATTTCACTGCTGACAAGAAGGCTGCTGCCACTAGCCTGGGAAGCAAGGTTAAGGTGAGAA-GGCTGGAGGTGAGATTCTGGGCAGGTAGGTACCGGAAGCCGGGGCAAGGTGCAGAAAGGCAGAAAGTGTTTCTGAAAGAGGGATTAGCCCATTGTCTT-ACATAGTCTGACTTTGCACCTGCTCTGTGATTATGACTATCCCACAGTCTCCTGGTTGTCTACCCATGGGCCCAGAGGTACTTTGGAA-GTTTCGGCTATCTGGGCTCTGACTGTGCAATAATGAGCAATCCCAAAGTCAAAGCACATGGCAAGAAGGTGCTGATCTCCTTCGGAAAAGCTGTTATGCTCACGGATGACCTCAAGGCCCCTTTGCTACGCTGAGTGACCTGCACTGTAACAAGCCGCACACAGACCCTGAGAACTTCCTGGTGAGTACTAAGTACACTCATGCTTTCTTCTTTACCCTTAGATATTTGCACCATGGGTACTTTTGAAAGCCGAGGTGGCTTTTTCTTGTGCTATGAGTCAGCTATGGG
>150_Hla_E_2
----AGCCACACATGAAGCAGCAATGCAGGCATGCTTCTGACTCATCTGTGATCACCAGGAAACTCCCAGATCTGACACTGTAGTGCATTTCACTGCTGACAAGAAGGCTGCTGCCACTAGCCTGGGAAGCAAGGTTAAGGTGAGAA-GGCTGGAGGTGAGATTCTGGGCAGGTAGGTACCGGAAGCCGGGGCAAGGTGCAGAAAGGCAGAAAGTGTTTCTGAAAGAGGGATTAGCCCATTGTCTT-ACATAGTCTGACTTTGCACCTGCTCTGTGATTATGACTATCCCACAGTCTCCTGGTTGTCTACCCATGGGCCCAGAGGTACTTTGGAA-GTTTCGGCTATCTGGGCTCTGACTGTGCAATAATGAGCAATCCCAAAGTCAAAGCACATGGCAAGAAGGTGCTGATCTCCTTCGGAAAAGCTGTTATGCTCACGGATGACCTCAAGGCCCCTTTGCTACGCTGAGTGACCTGCACTGTAACAAGCCGCACACAGACCCTGAGAACTTCCTGGTGAGTACTAAGTACACTCATGCTTTCTTCTTTACCCTTAGATATTTGCACCATGGGTACTTTTGAAAGCCGAGGTGGCTTTTTCTTGTGCTATGAGTCAGCTATGGG
>151_Hla_E_1
----AGCCACACATGAAGCAGCAATGCAGGCATGCTTCTGACTCATCTGTGATCACCAGGAAACTCCCAGATCTGACACTGTAGTGCATTTCACTGCTGACAAGAAGGCTGCTGCCACTAGCCTGGGAAGCAAGGTTAAGGTGAGAA-GGCTGGAGGTGAGATTCTGGGCAGGTAGGTACCGGAAGCCGGGGCAAGGTGCAGAAAGGCAGAAAGTGTTTCTGAAAGAGGGATTAGCCCATTGTCTT-ACATAGTTTGACTTTGCACCTGCTCTGTGATTATGACTATCCCACAGTCTCCTGGTTGTCTACCCATGGGCCCAGAGGTACTTTGGAA-GTTTCGGCTATCTGGGCTCTGACTGTGCAATAATGAGCAATCCCAAAGTCAAAGCACATGGCAAGAAGGTGCTGATCTCCTTCGGAAAAGCTGTTATGCTCACGGATGACCTCAAGGCCCCTTTGCTACGCTGAGTGACCTGCACTGTAACAAGCTGCACACAGACCCTGAGAACTTCCTGGTGAGTACTAAGTACACTCATGCTTTCTTCTTTACCCTTAGATATTTGCACCATGGGTACTTTTGAAAGCCGAGGTGGCTTTTTCTTGTGCTATGAGTCAGCTATGGG
>151_Hla_E_2
----AGCCACACATGAAGCAGCAATGCAGGCATGCTTCTGACTCATCTGTGATCACCAGGAAACTCCCAGATCTGACACTGTAGTGCATTTCACTGCTGACAAGAAGGCTGCTGCCACTAGCCTGGGAAGCAAGGTTAAGGTGAGAA-GGCTGGAGGTGAGATTCTGGGCAGGTAGGTACCGGAAGCCGGGGCAAGGTGCAGAAAGGCAGAAAGTGTTTCTGAAAGAGGGATTAGCCCATTGTCTT-ACATAGTTTGACTTTGCACCTGCTCTGTGATTATGACTATCCCACAGTCTCCTGGTTGTCTACCCATGGGCCCAGAGGTACTTTGGAA-GTTTCGGCTATCTGGGCTCTGACTGTGCAATAATGAGCAATCCCAAAGTCAAAGCACATGGCAAGAAGGTGCTGATCTCCTTCGGAAAAGCTGTTATGCTCACGGATGACCTCAAGGCCCCTTTGCTACGCTGAGTGACCTGCACTGTAACAAGCCGCACACAGACCCTGAGAACTTCCTGGTGAGTACTAAGTACACTCATGCTTTCTTCTTTACCCTTAGATATTTGCACCATGGGTACTTTTGAAAGCCGAGGTGGCTTTTTCTTGTGCTATGAGTCAGCTATGGG
>152_Hla_E_1
----AGCCACACATGAAGCAGCAATGCAGGCATGCTTCTGACTCATCTGTGATCACCAGGAAACTCCCAGATCTGACACTGTAGTGCATTTCACTGCTGACAAGAAGGCTGCTGCCACTAGCCTGGGAAGCAAGGTTAAGGTGAGAA-GGCTGGAGGTGAGATTCTGGGCAGGTAGGTACCGGAAGCCGGGGCAAGGTGCAGAAAGGCAGAAAGTGTTTCTGAAAGAGGGATTAGCCCATTGTCTT-ACATAGTTTGACTTTGCACCTGCTCTGTGATTATGACTATCCCACAGTCTCCTGGTTGTCTACCCATGGGCCCAGAGGTACTTTGGAA-GTTTCGGCTATCTGGGCTCTGACTGTGCAATAATGAGCAATCCCAAAGTCAAAGCACATGGCAAGAAGGTGCTGATCTCCTTCGGAAAAGCTGTTATGCTCACGGATGACCTCAAGGCCCCTTTGCTACGCTGAGTGACCTGCACTGTAACAAGCTGCACACAGACCCTGAGAACTTCCTGGTGAGTACTAAGTACACTCATGCTTTCTTCTTTACCCTTAGATATTTGCACCATGGGTACTTTTGAAAGCCGAGGTGGCTTTTTCTTGTGCTATGAGTCAGCTATGGG
>152_Hla_E_2
----AGCCACACATGAAGCAGCAATGCAGGCATGCTTCTGACTCATCTGTGATCACCAGGAAACTCCCAGATCTGACACTGTAGTGCATTTCACTGCTGACAAGAAGGCTGCTGCCACTAGCCTGGGAAGCAAGGTTAAGGTGAGAA-GGCTGGAGGTGAGATTCTGGGCAGGTAGGTACCGGAAGCCGGGGCAAGGTGCAGAAAGGCAGAAAGTGTTTCTGAAAGAGGGATTAGCCCATTGTCTT-ACATAGTTTGACTTTGCACCTGCTCTGTGATTATGACTATCCCACAGTCTCCTGGTTGTCTACCCATGGGCCCAGAGGTACTTTGGAA-GTTTCGGCTATCTGGGCTCTGACTGTGCAATAATGAGCAATCCCAAAGTCAAAGCACATGGCAAGAAGGTGCTGATCTCCTTCGGAAAAGCTGTTATGCTCACGGATGACCTCAAGGCCCCTTTGCTACGCTGAGTGACCTGCACTGTAACAAGCCGCACACAGACCCTGAGAACTTCCTGGTGAGTACTAAGTACACTCATGCTTTCTTCTTTACCCTTAGATATTTGCACCATGGGTACTTTTGAAAGCCGAGGTGGCTTTTTCTTGTGCTATGAGTCAGCTATGGG
>153_Hla_E_1
----AGCCACACATGAAGCAGCAATGCAGGCATGCTTCTGACTCATCTGTGATCACCAGGAAACTCCCAGATCTGACACTGTAGTGCATTTCACTGCTGACAAGAAGGCTGCTGCCACTAGCCTGGGAAGCAAGGTTAAGGTGAGAA-GGCTGGAGGTGAGATTCTGGGCAGGTAGGTACCGGAAGCCGGGGCAAGGTGCAGAAAGGCAGAAAGTGTTTCTGAAAGAGGGATTAGCCCATTGTCTT-ACATAGTCTGACTTTGCACCTGCTCTGTGATTATGACTATCCCACAGTCTCCTGGTTGTCTACCCATGGGCCCAGAGGTACTTTGGAA-GTTTCGGCTATCTGGGCTCTGACTGTGCAATAATGAGCAATCCCAAAGTCAAAGCACATGGCAAGAAGGTGCTGATCTCCTTCGGAAAAGCTGTTATGCTCACGGATGACCTCAAGGCCCCTTTGCTACGCTGAGTGACCTGCACTGTAACAAGCTGCACACAGACCCTGAGAACTTCCTGGTGAGTACTAAGTACACTCATGCTTTCTTCTTTACCCTTAGATATTTGCACCATGGGTACTTTTGAAAGCCGAGGTGGCTTTTTCTTGTGCTATGAGTCAGCTATGGG
>153_Hla_E_2
----AGCCACACATGAAGCAGCAATGCAGGCATGCTTCTGACTCATCTGTGATCACCAGGAAACTCCCAGATCTGACACTGTAGTGCATTTCACTGCTGACAAGAAGGCTGCTGCCACTAGCCTGGGAAGCAAGGTTAAGGTGAGAA-GGCTGGAGGTGAGATTCTGGGCAGGTAGGTACCGGAAGCCGGGGCAAGGTGCAGAAAGGCAGAAAGTGTTTCTGAAAGAGGGATTAGCCCATTGTCTT-ACATAGTCTGACTTTGCACCTGCTCTGTGATTATGACTATCCCACAGTCTCCTGGTTGTCTACCCATGGGCCCAGAGGTACTTTGGAA-GTTTCGGCTATCTGGGCTCTGACTGTGCAATAATGAGCAATCCCAAAGTCAAAGCACATGGCAAGAAGGTGCTGATCTCCTTCGGAAAAGCTGTTATGCTCACGGATGACCTCAAGGCCCCTTTGCTACGCTGAGTGACCTGCACTGTAACAAGCTGCACACAGACCCTGAGAACTTCCTGGTGAGTACTAAGTACACTCATGCTTTCTTCTTTACCCTTAGATATTTGCACCATGGGTACTTTTGAAAGCCGAGGTGGCTTTTTCTTGTGCTATGAGTCAGCTATGGG
>154_Hla_E_1
----AGCCACACATGAAGCAGCAATGCAGGCATGCTTCTGACTCATCTGTGATCACCAGGAAACTCCCAGATCTGACACTGTAGTGCATTTCACTGCTGACAAGAAGGCTGCTGCCACTAGCCTGGGAAGCAAGGTTAAGGTGAGAA-GGCTGGAGGTGAGATTCTGGGCAGGTAGGTACCGGAAGCCGGGGCAAGGTGCAGAAAGGCAGAAAGTGTTTCTGAAAGAGGGATTAGCCCATTGTCTT-ACATAGTTTGACTTTGCACCTGCTCTGTGATTATGACTATCCCACAGTCTCCTGGTTGTCTACCCATGGGCCCAGAGGTACTTTGGAA-GTTTCGGCTATCTGGGCTCTGACTGTGCAATAATGAGCAATCCCAAAGTCAAAGCACATGGCAAGAAGGTGCTGATCTCCTTCGGAAAAGCTGTTATGCTCACGGATGACCTCAAGGCCCCTTTGCTACGCTGAGTGACCTGCACTGTAACAAGCTGCACACAGACCCTGAGAACTTCCTGGTGAGTACTAAGTACACTCATGCTTTCTTCTTTACCCTTAGATATTTGCACCATGGGTACTTTTGAAAGCCGAGGTGGCTTTTTCTTGTGCTATGAGTCAGCTATGGG
>154_Hla_E_2
----AGCCACACATGAAGCAGCAATGCAGGCATGCTTCTGACTCATCTGTGATCACCAGGAAACTCCCAGATCTGACACTGTAGTGCATTTCACTGCTGACAAGAAGGCTGCTGCCACTAGCCTGGGAAGCAAGGTTAAGGTGAGAA-GGCTGGAGGTGAGATTCTGGGCAGGTAGGTACCGGAAGCCGGGGCAAGGTGCAGAAAGGCAGAAAGTGTTTCTGAAAGAGGGATTAGCCCATTGTCTT-ACATAGTTTGACTTTGCACCTGCTCTGTGATTATGACTATCCCACAGTCTCCTGGTTGTCTACCCATGGGCCCAGAGGTACTTTGGAA-GTTTCGGCTATCTGGGCTCTGACTGTGCAATAATGAGCAATCCCAAAGTCAAAGCACATGGCAAGAAGGTGCTGATCTCCTTCGGAAAAGCTGTTATGCTCACGGATGACCTCAAGGCCCCTTTGCTACGCTGAGTGACCTGCACTGTAACAAGCTGCACACAGACCCTGAGAACTTCCTGGTGAGTACTAAGTACACTCATGCTTTCTTCTTTACCCTTAGATATTTGCACCATGGGTACTTTTGAAAGCCGAGGTGGCTTTTTCTTGTGCTATGAGTCAGCTATGGG
>155_Hla_E_1
----AGCCACACATGAAGCAGCAATGCAGGCATGCTTCTGACTCATCTGTGATCACCAGGAAACTCCCAGATCTGACACTGTAGTGCATTTCACTGCTGACAAGAAGGCTGCTGCCACTAGCCTGGGAAGCAAGGTTAAGGTGAGAA-GGCTGGAGGTGAGATTCTGGGCAGGTAGGTACCGGAAGCCGGGGCAAGGTGCAGAAAGGCAGAAAGTGTTTCTGAAAGAGGGATTAGCCCATTGTCTT-ACATAGTCTGACTTTGCACCTGCTCTGTGATTATGACTATCCCACAGTCTCCTGGTTGTCTACCCATGGGCCCAGAGGTACTTTGGAA-GTTTCGGCTATCTGGGCTCTGACTGTGCAATAATGAGCAATCCCAAAGTCAAAGCACATGGCAAGAAGGTGCTGATCTCCTTCGGAAAAGCTGTTATGCTCACGGATGACCTCAAGGCCCCTTTGCTACGCTGAGTGACCTGCACTGTAACAAGCTGCACACAGACCCTGAGAACTTCCTGGTGAGTACTAAGTACACTCATGCTTTCTTCTTTACCCTTAGATATTTGCACCATGGGTACTTTTGAAAGCCGAGGTGGCTTTTTCTTGTGCTATGAGTCAGCTATGGG
>155_Hla_E_2
----AGCCACACATGAAGCAGCAATGCAGGCATGCTTCTGACTCATCTGTGATCACCAGGAAACTCCCAGATCTGACACTGTAGTGCATTTCACTGCTGACAAGAAGGCTGCTGCCACTAGCCTGGGAAGCAAGGTTAAGGTGAGAA-GGCTGGAGGTGAGATTCTGGGCAGGTAGGTACCGGAAGCCGGGGCAAGGTGCAGAAAGGCAGAAAGTGTTTCTGAAAGAGGGATTAGCCCATTGTCTT-ACATAGTCTGACTTTGCACCTGCTCTGTGATTATGACTATCCCACAGTCTCCTGGTTGTCTACCCATGGGCCCAGAGGTACTTTGGAA-GTTTCGGCTATCTGGGCTCTGACTGTGCAATAATGAGCAATCCCAAAGTCAAAGCACATGGCAAGAAGGTGCTGATCTCCTTCGGAAAAGCTGTTATGCTCACGGATGACCTCAAGGCCCCTTTGCTACGCTGAGTGACCTGCACTGTAACAAGCCGCACACAGACCCTGAGAACTTCCTGGTGAGTACTAAGTACACTCATGCTTTCTTCTTTACCCTTAGATATTTGCACCATGGGTACTTTTGAAAGCCGAGGTGGCTTTTTCTTGTGCTATGAGTCAGCTATGGG
>156_Hla_E_1
----AGCCACACATGAAGCAGCAATGCAGGCATGCTTCTGACTCATCTGTGATCACCAGGAAACTCCCAGATCTGACACTGTAGTGCATTTCACTGCTGACAAGAAGGCTGCTGCCACTAGCCTGGGAAGCAAGGTTAAGGTGAGAA-GGCTGGAGGTGAGATTCTGGGCAGGTAGGTACCGGAAGCCGGGGCAAGGTGCAGAAAGGCAGAAAGTGTTTCTGAAAGAGGGATTAGCCCATTGTCTT-ACATAGTCTGACTTTGCACCTGCTCTGTGATTATGACTATCCCACAGTCTCCTGGTTGTCTACCCATGGGCCCAGAGGTACTTTGGAA-GTTTCGGCTATCTGGGCTCTGACTGTGCAATAATGAGCAATCCCAAAGTCAAAGCACATGGCAAGAAGGTGCTGATCTCCTTCGGAAAAGCTGTTATGCTCACGGATGACCTCAAGGCCCCTTTGCTACGCTGAGTGACCTGCACTGTAACAAGCTGCACACAGACCCTGAGAACTTCCTGGTGAGTACTAAGTACACTCATGCTTTCTTCTTTACCCTTAGATATTTGCACCATGGGTACTTTTGAAAGCCGAGGTGGCTTTTTCTTGTGCTATGAGTCAGCTATGGG
>156_Hla_E_2
----AGCCACACATGAAGCAGCAATGCAGGCATGCTTCTGACTCATCTGTGATCACCAGGAAACTCCCAGATCTGACACTGTAGTGCATTTCACTGCTGACAAGAAGGCTGCTGCCACTAGCCTGGGAAGCAAGGTTAAGGTGAGAA-GGCTGGAGGTGAGATTCTGGGCAGGTAGGTACCGGAAGCCGGGGCAAGGTGCAGAAAGGCAGAAAGTGTTTCTGAAAGAGGGATTAGCCCATTGTCTT-ACATAGTCTGACTTTGCACCTGCTCTGTGATTATGACTATCCCACAGTCTCCTGGTTGTCTACCCATGGGCCCAGAGGTACTTTGGAA-GTTTCGGCTATCTGGGCTCTGACTGTGCAATAATGAGCAATCCCAAAGTCAAAGCACATGGCAAGAAGGTGCTGATCTCCTTCGGAAAAGCTGTTATGCTCACGGATGACCTCAAGGCCCCTTTGCTACGCTGAGTGACCTGCACTGTAACAAGCCGCACACAGACCCTGAGAACTTCCTGGTGAGTACTAAGTACACTCATGCTTTCTTCTTTACCCTTAGATATTTGCACCATGGGTACTTTTGAAAGCCGAGGTGGCTTTTTCTTGTGCTATGAGTCAGCTATGGG
>157_Hla_E_1
----AGCCACACATGAAGCAGCAATGCAGGCATGCTTCTGACTCATCTGTGATCACCAGGAAACTCCCAGATCTGACACTGTAGTGCATTTCACTGCTGACAAGAAGGCTGCTGCCACTAGCCTGGGAAGCAAGGTTAAGGTGAGAA-GGCTGGAGGTGAGATTCTGGGCAGGTAGGTACCGGAAGCCGGGGCAAGGTGCAGAAAGGCAGAAAGTGTTTCTGAAAGAGGGATTAGCCCATTGTCTT-ACATAGTCTGACTTTGCACCTGCTCTGTGATTATGACTATCCCACAGTCTCCTGGTTGTCTACCCATGGGCCCAGAGGTACTTTGGAA-GTTTCGGCTATCTGGGCTCTGACTGTGCAATAATGAGCAATCCCAAAGTCAAAGCACATGGCAAGAAGGTGCTGATCTCCTTCGGAAAAGCTGTTATGCTCACGGATGACCTCAAGGCCCCTTTGCTACGCTGAGTGACCTGCACTGTAACAAGCTGCACACAGACCCTGAGAACTTCCTGGTGAGTACTAAGTACACTCATGCTTTCTTCTTTACCCTTAGATATTTGCACCATGGGTACTTTTGAAAGCCGAGGTGGCTTTTTCTTGTGCTATGAGTCAGCTATGGG
>157_Hla_E_2
----AGCCACACATGAAGCAGCAATGCAGGCATGCTTCTGACTCATCTGTGATCACCAGGAAACTCCCAGATCTGACACTGTAGTGCATTTCACTGCTGACAAGAAGGCTGCTGCCACTAGCCTGGGAAGCAAGGTTAAGGTGAGAA-GGCTGGAGGTGAGATTCTGGGCAGGTAGGTACCGGAAGCCGGGGCAAGGTGCAGAAAGGCAGAAAGTGTTTCTGAAAGAGGGATTAGCCCATTGTCTT-ACATAGTTTGACTTTGCACCTGCTCTGTGATTATGACTATCCCACAGTCTCCTGGTTGTCTACCCATGGGCCCAGAGGTACTTTGGAA-GTTTCGGCTATCTGGGCTCTGACTGTGCAATAATGAGCAATCCCAAAGTCAAAGCACATGGCAAGAAGGTGCTGATCTCCTTCGGAAAAGCTGTTATGCTCACGGATGACCTCAAGGCCCCTTTGCTACGCTGAGTGACCTGCACTGTAACAAGCCGCACACAGACCCTGAGAACTTCCTGGTGAGTACTAAGTACACTCATGCTTTCTTCTTTACCCTTAGATATTTGCACCATGGGTACTTTTGAAAGCCGAGGTGGCTTTTTCTTGTGCTATGAGTCAGCTATGGG
>158_Hla_E_1
----AGCCACACATGAAGCAGCAATGCAGGCATGCTTCTGACTCATCTGTGATCACCAGGAAACTCCCAGATCTGACACTGTAGTGCATTTCACTGCTGACAAGAAGGCTGCTGCCACTAGCCTGGGAAGCAAGGTTAAGGTGAGAA-GGCTGGAGGTGAGATTCTGGGCAGGTAGGTACCGGAAGCCGGGGCAAGGTGCAGAAAGGCAGAAAGTGTTTCTGAAAGAGGGATTAGCCCATTGTCTT-ACATAGTCTGACTTTGCACCTGCTCTGTGATTATGACTATCCCACAGTCTCCTGGTTGTCTACCCATGGGCCCAGAGGTACTTTGGAA-GTTTCGGCTATCTGGGCTCTGACTGTGCAATAATGAGCAATCCCAAAGTCAAAGCACATGGCAAGAAGGTGCTGATCTCCTTCGGAAAAGCTGTTATGCTCACGGATGACCTCAAGGCCCCTTTGCTACGCTGAGTGACCTGCACTGTAACAAGCTGCACACAGACCCTGAGAACTTCCTGGTGAGTACTAAGTACACTCATGCTTTCTTCTTTACCCTTAGATATTTGCACCATGGGTACTTTTGAAAGCCGAGGTGGCTTTTTCTTGTGCTATGAGTCAGCTATGGG
>158_Hla_E_2
----AGCCACACATGAAGCAGCAATGCAGGCATGCTTCTGACTCATCTGTGATCACCAGGAAACTCCCAGATCTGACACTGTAGTGCATTTCACTGCTGACAAGAAGGCTGCTGCCACTAGCCTGGGAAGCAAGGTTAAGGTGAGAA-GGCTGGAGGTGAGATTCTGGGCAGGTAGGTACCGGAAGCCGGGGCAAGGTGCAGAAAGGCAGAAAGTGTTTCTGAAAGAGGGATTAGCCCATTGTCTT-ACATAGTTTGACTTTGCACCTGCTCTGTGATTATGACTATCCCACAGTCTCCTGGTTGTCTACCCATGGGCCCAGAGGTACTTTGGAA-GTTTCGGCTATCTGGGCTCTGACTGTGCAATAATGAGCAATCCCAAAGTCAAAGCACATGGCAAGAAGGTGCTGATCTCCTTCGGAAAAGCTGTTATGCTCACGGATGACCTCAAGGCCCCTTTGCTACGCTGAGTGACCTGCACTGTAACAAGCCGCACACAGACCCTGAGAACTTCCTGGTGAGTACTAAGTACACTCATGCTTTCTTCTTTACCCTTAGATATTTGCACCATGGGTACTTTTGAAAGCCGAGGTGGCTTTTTCTTGTGCTATGAGTCAGCTATGGG
>159_Hla_E_1
----AGCCACACATGAAGCAGCAATGCAGGCATGCTTCTGACTCATCTGTGATCACCAGGAAACTCCCAGATCTGACACTGTAGTGCATTTCACTGCTGACAAGAAGGCTGCTGCCACTAGCCTGGGAAGCAAGGTTAAGGTGAGAA-GGCTGGAGGTGAGATTCTGGGCAGGTAGGTACCGGAAGCCGGGGCAAGGTGCAGAAAGGCAGAAAGTGTTTCTGAAAGAGGGATTAGCCCATTGTCTT-ACATAGTCTGACTTTGCACCTGCTCTGTGATTATGACTATCCCACAGTCTCCTGGTTGTCTACCCATGGGCCCAGAGGTACTTTGGAA-GTTTCGGCTATCTGGGCTCTGACTGTGCAATAATGAGCAATCCCAAAGTCAAAGCACATGGCAAGAAGGTGCTGATCTCCTTCGGAAAAGCTGTTATGCTCACGGATGACCTCAAGGCCCCTTTGCTACGCTGAGTGACCTGCACTGTAACAAGCTGCACACAGACCCTGAGAACTTCCTGGTGAGTACTAAGTACACTCATGCTTTCTTCTTTACCCTTAGATATTTGCACCATGGGTACTTTTGAAAGCCGAGGTGGCTTTTTCTTGTGCTATGAGTCAGCTATGGG
>159_Hla_E_2
----AGCCACACATGAAGCAGCAATGCAGGCATGCTTCTGACTCATCTGTGATCACCAGGAAACTCCCAGATCTGACACTGTAGTGCATTTCACTGCTGACAAGAAGGCTGCTGCCACTAGCCTGGGAAGCAAGGTTAAGGTGAGAA-GGCTGGAGGTGAGATTCTGGGCAGGTAGGTACCGGAAGCCGGGGCAAGGTGCAGAAAGGCAGAAAGTGTTTCTGAAAGAGGGATTAGCCCATTGTCTT-ACATAGTCTGACTTTGCACCTGCTCTGTGATTATGACTATCCCACAGTCTCCTGGTTGTCTACCCATGGGCCCAGAGGTACTTTGGAA-GTTTCGGCTATCTGGGCTCTGACTGTGCAATAATGAGCAATCCCAAAGTCAAAGCACATGGCAAGAAGGTGCTGATCTCCTTCGGAAAAGCTGTTATGCTCACGGATGACCTCAAGGCCCCTTTGCTACGCTGAGTGACCTGCACTGTAACAAGCCGCACACAGACCCTGAGAACTTCCTGGTGAGTACTAAGTACACTCATGCTTTCTTCTTTACCCTTAGATATTTGCACCGTGGGTACTTTTGAAAGCCGAGGTGGCTTTTTCTTGTGCTATGAGTCAGCTATGGG
>160_Hla_E_1
----AGCCACACATGAAGCAGCAATGCAGGCATGCTTCTGACTCATCTGTGATCACCAGGAAACTCCCAGATCTGACACTGTAGTGCATTTCACTGCTGACAAGAAGGCTGCTGCCACTAGCCTGGGAAGCAAGGTTAAGGTGAGAA-GGCTGGAGGTGAGATTCTGGGCAGGTAGGTACCGGAAGCCGGGGCAAGGTGCAGAAAGGCAGAAAGTGTTTCTGAAAGAGGGATTAGCCCATTGTCTT-ACATAGTCTGACTTTGCACCTGCTCTGTGATTATGACTATCCCACAGTCTCCTGGTTGTCTACCCATGGGCCCAGAGGTACTTTGGAA-GTTTCGGCTATCTGGGCTCTGACTGTGCAATAATGAGCAATCCCAAAGTCAAAGCACATGGCAAGAAGGTGCTGATCTCCTTCGGAAAAGCTGTTATGCTCACGGATGACCTCAAGGCCCCTTTGCTACGCTGAGTGACCTGCACTGTAACAAGCCGCACACAGACCCTGAGAACTTCCTGGTGAGTACTAAGTACACTCATGCTTTCTTCTTTACCCTTAGATATTTGCACCATGGGTACTTTTGAAAGCCGAGGTGGCTTTTTCTTGTGCTATGAGTCAGCTATGGG
>160_Hla_E_2
----AGCCACACATGAAGCAGCAATGCAGGCATGCTTCTGACTCATCTGTGATCACCAGGAAACTCCCAGATCTGACACTGTAGTGCATTTCACTGCTGACAAGAAGGCTGCTGCCACTAGCCTGGGAAGCAAGGTTAAGGTGAGAA-GGCTGGAGGTGAGATTCTGGGCAGGTAGGTACCGGAAGCCGGGGCAAGGTGCAGAAAGGCAGAAAGTGTTTCTGAAAGAGGGATTAGCCCATTGTCTT-ACATAGTCTGACTTTGCACCTGCTCTGTGATTATGACTATCCCACAGTCTCCTGGTTGTCTACCCATGGGCCCAGAGGTACTTTGGAA-GTTTCGGCTATCTGGGCTCTGACTGTGCAATAATGAGCAATCCCAAAGTCAAAGCACATGGCAAGAAGGTGCTGATCTCCTTCGGAAAAGCTGTTATGCTCACGGATGACCTCAAGGCCCCTTTGCTACGCTGAGTGACCTGCACTGTAACAAGCCGCACACAGACCCTGAGAACTTCCTGGTGAGTACTAAGTACACTCATGCTTTCTTCTTTACCCTTAGATATTTGCACCATGGGTACTTTTGAAAGCCGAGGTGGCTTTTTCTTGTGCTATGAGTCAGCTATGGG
>161_Hla_E_1
----AGCCACACATGAAGCAGCAATGCAGGCATGCTTCTGACTCATCTGTGATCACCAGGAAACTCCCAGATCTGACACTGTAGTGCATTTCACTGCTGACAAGAAGGCTGCTGCCACTAGCCTGGGAAGCAAGGTTAAGGTGAGAA-GGCTGGAGGTGAGATTCTGGGCAGGTAGGTACCGGAAGCCGGGGCAAGGTGCAGAAAGGCAGAAAGTGTTTCTGAAAGAGGGATTAGCCCATTGTCTT-ACATAGTCTGACTTTGCACCTGCTCTGTGATTATGACTATCCCACAGTCTCCTGGTTGTCTACCCATGGGCCCAGAGGTACTTTGGAA-GTTTCGGCTATCTGGGCTCTGACTGTGCAATAATGAGCAATCCCAAAGTCAAAGCACATGGCAAGAAGGTGCTGATCTCCTTCGGAAAAGCTGTTATGCTCACGGATGACCTCAAGGCCCCTTTGCTACGCTGAGTGACCTGCACTGTAACAAGCCGCACACAGACCCTGAGAACTTCCTGGTGAGTACTAAGTACACTCATGCTTTCTTCTTTACCCTTAGATATTTGCACCATGGGTACTTTTGAAAGCCGAGGTGGCTTTTTCTTGTGCTATGAGTCAGCTATGGG
>161_Hla_E_2
----AGCCACACATGAAGCAGCAATGCAGGCATGCTTCTGACTCATCTGTGATCACCAGGAAACTCCCAGATCTGACACTGTAGTGCATTTCACTGCTGACAAGAAGGCTGCTGCCACTAGCCTGGGAAGCAAGGTTAAGGTGAGAA-GGCTGGAGGTGAGATTCTGGGCAGGTAGGTACCGGAAGCCGGGGCAAGGTGCAGAAAGGCAGAAAGTGTTTCTGAAAGAGGGATTAGCCCATTGTCTT-ACATAGTCTGACTTTGCACCTGCTCTGTGATTATGACTATCCCACAGTCTCCTGGTTGTCTACCCATGGGCCCAGAGGTACTTTGGAA-GTTTCGGCTATCTGGGCTCTGACTGTGCAATAATGAGCAATCCCAAAGTCAAAGCACATGGCAAGAAGGTGCTGATCTCCTTCGGAAAAGCTGTTATGCTCACGGATGACCTCAAGGCCCCTTTGCTACGCTGAGTGACCTGCACTGTAACAAGCCGCACACAGACCCTGAGAACTTCCTGGTGAGTACTAAGTACACTCATGCTTTCTTCTTTACCCTTAGATATTTGCACCATGGGTACTTTTGAAAGCCGAGGTGGCTTTTTCTTGTGCTATGAGTCAGCTATGGG
>28_Hpi_E_1
AAAAAGCCACACATGAAGCAGCAATGCAGGCATGCTTCTGACTCATCTGTGATCACCAGGAAACTCCCAGATCTGACACTGTAGTGCATTTCACTGCTGACAAGAAGGCTGCTGCCACTAGCCTGGGAAGCAAGGTTAAGGTGAGAA-GGCTGGAGGTGAGATTCTGGGCAGGTAGGTACCGGAAGCCGGGGCAAGGTGCAGAAAGGCAGAAAGTGTTTCTGAAAGAGGGATTAGCCCATTGTCTT-ACATAGTCTGACTTTGCACCTGCTCTGTGATTATGACTATCCCACAGTCTCCTGGTTGTCTACCCATGGGCCCAGAGGTACTTTGGAA-GTTTCGGCTATCTGGGCTCTGACTGTGCAATAATGAGCAATCCCAAAGTCAAAGCACATGGCAAGAAGGTGCTGATCTCCTTCGGAAAAGCTGTTATGCTCACGGATGACCTCAAGGCCCCTTTGCTACGCTGAGTGACCTGCACTGTAACAAGCTGCACACAGACCCTGAGAACTTCCTGGTGAGTACTAAGTACACTCATGCTTTCTTCTTTACCCTTAGATATTTGCACCATGGGTACTTTTGAAAGCCGAGGTGGCTTTTTCTTGTGCTATGAGTCAGCTATGGG
>28_Hpi_E_2
AAAAAGCCACACATGAAGCAGCAATGCAGGCATGCTTCTGACTCATCTGTGATCACCAGGAAACTCCCAGATCTGACACTGTAGTGCATTTCACTGCTGACAAGAAGGCTGCTGCCACTAGCCTGGGAAGCAAGGTTAAGGTGAGAA-GGCTGGAGGTGAGATTCTGGGCAGGTAGGTACCGGAAGCCGGGGCAAGGTGCAGAAAGGCAGAAAGTGTTTCTGAAAGAGGGATTAGCCCATTGTCTT-ACATAGTTTGACTTTGCACCTGCTCTGTGATTATGACTATCCCACAGTCTCCTGGTTGTCTACCCATGGGCCCAGAGGTACTTTGGAA-GTTTCGGCTATCTGGGCTCTGACTGTGCAATAATGAGCAATCCCAAAGTCAAAGCACATGGCAAGAAGGTGCTGATCTCCTTCGGAAAAGCTGTTATGCTCACGGATGACCTCAAGGCCCCTTTGCTACGCTGAGTGACCTGCACTGTAACAAGCCGCACACAGACCCTGAGAACTTCCTGGTGAGTACTAAGTACACTCATGCTTTCTTCTTTACCCTTAGATATTTGCACCATGGGTACTTTTGAAAGCCGAGGTGGCTTTTTCTTGTGCTATGAGTCAGCTATGGG
>29_Hpi_E_1
AAAAAGCCACACATGAAGCAGCAATGCAGGCATGCTTCTGACTCATCTGTGATCACCAGGAAACTCCCAGATCTGACACTGTAGTGCATTTCACTGCTGACAAGAAGGCTGCTGCCACTAGCCTGGGAAGCAAGGTTAAGGTGAGAAG-GCTGGAGGTGAGATTCTGGGCAGGTAGGTACCGGAAGCCGGGGCAAGGTGCAGAAAGGCAGAAAGTGTTTCTGAAAGAGGGATTAGCCCATTGTCTT-ACATAGTCTGACTTTGCACCTGCTCTGTGATTATGACTATCCCACAGTCTCCTGGTTGTCTACCCATGGGCCCAGAGGTACTTTGGAA-GTTTCGGCTATCTGGGCTCTGACTGTGCAATAATGAGCAATCCCAAAGTCAAAGCACATGGCAAGAAGGTGCTGATCTCCTTCGGAAAAGCTGTTATGCTCACGGATGACCTCAAGGCACCTTTGCTACGCTGAGTGACCTGCACTGTAACAAGCTGCACACAGACCCTGAGAACTTCCTGGTGAGTACTAAGTACACTCATGCTTTCTTCTTTACCCTTAGATATTTGCACCATGGGTACTTTTGAAAGCCGAGGTGGCTTTTTCTTGTGCTATGAGTCAGCTATGGG
>29_Hpi_E_2
AAAAAGCCACACATGAAGCAGCAATGCAGGCATGCTTCTGACTCATCTGTGATCACCAGGAAACTCCCAGATCTGACACTGTAGTGCATTTCACTGCTGACAAGAAGGCTGCTGCCACTAGCCTGGGAAGCAAGGTTAAGGTGAGAAG-GCTGGAGGTGAGATTCTGGGCAGGTAGGTACCGGAAGCCGGGGCAAGGTGCAGAAAGGCAGAAAGTGTTTCTGAGAGAGGGATTAGCCCATTGTCTT-ACATAGTCTGACTTTGCACCTGCTCTGTGATTATGACTATCCCACAGTCTCCTGGTTGTCTACCCATGGGCCCAGAGGTACTTTGGAA-GTTTCGGCTATCTGGGCTCTGACTGTGCAATAATGAGCAATCCCAAAGTCAAAGCACATGGCAAGAAGGTGCTGATCTCCTTCGGAAAAGCTGTTATGCTCACGGATGACCTCAAGGCACCTTTGCTACGCTGAGTGACCTGCACTGTAACAAGCTGCACACAGACCCTGAGAACTTCCTGGTGAGTACTAAGTACACTCATGCTTTCTTCTTTACCCTTAGATATTTGCACCATGGGTACTTTTGAAAGCCGAGGTGGCTTTTTCTTGTGCTATGAGTCAGCTATGGG
>30_Hpi_E_1
AAAAAGCCACACATGAAGCAGCAATGCAGGCATGCTTCTGACTCATCTGTGATCACCAGGAAACTCCCAGATCTGACACTGTAGTGCATTTCACTGCTGACAAGAAGGCTGCTGCCACTAGCCTGGGAAGCAAGGTTAAGGTGAGAAG-GCTGGAGGTGAGATTCTGGGCAGGTAGGTACCGGAAGCCGGGGCAAGGTGCAGAAAGGCAGAAAGTGTTTCTGAGAGAGGGATTAGCCCATTGTCTT-ACATAGTCTGACTTTGCACCTGCTCTGTGATTATGACTATCCCACAGTCTCCTGGTTGTCTACCCATGGGCCCAGAGGTACTTTGGAA-GTTTCGGCTATCTGGGCTCTGACTGTGCAATAATGAGCAATCCCAAAGTCAAAGCACATGGCAAGAAGGTGCTGATCTCCTTCGGAAAAGCTGTTATGCTCACGGATGACCTCAAGGCACCTTTGCTACGCTGAGTGACCTGCACTGTAACAAGCTGCACACAGACCCTGAGAACTTCCTGGTGAGTACTAAGTACACTCATGCTTTCTTCTTTACCCTTAGATATTTGCACCATGGGTACTTTTGAAAGCCGAGGTGGCTTTTTCTTGTGCTATGAGTCAGCTATGGG
>30_Hpi_E_2
AAAAAGCCACACATGAAGCAGCAATGCAGGCATGCTTCTGACTCATCTGTGATCACCAGGAAACTCCCAGATCTGACACTGTAGTGCATTTCACTGCTGACAAGAAGGCTGCTGCCACTAGCCTGGGAAGCAAGGTTAAGGTGAGAAG-GCTGGAGGTGAGATTCTGGGCAGGTAGGTACCGGAAGCCGGGGCAAGGTGCAGAAAGGCAGAAAGTGTTTCTGAGAGAGGGATTAGCCCATTGTCTT-ACATAGTCTGACTTTGCACCTGCTCTGTGATTATGACTATCCCACAGTCTCCTGGTTGTCTACCCATGGGCCCAGAGGTACTTTGGAA-GTTTCGGCTATCTGGGCTCTGACTGTGCAATAATGAGCAATCCCAAAGTCAAAGCACATGGCAAGAAGGTGCTGATCTCCTTCGGAAAAGCTGTTATGCTCACGGATGACCTCAAGGCACCTTTGCTACGCTGAGTGACCTGCACTGTAACAAGCTGCACACAGACCCTGAGAACTTCCTGGTGAGTACTAAGTACACTCATGCTTTCTTCTTTACCCTTAGATATTTGCACCATGGGTACTTTTGAAAGCCGAGGTGGCTTTTTCTTGTGCTATGAGTCAGCTATGGG
>32_Hpi_E_1
AAAAAGCCACACATGAAGCAGCAATGCAGGCATGCTTCTGACTCATCTGTGATCACCAGGAAACTCCCAGATCTGACACTGTAGTGCATTTCACTGCTGACAAGAAGGCTGCTGCCACTAGCCTGGGAAGCAAGGTTAAGGTGAGAA-GGCTGGAGGTGAGATTCTGGGCAGGTAGGTACCGGAAGCCGGGGCAAGGTGCAGAAAGGCAGAAAGTGTTTCTGAAAGAGGGATTAGCCCATTGTCTT-ACATAGTCTGACTTTGCACCTGCTCTGTGATTATGACTATCCCACAGTCTCCTGGTTGTCTACCCATGGGCCCAGAGGTACTTTGGAA-GTTTCGGCTATCTGGGCTCTGACTGTGCAATAATGAGCAATCCCAAAGTCAAAGCACATGGCAAGAAGGTGCTGATCTCCTTCGGAAAAGCTGTTATGCTCACGGATGACCTCAAGGCCCCTTTGCTACGCTGAGTGACCTGCACTGTAACAAGCTGCACACAGACCCTGAGAACTTCCTGGTGAGTACTAAGTACACTCATGCTTTCTTCTTTACCCTTAGATATTTGCACCATGGGTACTTTTGAAAGCCGAGGTGGCTTTTTCTTGTGCTATGAGTCAGCTATGGG
>32_Hpi_E_2
AAAAAGCCACACATGAAGCAGCAATGCAGGCATGCTTCTGACTCATCTGTGATCACCAGGAAACTCCCAGATCTGACACTGTAGTGCATTTCACTGCTGACAAGAAGGCTGCTGCCACTAGCCTGGGAAGCAAGGTTAAGGTGAGAA-GGCTGGAGGTGAGATTCTGGGCAGGTAGGTACCGGAAGCCGGGGCAAGGTGCAGAAAGGCAGAAAGTGTTTCTGAAAGAGGGATTAGCCCATTGTCTT-ACATAGTTTGACTTTGCACCTGCTCTGTGATTATGACTATCCCACAGTCTCCTGGTTGTCTACCCATGGGCCCAGAGGTACTTTGGAA-GTTTCGGCTATCTGGGCTCTGACTGTGCAATAATGAGCAATCCCAAAGTCAAAGCACATGGCAAGAAGGTGCTGATCTCCTTCGGAAAAGCTGTTATGCTCACGGATGACCTCAAGGCCCCTTTGCTACGCTGAGTGACCTGCACTGTAACAAGCCGCACACAGACCCTGAGAACTTCCTGGTGAGTACTAAGTACACTCATGCTTTCTTCTTTACCCTTAGATATTTGCACCATGGGTACTTTTGAAAGCCGAGGTGGCTTTTTCTTGTGCTATGAGTCAGCTATGGG
>49_Hpi_E_1
AAAAAGCCACACATGAAGCAGCAATGCAGGCATGCTTCTGACTCATCTGTGATCACCAGGAAACTCCCAGATCTGACACTGTAGTGCATTTCACTGCTGACAAGAAGGCTGCTGCCACTAGCCTGGGAAGCAAGGTTAAGGTGAGAAG-GCTGGAGGTGAGATTCTGGGCAGGTAGGTACCGGAAGCCGGGGCAAGGTGCAGAAAGGCAGAAAGTGTTTCTGAAAGAGGGATTAGCCCATTGTCTT-ACATAGTCTGACTTTGCACCTGCTCTGTGATTATGACTATCCCACAGTCTCCTGGTTGTCTACCCATGGGCCCAGAGGTACTTTGGAA-GTTTCGGCTATCTGGGCTCTGACTGTGCAATAATGAGCAATCCCAAAGTCAAAGCACATGGCAAGAAGGTGCTGATCTCCTTCGGAAAAGCTGTTATGCTCACGGATGACCTCAAGGCACCTTTGCTACGCTGAGTGACCTGCACTGTAACAAGCTGCACACAGACCCTGAGAACTTCCTGGTGAGTACTAAGTACACTCATGCTTTCTTCTTTACCCTTAGATATTTGCACCATGGGTACTTTTGAAAGCCGAGGTGGCTTTTTCTTGTGCTATGAGTCAGCTATGGG
>49_Hpi_E_2
AAAAAGCCACACATGAAGCAGCAATGCAGGCATGCTTCTGACTCATCTGTGATCACCAGGAAACTCCCAGATCTGACACTGTAGTGCATTTCACTGCTGACAAGAAGGCTGCTGCCACTAGCCTGGGAAGCAAGGTTAAGGTGAGAAG-GCTGGAGGTGAGATTCTGGGCAGGTAGGTACCGGAAGCCGGGGCAAGGTGCAGAAAGGCAGAAAGTGTTTCTGAAAGAGGGATTAGCCCATTGTCTT-ACATAGTCTGACTTTGCACCTGCTCTGTGATTATGACTATCCCACAGTCTCCTGGTTGTCTACCCATGGGCCCAGAGGTACTTTGGAA-GTTTCGGCTATCTGGGCTCTGACTGTGCAATAATGAGCAATCCCAAAGTCAAAGCACATGGCAAGAAGGTGCTGATCTCCTTCGGAAAAGCTGTTATGCTCACGGATGACCTCAAGGCACCTTTGCTACGCTGAGTGACCTGCACTGTAACAAGCTGCACACAGACCCTGAGAACTTCCTGGTGAGTACTAAGTACACTCATGCTTTCTTCTTTACCCTTAGATATTTGCACCATGGGTACTTTTGAAAGCCGAGGTGGCTTTTTCTTGTGCTATGAGTCAGCTATGGG
>50_Hpi_E_1
AAAAAGCCACACATGAAGCAGCAATGCAGGCATGCTTCTGACTCATCTGTGATCACCAGGAAACTCCCAGATCTGACACTGTAGTGCATTTCACTGCTGACAAGAAGGCTGCTGCCACTAGCCTGGGAAGCAAGGTTAAGGTGAGAAG-GCTGGAGGTGAGATTCTGGGCAGGTAGGTACCGGAAGCCGGGGCAAGGTGCAGAAAGGCAGAAAGTGTTTCTGAAAGAGGGATTAGCCCATTGTCTT-ACATAGTCTGACTTTGCACCTGCTCTGTGATTATGACTATCCCACAGTCTCCTGGTTGTCTACCCATGGGCCCAGAGGTACTTTGGAA-GTTTCGGCTATCTGGGCTCTGACTGTGCAATAATGAGCAATCCCAAAGTCAAAGCACATGGCAAGAAGGTGCTGATCTCCTTCGGAAAAGCTGTTATGCTCACGGATGACCTCAAGGCACCTTTGCTACGCTGAGTGACCTGCACTGTAACAAGCTGCACACAGACCCTGAGAACTTCCTGGTGAGTACTAAGTACACTCATGCTTTCTTCTTTACCCTTAGATATTTGCACCATGGGTACTTTTGAAAGCCGAGGTGGCTTTTTCTTGTGCTATGAGTCAGCTATGGG
>50_Hpi_E_2
AAAAAGCCACACATGAAGCAGCAATGCAGGCATGCTTCTGACTCATCTGTGATCACCAGGAAACTCCCAGATCTGACACTGTAGTGCATTTCACTGCTGACAAGAAGGCTGCTGCCACTAGCCTGGGAAGCAAGGTTAAGGTGAGAAG-GCTGGAGGTGAGATTCTGGGCAGGTAGGTACCGGAAGCCGGGGCAAGGTGCAGAAAGGCAGAAAGTGTTTCTGAGAGAGGGATTAGCCCATTGTCTT-ACATAGTCTGACTTTGCACCTGCTCTGTGATTATGACTATCCCACAGTCTCCTGGTTGTCTACCCATGGGCCCAGAGGTACTTTGGAA-GTTTCGGCTATCTGGGCTCTGACTGTGCAATAATGAGCAATCCCAAAGTCAAAGCACATGGCAAGAAGGTGCTGATCTCCTTCGGAAAAGCTGTTATGCTCACGGATGACCTCAAGGCACCTTTGCTACGCTGAGTGACCTGCACTGTAACAAGCTGCACACAGACCCTGAGAACTTCCTGGTGAGTACTAAGTACACTCATGCTTTCTTCTTTACCCTTAGATATTTGCACCATGGGTACTTTTGAAAGCCGAGGTGGCTTTTTCTTGTGCTATGAGTCAGCTATGGG
>51_Hpi_E_1
AAAAAGCCACACATGAAGCAGCAATGCAGGCATGCTTCTGACTCATCTGTGATCACCAGGAAACTCCCAGATCTGACACTGTAGTGCATTTCACTGCTGACAAGAAGGCTGCTGCCACTAGCCTGGGAAGCAAGGTTAAGGTGAGAAG-GCTGGAGGTGAGATTCTGGGCAGGTAGGTACCGGAAGCCGGGGCAAGGTGCAGAAAGGCAGAAAGTGTTTCTGAAAGAGGGATTAGCCCATTGTCTT-ACATAGTCTGACTTTGCACCTGCTCTGTGATTATGACTATCCCACAGTCTCCTGGTTGTCTACCCATGGGCCCAGAGGTACTTTGGAA-GTTTCGGCTATCTGGGCTCTGACTGTGCAATAATGAGCAATCCCAAAGTCAAAGCACATGGCAAGAAGGTGCTGATCTCCTTCGGAAAAGCTGTTATGCTCACGGATGACCTCAAGGCACCTTTGCTACGCTGAGTGACCTGCACTGTAACAAGCTGCACACAGACCCTGAGAACTTCCTGGTGAGTACTAAGTACACTCATGCTTTCTTCTTTACCCTTAGATATTTGCACCATGGGTACTTTTGAAAGCCGAGGTGGCTTTTTCTTGTGCTATGAGTCAGCTATGGG
>51_Hpi_E_2
AAAAAGCCACACATGAAGCAGCAATGCAGGCATGCTTCTGACTCATCTGTGATCACCAGGAAACTCCCAGATCTGACACTGTAGTGCATTTCACTGCTGACAAGAAGGCTGCTGCCACTAGCCTGGGAAGCAAGGTTAAGGTGAGAAG-GCTGGAGGTGAGATTCTGGGCAGGTAGGTACCGGAAGCCGGGGCAAGGTGCAGAAAGGCAGAAAGTGTTTCTGAGAGAGGGATTAGCCCATTGTCTT-ACATAGTCTGACTTTGCACCTGCTCTGTGATTATGACTATCCCACAGTCTCCTGGTTGTCTACCCATGGGCCCAGAGGTACTTTGGAA-GTTTCGGCTATCTGGGCTCTGACTGTGCAATAATGAGCAATCCCAAAGTCAAAGCACATGGCAAGAAGGTGCTGATCTCCTTCGGAAAAGCTGTTATGCTCACGGATGACCTCAAGGCACCTTTGCTACGCTGAGTGACCTGCACTGTAACAAGCTGCACACAGACCCTGAGAACTTCCTGGTGAGTACTAAGTACACTCATGCTTTCTTCTTTACCCTTAGATATTTGCACCATGGGTACTTTTGAAAGCCGAGGTGGCTTTTTCTTGTGCTATGAGTCAGCTATGGG
>109_Hpi_E_1
AAAAAGCCACACATGAAGCAGCAATGCAGGCATGCTTCTGACTCATCTGTGATCACCAGGAAACTCCCAGATCTGACACTGTAGTGCATTTCACTGCTGACAAGAAGGCTGCTGCCACTAGCCTGGGAAGCAAGGTTAAGGTGAGAAG-GCTGGAGGTGAGATTCTGGGCAGGTAGGTACCGGAAGCCGGGGCAAGGTGCAGAAAGGCAGAAAGTGTTTCTGAAAGAGGGATTAGCCCATTGTCTT-ACATAGTCTGACTTTGCACCTGCTCTGTGATTATGACTATCCCACAGTCTCCTGGTTGTCTACCCATGGGCCCAGAGGTACTTTGGAA-GTTTCGGCTATCTGGGCTCTGACTGTGCAATAATGAGCAATCCCAAAGTCAAAGCACATGGCAAGAAGGTGCTGATCTCCTTCGGAAAAGCTGTTATGCTCACGGATGACCTCAAGGCACCTTTGCTACGCTGAGTGACCTGCACTGTAACAAGCTGCACACAGACCCTGAGAACTTCCTGGTGAGTACTAAGTACACTCATGCTTTCTTCTTTACCCTTAGATATTTGCACCATGGGTACTTTTGAAAGCCGAGGTGGCTTTTTCTTGTGCTATGAGTCAGCTATGGG
>109_Hpi_E_2
AAAAAGCCACACATGAAGCAGCAATGCAGGCATGCTTCTGACTCATCTGTGATCACCAGGAAACTCCCAGATCTGACACTGTAGTGCATTTCACTGCTGACAAGAAGGCTGCTGCCACTAGCCTGGGAAGCAAGGTTAAGGTGAGAAG-GCTGGAGGTGAGATTCTGGGCAGGTAGGTACCGGAAGCCGGGGCAAGGTGCAGAAAGGCAGAAAGTGTTTCTGAAAGAGGGATTAGCCCATTGTCTT-ACATAGTCTGACTTTGCACCTGCTCTGTGATTATGACTATCCCACAGTCTCCTGGTTGTCTACCCATGGGCCCAGAGGTACTTTGGAA-GTTTCGGCTATCTGGGCTCTGACTGTGCAATAATGAGCAATCCCAAAGTCAAAGCACATGGCAAGAAGGTGCTGATCTCCTTCGGAAAAGCTGTTATGCTCACGGATGACCTCAAGGCACCTTTGCTACGCTGAGTGACCTGCACTGTAACAAGCTGCACACAGACCCTGAGAACTTCCTGGTGAGTACTAAGTACACTCATGCTTTCTTCTTTACCCTTAGATATTTGCACCATGGGTACTTTTGAAAGCCGAGGTGGCTTTTTCTTGTGCTATGAGTCAGCTATGGG
>113_Hpi_E_1
AAAAAGCCACACATGAAGCAGCAATGCAGGCATGCTTCTGACTCATCTGTGATCACCAGGAAACTCCCAGATCTGACACTGTAGTGCATTTCACTGCTGACAAGAAGGCTGCTGCCACTAGCCTGGGAAGCAAGGTTAAGGTGAGAAG-GCTGGAGGTGAGATTCTGGGCAGGTAGGTACCGGAAGCCGGGGCAAGGTGCAGAAAGGCAGAAAGTGTTTCTGAAAGAGGGATTAGCCCATTGTCTT-ACATAGTCTGACTTTGCACCTGCTCTGTGATTATGACTATCCCACAGTCTCCTGGTTGTCTACCCATGGGCCCAGAGGTACTTTGGAA-GTTTCGGCTATCTGGGCTCTGACTGTGCAATAATGAGCAATCCCAAAGTCAAAGCACATGGCAAGAAGGTGCTGATCTCCTTCGGAAAAGCTGTTATGCTCACGGATGACCTCAAGGCACCTTTGCTACGCTGAGTGACCTGCACTGTAACAAGCTGCACACAGACCCTGAGAACTTCCTGGTGAGTACTAAGTACACTCATGCTTTCTTCTTTACCCTTAGATATTTGCACCATGGGTACTTTTGAAAGCCGAGGTGGCTTTTTCTTGTGCTATGAGTCAGCTATGGG
>113_Hpi_E_2
AAAAAGCCACACATGAAGCAGCAATGCAGGCATGCTTCTGACTCATCTGTGATCACCAGGAAACTCCCAGATCTGACACTGTAGTGCATTTCACTGCTGACAAGAAGGCTGCTGCCACTAGCCTGGGAAGCAAGGTTAAGGTGAGAAG-GCTGGAGGTGAGATTCTGGGCAGGTAGGTACCGGAAGCCGGGGCAAGGTGCAGAAAGGCAGAAAGTGTTTCTGAGAGAGGGATTAGCCCATTGTCTT-ACATAGTCTGACTTTGCACCTGCTCTGTGATTATGACTATCCCACAGTCTCCTGGTTGTCTACCCATGGGCCCAGAGGTACTTTGGAA-GTTTCGGCTATCTGGGCTCTGACTGTGCAATAATGAGCAATCCCAAAGTCAAAGCACATGGCAAGAAGGTGCTGATCTCCTTCGGAAAAGCTGTTATGCTCACGGATGACCTCAAGGCACCTTTGCTACGCTGAGTGACCTGCACTGTAACAAGCTGCACACAGACCCTGAGAACTTCCTGGTGAGTACTAAGTACACTCATGCTTTCTTCTTTACCCTTAGATATTTGCACCATGGGTACTTTTGAAAGCCGAGGTGGCTTTTTCTTGTGCTATGAGTCAGCTATGGG
>114_Hpi_E_1
AAAAAGCCACACATGAAGCAGCAATGCAGGCATGCTTCTGACTCATCTGTGATCACCAGGAAACTCCCAGATCTGACACTGTAGTGCATTTCACTGCTGACAAGAAGGCTGCTGCCACTAGCCTGGGAAGCAAGGTTAAGGTGAGAAG-GCTGGAGGTGAGATTCTGGGCAGGTAGGTACCGGAAGCCGGGGCAAGGTGCAGAAAGGCAGAAAGTGTTTCTGAAAGAGGGATTAGCCCATTGTCTT-ACATAGTCTGACTTTGCACCTGCTCTGTGATTATGACTATCCCACAGTCTCCTGGTTGTCTACCCATGGGCCCAGAGGTACTTTGGAA-GTTTCGGCTATCTGGGCTCTGACTGTGCAATAATGAGCAATCCCAAAGTCAAAGCACATGGCAAGAAGGTGCTGATCTCCTTCGGAAAAGCTGTTATGCTCACGGATGACCTCAAGGCACCTTTGCTACGCTGAGTGACCTGCACTGTAACAAGCTGCACACAGACCCTGAGAACTTCCTGGTGAGTACTAAGTACACTCATGCTTTCTTCTTTACCCTTAGATATTTGCACCATGGGTACTTTTGAAAGCCGAGGTGGCTTTTTCTTGTGCTATGAGTCAGCTATGGG
>114_Hpi_E_2
AAAAAGCCACACATGAAGCAGCAATGCAGGCATGCTTCTGACTCATCTGTGATCACCAGGAAACTCCCAGATCTGACACTGTAGTGCATTTCACTGCTGACAAGAAGGCTGCTGCCACTAGCCTGGGAAGCAAGGTTAAGGTGAGAAG-GCTGGAGGTGAGATTCTGGGCAGGTAGGTACCGGAAGCCGGGGCAAGGTGCAGAAAGGCAGAAAGTGTTTCTGAAAGAGGGATTAGCCCATTGTCTT-ACATAGTCTGACTTTGCACCTGCTCTGTGATTATGACTATCCCACAGTCTCCTGGTTGTCTACCCATGGGCCCAGAGGTACTTTGGAA-GTTTCGGCTATCTGGGCTCTGACTGTGCAATAATGAGCAATCCCAAAGTCAAAGCACATGGCAAGAAGGTGCTGATCTCCTTCGGAAAAGCTGTTATGCTCACGGATGACCTCAAGGCACCTTTGCTACGCTGAGTGACCTGCACTGTAACAAGCTGCACACAGACCCTGAGAACTTCCTGGTGAGTACTAAGTACACTCATGCTTTCTTCTTTACCCTTAGATATTTGCACCATGGGTACTTTTGAAAGCCGAGGTGGCTTTTTCTTGTGCTATGAGTCAGCTATGGG
>117_Hpi_E_1
AAAAAGCCACACATGAAGCAGCAATGCAGGCATGCTTCTGACTCATCTGTGATCACCAGGAAACTCCCAGATCTGACACTGTAGTGCATTTCACTGCTGACAAGAAGGCTGCTGCCACTAGCCTGGGAAGCAAGGTTAAGGTGAGAAG-GCTGGAGGTGAGATTCTGGGCAGGTAGGTACCGGAAGCCGGGGCAAGGTGCAGAAAGGCAGAAAGTGTTTCTGAGAGAGGGATTAGCCCATTGTCTT-ACATAGTCTGACTTTGCACCTGCTCTGTGATTATGACTATCCCACAGTCTCCTGGTTGTCTACCCATGGGCCCAGAGGTACTTTGGAA-GTTTCGGCTATCTGGGCTCTGACTGTGCAATAATGAGCAATCCCAAAGTCAAAGCACATGGCAAGAAGGTGCTGATCTCCTTCGGAAAAGCTGTTATGCTCACGGATGACCTCAAGGCACCTTTGCTACGCTGAGTGACCTGCACTGTAACAAGCTGCACACAGACCCTGAGAACTTCCTGGTGAGTACTAAGTACACTCATGCTTTCTTCTTTACCCTTAGATATTTGCACCATGGGTACTTTTGAAAGCCGAGGTGGCTTTTTCTTGTGCTATGAGTCAGCTATGGG
>117_Hpi_E_2
AAAAAGCCACACATGAAGCAGCAATGCAGGCATGCTTCTGACTCATCTGTGATCACCAGGAAACTCCCAGATCTGACACTGTAGTGCATTTCACTGCTGACAAGAAGGCTGCTGCCACTAGCCTGGGAAGCAAGGTTAAGGTGAGAAG-GCTGGAGGTGAGATTCTGGGCAGGTAGGTACCGGAAGCCGGGGCAAGGTGCAGAAAGGCAGAAAGTGTTTCTGAGAGAGGGATTAGCCCATTGTCTT-ACATAGTCTGACTTTGCACCTGCTCTGTGATTATGACTATCCCACAGTCTCCTGGTTGTCTACCCATGGGCCCAGAGGTACTTTGGAA-GTTTCGGCTATCTGGGCTCTGACTGTGCAATAATGAGCAATCCCAAAGTCAAAGCACATGGCAAGAAGGTGCTGATCTCCTTCGGAAAAGCTGTTATGCTCACGGATGACCTCAAGGCACCTTTGCTACGCTGAGTGACCTGCACTGTAACAAGCTGCACACAGACCCTGAGAACTTCCTGGTGAGTACTAAGTACACTCATGCTTTCTTCTTTACCCTTAGATATTTGCACCATGGGTACTTTTGAAAGCCGAGGTGGCTTTTTCTTGTGCTATGAGTCAGCTATGGG
>124_Hpi_E_1
AAAAAGCCACACATGAAGCAGCAATGCAGGCATGCTTCTGACTCATCTGTGATCACCAGGAAACTCCCAGATCTGACACTGTAGTGCATTTCACTGCTGACAAGAAGGCTGCTGCCACTAGCCTGGGAAGCAAGGTTAAGGTGAGAAG-GCTGGAGGTGAGATTCTGGGCAGGTAGGTACCGGAAGCCGGGGCAAGGTGCAGAAAGGCAGAAAGTGTTTCTGAAAGAGGGATTAGCCCATTGTCTT-ACATAGTCTGACTTTGCACCTGCTCTGTGATTATGACTATCCCACAGTCTCCTGGTTGTCTACCCATGGGCCCAGAGGTACTTTGGAA-GTTTCGGCTATCTGGGCTCTGACTGTGCAATAATGAGCAATCCCAAAGTCAAAGCACATGGCAAGAAGGTGCTGATCTCCTTCGGAAAAGCTGTTATGCTCACGGATGACCTCAAGGCACCTTTGCTACGCTGAGTGACCTGCACTGTAACAAGCTGCACACAGACCCTGAGAACTTCCTGGTGAGTACTAAGTACACTCATGCTTTCTTCTTTACCCTTAGATATTTGCACCATGGGTACTTTTGAAAGCCGAGGTGGCTTTTTCTTGTGCTATGAGTCAGCTATGGG
>124_Hpi_E_2
AAAAAGCCACACATGAAGCAGCAATGCAGGCATGCTTCTGACTCATCTGTGATCACCAGGAAACTCCCAGATCTGACACTGTAGTGCATTTCACTGCTGACAAGAAGGCTGCTGCCACTAGCCTGGGAAGCAAGGTTAAGGTGAGAAG-GCTGGAGGTGAGATTCTGGGCAGGTAGGTACCGGAAGCCGGGGCAAGGTGCAGAAAGGCAGAAAGTGTTTCTGAAAGAGGGATTAGCCCATTGTCTT-ACATAGTCTGACTTTGCACCTGCTCTGTGATTATGACTATCCCACAGTCTCCTGGTTGTCTACCCATGGGCCCAGAGGTACTTTGGAA-GTTTCGGCTATCTGGGCTCTGACTGTGCAATAATGAGCAATCCCAAAGTCAAAGCACATGGCAAGAAGGTGCTGATCTCCTTCGGAAAAGCTGTTATGCTCACGGATGACCTCAAGGCACCTTTGCTACGCTGAGTGACCTGCACTGTAACAAGCTGCACACAGACCCTGAGAACTTCCTGGTGAGTACTAAGTACACTCATGCTTTCTTCTTTACCCTTAGATATTTGCACCATGGGTACTTTTGAAAGCCGAGGTGGCTTTTTCTTGTGCTATGAGTCAGCTATGGG
>125_Hpi_E_1
AAAAAGCCACACATGAAGCAGCAATGCAGGCATGCTTCTGACTCATCTGTGATCACCAGGAAACTCCCAGATCTGACACTGTAGTGCATTTCACTGCTGACAAGAAGGCTGCTGCCACTAGCCTGGGAAGCAAGGTTAAGGTGAGAAG-GCTGGAGGTGAGATTCTGGGCAGGTAGGTACCGGAAGCCGGGGCAAGGTGCAGAAAGGCAGAAAGTGTTTCTGAAAGAGGGATTAGCCCATTGTCTT-ACATAGTCTGACTTTGCACCTGCTCTGTGATTATGACTATCCCACAGTCTCCTGGTTGTCTACCCATGGGCCCAGAGGTACTTTGGAA-GTTTCGGCTATCTGGGCTCTGACTGTGCAATAATGAGCAATCCCAAAGTCAAAGCACATGGCAAGAAGGTGCTGATCTCCTTCGGAAAAGCTGTTATGCTCACGGATGACCTCAAGGCACCTTTGCTACGCTGAGTGACCTGCACTGTAACAAGCTGCACACAGACCCTGAGAACTTCCTGGTGAGTACTAAGTACACTCATGCTTTCTTCTTTACCCTTAGATATTTGCACCATGGGTACTTTTGAAAGCCGAGGTGGCTTTTTCTTGTGCTATGAGTCAGCTATGGG
>125_Hpi_E_2
AAAAAGCCACACATGAAGCAGCAATGCAGGCATGCTTCTGACTCATCTGTGATCACCAGGAAACTCCCAGATCTGACACTGTAGTGCATTTCACTGCTGACAAGAAGGCTGCTGCCACTAGCCTGGGAAGCAAGGTTAAGGTGAGAAG-GCTGGAGGTGAGATTCTGGGCAGGTAGGTACCGGAAGCCGGGGCAAGGTGCAGAAAGGCAGAAAGTGTTTCTGAAAGAGGGATTAGCCCATTGTCTT-ACATAGTCTGACTTTGCACCTGCTCTGTGATTATGACTATCCCACAGTCTCCTGGTTGTCTACCCATGGGCCCAGAGGTACTTTGGAA-GTTTCGGCTATCTGGGCTCTGACTGTGCAATAATGAGCAATCCCAAAGTCAAAGCACATGGCAAGAAGGTGCTGATCTCCTTCGGAAAAGCTGTTATGCTCACGGATGACCTCAAGGCACCTTTGCTACGCTGAGTGACCTGCACTGTAACAAGCTGCACACAGACCCTGAGAACTTCCTGGTGAGTACTAAGTACACTCATGCTTTCTTCTTTACCCTTAGATATTTGCACCATGGGTACTTTTGAAAGCCGAGGTGGCTTTTTCTTGTGCTATGAGTCAGCTATGGG
>128_Hpi_E_1
AAAAAGCCACACATGAAGCAGCAATGCAGGCATGCTTCTGACTCATCTGTGATCACCAGGAAACTCCCAGATCTGACACTGTAGTGCATTTCACTGCTGACAAGAAGGCTGCTGCCACTAGCCTGGGAAGCAAGGTTAAGGTGAGAAG-GCTGGAGGTGAGATTCTGGGCAGGTAGGTACCGGAAGCCGGGGCAAGGTGCAGAAAGGCAGAAAGTGTTTCTGAAAGAGGGATTAGCCCATTGTCTT-ACATAGTCTGACTTTGCACCTGCTCTGTGATTATGACTATCCCACAGTCTCCTGGTTGTCTACCCATGGGCCCAGAGGTACTTTGGAA-GTTTCGGCTATCTGGGCTCTGACTGTGCAATAATGAGCAATCCCAAAGTCAAAGCACATGGCAAGAAGGTGCTGATCTCCTTCGGAAAAGCTGTTATGCTCACGGATGACCTCAAGGCACCTTTGCTACGCTGAGTGACCTGCACTGTAACAAGCTGCACACAGACCCTGAGAACTTCCTGGTGAGTACTAAGTACACTCATGCTTTCTTCTTTACCCTTAGATATTTGCACCATGGGTACTTTTGAAAGCCGAGGTGGCTTTTTCTTGTGCTATGAGTCAGCTATGGG
>128_Hpi_E_2
AAAAAGCCACACATGAAGCAGCAATGCAGGCATGCTTCTGACTCATCTGTGATCACCAGGAAACTCCCAGATCTGACACTGTAGTGCATTTCACTGCTGACAAGAAGGCTGCTGCCACTAGCCTGGGAAGCAAGGTTAAGGTGAGAAG-GCTGGAGGTGAGATTCTGGGCAGGTAGGTACCGGAAGCCGGGGCAAGGTGCAGAAAGGCAGAAAGTGTTTCTGAAAGAGGGATTAGCCCATTGTCTT-ACATAGTCTGACTTTGCACCTGCTCTGTGATTATGACTATCCCACAGTCTCCTGGTTGTCTACCCATGGGCCCAGAGGTACTTTGGAA-GTTTCGGCTATCTGGGCTCTGACTGTGCAATAATGAGCAATCCCAAAGTCAAAGCACATGGCAAGAAGGTGCTGATCTCCTTCGGAAAAGCTGTTATGCTCACGGATGACCTCAAGGCACCTTTGCTACGCTGAGTGACCTGCACTGTAACAAGCTGCACACAGACCCTGAGAACTTCCTGGTGAGTACTAAGTACACTCATGCTTTCTTCTTTACCCTTAGATATTTGCACCATGGGTACTTTTGAAAGCCGAGGTGGCTTTTTCTTGTGCTATGAGTCAGCTATGGG
>130_Hpi_E_1
AAAAAGCCACACATGAAGCAGCAATGCAGGCATGCTTCTGACTCATCTGTGATCACCAGGAAACTCCCAGATCTGACACTGTAGTGCATTTCACTGCTGACAAGAAGGCTGCTGCCACTAGCCTGGGAAGCAAGGTTAAGGTGAGAAG-GCTGGAGGTGAGATTCTGGGCAGGTAGGTACCGGAAGCCGGGGCAAGGTGCAGAAAGGCAGAAAGTGTTTCTGAAAGAGGGATTAGCCCATTGTCTT-ACATAGTCTGACTTTGCACCTGCTCTGTGATTATGACTATCCCACAGTCTCCTGGTTGTCTACCCATGGGCCCAGAGGTACTTTGGAA-GTTTCGGCTATCTGGGCTCTGACTGTGCAATAATGAGCAATCCCAAAGTCAAAGCACATGGCAAGAAGGTGCTGATCTCCTTCGGAAAAGCTGTTATGCTCACGGATGACCTCAAGGCACCTTTGCTACGCTGAGTGACCTGCACTGTAACAAGCTGCACACAGACCCTGAGAACTTCCTGGTGAGTACTAAGTACACTCATGCTTTCTTCTTTACCCTTAGATATTTGCACCATGGGTACTTTTGAAAGCCGAGGTGGCTTTTTCTTGTGCTATGAGTCAGCTATGGG
>130_Hpi_E_2
AAAAAGCCACACATGAAGCAGCAATGCAGGCATGCTTCTGACTCATCTGTGATCACCAGGAAACTCCCAGATCTGACACTGTAGTGCATTTCACTGCTGACAAGAAGGCTGCTGCCACTAGCCTGGGAAGCAAGGTTAAGGTGAGAAG-GCTGGAGGTGAGATTCTGGGCAGGTAGGTACCGGAAGCCGGGGCAAGGTGCAGAAAGGCAGAAAGTGTTTCTGAAAGAGGGATTAGCCCATTGTCTT-ACATAGTCTGACTTTGCACCTGCTCTGTGATTATGACTATCCCACAGTCTCCTGGTTGTCTACCCATGGGCCCAGAGGTACTTTGGAA-GTTTCGGCTATCTGGGCTCTGACTGTGCAATAATGAGCAATCCCAAAGTCAAAGCACATGGCAAGAAGGTGCTGATCTCCTTCGGAAAAGCTGTTATGCTCACGGATGACCTCAAGGCACCTTTGCTACGCTGAGTGACCTGCACTGTAACAAGCTGCACACAGACCCTGAGAACTTCCTGGTGAGTACTAAGTACACTCATGCTTTCTTCTTTACCCTTAGATATTTGCACCATGGGTACTTTTGAAAGCCGAGGTGGCTTTTTCTTGTGCTATGAGTCAGCTATGGG
>140_Hpi_E_1
AAAAAGCCACACATGAAGCAGCAATGCAGGCATGCTTCTGACTCATCTGTGATCACCAGGAAACTCCCAGATCTGACACTGTAGTGCATTTCACTGCTGACAAGAAGGCTGCTGCCACTAGCCTGGGAAGCAAGGTTAAGGTGAGAAG-GCTGGAGGTGAGATTCTGGGCAGGTAGGTACCGGAAGCCGGGGCAAGGTGCAGAAAGGCAGAAAGTGTTTCTGAAAGAGGGATTAGCCCATTGTCTT-ACATAGTCTGACTTTGCACCTGCTCTGTGATTATGACTATCCCACAGTCTCCTGGTTGTCTACCCATGGGCCCAGAGGTACTTTGGAA-GTTTCGGCTATCTGGGCTCTGACTGTGCAATAATGAGCAATCCCAAAGTCAAAGCACATGGCAAGAAGGTGCTGATCTCCTTCGGAAAAGCTGTTATGCTCACGGATGACCTCAAGGCACCTTTGCTACGCTGAGTGACCTGCACTGTAACAAGCTGCACACAGACCCTGAGAACTTCCTGGTGAGTACTAAGTACACTCATGCTTTCTTCTTTACCCTTAGATATTTGCACCATGGGTACTTTTGAAAGCCGAGGTGGCTTTTTCTTGTGCTATGAGTCAGCTATGGG
>140_Hpi_E_2
AAAAAGCCACACATGAAGCAGCAATGCAGGCATGCTTCTGACTCATCTGTGATCACCAGGAAACTCCCAGATCTGACACTGTAGTGCATTTCACTGCTGACAAGAAGGCTGCTGCCACTAGCCTGGGAAGCAAGGTTAAGGTGAGAAG-GCTGGAGGTGAGATTCTGGGCAGGTAGGTACCGGAAGCCGGGGCAAGGTGCAGAAAGGCAGAAAGTGTTTCTGAAAGAGGGATTAGCCCATTGTCTT-ACATAGTCTGACTTTGCACCTGCTCTGTGATTATGACTATCCCACAGTCTCCTGGTTGTCTACCCATGGGCCCAGAGGTACTTTGGAA-GTTTCGGCTATCTGGGCTCTGACTGTGCAATAATGAGCAATCCCAAAGTCAAAGCACATGGCAAGAAGGTGCTGATCTCCTTCGGAAAAGCTGTTATGCTCACGGATGACCTCAAGGCACCTTTGCTACGCTGAGTGACCTGCACTGTAACAAGCTGCACACAGACCCTGAGAACTTCCTGGTGAGTACTAAGTACACTCATGCTTTCTTCTTTACCCTTAGATATTTGCACCATGGGTACTTTTGAAAGCCGAGGTGGCTTTTTCTTGTGCTATGAGTCAGCTATGGG
>141_Hpi_E_1
AAAAAGCCACACATGAAGCAGCAATGCAGGCATGCTTCTGACTCATCTGTGATCACCAGGAAACTCCCAGATCTGACACTGTAGTGCATTTCACTGCTGACAAGAAGGCTGCTGCCACTAGCCTGGGAAGCAAGGTTAAGGTGAGAAG-GCTGGAGGTGAGATTCTGGGCAGGTAGGTACCGGAAGCCGGGGCAAGGTGCAGAAAGGCAGAAAGTGTTTCTGAAAGAGGGATTAGCCCATTGTCTT-ACATAGTCTGACTTTGCACCTGCTCTGTGATTATGACTATCCCACAGTCTCCTGGTTGTCTACCCATGGGCCCAGAGGTACTTTGGAA-GTTTCGGCTATCTGGGCTCTGACTGTGCAATAATGAGCAATCCCAAAGTCAAAGCACATGGCAAGAAGGTGCTGATCTCCTTCGGAAAAGCTGTTATGCTCACGGATGACCTCAAGGCACCTTTGCTACGCTGAGTGACCTGCACTGTAACAAGCTGCACACAGACCCTGAGAACTTCCTGGTGAGTACTAAGTACACTCATGCTTTCTTCTTTACCCTTAGATATTTGCACCATGGGTACTTTTGAAAGCCGAGGTGGCTTTTTCTTGTGCTATGAGTCAGCTATGGG
>141_Hpi_E_2
AAAAAGCCACACATGAAGCAGCAATGCAGGCATGCTTCTGACTCATCTGTGATCACCAGGAAACTCCCAGATCTGACACTGTAGTGCATTTCACTGCTGACAAGAAGGCTGCTGCCACTAGCCTGGGAAGCAAGGTTAAGGTGAGAAG-GCTGGAGGTGAGATTCTGGGCAGGTAGGTACCGGAAGCCGGGGCAAGGTGCAGAAAGGCAGAAAGTGTTTCTGAGAGAGGGATTAGCCCATTGTCTT-ACATAGTCTGACTTTGCACCTGCTCTGTGATTATGACTATCCCACAGTCTCCTGGTTGTCTACCCATGGGCCCAGAGGTACTTTGGAA-GTTTCGGCTATCTGGGCTCTGACTGTGCAATAATGAGCAATCCCAAAGTCAAAGCACATGGCAAGAAGGTGCTGATCTCCTTCGGAAAAGCTGTTATGCTCACGGATGACCTCAAGGCACCTTTGCTACGCTGAGTGACCTGCACTGTAACAAGCTGCACACAGACCCTGAGAACTTCCTGGTGAGTACTAAGTACACTCATGCTTTCTTCTTTACCCTTAGATATTTGCACCATGGGTACTTTTGAAAGCCGAGGTGGCTTTTTCTTGTGCTATGAGTCAGCTATGGG
>144_Hpi_E_1
AAAAAGCCACACATGAAGCAGCAATGCAGGCATGCTTCTGACTCATCTGTGATCACCAGGAAACTCCCAGATCTGACACTGTAGTGCATTTCACTGCTGACAAGAAGGCTGCTGCCACTAGCCTGGGAAGCAAGGTTAAGGTGAGAAG-GCTGGAGGTGAGATTCTGGGCAGGTAGGTACCGGAAGCCGGGGCAAGGTGCAGAAAGGCAGAAAGTGTTTCTGAGAGAGGGATTAGCCCATTGTCTT-ACATAGTCTGACTTTGCACCTGCTCTGTGATTATGACTATCCCACAGTCTCCTGGTTGTCTACCCATGGGCCCAGAGGTACTTTGGAA-GTTTCGGCTATCTGGGCTCTGACTGTGCAATAATGAGCAATCCCAAAGTCAAAGCACATGGCAAGAAGGTGCTGATCTCCTTCGGAAAAGCTGTTATGCTCACGGATGACCTCAAGGCACCTTTGCTACGCTGAGTGACCTGCACTGTAACAAGCTGCACACAGACCCTGAGAACTTCCTGGTGAGTACTAAGTACACTCATGCTTTCTTCTTTACCCTTAGATATTTGCACCATGGGTACTTTTGAAAGCCGAGGTGGCTTTTTCTTGTGCTATGAGTCAGCTATGGG
>144_Hpi_E_2
AAAAAGCCACACATGAAGCAGCAATGCAGGCATGCTTCTGACTCATCTGTGATCACCAGGAAACTCCCAGATCTGACACTGTAGTGCATTTCACTGCTGACAAGAAGGCTGCTGCCACTAGCCTGGGAAGCAAGGTTAAGGTGAGAAG-GCTGGAGGTGAGATTCTGGGCAGGTAGGTACCGGAAGCCGGGGCAAGGTGCAGAAAGGCAGAAAGTGTTTCTGAGAGAGGGATTAGCCCATTGTCTT-ACATAGTCTGACTTTGCACCTGCTCTGTGATTATGACTATCCCACAGTCTCCTGGTTGTCTACCCATGGGCCCAGAGGTACTTTGGAA-GTTTCGGCTATCTGGGCTCTGACTGTGCAATAATGAGCAATCCCAAAGTCAAAGCACATGGCAAGAAGGTGCTGATCTCCTTCGGAAAAGCTGTTATGCTCACGGATGACCTCAAGGCACCTTTGCTACGCTGAGTGACCTGCACTGTAACAAGCTGCACACAGACCCTGAGAACTTCCTGGTGAGTACTAAGTACACTCATGCTTTCTTCTTTACCCTTAGATATTTGCACCATGGGTACTTTTGAAAGCCGAGGTGGCTTTTTCTTGTGCTATGAGTCAGCTATGGG
>107_Nle_E_1
------------------------------------TCTGACTCATCTGTGATCACCAGGAAACTCCCAGATCTGACACTGTAGTGCATTTCACTGCTGACAAGAAGGCTGCTGCCACTAGCCTGGGAAGCAAGGTTAAGGTGAGAAGGGCTGGAGGTGAGATTCTGGGCAGGTAGGTACCGGAAGCCGGGGCAAGGTGCAGAAAGGCAGAAAGTGTTTCTGAAAGAGGGATTAGCCCATTGTCTT-ACATAGTCTGACTTTGCACCTGCTCTGTGATTATGACTATCCCACAGTCTCCTGGTTGTCTACCCATGGACCCAGAGGTACTTTGGAA-GTTTTGGCTATCTGGGCTCTGACTGTGCAATAATGAGCAACCCCAAAGTCAAGGCACATGGCAAGAAGGTGCTGATCTCCTTCAGAAAAGCTGTTATGCTCACGGATGAACTCAAGGCAACTTTGCTACGCTGAGTGACCTGCACTGTAACAAGCTGCACGCAGACCCTGAGAACTTCCTGGTGAGTACTAAGTACACTCATGCTTTCTTCTTTACCCTTAGATATTTGCACCATGGGTACTTTTGAAAGTCGAGGTGGCTTTTTCTTGTGCTATGAG-----------
>107_Nle_E_2
------------------------------------TCTGACTCATCTGTGATCACCAGGAAACTCCCAGATCTGACACTGTAGTGCATTTCACTGCTGACAAGAAGGCTGCTGCCACTAGCCTGGGAAGCAAGGTTAAGGTGAGAAGCGCTGGAGGTGAGATTCTGGGCAGGTAGGTACCGGAAGCCGGGGCAAGGTGCAGAAAGGCAGAAAGTGTTTCTGAAAGAGGAATTAGCCCATTGTCTT-ACATAGTCTGACTTTGCACCTGCTCTGTGATTATGACTATCCCACAGTCTCCTGGTTGTCTACCCGTGGACCCAGAGGTACTTTGAAA-GTTTTGGCTATCTGGGCTCTGACTGTGCAATAATGAGCAACCCCAAAGTCAAGGCACATGGCAAGAAGGTGCTGATCTCCTTCAGAAAAGCTGTTATGCTCACGGATGAACTCAAGGCAACTTTGCTACGCTGAGTGACCTGCACTGTAACAAGCTGCACGCAGACCCTGAGAACTTCCTGGTGAGTACTAAGTACACTCATGCTTTCTTCTTTACCCTTAGATATTTGCACCATGGGTACTTTTGAAAGTCGAGGTGGCTTTTTCTTGTGCTATGAG-----------
>108_Nle_E_1
------------------------------------TCTGACTCATCTGTGATCACCAGGAAACTCCCAGATCTGACACTGTAGTGCATTTCACTGCTGACAAGAAGGCTGCTGCCACTAGCCTGGGAAGCAAGGTTAAGGTGAGAAGGGCTGGAGGTGAGATTCTGGGCAGGTAGGTACCGGAAGCCGGGGCAAGGTGCAGAAAGGCAGAAAGTGTTTCTGAAAGAGGGATTAGCCCATTGTCTT-ACATAGTCTGACTTTGCACCTGCTCTGTGATTATGACTATCCCACAGTCTCCTGGTTGTCTACCCATGGGCCCAGAGGTACTTTGGAA-GTTTCGGCTATCTGGGCTCTGACTGTGCAATAATGAGCAATCCCAAAGTCAAAGCACATGGCAAGAAGGTGCTGATCTCCTTCGGAAAAGCTGTTATGCTCACGGATGACCTCAAGGCCCCTTTGCTACGCTGAGTGACCTGCACTGTAACAAGCTGCACACAGACCCTGAGAACTTCCTGGTGAGTACTAAGTACACTCATGCTTTCTTCTTTACCCTTAGATATTTGCACCATGGGTACTTTTGAAAGTCGAGGTGGCTTTTTCTTGTGCTATGAG-----------
>108_Nle_E_2
------------------------------------TCTGACTCATCTGTGATCACCAGGAAACTCCCAGATCTGACACTGTAGTGCATTTCACTGCTGACAAGAAGGCTGCTGCCACTAGCCTGGGAAGCAAGGTTAAGGTGAGAAGGGCTGGAGGTGAGATTCTGGGCAGGTAGGTACCGGAAGCCGGGGCAAGGTGCAGAAAGGCAGAAAGTGTTTCTGAAAGAGGGATTAGCCCATTGTCTT-ACATAGTCTGACTTTGCACCTGCTCTGTGATTATGACTATCCCACAGTCTCCTGGTTGTCTACCCATGGGCCCAGAGGTACTTTGGAA-GTTTCGGCTATCTGGGCTCTGACTGTGCAATAATGAGCAATCCCAAAGTCAAAGCACATGGCAAGAAGGTGCTGATCTCCTTCGGAAAAGCTGTTATGCTCACGGATGACCTCAAGGCCCCTTTGCTACGCTGAGTGACCTGCACTGTAACAAGCCGCACGCAGACCCTGAGAACTTCCTGGTGAGTACTAAGTACACTCATGCTTTCTTCTTTACCCTTAGATATTTGCACCATGGGTACTTTTGAAAGCCGAGGTGGCTTTTTCTTGTGCTATGAG-----------
>111_Nle_E_1
------------------------------------TCTGACTCATCTGTGATCACCAGGAAACTCCCAGATCTGACACTGTAGTGCATTTCACTGCTGACAAGAAGGCTGCTGCCACTAGCCTGGGAAGCAAGGTTAAGGTGAGAAGGGCTGGAGGTGAGATTCTGGGCAGGTAGGTACCGGAAGCCGGGGCAAGGTGCAGAAAGGCAGAAAGTGTTTCTGAAAGAGGGATTAGCCCATTGTCTT-ACATAGTCTGACTTTGCACCTGCTCTGTGATTATGACTATCCCACAGTCTCCTGGTTGTCTACCCATGGACCCAGAGGTACTTTGGAA-GTTTTGGCTATCTGGGCTCTGACTGTGCAATAATGAGCAACCCCAAAGTCAAGGCACATGGCAAGAAGGTGCTGATCTCCTTCAGAAAAGCTGTTATGCTCACGGATGAACTCAAGGCAACTTTGCTACGCTGAGTGACCTGCACTGTAACAAGCTGCACGCAGACCCTGAGAACTTCCTGGTGAGTACTAAGCACACTCATGCTTTCTTCTTTACCCTTAGATATTTGCACCATGGGTACTTTTGAAAGTCGAGGTGGCTTTTTCTTGTGCTATGAG-----------
>111_Nle_E_2
------------------------------------TCTGACTCATCTGTGATCACCAGGAAACTCCCAGATCTGACACTGTAGTGCATTTCACTGCTGACAAGAAGGCTGCTGCCACTAGCCTGGGAAGCAAGGTTAAGGTGAGAAGGGCTGGAGGTGAGATTCTGGGCAGGTATGTACCGGAAGCCGGGGCAAGGTGCAGAAAGGCAGAAAGTGTTTCTGAAAGAGGGATTAGCCCATTGTCTT-ACATAGTCTGACTTTGCACCTGCTCTGTGATTATGACTATCCCACAGTCTCCTGGTTGTCTACCCATGGACCCAGAGGTACTTTGGAA-GTTTTGGCTATCTGGGCTCTGACTGTGCAATAATGAGCAACCCCAAAGTCAAGGCACATGGCAAGAAGGTGCTGATCTCCTTCAGAAAAGCTGTTATGCTCACGGATGAACTCAAGGCAACTTTGCTACGCTGAGTGACCTGCACTGTAACAAGCTGCACGCAGACCCTGAGAACTTCCTGGTGAGTACTAAGCACACTCATGCTTTCTTCTTTACCCTTAGATATTTGCACCATGGGTACTTTTGAAAGTCGAGGTGGCTTTTTCTTGTGCTATGAG-----------
>112_Nle_E_1
------------------------------------TCTGACTCATCTGTGATCACCAGGAAACTCCCAGATCTGACACTGTAGTGCATTTCACTGCTGACAAGAAGGCTGCTGCCACTAGCCTGGGAAGCAAGGTTAAGGTGAGAAGGGCTGGAGGTGAGATTCTGGGCAGGTATGTACTGGAAACCGGGGCAAGGTGCAGAAAGGCAGAAAGTGTTTCTGAAAGAGGGATTAGCCCATTGTCTT-ACATAGTCTGACTTTGCACCTGCTCTGTGATTATGACTATCCCACAGTCTCCTGGTTGTCTACCCATGGACCCAGAGGTACTTTGGAA-GTTTTGGCTATCTGGGCTCTGACTGTGCAATAATGAGCAACCCCAAAGTCAAGGCACATGGCAAGAAGGTGCTGATCTCCTTCAGAAAAGCTGTTATGCTCACGGATGAACTCAAGGCAACTTTGCTACGCTGAGTGACCTGCACTGTAACAAGCTGCACGCAGACCCTGAGAACTTCCTGGTGAGTACTAAGTACACTCATGCTTTCTTCTTTACCCTTAGATATTTGCACCATGGGTACTTTTGAAAGTCGAGGTGGCTTTTTCTTGTGCTATGAG-----------
>112_Nle_E_2
------------------------------------TCTGACTCATCTGTGATCACCAGGAAACTCCCAGATCTGACACTGTAGTGCATTTCACTGCTGACAAGAAGGCTGCTGCCACTAGCCTGGGAAGCAAGGTTAAGGTGAGAAGGGCTGGAGGTGAGATTCTGGGCAGGTAGGTACTGGAAACCGGGGCAAGGTGCAGAAAGGCAGAAAGTGTTTCTGAAAGAGGGATTAGCCCATTGTCTT-ACATAGTCTGACTTTGCACCTGCTCTGTGATTATGACTATCCCACAGTCTCCTGGTTGTCTACCCATGGACCCAGAGGTACTTTGGAA-GTTTTGGCTATCTGGGCTCTGACTGTGCAATAATGAGCAACCCCAAAGTCAAGGCACATGGCAAGAAGGTGCTGATCTCCTTCAGAAAAGCTGTTATGCTCACGGATGAACTCAAGGCAACTTTGCTACGCTGAGTGACCTGCACTGTAACAAGCTGCACGCAGACCCTGAGAACTTCCTGGTGAGTACTAAGTACACTCATGCTTTCTTCTTTACCCTTAGATATTTGCACCATGGGTACTTTTGAAAGTCGAGGTGGCTTTTTCTTGTGCTATGAG-----------
>115_Nle_E_1
------------------------------------TCTGACTCATCTGTGATCACCAGGAAACTCCCAGATCTGACACTGTAGTGCATTTCACTGCTGACAAGAAGGCTGCTGCCACTAGCCTGGGAAGCAAGGTTAAGGTGAGAAGGGCTGGAGGTGAGATTCTGGGCAGGTAGGTACCGGAAGCCGGGGCAAGGTGCAGAAAGGCAGAAAGTGTTTCTGAAAGAGGGATTAGCCCATTGTCTT-ACATAGTCTGACTTTGCACCTGCTCTGTGATTATGACTATCCCACAGTCTCCTGGTTGTCTACCCATGGACCCAGAGGTACTTTGGAA-GTTTTGGCTATCTGGGCTCTGACTGTGCAATAATGAGCAACCCCAAAGTCAAGGCACATGGCAAGAAGGTGCTGATCTCCTTCAGAAAAGCTGTTATGCTCACGGATGAACTCAAGGCAACTTTGCTACGCTGAGTGACCTGCACTGTAACAAGCTGCACGCAGACCCTGAGAACTTCCTGGTGAGTACTAAGCACACTCATGCTTTCTTCTTTACCCTTAGATATTTGCACCATGGGTACTTTTGAAAGTCGAGGTGGCTTTTTCTTGTGCTATGAG-----------
>115_Nle_E_2
------------------------------------TCTGACTCATCTGTGATCACCAGGAAACTCCCAGATCTGACACTGTAGTGCATTTCACTGCTGACAAGAAGGCTGCTGCCACTAGCCTGGGAAGCAAGGTTAAGGTGAGAAGGGCTGGAGGTGAGATTCTGGGCAGGTAGGTACCGGAAGCCGGGGCAAGGTGCAGAAAGGCAGAAAGTGTTTCTGAAAGAGGGATTAGCCCATTGTCTT-ACATAGTCTGACTTTGCACCTGCTCTGTGATTATGACTATCCCACAGTCTCCTGGTTGTCTACCCATGGACCCAGAGGTACTTTGGAA-GTTTTGGCTATCTGGGCTCTGACTGTGCAATAATGAGCAACCCCAAAGTCAAGGCACATGGCAAGAAGGTGCTGATCTCCTTCAGAAAAGCTGTTATGCTCACGGATGAACTCAAGGCAACTTTGCTACGCTGAGTGACCTGCACTGTAACAAGCTGCACGCAGACCCTGAGAACTTCCTGGTGAGTACTAAGCACACTCATGCTTTCTTCTTTACCCTTAGATATTTGCACCATGGGTACTTTTGAAAGTCGAGGTGGCTTTTTCTTGTGCTATGAG-----------
>116_Nle_E_1
------------------------------------TCTGACTCATCTGTGATCACCAGGAAACTCCCAGATCTGACACTGTAGTGCATTTCACTGCTGACAAGAAGGCTGCTGCCACTAGCCTGGGAAGCAAGGTTAAGGTGAGAAGGGCTGGAGGTGAGATTCTGGGCAGGTAGGTACCGGAAGCCGGGGCAAGGTGCAGAAAGGCAGAAAGTGTTTCTGAAAGAGGGATTAGCCCATTGTCTT-ACATAGTCTGACTTTGCACCTGCTCTGTGATTATGACTATCCCACAGTCTCCTGGTTGTCTACCCATGGACCCAGAGGTACTTTGGAA-GTTTTGGCTATCTGGGCTCTGACTGTGCAATAATGAGCAACCCCAAAGTCAAGGCACATGGCAAGAAGGTGCTGATCTCCTTCAGAAAAGCTGTTATGCTCACGGATGAACTCAAGGCAACTTTGCTACGCTGAGTGACCTGCACTGTAACAAGCTGCACGCAGACCCTGAGAACTTCCTGGTGAGTACTAAGTACACTCATGCTTTCTTCTTTACCCTTAGATATTTGCACCATGGGTACTTTTGAAAGTCGAGGTGGCTTTTTCTTGTGCTATGAG-----------
>116_Nle_E_2
------------------------------------TCTGACTCATCTGTGATCACCAGGAAACTCCCAGATCTGACACTGTAGTGCATTTCACTGCTGACAAGAAGGCTGCTGCCACTAGCCTGGGAAGCAAGGTTAAGGTGAGAAGGGCTGGAGGTGAGATTCTGGGCAGGTAGGTACCGGAAGCCGGGGCAAGGTGCAGAAAGGCAGAAAGTGTTTCTGAAAGAGGAATTAGCCCATTGTCTT-ACATAGTCTGACTTTGCACCTGCTCTGTGATTATGACTATCCCACAGTCTCCTGGTTGTCTACCCGTGGACCCAGAGGTACTTTGGAA-GTTTTGGCTATCTGGGCTCTGACTGTGCAATAATGAGCAACCCCAAAGTCAAGGCACATGGCAAGAAGGTGCTGATCTCCTTCAGAAAAGCTGTTATGCTCACGGATGAACTCAAGGCAACTTTGCTACGCTGAGTGACCTGCACTGTAACAAGCTGCACGCAGACCCTGAGAACTTCCTGGTGAGTACTAAGTACACTCATGCTTTCTTCTTTACCCTTAGATATTTGCACCATGGGTACTTTTGAAAGTCGAGGTGGCTTTTTCTTGTGCTATGAG-----------
>118_Nle_E_1
------------------------------------TCTGACTCATCTGTGATCACCAGGAAACTCCCAGATCTGACACTGTAGTGCATTTCACTGCTGACAAGAAGGCTGCTGCCACTAGCCTGGGAAGCAAGGTTAAGGTGAGAAGGGCTGGAGGTGAGATTCTGGGCAGGTAGGTACCGGAAGCCGGGGCAAGGTGCAGAAAGGCAGAAAGTGTTTCTGAAAGAGGGATTAGCCCATTGTCTT-ACATAGTCTGACTTTGCACCTGCTCTGTGATTATGACTATCCCACAGTCTCCTGGTTGTCTACCCATGGACCCAGAGGTACTTTGGAA-GTTTTGGCTATCTGGGCTCTGACTGTGCAATAATGAGCAACCCCAAAGTCAAGGCACATGGCAAGAAGGTGCTGATCTCCTTCAGAAAAGCTGTTATGCTCACGGATGAACTCAAGGCAACTTTGCTACGCTGAGTGACCTGCACTGTAACAAGCTGCACGCAGACCCTGAGAACTTCCTGGTGAGTACTAAGTACACTCATGCTTTCTTCTTTACCCTTAGATATTTGCACCATGGGTACTTTTGAAAGTCGAGGTGGCTTTTTCTTGTGCTATGAG-----------
>118_Nle_E_2
------------------------------------TCTGACTCATCTGTGATCACCAGGAAACTCCCAGATCTGACACTGTAGTGCATTTCACTGCTGACAAGAAGGCTGCTGCCACTAGCCTGGGAAGCAAGGTTAAGGTGAGAAGGGCTGGAGGTGAGATTCTGGGCAGGTAGGTACCGGAAGCCGGGGCAAGGTGCAGAAAGGCAGAAAGTGTTTCTGAAAGAGGGATTAGCCCATTGTCTT-ACATAGTCTGACTTTGCACCTGCTCTGTGATTATGACTATCCCACAGTCTCCTGGTTGTCTACCCGTGGACCCAGAGGTACTTTGGAA-GTTTTGGCTATCTGGGCTCTGACTGTGCAATAATGAGCAACCCCAAAGTCAAGGCACATGGCAAGAAGGTGCTGATCTCCTTCAGAAAAGCTGTTATGCTCACGGATGAACTCAAGGCAACTTTGCTACGCTGAGTGACCTGCACTGTAACAAGCTGCACGCAGACCCTGAGAACTTCCTGGTGAGTACTAAGTACACTCATGCTTTCTTCTTTACCCTTAGATATTTGCACCATGGGTACTTTTGAAAGTCGAGGTGGCTTTTTCTTGTGCTATGAG-----------
>120_Nle_E_1
------------------------------------TCTGACTCATCTGTGATCACCAGGAAACTCCCAGATCTGACACTGTAGTGCATTTCACTGCTGACAAGAAGGCTGCTGCCACTAGCCTGGGAAGCAAGGTTAAGGTGAGAAGGGCTGGAGGTGAGATTCTGGGCAGGTAGGTACTGGAAGCCGGGGCAAGGTGCAGAAAGGCAGAAAGTGTTTCTGAAAGAGGGATTAGCCCATTGTCTT-ACATAGTCTGACTTTGCACCTGCTCTGTGATTATGACTATCCCACAGTCTCCTGGTTGTCTACCCATGGACCCAGAGGTACTTTGAAA-GTTTTGGCTATCTGGGCTCTGACTGTGCAATAATGAGCAACCCCAAAGTCAAGGCACATGGCAAGAAGGTGCTGATCTCCTTCAGAAAAGCTGTTATGCTCACGGATGAACTCAAGGCAACTTTGCTACGCTGAGTGACCTGCACTGTAACAAGCTGCACGCAGACCCTGAGAACTTCCTGGTGAGTACTAAGTACACTCATGCTTTCTTCTTTACCCTTAGATATTTGCACCATGGGTACTTTTGAAAGTCGAGGTGGCTTTTTCTTGTGCTATGAG-----------
>120_Nle_E_2
------------------------------------TCTGACTCATCTGTGATCACCAGGAAACTCCCAGATCTGACACTGTAGTGCATTTCACTGCTGACAAGAAGGCTGCTGCCACTAGCCTGGGAAGCAAGGTTAAGGTGAGAAGGGCTGGAGGTGAGATTCTGGGCAGGTAGGTACTGGAAGCCGGGGCAAGGTGCAGAAAGGCAGAAAGTGTTTCTGAAAGAGGGATTAGCCCATTGTCTT-ACATAGTCTGACTTTGCACCTGCTCTGTGATTATGACTATCCCACAGTCTCCTGGTTGTCTACCCATGGACCCAGAGGTACTTTGAAA-GTTTTGGCTATCTGGGCTCTGACTGTGCAATAATGAGCAACCCCAAAGTCAAGGCACATGGCAAGAAGGTGCTGATCTCCTTCAGAAAAGCTGTTATGCTCACGGATGAACTCAAGGCAACTTTGCTACGTTGAGTGACCTGCACTGTAACAAGCTGCACGCAGACCCTGAGAACTTCCTGGTGAGTACTAAGTACACTCATGCTTTCTTCTTTACCCTTAGATATTTGCACCATGGGTACTTTTGAAAGTCGAGGTGGCTTTTTCTTGTGCTATGAG-----------
>121_Nle_E_1
------------------------------------TCTGACTCATCTGTGATCACCAGGAAACTCCCAGATCTGACACTGTAGTGCATTTCACTGCTGACAAGAAGGCTGCTGCCACTAGCCTGGGAAGCAAGGTTAAGGTGAGAAGGGCTGGAGGTGAGATTCTGGGCAGGTAGGTACCGGAAGCCGGGGCAAGGTGCAGAAAGGCAGAAAGTGTTTCTGAAAGAGGGATTAGCCCATTGTCTT-ACATAGTCTGACTTTGCACCTGCTCTGTGATTATGACTATCCCACAGTCTCCTGGTTGTCTACCCATGGACCCAGAGGTACTTTGGAA-GTTTTGGCTATCTGGGCTCTGACTGTGCAATAATGAGCAACCCCAAAGTCAAGGCACATGGCAAGAAGGTGCTGATCTCCTTCAGAAAAGCTGTTATGCTCACGGATGAACTCAAGGCAACTTTGCTACGCTGAGTGACCTGCACTGTAACAAGCTGCACGCAGACCCTGAGAACTTCCTGGTGAGTACTAAGTACACTCATGCTTTCTTCTTTACCCTTAGATATTTGCACCATGGGTACTTTTGAAAGTCGAGGTGGCTTTTTCTTGTGCTATGAG-----------
>121_Nle_E_2
------------------------------------TCTGACTCATCTGTGATCACCAGGAAACTCCCAGATCTGACACTGTAGTGCATTTCACTGCTGACAAGAAGGCTGCTGCCACTAGCCTGGGAAGCAAGGTTAAGGTGAGAAGGGCTGGAGGTGAGATTCTGGGCAGGTAGGTACCGGAAGCCGGGGCAAGGTGCAGAAAGGCAGAAAGTGTTTCTGAAAGAGGGATTAGCCCATTGTCTT-ACATAGTCTGACTTTGCACCTGCTCTGTGATTATGACTATCCCACAGTCTCCTGGTTGTCTACCCATGGACCCAGAGGTACTTTGGAA-GTTTTGGCTATCTGGGCTCTGACTGTGCAATAATGAGCAACCCCAAAGTCAAGGCACATGGCAAGAAGGTGCTGATCTCCTTCAGAAAAGCTGTTATGCTCACGGATGAACTCAAGGCAACTTTGCTACGCTGAGTGACCTGCACTGTAACAAGCTGCACGCAGACCCTGAGAACTTCCTGGTGAGTACTAAGTACACTCATGCTTTCTTCTTTACCCTTAGATATTTGCACCATGGGTACTTTTGAAAGTCGAGGTGGCTTTTTCTTGTGCTATGAG-----------
>122_Nle_E_1
------------------------------------TCTGACTCATCTGTGATCACCAGGAAACTCCCAGATCTGACACTGTAGTGCATTTCACTGCTGACAAGAAGGCTGCTGCCACTAGCCTGGGAAGCAAGGTTAAGGTGAGAAGGGCTGGAGGTGAGATTCTGGGCAGGTAGGTACCGGAAGCCGGGGCAAGGTGCAGAAAGGCAGAAAGTGTTTCTGAAAGAGGGATTAGCCCATTGTCTT-ACATAGTCTGACTTTGCACCTGCTCTGTGATTATGACTATCCCACAGTCTCCTGGTTGTCTACCCATGGACCCAGAGGTACTTTGGAA-GTTTTGGCTATCTGGGCTCTGACTGTGCAATAATGAGCAACCCCAAAGTCAAGGCACATGGCAAGAAGGTGCTGATCTCCTTCAGAAAAGCTGTTATGCTCACGGATGAACTCAAGGCAACTTTGCTACGCTGAGTGACCTGCACTGTAACAAGCTGCACGCAGACCCTGAGAACTTCCTGGTGAGTACTAAGCACACTCATGCTTTCTTCTTTACCCTTAGATATTTGCACCATGGGTACTTTTGAAAGTCGAGGTGGCTTTTTCTTGTGCTATGAG-----------
>122_Nle_E_2
------------------------------------TCTGACTCATCTGTGATCACCAGGAAACTCCCAGATCTGACACTGTAGTGCATTTCACTGCTGACAAGAAGGCTGCTGCCACTAGCCTGGGAAGCAAGGTTAAGGTGAGAAGGGCTGGAGGTGAGATTCTGGGCAGGTAGGTACCGGAAGCCGGGGCAAGGTGCAGAAAGGCAGAAAGTGTTTCTGAAAGAGGGATTAGCCCATTGTCTT-ACATAGTCTGACTTTGCACCTGCTCTGTGATTATGACTATCCCACAGTCTCCTGGTTGTCTACCCATGGACCCAGAGGTACTTTGGAA-GTTTTGGCTATCTGGGCTCTGACTGTGCAATAATGAGCAACCCCAAAGTCAAGGCACATGGCAAGAAGGTGCTGATCTCCTTCAGAAAAGCTGTTATGCTCACGGATGAACTCAAGGCAACTTTGCTACGCTGAGTGACCTGCACTGTAACAAGCTGCACGCAGACCCTGAGAACTTCCTGGTGAGTACTAAGCACACTCATGCTTTCTTCTTTACCCTTAGATATTTGCACCATGGGTACTTTTGAAAGTCGAGGTGGCTTTTTCTTGTGCTATGAG-----------
>123_Nle_E_1
------------------------------------TCTGACTCATCTGTGATCACCAGGAAACTCCCAGATCTGACACTGTAGTGCATTTCACTGCTGACAAGAAGGCTGCTGCCACTAGCCTGGGAAGCAAGGTTAAGGTGAGAAGGGCTGGAGGTGAGATTCTGGGCAGGTAGGTACCGGAAGCCGGGGCAAGGTGCAGAAAGGCAGAAAGTGTTTCTGAAAGAGGAATTAGCCCATTGTCTT-ACATAGTCTGACTTTGCACCTGCTCTGTGATTATGACTATCCCACAGTCTCCTGGTTGTCTACCCATGGACCCAGAGGTACTTTGGAA-GTTTTGGCTATCTGGGCTCTGACTGTGCAATAATGAGCAACCCCAAAGTCAAGGCACATGGCAAGAAGGTGCTGATCTCCTTCAGAAAAGCTGTTATGCTCACGGATGACCTCAAGGCAACTTTGCTACGCTGAGTGACCTGCACTGTAACAAGCTGCACGCAGACCCTGAGAACTTCCTGGTGAGTACTAAGTACACTCATGCTTTCTTCTTTACCCTTAGATATTTGCACCATGGGTACTTTTGAAAGTCGAGGTGGCTTTTTCTTGTGCTATGAG-----------
>123_Nle_E_2
------------------------------------TCTGACTCATCTGTGATCACCAGGAAACTCCCAGATCTGACACTGTAGTGCATTTCACTGCTGACAAGAAGGCTGCTGCCACTAGCCTGGGAAGCAAGGTTAAGGTGAGAAGGGCTGGAGGTGAGATTCTGGGCAGGTAGGTACCGGAAGCCGGGGCAAGGTGCAGAAAGGCAGAAAGTGTTTCTGAAAGAGGAATTAGCCCATTGTCTT-ACATAGTCTGACTTTGCACCTGCTCTGTGATTATGACTATCCCACAGTCTCCTGGTTGTCTACCCATGGACCCAGAGGTACTTTGGAA-GTTTTGGCTATCTGGGCTCTGACTGTGCAATAATGAGCAACCCCAAAGTCAAGGCACATGGCAAGAAGGTGCTGATCTCCTTCAGAAAAGCTGTTATGCTCACGGATGACCTCAAGGCAACTTTGCTACGCTGAGTGACCTGCACTGTAACAAGCTGCACGCAGACCCTGAGAACTTCCTGGTGAGTACTAAGTACACTCATGCTTTCTTCTTTACCCTTAGATATTTGCACCATGGGTACTTTTGAAAGTCGAGGTGGCTTTTTCTTGTGCTATGAG-----------
>127_Nle_E_1
------------------------------------TCTGACTCATCTGTGATCACCAGGAAACTCCCAGATCTGACACTGTAGTGCATTTCACTGCTGACAAGAAGGCTGCTGCCACTAGCCTGGGAAGCAAGGTTAAGGTGAGAAGGGCTGGAGGTGAGATTCTGGGCAGGTAGGTACCGGAAGCCGGGGCAAGGTGCAGAAAGGCAGAAAGTGTTTCTGAAAGAGGGATTAGCCCATTGTCTT-ACATAGTCTGACTTTGCACCTGCTCTGTGATTATGACTATCCCACAGTCTCCTGGTTGTCTACCCATGGGCCCAGAGGTACTTTGGAA-GTTTCGGCTATCTGGGCTCTGACTGTGCAATAATGAGCAATCCCAAAGTCAAAGCACATGGCAAGAAGGTGCTGATCTCCTTCGGAAAAGCTGTTATGCTCACGGATGACCTCAAGGCCCCTTTGCTACGCTGAGTGACCTGCACTGTAACAAGCTGCACACAGACCCTGAGAACTTCCTGGTGAGTACTAAGTACACTCATGCTTTCTTCTTTACCCTTAGATATTTGCACCATGGGTACTTTTGAAAGTCGAGGTGGCTTTTTCTTGTGCTATGAG-----------
>127_Nle_E_2
------------------------------------TCTGACTCATCTGTGATCACCAGGAAACTCCCAGATCTGACACTGTAGTGCATTTCACTGCTGACAAGAAGGCTGCTGCCACTAGCCTGGGAAGCAAGGTTAAGGTGAGAAGGGCTGGAGGTGAGATTCTGGGCAGGTAGGTACCGGAAGCCGGGGCAAGGTGCAGAAAGGCAGAAAGTGTTTCTGAAAGAGGGATTAGCCCATTGTCTT-ACATAGTTTGACTTTGCACCTGCTCTGTGATTATGACTATCCCACAGTCTCCTGGTTGTCTACCCATGGGCCCAGAGGTACTTTGGAA-GTTTCGGCTATCTGGGCTCTGACTGTGCAATAATGAGCAATCCCAAAGTCAAAGCACATGGCAAGAAGGTGCTGATCTCCTTCGGAAAAGCTGTTATGCTCACGGATGACCTCAAGGCCCCTTTGCTACGCTGAGTGACCTGCACTGTAACAAGCCGCACGCAGACCCTGAGAACTTCCTGGTGAGTACTAAGTACACTCATGCTTTCTTCTTTACCCTTAGATATTTGCACCATGGGTACTTTTGAAAGCCGAGGTGGCTTTTTCTTGTGCTATGAG-----------
>134_Nle_E_1
------------------------------------TCTGACTCATCTGTGATCACCAGGAAACTCCCAGATCTGACACTGTAGTGCATTTCACTGCTGACAAGAAGGCTGCTGCCACTAGCCTGGGAAGCAAGGTTAAGGTGAGAAGGGCTGGAGGTGAGATTCTGGGCAGGTAGGTACCGGAAGCCGGGGCAAGGTGCAGAAAGGCAGAAAGTGTTTCTGAAAGAGGAATTAGCCCATTGTCTT-ACATAGTCTGACTTTGCACCTGCTCTGTGATTATGACTATCCCACAGTCTCCTGGTTGTCTACCCATGGACCCAGAGGTACTTTGGAA-GTTTTGGCTATCTGGGCTCTGACTGTGCAATAATGAGCAACCCCAAAGTCAAGGCACATGGCAAGAAGGTGCTGATCTCCTTCAGAAAAGCTGTTATGCTCACGGATGAACTCAAGGCAACTTTGCTACGCTGAGTGACCTGCACTGTAACAAGCTGCACGCAGACCCTGAGAACTTCCTGGTGAGTACTAAGTACACTCATGCTTTCTTCTTTACCCTTAGATATTTGCACCATGGGTACTTTTGAAAGTCGAGGTGGCTTTTTCTTGTGCTATGAG-----------
>134_Nle_E_2
------------------------------------TCTGACTCATCTGTGATCACCAGGAAACTCCCAGATCTGACACTGTAGTGCATTTCACTGCTGACAAGAAGGCTGCTGCCACTAGCCTGGGAAGCAAGGTTAAGGTGAGAAGGGCTGGAGGTGAGATTCTGGGCAGGTAGGTACCGGAAGCCGGGGCAAGGTGCAGAAAGGCAGAAAGTGTTTCTGAAAGAGGAATTAGCCCATTGTCTT-ACACAGTCTGACTTTGCACCTGCTCTGTGATTATGACTATCCCACAGTCTCCTGGTTGTCTACCCATGGACCCAGAGGTACTTTGGAA-GTTTTGGCTATCTGGGCTCTGACTGTGCAATAATGAGCAACCCCAAAGTCAAGGCACATGGCAAGAAGGTGCTGATCTCCTTCAGAAAAGCTGTTATGCTCACGGATGAACTCAAGGCAACTTTGCTACGCTGAGTGACCTGCACTGTAACAAGCTGCACGCAGACCCTGAGAACTTCCTGGTGAGTACTAAGTACACTCATGCTTTCTTCTTTACCCTTAGATATTTGCACCATGGGTACTTTTGAAAGTCGAGGTGGCTTTTTCTTGTGCTATGAG-----------
>143_Nle_E_1
------------------------------------TCTGACTCATCTGTGATCACCAGGAAACTCCCAGATCTGACACTGTAGTGCATTTCACTGCTGACAAGAAGGCTGCTGCCACTAGCCTGGGAAGCAAGGTTAAGGTGAGAAGGGCTGGAGGTGAGATTCTGGGCAGGTAGGTACCGGAAGCCGGGGCAAGGTGCAGAAAGGCAGAAAGTGTTTCTGAAAGAGGGATTAGCCCATTGTCTT-ACATAGTCTGACTTTGCACCTGCTCTGTGATTATGACTATCCCACAGTCTCCTGGTTGTCTACCCATGGACCCAGAGGTACTTTGGAA-GTTTTGGCTATCTGGGCTCTGACTGTGCAATAATGAGCAACCCCAAAGTCAAGGCACATGGCAAGAAGGTGCTGATCTCCTTCAGAAAAGCTGTTATGCTCACGGATGAACTCAAGGCAACTTTGCTACGCTGAGTGACCTGCACTGTAACAAGCTGCACGCAGACCCTGAGAACTTCCTGGTGAGTACTAAGTACACTCATGCTTTCTTCTTTACCCTTAGATATTTGCACCATGGGTACTTTTGAAAGTCGAGGTGGCTTTTTCTTGTGCTATGAG-----------
>143_Nle_E_2
------------------------------------TCTGACTCATCTGTGATCACCAGGAAACTCCCAGATCTGACACTGTAGTGCATTTCACTGCTGACAAGAAGGCTGCTGCCACTAGCCTGGGAAGCAAGGTTAAGGTGAGAAGCGCTGGAGGTGAGATTCTGGGCAGGTAGGTACCGGAAGCCGGGGCAAGGTGCAGAAAGGCAGAAAGTGTTTCTGAAAGAGGAATTAGCCCATTGTCTT-ACATAGTCTGACTTTGCACCTGCTCTGTGATTATGACTATCCCACAGTCTCCTGGTTGTCTACCCGTGGACCCAGAGGTACTTTGAAA-GTTTTGGCTATCTGGGCTCTGACTGTGCAATAATGAGCAACCCCAAAGTCAAGGCACATGGCAAGAAGGTGCTGATCTCCTTCAGAAAAGCTGTTATGCTCACGGATGAACTCAAGGCAACTTTGCTACGCTGAGTGACCTGCACTGTAACAAGCTGCACGCAGACCCTGAGAACTTCCTGGTGAGTACTAAGTACACTCATGCTTTCTTCTTTACCCTTAGATATTTGCACCATGGGTACTTTTGAAAGTCGAGGTGGCTTTTTCTTGTGCTATGAG-----------
>146_Nle_E_1
------------------------------------TCTGACTCATCTGTGATCACCAGGAAACTCCCAGATCTGACACTGTAGTGCATTTCACTGCTGACAAGAAGGCTGCTGCCACTAGCCTGGGAAGCAAGGTTAAGGTGAGAAGGGCTGGAGGTGAGATTCTGGGCAGGTAGGTACCGGAAGCCGGGGCAAGGTGCAGAAAGGCAGAAAGTGTTTCTGAAAGAGGAATTAGCCCATTGTCTT-ACATAGTCTGACTTTGCACCTGCTCTGTGATTATGACTATCCCACAGTCTCCTGGTTGTCTACCCATGGACCCAGAGGTACTTTGAAA-GTTTTGGCTATCTGGGCTCTGACTGTGCAATAATGAGCAACCCCAAAGTCAAGGCACATGGCAAGAAGGTGCTGATCTCCTTCAGAAAAGCTGTTATGCTCACGGATGAACTCAAGGCAACTTTGCTACGCTGAGTGACCTGCACTGTAACAAGCTGCACGCAGACCCTGAGAACTTCCTGGTGAGTACTAAGTACACTCATGCTTTCTTCTTTACCCTTAGATATTTGCACCATGGGTACTTTTGAAAGTCGAGGTGGCTTTTTCTTGTGCTATGAG-----------
>146_Nle_E_2
------------------------------------TCTGACTCATCTGTGATCACCAGGAAACTCCCAGATCTGACACTGTAGTGCATTTCACTGCTGACAAGAAGGCTGCTGCCACTAGCCTGGGAAGCAAGGTTAAGGTGAGAAGGGCTGGAGGTGAGATTCTGGGCAGGTAGGTACCGGAAGCCGGGGCAAGGTGCAGAAAGGCAGAAAGTGTTTCTGAAAGAGGAATTAGCCCATTGTCTT-ACATAGTCTGACTTTGCACCTGCTCTGTGATTATGACTATCCCACAGTCTCCTGGTTGTCTACCCATGGACCCAGAGGTACTTTGAAA-GTTTTGGCTATCTGGGCTCTGACTGTGCAATAATGAGCAACCCCAAAGTCAAGGCACATGGCAAGAAGGTGCTGATCTCCTTCAGAAAAGCTGTTATGCTCACGGATGAACTCAAGGCAACTTTGCTACGCTGAGTGACCTGCACTGTAACAAGCTGCACGCAGACCCTGAGAACTTCCTGGTGAGTACTAAGTACACTCATGCTTTCTTCTTTACCCTTAGATATTTGCACCATGGGTACTTTTGAAAGTCGAGGTGGCTTTTTCTTGTGCTATGAG-----------
>162_Nle_E_1
------------------------------------TCTGACTCATCTGTGATCACCAGGAAACTCCCAGATCTGACACTGTAGTGCATTTCACTGCTGACAAGAAGGCTGCTGCCACTAGCCTGGGAAGCAAGGTTAAGGTGAGAAGGGCTGGAGGTGAGATTCTGGGCAGGTAGGTACCGGAAGCCGGGGCAAGGTGCAGAAAGGCAGAAAGTGTTTCTGAAAGAGGGATTAGCCCATTGTCTT-ACATAGTCTGACTTTGCACCTGCTCTGTGATTATGACTATCCCACAGTCTCCTGGTTGTCTACCCATGGACCCAGAGGTACTTTGGAA-GTTTTGGCTATCTGGGCTCTGACTGTGCAATAATGAGCAACCCCAAAGTCAAGGCACATGGCAAGAAGGTGCTGATCTCCTTCAGAAAAGCTGTTATGCTCACGGATGAACTCAAGGCAACTTTGCTACGCTGAGTGACCTGCACTGTAACAAGCTGCACGCAGACCCTGAGAACTTCCTGGTGAGTACTAAGCACACTCATGCTTTCTTCTTTACCCTTAGATATTTGCACCATGGGTACTTTTGAAAGTCGAGGTGGCTTTTTCTTGTGCTATGAG-----------
>162_Nle_E_2
------------------------------------TCTGACTCATCTGTGATCACCAGGAAACTCCCAGATCTGACACTGTAGTGCATTTCACTGCTGACAAGAAGGCTGCTGCCACTAGCCTGGGAAGCAAGGTTAAGGTGAGAAGGGCTGGAGGTGAGATTCTGGGCAGGTAGGTACCGGAAGCCGGGGCAAGGTGCAGAAAGGCAGAAAGTGTTTCTGAAAGAGGGATTAGCCCATTGTCTT-ACATAGTCTGACTTTGCACCTGCTCTGTGATTATGACTATCCCACAGTCTCCTGGTTGTCTACCCATGGACCCAGAGGTACTTTGGAA-GTTTTGGCTATCTGGGCTCTGACTGTGCAATAATGAGCAACCCCAAAGTCAAGGCACATGGCAAGAAGGTGCTGATCTCCTTCAGAAAAGCTGTTATGCTCACGGATGAACTCAAGGCAACTTTGCTACGCTGAGTGACCTGCACTGTAACAAGCTGCACGCAGACCCTGAGAACTTCCTGGTGAGTACTAAGCACACTCATGCTTTCTTCTTTACCCTTAGATATTTGCACCATGGGTACTTTTGAAAGTCGAGGTGGCTTTTTCTTGTGCTATGAG-----------
>3_Ssy_E_1
-------------------------------ATGCTTCTGACTCATCTGTGATCACCAGGAAACTCCCAGATCTGACACTGTAGTGCATTTCACTGCTGACAAGAAGGCTGCTGCCACTAGCCTGTGAAGCAAGGTTAAGGTGAGAA-GGCTGGAGGTGAGATTCTGGGCAGGTAGGTACCGGAAGCCGGGGCAAGGTGCAGAAAGGCAGAAAGTGTTTCTGAAAGAGGGATTAGCCCATTGTCTTAACATAGTCTGACTTTGCACCTGCTCTGTGATTATGACTATCCCACAGTCTCCTGGTTGTCTACCCATGGGCCCAGAGGTACTTTGGAAGGTTTTGGCTATCTGGGCTCTGACTGTGCAATAATGGGCAACCCCAAAGTCAAG----------------------------------------------------------TCAAGGCAACTTTGCTACGCTGAGTGACCTGCACTGTAACAAGCTGCACGCGGACCCTGAGAACTTCCTGGTGAGTACTAAGTACACTCATGCTTTCTTCTTTACCCTTAGATATTTGCACCATGGGTACTTTTGAAAGCCGAGGTGGTTTTTTCTTGTGCTATG-------------
>3_Ssy_E_2
-------------------------------ATGCTTCTGACTCATCTGTGATCACCAGGAAACTCCCAGATCTGACACTGTAGTGCATTTCACTGCTGACAAGAAGGCTGCTGCCACTAGCCTGTGAAGCAAGGTTAAGGTGAGAA-GGCTGGAGGTGAGATTCTGGGCAGGTAGGTACCGGAAGCCGGGGCAAGGTGCAGAAAGGCAGAAAGTGTTTCTGAAAGAGGGATTAGCCCATTGTCTTAACATAGTCTGACTTTGCACCTGCTCTGTGATTATGACTATCCCACAGTCTCCTGGTTGTCTACCCATGGGCCCAGAGGTACTTTGGAAGATTTTGGCTATCTGGGCTCTGACTGTGCAATAATGGGCAACCCCAAAGTCAAG----------------------------------------------------------TCAAGGCAACTTTGCTACGCTGAGTGACCTGCACTGTAACAAGCTGCACGCGGACCCTGAGAACTTCCTGGTGAGTACTAAGTACACTCATGCTTTCTTCTTTACCCTTAGATATTTGCACCATGGGTACTTTTGAAAGCCGAGGTGGTTTTTTCTTGTGCTATG-------------
>4_Ssy_E_1
-------------------------------ATGCTTCTGACTCATCTGTGATCACCAGGAAACTCCCAGATCTGACACTGTAGTGCATTTCACTGCTGACAAGAAGGCTGCTGCCACTAGCCTGTGAAGCAAGGTTAAGGTGAGAA-GGCTGGAGGTGAGATTCTGGGCAGGTAGGTACCGGAAGCCGGGGCAAGGTGCAGAAAGGCAGAAAGTGTTTCTGAAAGAGGGATTAGCCCATTGTCTTAACATAGTCTGACTTTGCACCTGCTCTGTGATTATGACTATCCCACAGTCTCCTGGTTGTCTACCCATGGGCCCAGAGGTACTTTGGAAGGTTTTGGCTATCTGGGCTCTGACTGTGCAATAATGGGCAACCCCAAAGTCAAG----------------------------------------------------------TCAAGGCAACTTTGCTACGCTGAGTGACCTGCACTGTAACAAGCTGCACGCGGACCCTGAGAACTTCCTGGTGAGTACTAAGTACACTCATGCTTTCTTCTTTACCCTTAGATATTTGCACCATGGGTACTTTTGAAAGCCGAGGTGGTTTTTTCTTGTGCTATG-------------
>4_Ssy_E_2
-------------------------------ATGCTTCTGACTCATCTGTGATCACCAGGAAACTCCCAGATCTGACACTGTAGTGCATTTCACTGCTGACAAGAAGGCTGCTGCCACTAGCCTGTGAAGCAAGGTTAAGGTGAGAA-GGCTGGAGGTGAGATTCTGGGCAGGTAGGTACCGGAAGCCGGGGCAAGGTGCAGAAAGGCAGAAAGTGTTTCTGAAAGAGGGATTAGCCCATTGTCTTAACATAGTCTGACTTTGCACCTGCTCTGTGATTATGACTATCCCACAGTCTCCTGGTTGTCTACCCATGGGCCCAGAGGTACTTTGGAAGGTTTTGGCTATCTGGGCTCTGACTGTGCAATAATGGGCAACCCCAAAGTCAAG----------------------------------------------------------TCAAGGCAACTTTGCTACGCTGAGTGACCTGCACTGTAACAAGCTGCACGCGGACCCTGAGAACTTCCTGGTGAGTACTAAGTACACTCATGCTTTCTTCTTTACCCTTAGATATTTGCACCATGGGTACTTTTGAAAGCCGAGGTGGTTTTTTCTTGTGCTATG-------------
>5_Ssy_E_1
-------------------------------ATGCTTCTGACTCATCTGTGATCACCAGGAAACTCCCAGATCTGACACTGTAGTGCATTTCACTGCTGACAAGAAGGCTGCTGCCACTAGCCTGTGAAGCAAGGTTAAGGTGAGAA-GGCTGGAGGTGAGATTCTGGGCAGGTAGGTACCGGAAGCCGGGGCAAGGTGCAGAAAGGCAGAAAGTGTTTCTGAAAGAGGGATTAGCCCATTGTCTTAACATAGTCTGACTTTGCACCTGCTCTGTGATTATGACTATCCCACAGTCTCCTGGTTGTCTACCCATGGGCCCAGAGGTACTTTGGAAGGTTTTGGCTATCTGGGCTCTGACTGTGCAATAATGGGCAACCCCAAAGTCAAG----------------------------------------------------------TCAAGGCAACTTTGCTACGCTGAGTGACCTGCACTGTAACAAGCTGCACGCGGACCCTGAGAACTTCCTGGTGAGTACTAAGTACACTCATGCTTTCTTCTTTACCCTTAGATATTTGCACCATGGGTACTTTTGAAAGCCGAGGTGGTTTTTTCTTGTGCTATG-------------
>5_Ssy_E_2
-------------------------------ATGCTTCTGACTCATCTGTGATCACCAGGAAACTCCCAGATCTGACACTGTAGTGCATTTCACTGCTGACAAGAAGGCTGCTGCCACTAGCCTGTGAAGCAAGGTTAAGGTGAGAA-GGCTGGAGGTGAGATTCTGGGCAGGTAGGTACCGGAAGCCGGGGCAAGGTGCAGAAAGGCAGAAAGTGTTTCTGAAAGAGGGATTAGCCCATTGTCTTAACATAGTCTGACTTTGCACCTGCTCTGTGATTATGACTATCCCACAGTCTCCTGGTTGTCTACCCATGGGCCCAGAGGTACTTTGGAAGGTTTTGGCTATCTGGGCTCTGACTGTGCAATAATGGGCAACCCCAAAGTCAAG----------------------------------------------------------TCAAGGCAACTTTGCTACGCTGAGTGACCTGCACTGTAACAAGCTGCACGCGGACCCTGAGAACTTCCTGGTGAGTACTAAGTACACTCATGCTTTCTTCTTTACCCTTAGATATTTGCACCATGGGTACTTTTGAAAGCCGAGGTGGTTTTTTCTTGTGCTATG-------------
>6_Ssy_E_1
-------------------------------ATGCTTCTGACTCATCTGTGATCACCAGGAAACTCCCAGATCTGACACTGTAGTGCATTTCACTGCTGACAAGAAGGCTGCTGCCACTAGCCTGTGAAGCAAGGTTAAGGTGAGAA-GGCTGGAGGTGAGATTCTGGGCAGGTAGGTACCGGAAGCCGGGGCAAGGTGCAGAAAGGCAGAAAGTGTTTCTGAAAGAGGGATTAGCCCATTGTCTTAACATAGTCTGACTTTGCACCTGCTCTGTGATTATGACTATCCCACAGTCTCCTGGTTGTCTACCCATGGGCCCAGAGGTACTTTGGAAGGTTTTGGCTATCTGGGCTCTGACTGTGCAATAATGGGCAACCCCAAAGTCAAG----------------------------------------------------------TCAAGGCAACTTTGCTACGCTGAGTGACCTGCACTGTAACAAGCTGCACGCGGACCCTGAGAACTTCCTGGTGAGTACTAAGTACACTCATGCTTTCTTCTTTACCCTTAGATATTTGCACCATGGGTACTTTTGAAAGCCGAGGTGGTTTTTTCTTGTGCTATG-------------
>6_Ssy_E_2
-------------------------------ATGCTTCTGACTCATCTGTGATCACCAGGAAACTCCCAGATCTGACACTGTAGTGCATTTCACTGCTGACAAGAAGGCTGCTGCCACTAGCCTGTGAAGCAAGGTTAAGGTGAGAA-GGCTGGAGGTGAGATTCTGGGCAGGTAGGTACCGGAAGCCGGGGCAAGGTGCAGAAAGGCAGAAAGTGTTTCTGAAAGAGGGATTAGCCCATTGTCTTAACATAGTCTGACTTTGCACCTGCTCTGTGATTATGACTATCCCACAGTCTCCTGGTTGTCTACCCATGGGCCCAGAGGTACTTTGGAAGGTTTTGGCTATCTGGGCTCTGACTGTGCAATAATGGGCAACCCCAAAGTCAAG----------------------------------------------------------TCAAGGCAACTTTGCTACGCTGAGTGACCTGCACTGTAACAAGCTGCACGCGGACCCTGAGAACTTCCTGGTGAGTACTAAGTACACTCATGCTTTCTTCTTTACCCTTAGATATTTGCACCATGGGTACTTTTGAAAGCCGAGGTGGTTTTTTCTTGTGCTATG-------------
>7_Ssy_E_1
-------------------------------ATGCTTCTGACTCATCTGTGATCACCAGGAAACTCCCAGATCTGACACTGTAGTGCATTTCACTGCTGACAAGAAGGCTGCTGCCACTAGCCTGTGAAGCAAGGTTAAGGTGAGAA-GGCTGGAGGTGAGATTCTGGGCAGGTAGGTACCGGAAGCCGGGGCAAGGTGCAGAAAGGCAGAAAGTGTTTCTGAAAGAGGGATTAGCCCATTGTCTTAACATAGTCTGACTTTGCACCTGCTCTGTGATTATGACTATCCCACAGTCTCCTGGTTGTCTACCCATGGGCCCAGAGGTACTTTGGAAGGTTTTGGCTATCTGGGCTCTGACTGTGCAATAATGGGCAACCCCAAAGTCAAG----------------------------------------------------------TCAAGGCAACTTTGCTACGCTGAGTGACCTGCACTGTAACAAGCTGCACGCGGACCCTGAGAACTTCCTGGTGAGTACTAAGTACACTCATGCTTTCTTCTTTACCCTTAGATATTTGCACCATGGGTACTTTTGAAAGCCGAGGTGGTTTTTTCTTGTGCTATG-------------
>7_Ssy_E_2
-------------------------------ATGCTTCTGACTCATCTGTGATCACCAGGAAACTCCCAGATCTGACACTGTAGTGCATTTCACTGCTGACAAGAAGGCTGCTGCCACTAGCCTGTGAAGCAAGGTTAAGGTGAGAA-GGCTGGAGGTGAGATTCTGGGCAGGTAGGTACCGGAAGCCGGGGCAAGGTGCAGAAAGGCAGAAAGTGTTTCTGAAAGAGGGATTAGCCCATTGTCTTAACATAGTCTGACTTTGCACCTGCTCTGTGATTATGACTATCCCACAGTCTCCTGGTTGTCTACCCATGGGCCCAGAGGTACTTTGGAAGGTTTTGGCTATCTGGGCTCTGACTGTGCAATAATGGGCAACCCCAAAGTCAAG----------------------------------------------------------TCAAGGCAACTTTGCTACGCTGAGTGACCTGCACTGTAACAAGCTGCACGCGGACCCTGAGAACTTCCTGGTGAGTACTAAGTACACTCATGCTTTCTTCTTTACCCTTAGATATTTGCACCATGGGTACTTTTGAAAGCCGAGGTGGTTTTTTCTTGTGCTATG-------------
>8_Ssy_E_1
-------------------------------ATGCTTCTGACTCATCTGTGATCACCAGGAAACTCCCAGATCTGACACTGTAGTGCATTTCACTGCTGACAAGAAGGCTGCTGCCACTAGCCTGTGAAGCAAGGTTAAGGTGAGAA-GGCTGGAGGTGAGATTCTGGGCAGGTAGGTACCGGAAGCCGGGGCAAGGTGCAGAAAGGCAGAAAGTGTTTCTGAAAGAGGGATTAGCCCATTGTCTTAACATAGTCTGACTTTGCACCTGCTCTGTGATTATGACTATCCCACAGTCTCCTGGTTGTCTACCCATGGGCCCAGAGGTACTTTGGAAGGTTTTGGCTATCTGGGCTCTGACTGTGCAATAATGGGCAACCCCAAAGTCAAG----------------------------------------------------------TCAAGGCAACTTTGCTACGCTGAGTGACCTGCACTGTAACAAGCTGCACGCGGACCCTGAGAACTTCCTGGTGAGTACTAAGTACACTCATGCTTTCTTCTTTACCCTTAGATATTTGCACCATGGGTACTTTTGAAAGCCGAGGTGGTTTTTTCTTGTGCTATG-------------
>8_Ssy_E_2
-------------------------------ATGCTTCTGACTCATCTGTGATCACCAGGAAACTCCCAGATCTGACACTGTAGTGCATTTCACTGCTGACAAGAAGGCTGCTGCCACTAGCCTGTGAAGCAAGGTTAAGGTGAGAA-GGCTGGAGGTGAGATTCTGGGCAGGTAGGTACCGGAAGCCGGGGCAAGGTGCAGAAAGGCAGAAAGTGTTTCTGAAAGAGGGATTAGCCCATTGTCTTAACATAGTCTGACTTTGCACCTGCTCTGTGATTATGACTATCCCACAGTCTCCTGGTTGTCTACCCATGGGCCCAGAGGTACTTTGGAAGGTTTTGGCTATCTGGGCTCTGACTGTGCAATAATGGGCAACCCCAAAGTCAAG----------------------------------------------------------TCAAGGCAACTTTGCTACGCTGAGTGACCTGCACTGTAACAAGCTGCACGCGGACCCTGAGAACTTCCTGGTGAGTACTAAGTACACTCATGCTTTCTTCTTTACCCTTAGATATTTGCACCATGGGTACTTTTGAAAGCCGAGGTGGTTTTTTCTTGTGCTATG-------------
>9_Ssy_E_1
-------------------------------ATGCTTCTGACTCATCTGTGATCACCAGGAAACTCCCAGATCTGACACTGTAGTGCATTTCACTGCTGACAAGAAGGCTGCTGCCACTAGCCTGGGAAGCAAGGTTAAGGTGAGAA-GGCTGGAGGTGAGATTCTGGGCAGGTAGGTACCGGAAGCCGGGGCAAGGTGCAGAAAGGCAGAAAGTGTTTCTGAAAGAGGGATTAGCCCATTGTCTTAACATAGTTTGACTTTGCACCTGCTCTGTGATTATGACTATCCCACAGTCTCCTGGTTGTCTACCCATGGGCCCAGAGGTACTTTGGAAGGTTTCGGCTATCTGGGCTCTGACTGTGCAATAATGAGCAATCCCAAAGTCAAA----------------------------------------------------------TCAAGGCCCCTTTGCTACGCTGAGTGACCTGCACTGTAACAAGCTGCACGCGGACCCTGAGAACTTCCTGGTGAGTACTAAGTACACTCATGCTTTCTTCTTTACCCTTAGATATTTGCACCATGGGTACTTTTGAAAGCCGAGGTGGCTTTTTCTTGTGCTATG-------------
>9_Ssy_E_2
-------------------------------ATGCTTCTGACTCATCTGTGATCACCAGGAAACTCCCAGATCTGACACTGTAGTGCATTTCACTGCTGACAAGAAGGCTGCTGCCACTAGCCTGGGAAGCAAGGTTAAGGTGAGAA-GGCTGGAGGTGAGATTCTGGGCAGGTAGGTACCGGAAGCCGGGGCAAGGTGCAGAAAGGCAGAAAGTGTTTCTGAAAGAGGGATTAGCCCATTGTCTTAACATAGTCTGACTTTGCACCTGCTCTGTGATTATGACTATCCCACAGTCTCCTGGTTGTCTACCCATGGGCCCAGAGGTACTTTGGAAGGTTTCGGCTATCTGGGCTCTGACTGTGCAATAATGAGCAATCCCAAAGTCAAA----------------------------------------------------------TCAAGGCAACTTTGCTACGCTGAGTGACCTGCACTGTAACAAGCCGCACACAGACCCTGAGAACTTCCTGGTGAGTACTAAGTACACTCATGCTTTCTTCTTTACCCTTAGATATTTGCACCATGGGTACTTTTGAAAGCCGAGGTGGCTTTTTCTTGTGCTATG-------------
>10_Ssy_E_1
-------------------------------ATGCTTCTGACTCATCTGTGATCACCAGGAAACTCCCAGATCTGACACTGTAGTGCATTTCACTGCTGACAAGAAGGCTGCTGCCACTAGCCTGGGAAGCAAGGTTAAGGTGAGAA-GGCTGGAGGTGAGATTCTGGGCAGGTAGGTACCGGAAGCCGGGGCAAGGTGCAGAAAGGCAGAAAGTGTTTCTGAAAGAGGGATTAGCCCATTGTCTTAACATAGTCTGACTTTGCACCTGCTCTGTGATTATGACTATCCCACAGTCTCCTGGTTGTCTACCCATGGGCCCAGAGGTACTTTGGAAGGTTTTGGCTATCTGGGCTCTGACTGTGCAATAATGGGCAACCCCAAAGTCAAG----------------------------------------------------------TCAAGGCAACTTTGCTACGCTGAGTGACCTGCACTGTAACAAGCTGCACGCGGACCCTGAGAACTTCCTGGTGAGTACTAAGTACACTCATGCTTTCTTCTTTACCCTTAGATATTTGCACCATGGGTACTTTTGAAAGCCGAGGTGGTTTTTTCTTGTGCTATG-------------
>10_Ssy_E_2
-------------------------------ATGCTTCTGACTCATCTGTGATCACCAGGAAACTCCCAGATCTGACACTGTAGTGCATTTCACTGCTGACAAGAAGGCTGCTGCCACTAGCCTGGGAAGCAAGGTTAAGGTGAGAA-GGCTGGAGGTGAGATTCTGGGCAGGTAGGTACCGGAAGCCGGGGCAAGGTGCAGAAAGGCAGAAAGTGTTTCTGAAAGAGGGATTAGCCCATTGTCTTAACATAGTCTGACTTTGCACCTGCTCTGTGATTATGACTATCCCACAGTCTCCTGGTTGTCTACCCATGGGCCCAGAGGTACTTTGGAAGATTTTGGCTATCTGGGCTCTGACTGTGCAATAATGGGCAACCCCAAAGTCAAG----------------------------------------------------------TCAAGGCAACTTTGCTACGCTGAGTGACCTGCACTGTAACAAGCTGCACGCGGACCCTGAGAACTTCCTGGTGAGTACTAAGTACACTCATGCTTTCTTCTTTACCCTTAGATATTTGCACCATGGGTACTTTTGAAAGCCGAGGTGGTTTTTTCTTGTGCTATG-------------
>11_Ssy_E_1
-------------------------------ATGCTTCTGACTCATCTGTGATCACCAGGAAACTCCCAGATCTGACACTGTAGTGCATTTCACTGCTGACAAGAAGGCTGCTGCCACTAGCCTGGGAAGCAAGGTTAAGGTGAGAA-GGCTGGAGGTGAGATTCTGGGCAGGTAGGTACCGGAAGCCGGGGCAAGGTGCAGAAAGGCAGAAAGTGTTTCTGAAAGAGGGATTAGCCCATTGTCTTAACATAGTCTGACTTTGCACCTGCTCTGTGATTATGACTATCCCACAGTCTCCTGGTTGTCTACCCATGGGCCCAGAGGTACTTTGGAAGGTTTCGGCTATCTGGGCTCTGACTGTGCAATAATGAGCAATCCCAAAGTCAAA----------------------------------------------------------TCAAGGCAACTTTGCTACGCTGAGTGACCTGCACTGTAACAAGCTGCACGCGGACCCTGAGAACTTCCTGGTGAGTACTAAGTACACTCATGCTTTCTTCTTTACCCTTAGATATTTGCACCATGGGTACTTTTGAAAGCCGAGGTGGCTTTTTCTTGTGCTATG-------------
>11_Ssy_E_2
-------------------------------ATGCTTCTGACTCATCTGTGATCACCAGGAAACTCCCAGATCTGACACTGTAGTGCATTTCACTGCTGACAAGAAGGCTGCTGCCACTAGCCTGGGAAGCAAGGTTAAGGTGAGAA-GGCTGGAGGTGAGATTCTGGGCAGGTAGGTACCGGAAGCCGGGGCAAGGTGCAGAAAGGCAGAAAGTGTTTCTGAAAGAGGGATTAGCCCATTGTCTTAACATAGTTTGACTTTGCACCTGCTCTGTGATTATGACTATCCCACAGTCTCCTGGTTGTCTACCCATGGGCCCAGAGGTACTTTGGAAGGTTTCGGCTATCTGGGCTCTGACTGTGCAATAATGAGCAATCCCAAAGTCAAA----------------------------------------------------------TCAAGGCCCCTTTGCTACGCTGAGTGACCTGCACTGTAACAAGCCGCACACAGACCCTGAGAACTTCCTGGTGAGTACTAAGTACACTCATGCTTTCTTCTTTACCCTTAGATATTTGCACCATGGGTACTTTTGAAAGCCGAGGTGGCTTTTTCTTGTGCTATG-------------
>12_Ssy_E_1
-------------------------------ATGCTTCTGACTCATCTGTGATCACCAGGAAACTCCCAGATCTGACACTGTAGTGCATTTCACTGCTGACAAGAAGGCTGCTGCCACTAGCCTGGGAAGCAAGGTTAAGGTGAGAA-GGCTGGAGGTGAGATTCTGGGCAGGTAGGTACCGGAAGCCGGGGCAAGGTGCAGAAAGGCAGAAAGTGTTTCTGAAAGAGGGATTAGCCCATTGTCTTAACATAGTCTGACTTTGCACCTGCTCTGTGATTATGACTATCCCACAGTCTCCTGGTTGTCTACCCATGGGCCCAGAGGTACTTTGGAAGGTTTCGGCTATCTGGGCTCTGACTGTGCAATAATGAGCAATCCCAAAGTCAAA----------------------------------------------------------TCAAGGCCCCTTTGCTACGCTGAGTGACCTGCACTGTAACAAGCTGCACACAGACCCTGAGAACTTCCTGGTGAGTACTAAGTACACTCATGCTTTCTTCTTTACCCTTAGATATTTGCACCATGGGTACTTTTGAAAGCCGAGGTGGCTTTTTCTTGTGCTATG-------------
>12_Ssy_E_2
-------------------------------ATGCTTCTGACTCATCTGTGATCACCAGGAAACTCCCAGATCTGACACTGTAGTGCATTTCACTGCTGACAAGAAGGCTGCTGCCACTAGCCTGGGAAGCAAGGTTAAGGTGAGAA-GGCTGGAGGTGAGATTCTGGGCAGGTAGGTACCGGAAGCCGGGGCAAGGTGCAGAAAGGCAGAAAGTGTTTCTGAAAGAGGGATTAGCCCATTGTCTTAACATAGTTTGACTTTGCACCTGCTCTGTGATTATGACTATCCCACAGTCTCCTGGTTGTCTACCCATGGGCCCAGAGGTACTTTGGAAGGTTTCGGCTATCTGGGCTCTGACTGTGCAATAATGAGCAATCCCAAAGTCAAA----------------------------------------------------------TCAAGGCCCCTTTGCTACGCTGAGTGACCTGCACTGTAACAAGCCGCACACAGACCCTGAGAACTTCCTGGTGAGTACTAAGTACACTCATGCTTTCTTCTTTACCCTTAGATATTTGCACCATGGGTACTTTTGAAAGCCGAGGTGGCTTTTTCTTGTGCTATG-------------
>13_Ssy_E_1
-------------------------------ATGCTTCTGACTCATCTGTGATCACCAGGAAACTCCCAGATCTGACACTGTAGTGCATTTCACTGCTGACAAGAAGGCTGCTGCCACTAGCCTGTGAAGCAAGGTTAAGGTGAGAA-GGCTGGAGGTGAGATTCTGGGCAGGTAGGTACCGGAAGCCGGGGCAAGGTGCAGAAAGGCAGAAAGTGTTTCTGAAAGAGGGATTAGCCCATTGTCTTAACATAGTCTGACTTTGCACCTGCTCTGTGATTATGACTATCCCACAGTCTCCTGGTTGTCTACCCATGGGCCCAGAGGTACTTTGGAAGGTTTTGGCTATCTGGGCTCTGACTGTGCAATAATGGGCAACCCCAAAGTCAAG----------------------------------------------------------TCAAGGCAACTTTGCTACGCTGAGTGACCTGCACTGTAACAAGCTGCACGCGGACCCTGAGAACTTCCTGGTGAGTACTAAGTACACTCATGCTTTCTTCTTTACCCTTAGATATTTGCACCATGGGTACTTTTGAAAGCCGAGGTGGTTTTTTCTTGTGCTATG-------------
>13_Ssy_E_2
-------------------------------ATGCTTCTGACTCATCTGTGATCACCAGGAAACTCCCAGATCTGACACTGTAGTGCATTTCACTGCTGACAAGAAGGCTGCTGCCACTAGCCTGTGAAGCAAGGTTAAGGTGAGAA-GGCTGGAGGTGAGATTCTGGGCAGGTAGGTACCGGAAGCCGGGGCAAGGTGCAGAAAGGCAGAAAGTGTTTCTGAAAGAGGGATTAGCCCATTGTCTTAACATAGTCTGACTTTGCACCTGCTCTGTGATTATGACTATCCCACAGTCTCCTGGTTGTCTACCCATGGGCCCAGAGGTACTTTGGAAGGTTTTGGCTATCTGGGCTCTGACTGTGCAATAATGGGCAACCCCAAAGTCAAG----------------------------------------------------------TCAAGGCAACTTTGCTACGCTGAGTGACCTGCACTGTAACAAGCTGCACGCGGACCCTGAGAACTTCCTGGTGAGTACTAAGTACACTCATGCTTTCTTCTTTACCCTTAGATATTTGCACCATGGGTACTTTTGAAAGCCGAGGTGGTTTTTTCTTGTGCTATG-------------
>37_Ssy_E_1
-------------------------------ATGCTTCTGACTCATCTGTGATCACCAGGAAACTCCCAGATCTGACACTGTAGTGCATTTCACTGCTGACAAGAAGGCTGCTGCCACTAGCCTGTGAAGCAAGGTTAAGGTGAGAA-GGCTGGAGGTGAGATTCTGGGCAGGTAGGTACCGGAAGCCGGGGCAAGGTGCAGAAAGGCAGAAAGTGTTTCTGAAAGAGGGATTAGCCCATTGTCTTAACATAGTCTGACTTTGCACCTGCTCTGTGATTATGACTATCCCACAGTCTCCTGGTTGTCTACCCATGGGCCCAGAGGTACTTTGGAAGGTTTTGGCTATCTGGGCTCTGACTGTGCAATAATGGGCAACCCCAAAGTCAAG----------------------------------------------------------TCAAGGCAACTTTGCTACGCTGAGTGACCTGCACTGTAACAAGCTGCACGCGGACCCTGAGAACTTCCTGGTGAGTACTAAGTACACTCATGCTTTCTTCTTTACCCTTAGATATTTGCACCATGGGTACTTTTGAAAGCCGAGGTGGTTTTTTCTTGTGCTATG-------------
>37_Ssy_E_2
-------------------------------ATGCTTCTGACTCATCTGTGATCACCAGGAAACTCCCAGATCTGACACTGTAGTGCATTTCACTGCTGACAAGAAGGCTGCTGCCACTAGCCTGTGAAGCAAGGTTAAGGTGAGAA-GGCTGGAGGTGAGATTCTGGGCAGGTAGGTACCGGAAGCCGGGGCAAGGTGCAGAAAGGCAGAAAGTGTTTCTGAAAGAGGGATTAGCCCATTGTCTTAACATAGTCTGACTTTGCACCTGCTCTGTGATTATGACTATCCCACAGTCTCCTGGTTGTCTACCCATGGGCCCAGAGGTACTTTGGAAGGTTTTGGCTATCTGGGCTCTGACTGTGCAATAATGGGCAACCCCAAAGTCAAG----------------------------------------------------------TCAAGGCAACTTTGCTACGCTGAGTGACCTGCACTGTAACAAGCTGCACGCGGACCCTGAGAACTTCCTGGTGAGTACTAAGTACACTCATGCTTTCTTCTTTACCCTTAGATATTTGCACCATGGGTACTTTTGAAAGCCGAGGTGGTTTTTTCTTGTGCTATG-------------
>38_Ssy_E_1
-------------------------------ATGCTTCTGACTCATCTGTGATCACCAGGAAACTCCCAGATCTGACACTGTAGTGCATTTCACTGCTGACAAGAAGGCTGCTGCCACTAGCCTGTGAAGCAAGGTTAAGGTGAGAA-GGCTGGAGGTGAGATTCTGGGCAGGTAGGTACCGGAAGCCGGGGCAAGGTGCAGAAAGGCAGAAAGTGTTTCTGAAAGAGGGATTAGCCCATTGTCTTAACATAGTCTGACTTTGCACCTGCTCTGTGATTATGACTATCCCACAGTCTCCTGGTTGTCTACCCATGGGCCCAGAGGTACTTTGGAAGGTTTTGGCTATCTGGGCTCTGACTGTGCAATAATGGGCAACCCCAAAGTCAAG----------------------------------------------------------TCAAGGCAACTTTGCTACGCTGAGTGACCTGCACTGTAACAAGCTGCACGCGGACCCTGAGAACTTCCTGGTGAGTACTAAGTACACTCATGCTTTCTTCTTTACCCTTAGATATTTGCACCATGGGTACTTTTGAAAGCCGAGGTGGTTTTTTCTTGTGCTATG-------------
>38_Ssy_E_2
-------------------------------ATGCTTCTGACTCATCTGTGATCACCAGGAAACTCCCAGATCTGACACTGTAGTGCATTTCACTGCTGACAAGAAGGCTGCTGCCACTAGCCTGTGAAGCAAGGTTAAGGTGAGAA-GGCTGGAGGTGAGATTCTGGGCAGGTAGGTACCGGAAGCCGGGGCAAGGTGCAGAAAGGCAGAAAGTGTTTCTGAAAGAGGGATTAGCCCATTGTCTTAACATAGTCTGACTTTGCACCTGCTCTGTGATTATGACTATCCCACAGTCTCCTGGTTGTCTACCCATGGGCCCAGAGGTACTTTGGAAGGTTTTGGCTAACTGGGCTCTGACTGTGCAATAATGGGCAACCCCAAAGTCAAG----------------------------------------------------------TCAAGGCAACTTTGCTACGCTGAGTGACCTGCACTGTAACAAGCTGCACGCGGACCCTGAGAACTTCCTGGTGAGTACTAAGTACACTCATGCTTTCTTCTTTACCCTTAGATATTTGCACCATGGGTACTTTTGAAAGCCGAGGTGGTTTTTTCTTGTGCTATG-------------
>39_Ssy_E_1
-------------------------------ATGCTTCTGACTCATCTGTGATCACCAGGAAACTCCCAGATCTGACACTGTAGTGCATTTCACTGCTGACAAGAAGGCTGCTGCCACTAGCCTGTGAAGCAAGGTTAAGGTGAGAA-GGCTGGAGGTGAGATTCTGGGCAGGTAGGTACCGGAAGCCGGGGCAAGGTGCAGAAAGGCAGAAAGTGTTTCTGAAAGAGGGATTAGCCCATTGTCTTAACATAGTCTGACTTTGCACCTGCTCTGTGATTATGACTATCCCACAGTCTCCTGGTTGTCTACCCATGGGCCCAGAGGTACTTTGGAAGGTTTTGGCTATCTGGGCTCTGACTGTGCAATAATGGGCAACCCCAAAGTCAAG----------------------------------------------------------TCAAGGCAACTTTGCTACGCTGAGTGACCTGCACTGTAACAAGCTGCACGCGGACCCTGAGAACTTCCTGGTGAGTACTAAGTACACTCATGCTTTCTTCTTTACCCTTAGATATTTGCACCATGGGTACTTTTGAAAGCCGAGGTGGTTTTTTCTTGTGCTATG-------------
>39_Ssy_E_2
-------------------------------ATGCTTCTGACTCATCTGTGATCACCAGGAAACTCCCAGATCTGACACTGTAGTGCATTTCACTGCTGACAAGAAGGCTGCTGCCACTAGCCTGTGAAGCAAGGTTAAGGTGAGAA-GGCTGGAGGTGAGATTCTGGGCAGGTAGGTACCGGAAGCCGGGGCAAGGTGCAGAAAGGCAGAAAGTGTTTCTGAAAGAGGGATTAGCCCATTGTCTTAACATAGTCTGACTTTGCACCTGCTCTGTGATTATGACTATCCCACAGTCTCCTGGTTGTCTACCCATGGGCCCAGAGGTACTTTGGAAGATTTTGGCTATCTGGGCTCTGACTGTGCAATAATGGGCAACCCCAAAGTCAAG----------------------------------------------------------TCAAGGCAACTTTGCTACGCTGAGTGACCTGCACTGTAACAAGCTGCACGCGGACCCTGAGAACTTCCTGGTGAGTACTAAGTACACTCATGCTTTCTTCTTTACCCTTAGATATTTGCACCATGGGTACTTTTGAAAGCCGAGGTGGTTTTTTCTTGTGCTATG-------------
>40_Ssy_E_1
-------------------------------ATGCTTCTGACTCATCTGTGATCACCAGGAAACTCCCAGATCTGACACTGTAGTGCATTTCACTGCTGACAAGAAGGCTGCTGCCACTAGCCTGTGAAGCAAGGTTAAGGTGAGAA-GGCTGGAGGTGAGATTCTGGGCAGGTAGGTACCGGAAGCCGGGGCAAGGTGCAGAAAGGCAGAAAGTGTTTCTGAAAGAGGGATTAGCCCATTGTCTTAACATAGTCTGACTTTGCACCTGCTCTGTGATTATGACTATCCCACAGTCTCCTGGTTGTCTACCCATGGGCCCAGAGGTACTTTGGAAGGTTTTGGCTATCTGGGCTCTGACTGTGCAATAATGGGCAACCCCAAAGTCAAG----------------------------------------------------------TCAAGGCAACTTTGCTACGCTGAGTGACCTGCACTGTAACAAGCTGCACGCGGACCCTGAGAACTTCCTGGTGAGTACTAAGTACACTCATGCTTTCTTCTTTACCCTTAGATATTTGCACCATGGGTACTTTTGAAAGCCGAGGTGGTTTTTTCTTGTGCTATG-------------
>40_Ssy_E_2
-------------------------------ATGCTTCTGACTCATCTGTGATCACCAGGAAACTCCCAGATCTGACACTGTAGTGCATTTCACTGCTGACAAGAAGGCTGCTGCCACTAGCCTGTGAAGCAAGGTTAAGGTGAGAA-GGCTGGAGGTGAGATTCTGGGCAGGTAGGTACCGGAAGCCGGGGCAAGGTGCAGAAAGGCAGAAAGTGTTTCTGAAAGAGGGATTAGCCCATTGTCTTAACATAGTCTGACTTTGCACCTGCTCTGTGATTATGACTATCCCACAGTCTCCTGGTTGTCTACCCATGGGCCCAGAGGTACTTTGGAAGGTTTTGGCTATCTGGGCTCTGACTGTGCAATAATGGGCAACCCCAAAGTCAAG----------------------------------------------------------TCAAGGCAACTTTGCTACGCTGAGTGACCTGCACTGTAACAAGCTGCACGCGGACCCTGAGAACTTCCTGGTGAGTACTAAGTACACTCATGCTTTCTTCTTTACCCTTAGATATTTGCACCATGGGTACTTTTGAAAGCCGAGGTGGTTTTTTCTTGTGCTATG-------------
>54_Ssy_E_1
-------------------------------ATGCTTCTGACTCATCTGTGATCACCAGGAAACTCCCAGATCTGACACTGTAGTGCATTTCACTGCTGACAAGAAGGCTGCTGCCACTAGCCTGTGAAGCAAGGTTAAGGTGAGAA-GGCTGGAGGTGAGATTCTGGGCAGGTAGGTACCGGAAGCCGGGGCAAGGTGCAGAAAGGCAGAAAGTGTTTCTGAAAGAGGGATTAGCCCATTGTCTTAACATAGTCTGACTTTGCACCTGCTCTGTGATTATGACTATCCCACAGTCTCCTGGTTGTCTACCCATGGGCCCAGAGGTACTTTGGAAGGTTTTGGCTATCTGGGCTCTGACTGTGCAATAATGGGCAACCCCAAAGTCAAG----------------------------------------------------------TCAAGGCAACTTTGCTACGCTGAGTGACCTGCACTGTAACAAGCTGCACGCGGACCCTGAGAACTTCCTGGTGAGTACTAAGTACACTCATGCTTTCTTCTTTACCCTTAGATATTTGCACCATGGGTACTTTTGAAAGCCGAGGTGGTTTTTTCTTGTGCTATG-------------
>54_Ssy_E_2
-------------------------------ATGCTTCTGACTCATCTGTGATCACCAGGAAACTCCCAGATCTGACACTGTAGTGCATTTCACTGCTGACAAGAAGGCTGCTGCCACTAGCCTGTGAAGCAAGGTTAAGGTGAGAA-GGCTGGAGGTGAGATTCTGGGCAGGTAGGTACCGGAAGCCGGGGCAAGGTGCAGAAAGGCAGAAAGTGTTTCTGAAAGAGGGATTAGCCCATTGTCTTAACATAGTCTGACTTTGCACCTGCTCTGTGATTATGACTATCCCACAGTCTCCTGGTTGTCTACCCATGGGCCCAGAGGTACTTTGGAAGGTTTTGGCTATCTGGGCTCTGACTGTGCAATAATGGGCAACCCCAAAGTCAAG----------------------------------------------------------TCAAGGCAACTTTGCTACGCTGAGTGACCTGCACTGTAACAAGCTGCACGCGGACCCTGAGAACTTCCTGGTGAGTACTAAGTACACTCATGCTTTCTTCTTTACCCTTAGATATTTGCACCATGGGTACTTTTGAAAGCCGAGGTGGTTTTTTCTTGTGCTATG-------------
>59_Ssy_E_1
-------------------------------ATGCTTCTGACTCATCTGTGATCACCAGGAAACTCCCAGATCTGACACTGTAGTGCATTTCACTGCTGACAAGAAGGCTGCTGCCACTAGCCTGTGAAGCAAGGTTAAGGTGAGAA-GGCTGGAGGTGAGATTCTGGGCAGGTAGGTACCGGAAGCCGGGGCAAGGTGCAGAAAGGCAGAAAGTGTTTCTGAAAGAGGGATTAGCCCATTGTCTTAACATAGTCTGACTTTGCACCTGCTCTGTGATTATGACTATCCCACAGTCTCCTGGTTGTCTACCCATGGGCCCAGAGGTACTTTGGAAGGTTTTGGCTATCTGGGCTCTGACTGTGCAATAATGGGCAACCCCAAAGTCAAG----------------------------------------------------------TCAAGGCAACTTTGCTACGCTGAGTGACCTGCACTGTAACAAGCTGCACGCGGACCCTGAGAACTTCCTGGTGAGTACTAAGTACACTCATGCTTTCTTCTTTACCCTTAGATATTTGCACCATGGGTACTTTTGAAAGCCGAGGTGGTTTTTTCTTGTGCTATG-------------
>59_Ssy_E_2
-------------------------------ATGCTTCTGACTCATCTGTGATCACCAGGAAACTCCCAGATCTGACACTGTAGTGCATTTCACTGCTGACAAGAAGGCTGCTGCCACTAGCCTGTGAAGCAAGGTTAAGGTGAGAA-GGCTGGAGGTGAGATTCTGGGCAGGTAGGTACCGGAAGCCGGGGCAAGGTGCAGAAAGGCAGAAAGTGTTTCTGAAAGAGGGATTAGCCCATTGTCTTAACATAGTCTGACTTTGCACCTGCTCTGTGATTATGACTATCCCACAGTCTCCTGGTTGTCTACCCATGGGCCCAGAGGTACTTTGGAAGGTTTTGGCTATCTGGGCTCTGACTGTGCAATAATGGGCAACCCCAAAGTCAAG----------------------------------------------------------TCAAGGCAACTTTGCTACGCTGAGTGACCTGCACTGTAACAAGCTGCACGCGGACCCTGAGAACTTCCTGGTGAGTACTAAGTACACTCATGCTTTCTTCTTTACCCTTAGATATTTGCACCATGGGTACTTTTGAAAGCCGAGGTGGTTTTTTCTTGTGCTATG-------------
>60_Ssy_E_1
-------------------------------ATGCTTCTGACTCATCTGTGATCACCAGGAAACTCCCAGATCTGACACTGTAGTGCATTTCACTGCTGACAAGAAGGCTGCTGCCACTAGCCTGTGAAGCAAGGTTAAGGTGAGAA-GGCTGGAGGTGAGATTCTGGGCAGGTAGGTACCGGAAGCCGGGGCAAGGTGCAGAAAGGCAGAAAGTGTTTCTGAAAGAGGGATTAGCCCATTGTCTTAACATAGTCTGACTTTGCACCTGCTCTGTGATTATGACTATCCCACAGTCTCCTGGTTGTCTACCCATGGGCCCAGAGGTACTTTGGAAGGTTTTGGCTATCTGGGCTCTGACTGTGCAATAATGGGCAACCCCAAAGTCAAG----------------------------------------------------------TCAAGGCAACTTTGCTACGCTGAGTGACCTGCACTGTAACAAGCTGCACGCGGACCCTGAGAACTTCCTGGTGAGTACTAAGTACACTCATGCTTTCTTCTTTACCCTTAGATATTTGCACCATGGGTACTTTTGAAAGCCGAGGTGGTTTTTTCTTGTGCTATG-------------
>60_Ssy_E_2
-------------------------------ATGCTTCTGACTCATCTGTGATCACCAGGAAACTCCCAGATCTGACACTGTAGTGCATTTCACTGCTGACAAGAAGGCTGCTGCCACTAGCCTGTGAAGCAAGGTTAAGGTGAGAA-GGCTGGAGGTGAGATTCTGGGCAGGTAGGTACCGGAAGCCGGGGCAAGGTGCAGAAAGGCAGAAAGTGTTTCTGAAAGAGGGATTAGCCCATTGTCTTAACATAGTCTGACTTTGCACCTGCTCTGTGATTATGACTATCCCACAGTCTCCTGGTTGTCTACCCATGGGCCCAGAGGTACTTTGGAAGGTTTTGGCTATCTGGGCTCTGACTGTGCAATAATGGGCAACCCCAAAGTCAAG----------------------------------------------------------TCAAGGCAACTTTGCTACGCTGAGTGACCTGCACTGTAACAAGCTGCACGCGGACCCTGAGAACTTCCTGGTGAGTACTAAGTACACTCATGCTTTCTTCTTTACCCTTAGATATTTGCACCATGGGTACTTTTGAAAGCCGAGGTGGTTTTTTCTTGTGCTATG-------------
>61_Ssy_E_1
-------------------------------ATGCTTCTGACTCATCTGTGATCACCAGGAAACTCCCAGATCTGACACTGTAGTGCATTTCACTGCTGACAAGAAGGCTGCTGCCACTAGCCTGTGAAGCAAGGTTAAGGTGAGAA-GGCTGGAGGTGAGATTCTGGGCAGGTAGGTACCGGAAGCCGGGGCAAGGTGCAGAAAGGCAGAAAGTGTTTCTGAAAGAGGGATTAGCCCATTGTCTTAACATAGTCTGACTTTGCACCTGCTCTGTGATTATGACTATCCCACAGTCTCCTGGTTGTCTACCCATGGGCCCAGAGGTACTTTGGAAGGTTTTGGCTATCTGGGCTCTGACTGTGCAATAATGGGCAACCCCAAAGTCAAG----------------------------------------------------------TCAAGGCAACTTTGCTACGCTGAGTGACCTGCACTGTAACAAGCTGCACGCGGACCCTGAGAACTTCCTGGTGAGTACTAAGTACACTCATGCTTTCTTCTTTACCCTTAGATATTTGCACCATGGGTACTTTTGAAAGCCGAGGTGGTTTTTTCTTGTGCTATG-------------
>61_Ssy_E_2
-------------------------------ATGCTTCTGACTCATCTGTGATCACCAGGAAACTCCCAGATCTGACACTGTAGTGCATTTCACTGCTGACAAGAAGGCTGCTGCCACTAGCCTGTGAAGCAAGGTTAAGGTGAGAA-GGCTGGAGGTGAGATTCTGGGCAGGTAGGTACCGGAAGCCGGGGCAAGGTGCAGAAAGGCAGAAAGTGTTTCTGAAAGAGGGATTAGCCCATTGTCTTAACATAGTCTGACTTTGCACCTGCTCTGTGATTATGACTATCCCACAGTCTCCTGGTTGTCTACCCATGGGCCCAGAGGTACTTTGGAAGGTTTTGGCTATCTGGGCTCTGACTGTGCAATAATGGGCAACCCCAAAGTCAAG----------------------------------------------------------TCAAGGCAACTTTGCTACGCTGAGTGACCTGCACTGTAACAAGCTGCACGCGGACCCTGAGAACTTCCTGGTGAGTACTAAGTACACTCATGCTTTCTTCTTTACCCTTAGATATTTGCACCATGGGTACTTTTGAAAGCCGAGGTGGTTTTTTCTTGTGCTATG-------------
>63_Ssy_E_1
-------------------------------ATGCTTCTGACTCATCTGTGATCACCAGGAAACTCCCAGATCTGACACTGTAGTGCATTTCACTGCTGACAAGAAGGCTGCTGCCACTAGCCTGTGAAGCAAGGTTAAGGTGAGAA-GGCTGGAGGTGAGATTCTGGGCAGGTAGGTACCGGAAGCCGGGGCAAGGTGCAGAAAGGCAGAAAGTGTTTCTGAAAGAGGGATTAGCCCATTGTCTTAACATAGTCTGACTTTGCACCTGCTCTGTGATTATGACTATCCCACAGTCTCCTGGTTGTCTACCCATGGGCCCAGAGGTACTTTGGAAGGTTTTGGCTATCTGGGCTCTGACTGTGCAATAATGGGCAACCCCAAAGTCAAG----------------------------------------------------------TCAAGGCAACTTTGCTACGCTGAGTGACCTGCACTGTAACAAGCTGCACGCGGACCCTGAGAACTTCCTGGTGAGTACTAAGTACACTCATGCTTTCTTCTTTACCCTTAGATATTTGCACCATGGGTACTTTTGAAAGCCGAGGTGGTTTTTTCTTGTGCTATG-------------
>63_Ssy_E_2
-------------------------------ATGCTTCTGACTCATCTGTGATCACCAGGAAACTCCCAGATCTGACACTGTAGTGCATTTCACTGCTGACAAGAAGGCTGCTGCCACTAGCCTGTGAAGCAAGGTTAAGGTGAGAA-GGCTGGAGGTGAGATTCTGGGCAGGTAGGTACCGGAAGCCGGGGCAAGGTGCAGAAAGGCAGAAAGTGTTTCTGAAAGAGGGATTAGCCCATTGTCTTAACATAGTCTGACTTTGCACCTGCTCTGTGATTATGACTATCCCACAGTCTCCTGGTTGTCTACCCATGGGCCCAGAGGTACTTTGGAAGGTTTTGGCTATCTGGGCTCTGACTGTGCAATAATGGGCAACCCCAAAGTCAAG----------------------------------------------------------TCAAGGCAACTTTGCTACGCTGAGTGACCTGCACTGTAACAAGCTGCACGCGGACCCTGAGAACTTCCTGGTGAGTACTAAGTACACTCATGCTTTCTTCTTTACCCTTAGATATTTGCACCATGGGTACTTTTGAAAGCCGAGGTGGTTTTTTCTTGTGCTATG-------------
>64_Ssy_E_1
-------------------------------ATGCTTCTGACTCATCTGTGATCACCAGGAAACTCCCAGATCTGACACTGTAGTGCATTTCACTGCTGACAAGAAGGCTGCTGCCACTAGCCTGTGAAGCAAGGTTAAGGTGAGAA-GGCTGGAGGTGAGATTCTGGGCAGGTAGGTACCGGAAGCCGGGGCAAGGTGCAGAAAGGCAGAAAGTGTTTCTGAAAGAGGGATTAGCCCATTGTCTTAACATAGTCTGACTTTGCACCTGCTCTGTGATTATGACTATCCCACAGTCTCCTGGTTGTCTACCCATGGGCCCAGAGGTACTTTGGAAGGTTTTGGCTATCTGGGCTCTGACTGTGCAATAATGGGCAACCCCAAAGTCAAG----------------------------------------------------------TCAAGGCAACTTTGCTACGCTGAGTGACCTGCACTGTAACAAGCTGCACGCGGACCCTGAGAACTTCCTGGTGAGTACTAAGTACACTCATGCTTTCTTCTTTACCCTTAGATATTTGCACCATGGGTACTTTTGAAAGCCGAGGTGGTTTTTTCTTGTGCTATG-------------
>64_Ssy_E_2
-------------------------------ATGCTTCTGACTCATCTGTGATCACCAGGAAACTCCCAGATCTGACACTGTAGTGCATTTCACTGCTGACAAGAAGGCTGCTGCCACTAGCCTGTGAAGCAAGGTTAAGGTGAGAA-GGCTGGAGGTGAGATTCTGGGCAGGTAGGTACCGGAAGCCGGGGCAAGGTGCAGAAAGGCAGAAAGTGTTTCTGAAAGAGGGATTAGCCCATTGTCTTAACATAGTCTGACTTTGCACCTGCTCTGTGATTATGACTATCCCACAGTCTCCTGGTTGTCTACCCATGGGCCCAGAGGTACTTTGGAAGGTTTTGGCTATCTGGGCTCTGACTGTGCAATAATGGGCAACCCCAAAGTCAAG----------------------------------------------------------TCAAGGCAACTTTGCTACGCTGAGTGACCTGCACTGTAACAAGCTGCACGCGGACCCTGAGAACTTCCTGGTGAGTACTAAGTACACTCATGCTTTCTTCTTTACCCTTAGATATTTGCACCATGGGTACTTTTGAAAGCCGAGGTGGTTTTTTCTTGTGCTATG-------------
>65_Ssy_E_1
-------------------------------ATGCTTCTGACTCATCTGTGATCACCAGGAAACTCCCAGATCTGACACTGTAGTGCATTTCACTGCTGACAAGAAGGCTGCTGCCACTAGCCTGTGAAGCAAGGTTAAGGTGAGAA-GGCTGGAGGTGAGATTCTGGGCAGGTAGGTACCGGAAGCCGGGGCAAGGTGCAGAAAGGCAGAAAGTGTTTCTGAAAGAGGGATTAGCCCATTGTCTTAACATAGTCTGACTTTGCACCTGCTCTGTGATTATGACTATCCCACAGTCTCCTGGTTGTCTACCCATGGGCCCAGAGGTACTTTGGAAGGTTTTGGCTATCTGGGCTCTGACTGTGCAATAATGGGCAACCCCAAAGTCAAG----------------------------------------------------------TCAAGGCAACTTTGCTACGCTGAGTGACCTGCACTGTAACAAGCTGCACGCGGACCCTGAGAACTTCCTGGTGAGTACTAAGTACACTCATGCTTTCTTCTTTACCCTTAGATATTTGCACCATGGGTACTTTTGAAAGCCGAGGTGGTTTTTTCTTGTGCTATG-------------
>65_Ssy_E_2
-------------------------------ATGCTTCTGACTCATCTGTGATCACCAGGAAACTCCCAGATCTGACACTGTAGTGCATTTCACTGCTGACAAGAAGGCTGCTGCCACTAGCCTGTGAAGCAAGGTTAAGGTGAGAA-GGCTGGAGGTGAGATTCTGGGCAGGTAGGTACCGGAAGCCGGGGCAAGGTGCAGAAAGGCAGAAAGTGTTTCTGAAAGAGGGATTAGCCCATTGTCTTAACATAGTCTGACTTTGCACCTGCTCTGTGATTATGACTATCCCACAGTCTCCTGGTTGTCTACCCATGGGCCCAGAGGTACTTTGGAAGGTTTTGGCTATCTGGGCTCTGACTGTGCAATAATGGGCAACCCCAAAGTCAAG----------------------------------------------------------TCAAGGCAACTTTGCTACGCTGAGTGACCTGCACTGTAACAAGCTGCACGCGGACCCTGAGAACTTCCTGGTGAGTACTAAGTACACTCATGCTTTCTTCTTTACCCTTAGATATTTGCACCATGGGTACTTTTGAAAGCCGAGGTGGTTTTTTCTTGTGCTATG-------------
>67_Ssy_E_1
-------------------------------ATGCTTCTGACTCATCTGTGATCACCAGGAAACTCCCAGATCTGACACTGTAGTGCATTTCACTGCTGACAAGAAGGCTGCTGCCACTAGCCTGTGAAGCAAGGTTAAGGTGAGAA-GGCTGGAGGTGAGATTCTGGGCAGGTAGGTACCGGAAGCCGGGGCAAGGTGCAGAAAGGCAGAAAGTGTTTCTGAAAGAGGGATTAGCCCATTGTCTTAACATAGTCTGACTTTGCACCTGCTCTGTGATTATGACTATCCCACAGTCTCCTGGTTGTCTACCCATGGGCCCAGAGGTACTTTGGAAGGTTTTGGCTATCTGGGCTCTGACTGTGCAATAATGGGCAACCCCAAAGTCAAG----------------------------------------------------------TCAAGGCAACTTTGCTACGCTGAGTGACCTGCACTGTAACAAGCTGCACGCGGACCCTGAGAACTTCCTGGTGAGTACTAAGTACACTCATGCTTTCTTCTTTACCCTTAGATATTTGCACCATGGGTACTTTTGAAAGCCGAGGTGGTTTTTTCTTGTGCTATG-------------
>67_Ssy_E_2
-------------------------------ATGCTTCTGACTCATCTGTGATCACCAGGAAACTCCCAGATCTGACACTGTAGTGCATTTCACTGCTGACAAGAAGGCTGCTGCCACTAGCCTGTGAAGCAAGGTTAAGGTGAGAA-GGCTGGAGGTGAGATTCTGGGCAGGTAGGTACCGGAAGCCGGGGCAAGGTGCAGAAAGGCAGAAAGTGTTTCTGAAAGAGGGATTAGCCCATTGTCTTAACATAGTCTGACTTTGCACCTGCTCTGTGATTATGACTATCCCACAGTCTCCTGGTTGTCTACCCATGGGCCCAGAGGTACTTTGGAAGGTTTTGGCTATCTGGGCTCTGACTGTGCAATAATGGGCAACCCCAAAGTCAAG----------------------------------------------------------TCAAGGCAACTTTGCTACGCTGAGTGACCTGCACTGTAACAAGCTGCACGCGGACCCTGAGAACTTCCTGGTGAGTACTAAGTACACTCATGCTTTCTTCTTTACCCTTAGATATTTGCACCATGGGTACTTTTGAAAGCCGAGGTGGTTTTTTCTTGTGCTATG-------------
>68_Ssy_E_1
-------------------------------ATGCTTCTGACTCATCTGTGATCACCAGGAAACTCCCAGATCTGACACTGTAGTGCATTTCACTGCTGACAAGAAGGCTGCTGCCACTAGCCTGTGAAGCAAGGTTAAGGTGAGAA-GGCTGGAGGTGAGATTCTGGGCAGGTAGGTACCGGAAGCCGGGGCAAGGTGCAGAAAGGCAGAAAGTGTTTCTGAAAGAGGGATTAGCCCATTGTCTTAACATAGTCTGACTTTGCACCTGCTCTGTGATTATGACTATCCCACAGTCTCCTGGTTGTCTACCCATGGGCCCAGAGGTACTTTGGAAGGTTTTGGCTATCTGGGCTCTGACTGTGCAATAATGGGCAACCCCAAAGTCAAG----------------------------------------------------------TCAAGGCAACTTTGCTACGCTGAGTGACCTGCACTGTAACAAGCTGCACGCGGACCCTGAGAACTTCCTGGTGAGTACTAAGTACACTCATGCTTTCTTCTTTACCCTTAGATATTTGCACCATGGGTACTTTTGAAAGCCGAGGTGGTTTTTTCTTGTGCTATG-------------
>68_Ssy_E_2
-------------------------------ATGCTTCTGACTCATCTGTGATCACCAGGAAACTCCCAGATCTGACACTGTAGTGCATTTCACTGCTGACAAGAAGGCTGCTGCCACTAGCCTGTGAAGCAAGGTTAAGGTGAGAA-GGCTGGAGGTGAGATTCTGGGCAGGTAGGTACCGGAAGCCGGGGCAAGGTGCAGAAAGGCAGAAAGTGTTTCTGAAAGAGGGATTAGCCCATTGTCTTAACATAGTCTGACTTTGCACCTGCTCTGTGATTATGACTATCCCACAGTCTCCTGGTTGTCTACCCATGGGCCCAGAGGTACTTTGGAAGGTTTTGGCTATCTGGGCTCTGACTGTGCAATAATGGGCAACCCCAAAGTCAAG----------------------------------------------------------TCAAGGCAACTTTGCTACGCTGAGTGACCTGCACTGTAACAAGCTGCACGCGGACCCTGAGAACTTCCTGGTGAGTACTAAGTACACTCATGCTTTCTTCTTTACCCTTAGATATTTGCACCATGGGTACTTTTGAAAGCCGAGGTGGTTTTTTCTTGTGCTATG-------------
>74_Ssy_E_1
-------------------------------ATGCTTCTGACTCATCTGTGATCACCAGGAAACTCCCAGATCTGACACTGTAGTGCATTTCACTGCTGACAAGAAGGCTGCTGCCACTAGCCTGTGAAGCAAGGTTAAGGTGAGAA-GGCTGGAGGTGAGATTCTGGGCAGGTAGGTACCGGAAGCCGGGGCAAGGTGCAGAAAGGCAGAAAGTGTTTCTGAAAGAGGGATTAGCCCATTGTCTTAACATAGTCTGACTTTGCACCTGCTCTGTGATTATGACTATCCCACAGTCTCCTGGTTGTCTACCCATGGGCCCAGAGGTACTTTGGAAGGTTTTGGCTATCTGGGCTCTGACTGTGCAATAATGGGCAACCCCAAAGTCAAG----------------------------------------------------------TCAAGGCAACTTTGCTACGCTGAGTGACCTGCACTGTAACAAGCTGCACGCGGACCCTGAGAACTTCCTGGTGAGTACTAAGTACACTCATGCTTTCTTCTTTACCCTTAGATATTTGCACCATGGGTACTTTTGAAAGCCGAGGTGGTTTTTTCTTGTGCTATG-------------
>74_Ssy_E_2
-------------------------------ATGCTTCTGACTCATCTGTGATCACCAGGAAACTCCCAGATCTGACACTGTAGTGCATTTCACTGCTGACAAGAAGGCTGCTGCCACTAGCCTGTGAAGCAAGGTTAAGGTGAGAA-GGCTGGAGGTGAGATTCTGGGCAGGTAGGTACCGGAAGCCGGGGCAAGGTGCAGAAAGGCAGAAAGTGTTTCTGAAAGAGGGATTAGCCCATTGTCTTAACATAGTCTGACTTTGCACCTGCTCTGTGATTATGACTATCCCACAGTCTCCTGGTTGTCTACCCATGGGCCCAGAGGTACTTTGGAAGGTTTTGGCTAACTGGGCTCTGACTGTGCAATAATGGGCAACCCCAAAGTCAAG----------------------------------------------------------TCAAGGCAACTTTGCTACGCTGAGTGACCTGCACTGTAACAAGCTGCACGCGGACCCTGAGAACTTCCTGGTGAGTACTAAGTACACTCATGCTTTCTTCTTTACCCTTAGATATTTGCACCATGGGTACTTTTGAAAGCCGAGGTGGTTTTTTCTTGTGCTATG-------------
>75_Ssy_E_1
-------------------------------ATGCTTCTGACTCATCTGTGATCACCAGGAAACTCCCAGATCTGACACTGTAGTGCATTTCACTGCTGACAAGAAGGCTGCTGCCACTAGCCTGTGAAGCAAGGTTAAGGTGAGAA-GGCTGGAGGTGAGATTCTGGGCAGGTAGGTACCGGAAGCCGGGGCAAGGTGCAGAAAGGCAGAAAGTGTTTCTGAAAGAGGGATTAGCCCATTGTCTTAACATAGTCTGACTTTGCACCTGCTCTGTGATTATGACTATCCCACAGTCTCCTGGTTGTCTACCCATGGGCCCAGAGGTACTTTGGAAGGTTTTGGCTATCTGGGCTCTGACTGTGCAATAATGGGCAACCCCAAAGTCAAG----------------------------------------------------------TCAAGGCAACTTTGCTACGCTGAGTGACCTGCACTGTAACAAGCTGCACGCGGACCCTGAGAACTTCCTGGTGAGTACTAAGTACACTCATGCTTTCTTCTTTACCCTTAGATATTTGCACCATGGGTACTTTTGAAAGCCGAGGTGGTTTTTTCTTGTGCTATG-------------
>75_Ssy_E_2
-------------------------------ATGCTTCTGACTCATCTGTGATCACCAGGAAACTCCCAGATCTGACACTGTAGTGCATTTCACTGCTGACAAGAAGGCTGCTGCCACTAGCCTGTGAAGCAAGGTTAAGGTGAGAA-GGCTGGAGGTGAGATTCTGGGCAGGTAGGTACCGGAAGCCGGGGCAAGGTGCAGAAAGGCAGAAAGTGTTTCTGAAAGAGGGATTAGCCCATTGTCTTAACATAGTCTGACTTTGCACCTGCTCTGTGATTATGACTATCCCACAGTCTCCTGGTTGTCTACCCATGGGCCCAGAGGTACTTTGGAAGATTTTGGCTATCTGGGCTCTGACTGTGCAATAATGGGCAACCCCAAAGTCAAG----------------------------------------------------------TCAAGGCAACTTTGCTACGCTGAGTGACCTGCACTGTAACAAGCTGCACGCGGACCCTGAGAACTTCCTGGTGAGTACTAAGTACACTCATGCTTTCTTCTTTACCCTTAGATATTTGCACCATGGGTACTTTTGAAAGCCGAGGTGGTTTTTTCTTGTGCTATG-------------
>76_Ssy_E_1
-------------------------------ATGCTTCTGACTCATCTGTGATCACCAGGAAACTCCCAGATCTGACACTGTAGTGCATTTCACTGCTGACAAGAAGGCTGCTGCCACTAGCCTGTGAAGCAAGGTTAAGGTGAGAA-GGCTGGAGGTGAGATTCTGGGCAGGTAGGTACCGGAAGCCGGGGCAAGGTGCAGAAAGGCAGAAAGTGTTTCTGAAAGAGGGATTAGCCCATTGTCTTAACATAGTCTGACTTTGCACCTGCTCTGTGATTATGACTATCCCACAGTCTCCTGGTTGTCTACCCATGGGCCCAGAGGTACTTTGGAAGGTTTTGGCTATCTGGGCTCTGACTGTGCAATAATGGGCAACCCCAAAGTCAAG----------------------------------------------------------TCAAGGCAACTTTGCTACGCTGAGTGACCTGCACTGTAACAAGCTGCACGCGGACCCTGAGAACTTCCTGGTGAGTACTAAGTACACTCATGCTTTCTTCTTTACCCTTAGATATTTGCACCATGGGTACTTTTGAAAGCCGAGGTGGTTTTTTCTTGTGCTATG-------------
>76_Ssy_E_2
-------------------------------ATGCTTCTGACTCATCTGTGATCACCAGGAAACTCCCAGATCTGACACTGTAGTGCATTTCACTGCTGACAAGAAGGCTGCTGCCACTAGCCTGTGAAGCAAGGTTAAGGTGAGAA-GGCTGGAGGTGAGATTCTGGGCAGGTAGGTACCGGAAGCCGGGGCAAGGTGCAGAAAGGCAGAAAGTGTTTCTGAAAGAGGGATTAGCCCATTGTCTTAACATAGTCTGACTTTGCACCTGCTCTGTGATTATGACTATCCCACAGTCTCCTGGTTGTCTACCCATGGGCCCAGAGGTACTTTGGAAGGTTTTGGCTATCTGGGCTCTGACTGTGCAATAATGGGCAACCCCAAAGTCAAG----------------------------------------------------------TCAAGGCAACTTTGCTACGCTGAGTGACCTGCACTGTAACAAGCTGCACGCGGACCCTGAGAACTTCCTGGTGAGTACTAAGTACACTCATGCTTTCTTCTTTACCCTTAGATATTTGCACCATGGGTACTTTTGAAAGCCGAGGTGGTTTTTTCTTGTGCTATG-------------
>103_Ssy_E_1
-------------------------------ATGCTTCTGACTCATCTGTGATCACCAGGAAACTCCCAGATCTGACACTGTAGTGCATTTCACTGCTGACAAGAAGGCTGCTGCCACTAGCCTGTGAAGCAAGGTTAAGGTGAGAA-GGCTGGAGGTGAGATTCTGGGCAGGTAGGTACCGGAAGCCGGGGCAAGGTGCAGAAAGGCAGAAAGTGTTTCTGAAAGAGGGATTAGCCCATTGTCTTAACATAGTCTGACTTTGCACCTGCTCTGTGATTATGACTATCCCACAGTCTCCTGGTTGTCTACCCATGGGCCCAGAGGTACTTTGGAAGGTTTTGGCTATCTGGGCTCTGACTGTGCAATAATGGGCAACCCCAAAGTCAAG----------------------------------------------------------TCAAGGCAACTTTGCTACGCTGAGTGACCTGCACTGTAACAAGCTGCACGCGGACCCTGAGAACTTCCTGGTGAGTACTAAGTACACTCATGCTTTCTTCTTTACCCTTAGATATTTGCACCATGGGTACTTTTGAAAGCCGAGGTGGTTTTTTCTTGTGCTATG-------------
>103_Ssy_E_2
-------------------------------ATGCTTCTGACTCATCTGTGATCACCAGGAAACTCCCAGATCTGACACTGTAGTGCATTTCACTGCTGACAAGAAGGCTGCTGCCACTAGCCTGTGAAGCAAGGTTAAGGTGAGAA-GGCTGGAGGTGAGATTCTGGGCAGGTAGGTACCGGAAGCCGGGGCAAGGTGCAGAAAGGCAGAAAGTGTTTCTGAAAGAGGGATTAGCCCATTGTCTTAACATAGTCTGACTTTGCACCTGCTCTGTGATTATGACTATCCCACAGTCTCCTGGTTGTCTACCCATGGGCCCAGAGGTACTTTGGAAGGTTTTGGCTATCTGGGCTCTGACTGTGCAATAATGGGCAACCCCAAAGTCAAG----------------------------------------------------------TCAAGGCAACTTTGCTACGCTGAGTGACCTGCACTGTAACAAGCTGCACGCGGACCCTGAGAACTTCCTGGTGAGTACTAAGTACACTCATGCTTTCTTCTTTACCCTTAGATATTTGCACCATGGGTACTTTTGAAAGCCGAGGTGGTTTTTTCTTGTGCTATG-------------
>104_Ssy_E_1
-------------------------------ATGCTTCTGACTCATCTGTGATCACCAGGAAACTCCCAGATCTGACACTGTAGTGCATTTCACTGCTGACAAGAAGGCTGCTGCCACTAGCCTGTGAAGCAAGGTTAAGGTGAGAA-GGCTGGAGGTGAGATTCTGGGCAGGTAGGTACCGGAAGCCGGGGCAAGGTGCAGAAAGGCAGAAAGTGTTTCTGAAAGAGGGATTAGCCCATTGTCTTAACATAGTCTGACTTTGCACCTGCTCTGTGATTATGACTATCCCACAGTCTCCTGGTTGTCTACCCATGGGCCCAGAGGTACTTTGGAAGGTTTTGGCTATCTGGGCTCTGACTGTGCAATAATGGGCAACCCCAAAGTCAAG----------------------------------------------------------TCAAGGCAACTTTGCTACGCTGAGTGACCTGCACTGTAACAAGCTGCACGCGGACCCTGAGAACTTCCTGGTGAGTACTAAGTACACTCATGCTTTCTTCTTTACCCTTAGATATTTGCACCATGGGTACTTTTGAAAGCCGAGGTGGTTTTTTCTTGTGCTATG-------------
>104_Ssy_E_2
-------------------------------ATGCTTCTGACTCATCTGTGATCACCAGGAAACTCCCAGATCTGACACTGTAGTGCATTTCACTGCTGACAAGAAGGCTGCTGCCACTAGCCTGTGAAGCAAGGTTAAGGTGAGAA-GGCTGGAGGTGAGATTCTGGGCAGGTAGGTACCGGAAGCCGGGGCAAGGTGCAGAAAGGCAGAAAGTGTTTCTGAAAGAGGGATTAGCCCATTGTCTTAACATAGTCTGACTTTGCACCTGCTCTGTGATTATGACTATCCCACAGTCTCCTGGTTGTCTACCCATGGGCCCAGAGGTACTTTGGAAGGTTTTGGCTATCTGGGCTCTGACTGTGCAATAATGGGCAACCCCAAAGTCAAG----------------------------------------------------------TCAAGGCAACTTTGCTACGCTGAGTGACCTGCACTGTAACAAGCTGCACGCGGACCCTGAGAACTTCCTGGTGAGTACTAAGTACACTCATGCTTTCTTCTTTACCCTTAGATATTTGCACCATGGGTACTTTTGAAAGCCGAGGTGGTTTTTTCTTGTGCTATG-------------
>105_Ssy_E_1
-------------------------------ATGCTTCTGACTCATCTGTGATCACCAGGAAACTCCCAGATCTGACACTGTAGTGCATTTCACTGCTGACAAGAAGGCTGCTGCCACTAGCCTGTGAAGCAAGGTTAAGGTGAGAA-GGCTGGAGGTGAGATTCTGGGCAGGTAGGTACCGGAAGCCGGGGCAAGGTGCAGAAAGGCAGAAAGTGTTTCTGAAAGAGGGATTAGCCCATTGTCTTAACATAGTCTGACTTTGCACCTGCTCTGTGATTATGACTATCCCACAGTCTCCTGGTTGTCTACCCATGGGCCCAGAGGTACTTTGGAAGGTTTTGGCTATCTGGGCTCTGACTGTGCAATAATGGGCAACCCCAAAGTCAAG----------------------------------------------------------TCAAGGCAACTTTGCTACGCTGAGTGACCTGCACTGTAACAAGCTGCACGCGGACCCTGAGAACTTCCTGGTGAGTACTAAGTACACTCATGCTTTCTTCTTTACCCTTAGATATTTGCACCATGGGTACTTTTGAAAGCCGAGGTGGTTTTTTCTTGTGCTATG-------------
>105_Ssy_E_2
-------------------------------ATGCTTCTGACTCATCTGTGATCACCAGGAAACTCCCAGATCTGACACTGTAGTGCATTTCACTGCTGACAAGAAGGCTGCTGCCACTAGCCTGTGAAGCAAGGTTAAGGTGAGAA-GGCTGGAGGTGAGATTCTGGGCAGGTAGGTACCGGAAGCCGGGGCAAGGTGCAGAAAGGCAGAAAGTGTTTCTGAAAGAGGGATTAGCCCATTGTCTTAACATAGTCTGACTTTGCACCTGCTCTGTGATTATGACTATCCCACAGTCTCCTGGTTGTCTACCCATGGGCCCAGAGGTACTTTGGAAGGTTTTGGCTATCTGGGCTCTGACTGTGCAATAATGGGCAACCCCAAAGTCAAG----------------------------------------------------------TCAAGGCAACTTTGCTACGCTGAGTGACCTGCACTGTAACAAGCTGCACGCGGACCCTGAGAACTTCCTGGTGAGTACTAAGTACACTCATGCTTTCTTCTTTACCCTTAGATATTTGCACCATGGGTACTTTTGAAAGCCGAGGTGGTTTTTTCTTGTGCTATG-------------
>106_Ssy_E_1
-------------------------------ATGCTTCTGACTCATCTGTGATCACCAGGAAACTCCCAGATCTGACACTGTAGTGCATTTCACTGCTGACAAGAAGGCTGCTGCCACTAGCCTGTGAAGCAAGGTTAAGGTGAGAA-GGCTGGAGGTGAGATTCTGGGCAGGTAGGTACCGGAAGCCGGGGCAAGGTGCAGAAAGGCAGAAAGTGTTTCTGAAAGAGGGATTAGCCCATTGTCTTAACATAGTCTGACTTTGCACCTGCTCTGTGATTATGACTATCCCACAGTCTCCTGGTTGTCTACCCATGGGCCCAGAGGTACTTTGGAAGGTTTTGGCTATCTGGGCTCTGACTGTGCAATAATGGGCAACCCCAAAGTCAAG----------------------------------------------------------TCAAGGCAACTTTGCTACGCTGAGTGACCTGCACTGTAACAAGCTGCACGCGGACCCTGAGAACTTCCTGGTGAGTACTAAGTACACTCATGCTTTCTTCTTTACCCTTAGATATTTGCACCATGGGTACTTTTGAAAGCCGAGGTGGTTTTTTCTTGTGCTATG-------------
>106_Ssy_E_2
-------------------------------ATGCTTCTGACTCATCTGTGATCACCAGGAAACTCCCAGATCTGACACTGTAGTGCATTTCACTGCTGACAAGAAGGCTGCTGCCACTAGCCTGTGAAGCAAGGTTAAGGTGAGAA-GGCTGGAGGTGAGATTCTGGGCAGGTAGGTACCGGAAGCCGGGGCAAGGTGCAGAAAGGCAGAAAGTGTTTCTGAAAGAGGGATTAGCCCATTGTCTTAACATAGTCTGACTTTGCACCTGCTCTGTGATTATGACTATCCCACAGTCTCCTGGTTGTCTACCCATGGGCCCAGAGGTACTTTGGAAGATTTTGGCTATCTGGGCTCTGACTGTGCAATAATGGGCAACCCCAAAGTCAAG----------------------------------------------------------TCAAGGCAACTTTGCTACGCTGAGTGACCTGCACTGTAACAAGCTGCACGCGGACCCTGAGAACTTCCTGGTGAGTACTAAGTACACTCATGCTTTCTTCTTTACCCTTAGATATTTGCACCATGGGTACTTTTGAAAGCCGAGGTGGTTTTTTCTTGTGCTATG-------------
