# Supplementary material for: Gene conversion and purifying selection shape nucleotide variation in gibbon L/M opsin genes
Source: BMC Evol Biol. 2011 Oct 22;11:312. doi: 10.1186/1471-2148-11-312 (PMC3213168; doi:10.1186/1471-2148-11-312)
Supplement: Additional file 8 — Alignment of the gibbon S opsin gene intron 4. A "sequential" (fasta) format of the sequence alignments for the gibbon S opsin gene intron 4. [file 1471-2148-11-312-S8.TXT]

Additional file 8 for "Gene conversion and purifying selection shape nucleotide variation in gibbon L/M opsin genes" by T. Hiwatashi et al.

A "sequential" (fasta) format of the sequence alignments for the gibbon S opsin gene intron 4.

Species name abbreviations:
Hag, Hylobates agilis; Hla, H. lar; Hpi, H. pileatus; Nle, Nomascus leucogenys; Ssy, Symphalangus syndactylus.

Sequence names can be interpreted as in the following examples.
In 1_Hag_S_2, 1 stands for individual ID number, Hag for Hylobates agilis, S for S opsin, 2 for a tentative allele sequence 2.

>1_Hag_S_1
TTTTAGCTTGCACAAGCATGTATGAAGCACAGAAATCATACCACATGCATAAATCTCTAAAATATCTTATCTGAAGGTACCTAAAATATCTTATCTGAAGGTACTGGGGGATTTCCTATCCCATCTGAAATCCGAGCTAATAAACACCAAACCCTAAGTGGCAAAAACCCTACTTTCAGATGGTATTGTTTCCTCAATCCCAGAGGTAGACTCAAAACTAATTTGAAACCTCCCTGGATAGAAGAGAATTGGCAGTCCTTTCCAGCTGGGAGCACCTGCTAGTAACGGAGGGGCCTCTGTTGACAGTGCTTTTATGAAGCAGGATGGTTTGTGAATTTACCAACAGTGAGGTATCAGACTTGACCCAGAATGTTTAGGATTACCGTAGACCCAGGAGTAGTTCTGGCCTGGAATCTAGATAGTTTTCAGGATGGGGAAGATAGATTCAAAACCACCTAAGGGCATTCTGGGTACAAAGCATTGTGCAAGGCTTTGGTGATACAGAGAATGAGGTCTTTTTTCCCATACTTCCTCATCTGCCAAGGTTATCTCCAATTGAACCTTT-
>1_Hag_S_2
TTTTAGCTTGCACAAGCATGTATGAAGCACAGAAATCATACCACATGCATAAATCTCTAAAATATCTTATCTGAAGGTACCTAAAATATCTTATCTGAAGGTACTGGGGGATTTCCTATCCCATCTGAAATCCGAGCTAATAAACACCAAACCCTAAGTGGCAAAAACCCTACTTTCAGATGGTATTGTTTCCTCAATCCCAGAGGTAGACTCAAAACTAATTTGAAACCTCCCTGGATAGAAGAGAATTGGCAGTCCTTTCCAGCTGGGAGCACCTGCTAGTAACGGAGGGGCCTCTGTTGACAGTGCTTTTATGAAGCAGGATGGTTTGTGAATTTACCAACAGTGAGGTATCAGACTTGACCCAGAATGTTTAGGATTACCGTAGACCCAGGAGTAGTTCTGGCCTGGAATCTAGATAGTTTTCAGGATGGGGAAGATAGATTCAAAACCACCTAAGGGCATTCTGGGTACAAAGCATTGTGCAAGGCTTTGGTGATACAGAGAATGAGGTCTTTTTTCCCATACTTCCTCATCTGCCAAGGTTATCTCCAATTGAACCTTT-
>2_Hag_S_1
TTTTAGCTTGCACAAGCATGTATGAAGCACAGAAATCATACCACATGCATAAATCCCTAAAATATCTTATCTGAAGGTACCTAAAATATCTTATCTGAAGGTACTGGGGGATTTCCTATCCCATCTGAAATCCGAGCTAATAAACACCAAACCCTAAGTGGCAAAAACCCTACTTTCAGATGGTATTGTTTCCTCAATCCCAGAGGTAGACTCAAAACTAATTTGAAACCTCCCTGGATAGAAGAGAATTGGCAGTCCTTTCCAGCTGGGAGCACCTGCTAGTAACGGAGGGGCCTCTGTTGACAGTGCTTTTATGAAGCAGGATGGTTTGTGAATTTACCAACAGTGAGGTATCAGACTTGACCCAGAATGTTTAGGATTACCGTAGACCCAGGAGTAGTTCTGGCCTGGAATCTAGATAGTTTTCAGGATGGGGAAGATAGATTCAAAACCACCTAAGGGCATTCTGGGTACAAAGCATTGTGCAAGGCTTTGGTGATACAGAGAATGAGGTCTTTTTTCCCATACTTCCTCATCTGCCAAGGTTATCTCCAATTGAACCTTT-
>2_Hag_S_2
TTTTAGCTTGCACAAGCATGTATGAAGCACAGAAATCATACCACATGCATAAATCTCTAAAATATCTTATCTGAAGGTACCTAAAATATCTTATCTGAAGGTACTGGGGGATTTCCTATCCCATCTGAAATCCGAGCTAATAAACACCAAACCCTAAGTGGCAAAAACCCTACTTTCAGATGGTATTGTTTCCTCAATCCCAGAGGTAGACTCAAAACTAATTTGAAACCTCCCTGGATAGAAGAGAATTGGCAGTCCTTTCCAGCTGGGATCACCTGCTAGTAACGGAGGGGCCTCTGTTGACAGTGCTTTTATGAAGCAGGATGGTTTGTGAATTTACCAACAGTGAGGTATCAGACTTGACCCAGAATGTTTAGGATTACTGTAGACCCAGGAGTAGTTCTGGCCTGGAATCTAGATAGTTTTCAGGATGGGGAAGATAGATTCAAAACCACCTAAGGGCATTCTGGGTACAAAGCATTGTGCAAGGCTTTGGTGATACAGAGAATGAGGTCTTTTTTCCCATACTTCCTCATCTGCCAAGGTTATCTCCAATTGAACCTTT-
>14_Hag_S_1
TTTTAGCTTGCACAAGCATGTATGAAGCACAGAAATCATACCACATGCATAAATCCCTAAAATATCTTATCTGAAGGTAACTAAAATATCTTATCTGAAGGTACTGGGGGATTTCCTATCCCATCTGAAATCCGAGCTAATAAACACCAAACCCTAAGTGGCAAAAACCCTACTTTCAGATGGTATTGTTTCCTCAATCCCAGAGGTAGACTCAAAACTAATTTGAAACCTCCCTGGATAGAAGAGAATTGGCAGTCCTTTCCAGCTGGGATCACCTGCTAGTAACGGAGGGGCCTCTGTTGACAGTGCTTTTATGAAGCAGGATGGTTTGTGAATTTACCAACAGTGAGGTATCAGACTTGACCCAGAATGTTTAGGATTACTGTAGACCCAGGAGTAGTTCTGGCCTGGAATCTAGATAGTTTTCAGGATGGGGAAGATAGATTCAAAACCACCTAAGGGCATTCTGGGTACAAAGCATTGTGCAAGGCTTTGGTGATACAGAGAATGAGGTCTTTTTTCCCATACTTCCTCATCTGCCAAGGTTATCTCCAATTGAACCTTT-
>14_Hag_S_2
TTTTAGCTTGCACAAGCATGTATGAAGCACAGAAATCATACCACATGCATAAATCCCTAAAATATCTTATCTGAAGGTAACTAAAATATCTTATCTGAAGGTACTGGGGGATTTCCTATCCCATCTGAAATCCGAGCTAATAAACACCAAACCCTAAGTGGCAAAAACCCTACTTTCAGATGGTATTGTTTCCTCAATCCCAGAGGTAGACTCAAAACTAATTTGAAACCTCCCTGGATAGAAGAGAATTGGCAGTCCTTTCCAGCTGGGATCACCTGCTAGTAACGGAGGGGCCTCTGTTGACAGTGCTTTTATGAAGCAGGATGGTTTGTGAATTTACCAACAGTGAGGTATCAGACTTGACCCAGAATGTTTAGGATTACTGTAGACCCAGGAGTAGTTCTGGCCTGGAATCTAGATAGTTTTCAGGATGGGGAAGATAGATTCAAAACCACCTAAGGGCATTCTGGGTACAAAGCATTGTGCAAGGCTTTGGTGATACAGAGAATGAGGTCTTTTTTCCCATACTTCCTCATCTGCCAAGGTTATCTCCAATTGAACCTTT-
>18_Hag_S_1
TTTTAGCTTGCACAAGCATGTATGAAGCACAGAAATCATACCACATGCATAAATCTCTAAAATATCTTATCTGAAGGTACCTAAAATATCTTATCTGAAGGTACTGGGGGATTTCCTATCCCATCTGAAATCCGAGCTAATAAACACCAAACCCTAAGTGGCAAAAACCCTACTTTCAGATGGTATTGTTTCCTCAATCCCAGAGGTAGACTCAAAACTAATTTGAAACCTCCCTGGATAGAAGAGAATTGGCAGTCCTTTCCAGCTGGGAGCACCTGCTAGTAACGGAGGGGCCTCTGTTGACAGTGCTTTTATGAAGCAGGATGGTTTGTGAATTTACCAACAGTGAGGTATCAGACTTGACCCAGAATGTTTAGGATTACCGTAGACCCAGGAGTAGTTCTGGCCTGGAATCTAGATAGTTTTCAGGATGGGGAAGATAGATTCAAAACCACCTAAGGGCATTCTGGGTACAAAGCATTGTGCAAGGCTTTGGTGATACAGAGAATGAGGTCTTTTTTCCCATACTTCCTCATCTGCCAAGGTTATCTCCAATTGAACCTTT-
>18_Hag_S_2
TTTTAGCTTGCACAAGCATGTATGAAGCACAGAAATCATACCACATGCATAAATCTCTAAAATATCTTATCTGAAGGTACCTAAAATATCTTATCTGAAGGTACTGGGGGATTTCCTATCCCATCTGAAATCCGAGCTAATAAACACCAAACCCTAAGTGGCAAAAACCCTACTTTCAGATGGTATTGTTTCCTCAATCCCAGAGGTAGACTCAAAACTAATTTGAAACCTCCCTGGATAGAAGAGAATTGGCAGTCCTTTCCAGCTGGGAGCACCTGCTAGTAACGGAGGGGCCTCTGTTGACAGTGCTTTTATGAAGCAGGATGGTTTGTGAATTTACCAACAGTGAGGTATCAGACTTGACCCAGAATGTTTAGGATTACCGTAGACCCAGGAGTAGTTCTGGCCTGGAATCTAGATAGTTTTCAGGATGGGGAAGATAGATTCAAAACCACCTAAGGGCATTCTGGGTACAAAGCATTGTGCAAGGCTTTGGTGATACAGAGAATGAGGTCTTTTTTCCCATACTTCCTCATCTGCCAAGGTTATCTCCAATTGAACCTTT-
>19_Hag_S_1
TTTTAGCTTGCACAAGCATGTATGAAGCACAGAAATCATACCACATGCATAAATCCCTAAAATATCTTATCTGAAGGTACCTAAAATATCTTATCTGAAGGTACTGGGGGATTTCCTATCCCATCTGAAATCCGAGCTAATAAACACCAAACCCTAAGTGGCAAAAACCCTACTTTCAGATGGTATTGTTTCCTCAATCCCAGAGGTAGACTCAAAACTAATTTGAAACCTCCCTGGATAGAAGAGAATTGGCAGTCCTTTCCAGCTGGGATCACCTGCTAGTAACGGAGGGGCCTCTGTTGACAGTGCTTTTATGAAGCAGGATGGTTTGTGAATTTACCAACAGTGAGGTATCAGACTTGACCCAGAATGTTTAGGATTACTGTAGACCCAGGAGTAGTTCTGGCCTGGAATCTAGATAGTTTTCAGGATGGGGAAGATAGATTCAAAACCACCTAAGGGCATTCTGGGTACAAAGCATTGTGCAAGGCTTTGGTGATACAGAGAATGAGGTCTTTTTTCCCATACTTCCTCATCTGCCAAGGTTATCTCCAATTGAACCTTT-
>19_Hag_S_2
TTTTAGCTTGCACAAGCATGTATGAAGCACAGAAATCATACCACATGCATAAATCCCTAAAATATCTTATCTGAAGGTACCTAAAATATCTTATCTGAAGGTACTGGGGGATTTCCTATCCCATCTGAAATCCGAGCTAATAAACACCAAACCCTAAGTGGCAAAAACCCTACTTTCAGATGGTATTGTTTCCTCAATCCCAGAGGTAGACTCAAAACTAATTTGAAACCTCCCTGGATAGAAGAGAATTGGCAGTCCTTTCCAGCTGGGATCACCTGCTAGTAACGGAGGGGCCTCTGTTGACAGTGCTTTTATGAAGCAGGATGGTTTGTGAATTTACCAACAGTGAGGTCTCAGACTTGACCCAGAATGTTTAGGATTACTGTAGACCCAGGAGTAGTTCTGGCCTGGAATCTAGATAGTTTTCAGGATGGGGAAGATAGATTCAAAACCACCTAAGGGCATTCTGGGTACAAAGCATTGTGCAAGGCTTTGGTGATACAGAGAATGAGGTCTTTTTTCCCATACTTCCTCATCTGCCAAGGTTATCTCCAATTGAACCTTT-
>34_Hag_S_1
TTTTAGCTTGCACAAGCATGTATGAAGCACAGAAATCATACCACATGCATAAATCTCTAAAATATCTTATCTGAAGGTACCTAAAATATCTTATCTGAAGGTACTGGGGGATTTCCTATCCCATCTGAAATCCGAGCTAATAAACACCAAACCCTAAGTGGCAAAAACCCTACTTTCAGATGGTATTGTTTCCTCAATCCCAGAGGTAGACTCAAAACTAATTTGAAACCTCCCTGGATAGAAGAGAATTGGCAGTCCTTTCCAGCTGGGAGCACCTGCTAGTAACGGAGGGGCCTCTGTTGACAGTGCTTTTATGAAGCAGGATGGTTTGTGAATTTACCAACAGTGAGGTATCAGACTTGACCCAGAATGTTTAGGATTACCGTAGACCCAGGAGTAGTTCTGGCCTGGAATCTAGATAGTTTTCAGGATGGGGAAGATAGATTCAAAACCACCTAAGGGCATTCTGGGTACAAAGCATTGTGCAAGGCTTTGGTGATACAGAGAATGAGGTCTTTTTTCCCATACTTCCTCATCTGCCAAGGTTATCTCCAATTGAACCTTT-
>34_Hag_S_2
TTTTAGCTTGCACAAGCATGTATGAAGCACAGAAATCATACCACATGCATAAATCTCTAAAATATCTTATCTGAAGGTACCTAAAATATCTTATCTGAAGGTACTGGGGGATTTCCTATCCCATCTGAAATCCGAGCTAATAAACACCAAACCCTAAGTGGCAAAAACCCTACTTTCAGATGGTATTGTTTCCTCAATCCCAGAGGTAGACTCAAAACTAATTTGAAACCTCCCTGGATAGAAGAGAATTGGCAGTCCTTTCCAGCTGGGAGCACCTGCTAGTAACGGAGGGGCCTCTGTTGACAGTGCTTTTATGAAGCAGGATGGTTTGTGAATTTACCAACAGTGAGGTATCAGACTTGACCCAGAATGTTTAGGATTACCGTAGACCCAGGAGTAGTTCTGGCCTGGAATCTAGATAGTTTTCAGGATGGGGAAGATAGATTCAAAACCACCTAAGGGCATTCTGGGTACAAAGCATTGTGCAAGGCTTTGGTGATACAGAGAATGAGGTCTTTTTTCCCATACTTCCTCATCTGCCAAGGTTATCTCCAATTGAACCTTT-
>41_Hag_S_1
TTTTAGCTTGCACAAGCATGTATGAAGCACAGAAATCATACCACATGCATAAATCCCTAAAATATCTTATCTGAAGGTAACTAAAATATCTTATCTGAAGGTACTGGGGGATTTCCTATCCCATCTGAAATCCGAGCTAATAAACACCAAACCCTAAGTGGCAAAAACCCTACTTTCAGATGGTATTGTTTCCTCAATCCCAGAGGTAGACTCAAAACTAATTTGAAACCTCCCTGGATAGAAGAGAATTGGCAGTCCTTTCCAGCTGGGATCACCTGCTAGTAACGGAGGGGCCTCTGTTGACAGTGCTTTTATGAAGCAGGATGGTTTGTGAATTTACCAACAGTGAGGTATCAGACTTGACCCAGAATGTTTAGGATTACTGTAGACCCAGGAGTAGTTCTGGCCTGGAATCTAGATAGTTTTCAGGATGGGGAAGATAGATTCAAAACCACCTAAGGGCATTCTGGGTACAAAGCATTGTGCAAGGCTTTGGTGATACAGAGAATGAGGTCTTTTTTCCCATACTTCCTCATCTGCCAAGGTTATCTCCAATTGAACCTTT-
>41_Hag_S_2
TTTTAGCTTGCACAAGCATGTATGAAGCACAGAAATCATACCACATGCATAAATCCCTAAAATATCTTATCTGAAGGTAACTAAAATATCTTATCTGAAGGTACTGGGGGATTTCCTATCCCATCTGAAATCCGAGCTAATAAACACCAAACCCTAAGTGGCAAAAACCCTACTTTCAGATGGTATTGTTTCCTCAATCCCAGAGGTAGACTCAAAACTAATTTGAAACCTCCCTGGATAGAAGAGAATTGGCAGTCCTTTCCAGCTGGGATCACCTGCTAGTAACGGAGGGGCCTCTGTTGACAGTGCTTTTATGAAGCAGGATGGTTTGTGAATTTACCAACAGTGAGGTATCAGACTTGACCCAGAATGTTTAGGATTACTGTAGACCCAGGAGTAGTTCTGGCCTGGAATCTAGATAGTTTTCAGGATGGGGAAGATAGATTCAAAACCACCTAAGGGCATTCTGGGTACAAAGCATTGTGCAAGGCTTTGGTGATACAGAGAATGAGGTCTTTTTTCCCATACTTCCTCATCTGCCAAGGTTATCTCCAATTGAACCTTT-
>43_Hag_S_1
TTTTAGCTTGCACAAGCATGTATGAAGCACAGAAATCATACCACATGCATAAATCCCTAAAATATCTTATCTGAAGGTACCTAAAATATCTTATCTGAAGGTACTGGGGGATTTCCTATCCCATCTGAAATCCGAGCTAATAAACACCAAACCCTAAGTGGCAAAAACCCTACTTTCAGATGGTATTGTTTCCTCAATCCCAGAGGTAGACTCAAAACTAATTTGAAACCTCCCTGGATAGAAGAGAATTGGCAGTCCTTTCCAGCTGGGATCACCTGCTAGTAACGGAGGGGCCTCTGTTGACAGTGCTTTTATGAAGCAGGATGGTTTGTGAATTTACCAACAGTGAGGTATCAGACTTGACCCAGAATGTTTAGGATTACTGTAGACCCAGGAGTAGTTCTGGCCTGGAATCTAGATAGTTTTCAGGATGGGGAAGATAGATTCAAAACCACCTAAGGGCATTCTGGGTACAAAGCATTGTGCAAGGCTTTGGTGATACAGAGAATGAGGTCTTTTTTCCCATACTTCCTCATCTGCCAAGGTTATCTCCAATTGAACCTTT-
>43_Hag_S_2
TTTTAGCTTGCACAAGCATGTATGAAGCACAGAAATCATACCACATGCATAAATCCCTAAAATATCTTATCTGAAGGTACCTAAAATATCTTATCTGAAGGTACTGGGGGATTTCCTATCCCATCTGAAATCCGAGCTAATAAACACCAAACCCTAAGTGGCAAAAACCCTACTTTCAGATGGTATTGTTTCCTCAATCCCAGAGGTAGACTCAAAACTAATTTGAAACCTCCCTGGATAGAAGAGAATTGGCAGTCCTTTCCAGCTGGGATCACCTGCTAGTAACGGAGGGGCCTCTGTTGACAGTGCTTTTATGAAGCAGGATGGTTTGTGAATTTACCAACAGTGAGGTATCAGACTTGACCCAGAATGTTTAGGATTACTGTAGACCCAGGAGTAGTTCTGGCCTGGAATCTAGATAGTTTTCAGGATGGGGAAGATAGATTCAAAACCACCTAAGGGCATTCTGGGTACAAAGCATTGTGCAAGGCTTTGGTGATACAGAGAATGAGGTCTTTTTTCCCATACTTCCTCATCTGCCAAGGTTATCTCCAATTGAACCTTT-
>44_Hag_S_1
TTTTAGCTTGCACAAGCATGTATGAAGCACAGAAATCATACCACATGCATAAATCTCTAAAATATCTTATCTGAAGGTACCTAAAATATCTTATCTGAAGGTACTGGGGGATTTCCTATCCCATCTGAAATCCGAGCTAATAAACACCAAACCCTAAGTGGCAAAAACCCTACTTTCAGATGGTATTGTTTCCTCAATCCCAGAGGTAGACTCAAAACTAATTTGAAACCTCCCTGGATAGAAGAGAATTGGCAGTCCTTTCCAGCTGGGAGCACCTGCTAGTAACGGAGGGGCCTCTGTTGACAGTGCTTTTATGAAGCAGGATGGTTTGTGAATTTACCAACAGTGAGGTATCAGACTTGACCCAGAATGTTTAGGATTACCGTAGACCCAGGAGTAGTTCTGGCCTGGAATCTAGATAGTTTTCAGGATGGGGAAGATAGATTCAAAACCACCTAAGGGCATTCTGGGTACAAAGCATTGTGCAAGGCTTTGGTGATACAGAGAATGAGGTCTTTTTTCCCATACTTCCTCATCTGCCAAGGTTATCTCCAATTGAACCTTT-
>44_Hag_S_2
TTTTAGCTTGCACAAGCATGTATGAAGCACAGAAATCATACCACATGCATAAATCTCTAAAATATCTTATCTGAAGGTACCTAAAATATCTTATCTGAAGGTACTGGGGGATTTCCTATCCCATCTGAAATCCGAGCTAATAAACACCAAACCCTAAGTGGCAAAAACCCTACTTTCAGATGGTATTGTTTCCTCAATCCCAGAGGTAGACTCAAAACTAATTTGAAACCTCCCTGGATAGAAGAGAATTGGCAGTCCTTTCCAGCTGGGAGCACCTGCTAGTAACGGAGGGGCCTCTGTTGACAGTGCTTTTATGAAGCAGGATGGTTTGTGAATTTACCAACAGTGAGGTATCAGACTTGACCCAGAATGTTTAGGATTACCGTAGACCCAGGAGTAGTTCTGGCCTGGAATCTAGATAGTTTTCAGGATGGGGAAGATAGATTCAAAACCACCTAAGGGCATTCTGGGTACAAAGCATTGTGCAAGGCTTTGGTGATACAGAGAATGAGGTCTTTTTTCCCATACTTCCTCATCTGCCAAGGTTATCTCCAATTGAACCTTT-
>57_Hag_S_1
TTTTAGCTTGCACAAGCATGTATGAAGCACAGAAATCATACCACATGCATAAATCTCTAAAATATCTTATCTGAAGGTACCTAAAATATCTTATCTGAAGGTACTGGGGGATTTCCTATCCCATCTGAAATCCGAGCTAATAAACACCAAACCCTAAGTGGCAAAAACCCTACTTTCAGATGGTATTGTTTCCTCAATCCCAGAGGTAGACTCAAAACTAATTTGAAACCTCCCTGGATAGAAGAGAATTGGCAGTCCTTTCCAGCTGGGAGCACCTGCTAGTAACGGAGGGGCCTCTGTTGACAGTGCTTTTATGAAGCAGGATGGTTTGTGAATTTACCAACAGTGAGGTATCAGACTTGACCCAGAATGTTTAGGATTACCGTAGACCCAGGAGTAGTTCTGGCCTGGAATCTAGATAGTTTTCAGGATGGGGAAGATAGATTCAAAACCACCTAAGGGCATTCTGGGTACAAAGCATTGTGCAAGGCTTTGGTGATACAGAGAATGAGGTCTTTTTTCCCATACTTCCTCATCTGCCAAGGTTATCTCCAATTGAACCTTT-
>57_Hag_S_2
TTTTAGCTTGCACAAGCATGTATGAAGCACAGAAATCATACCACATGCATAAATCTCTAAAATATCTTATCTGAAGGTACCTAAAATATCTTATCTGAAGGTACTGGGGGATTTCCTATCCCATCTGAAATCCGAGCTAATAAACACCAAACCCTAAGTGGCAAAAACCCTACTTTCAGATGGTATTGTTTCCTCAATCCCAGAGGTAGACTCAAAACTAATTTGAAACCTCCCTGGATAGAAGAGAATTGGCAGTCCTTTCCAGCTGGGAGCACCTGCTAGTAACGGAGGGGCCTCTGTTGACAGTGCTTTTATGAAGCAGGATGGTTTGTGAATTTACCAACAGTGAGGTATCAGACTTGACCCAGAATGTTTAGGATTACCGTAGACCCAGGAGTAGTTCTGGCCTGGAATCTAGATAGTTTTCAGGATGGGGAAGATAGATTCAAAACCACCTAAGGGCATTCTGGGTACAAAGCATTGTGCAAGGCTTTGGTGATACAGAGAATGAGGTCTTTTTTCCCATACTTCCTCATCTGCCAAGGTTATCTCCAATTGAACCTTT-
>62_Hag_S_1
TTTTAGCTTGCACAAGCATGTATGAAGCACAGAAATCATACCACATGCATAAATCTCTAAAATATCTTATCTGAAGGTACCTAAAATATCTTATCTGAAGGTACTGGGGGATTTCCTATCCCATCTGAAATCCGAGCTAATAAACACCAAACCCTAAGTGGCAAAAACCCTACTTTCAGATGGTATTGTTTCCTCAATCCCAGAGGTAGACTCAAAACTAATTTGAAACCTCCCTGGATAGAAGAGAATTGGCAGTCCTTTCCAGCTGGGAGCACCTGCTAGTAACGGAGGGGCCTCTGTTGACAGTGCTTTTATGAAGCAGGATGGTTTGTGAATTTACCAACAGTGAGGTATCAGACTTGACCCAGAATGTTTAGGATTACCGTAGACCCAGGAGTAGTTCTGGCCTGGAATCTAGATAGTTTTCAGGATGGGGAAGATAGATTCAAAACCACCTAAGGGCATTCTGGGTACAAAGCATTGTGCAAGGCTTTGGTGATACAGAGAATGAGGTCTTTTTTCCCATACTTCCTCATCTGCCAAGGTTATCTCCAATTGAACCTTT-
>62_Hag_S_2
TTTTAGCTTGCACAAGCATGTATGAAGCACAGAAATCATACCACATGCATAAATCTCTAAAATATCTTATCTGAAGGTACCTAAAATATCTTATCTGAAGGTACTGGGGGATTTCCTATCCCATCTGAAATCCGAGCTAATAAACACCAAACCCTAAGTGGCAAAAACCCTACTTTCAGATGGTATTGTTTCCTCAATCCCAGAGGTAGACTCAAAACTAATTTGAAACCTCCCTGGATAGAAGAGAATTGGCAGTCCTTTCCAGCTGGGAGCACCTGCTAGTAACGGAGGGGCCTCTGTTGACAGTGCTTTTATGAAGCAGGATGGTTTGTGAATTTACCAACAGTGAGGTATCAGACTTGACCCAGAATGTTTAGGATTACCGTAGACCCAGGAGTAGTTCTGGCCTGGAATCTAGATAGTTTTCAGGATGGGGAAGATAGATTCAAAACCACCTAAGGGCATTCTGGGTACAAAGCATTGTGCAAGGCTTTGGTGATACAGAGAATGAGGTCTTTTTTCCCATACTTCCTCATCTGCCAAGGTTATCTCCAATTGAACCTTT-
>69_Hag_S_1
TTTTAGCTTGCACAAGCATGTATGAAGCACAGAAATCATACCACATGCATAAATCTCTAAAATATCTTATCTGAAGGTACCTAAAATATCTTATCTGAAGGTACTGGGGGATTTCCTATCCCATCTGAAATCCGAGCTAATAAACACCAAACCCTAAGTGGCAAAAACCCTACTTTCAGATGGTATTGTTTCCTCAATCCCAGAGGTAGACTCAAAACTAATTTGAAACCTCCCTGGATAGAAGAGAATTGGCAGTCCTTTCCAGCTGGGAGCACCTGCTAGTAACGGAGGGGCCTCTGTTGACAGTGCTTTTATGAAGCAGGATGGTTTGTGAATTTACCAACAGTGAGGTATCAGACTTGACCCAGAATGTTTAGGATTACCGTAGACCCAGGAGTAGTTCTGGCCTGGAATCTAGATAGTTTTCAGGATGGGGAAGATAGATTCAAAACCACCTAAGGGCATTCTGGGTACAAAGCATTGTGCAAGGCTTTGGTGATACAGAGAATGAGGTCTTTTTTCCCATACTTCCTCATCTGCCAAGGTTATCTCCAATTGAACCTTT-
>69_Hag_S_2
TTTTAGCTTGCACAAGCATGTATGAAGCACAGAAATCATACCACATGCATAAATCTCTAAAATATCTTATCTGAAGGTACCTAAAATATCTTATCTGAAGGTACTGGGGGATTTCCTATCCCATCTGAAATCCGAGCTAATAAACACCAAACCCTAAGTGGCAAAAACCCTACTTTCAGATGGTATTGTTTCCTCAATCCCAGAGGTAGACTCAAAACTAATTTGAAACCTCCCTGGATAGAAGAGAATTGGCAGTCCTTTCCAGCTGGGAGCACCTGCTAGTAACGGAGGGGCCTCTGTTGACAGTGCTTTTATGAAGCAGGATGGTTTGTGAATTTACCAACAGTGAGGTATCAGACTTGACCCAGAATGTTTAGGATTACCGTAGACCCAGGAGTAGTTCTGGCCTGGAATCTAGATAGTTTTCAGGATGGGGAAGATAGATTCAAAACCACCTAAGGGCATTCTGGGTACAAAGCATTGTGCAAGGCTTTGGTGATACAGAGAATGAGGTCTTTTTTCCCATACTTCCTCATCTGCCAAGGTTATCTCCAATTGAACCTTT-
>70_Hag_S_1
TTTTAGCTTGCACAAGCATGTATGAAGCACAGAAATCATACCACATGCATAAATCTCTAAAATATCTTATCTGAAGGTACCTAAAATATCTTATCTGAAGGTACTGGGGGATTTCCTATCCCATCTGAAATCCGAGCTAATAAACACCAAACCCTAAGTGGCAAAAACCCTACTTTCAGATGGTATTGTTTCCTCAATCCCAGAGGTAGACTCAAAACTAATTTGAAACCTCCCTGGATAGAAGAGAATTGGCAGTCCTTTCCAGCTGGGAGCACCTGCTAGTAACGGAGGGGCCTCTGTTGACAGTGCTTTTATGAAGCAGGATGGTTTGTGAATTTACCAACAGTGAGGTATCAGACTTGACCCAGAATGTTTAGGATTACCGTAGACCCAGGAGTAGTTCTGGCCTGGAATCTAGATAGTTTTCAGGATGGGGAAGATAGATTCAAAACCACCTAAGGGCATTCTGGGTACAAAGCATTGTGCAAGGCTTTGGTGATACAGAGAATGAGGTCTTTTTTCCCATACTTCCTCATCTGCCAAGGTTATCTCCAATTGAACCTTT-
>70_Hag_S_2
TTTTAGCTTGCACAAGCATGTATGAAGCACAGAAATCATACCACATGCATAAATCTCTAAAATATCTTATCTGAAGGTACCTAAAATATCTTATCTGAAGGTACTGGGGGATTTCCTATCCCATCTGAAATCCGAGCTAATAAACACCAAACCCTAAGTGGCAAAAACCCTACTTTCAGATGGTATTGTTTCCTCAATCCCAGAGGTAGACTCAAAACTAATTTGAAACCTCCCTGGATAGAAGAGAATTGGCAGTCCTTTCCAGCTGGGAGCACCTGCTAGTAACGGAGGGGCCTCTGTTGACAGTGCTTTTATGAAGCAGGATGGTTTGTGAATTTACCAACAGTGAGGTATCAGACTTGACCCAGAATGTTTAGGATTACCGTAGACCCAGGAGTAGTTCTGGCCTGGAATCTAGATAGTTTTCAGGATGGGGAAGATAGATTCAAAACCACCTAAGGGCATTCTGGGTACAAAGCATTGTGCAAGGCTTTGGTGATACAGAGAATGAGGTCTTTTTTCCCATACTTCCTCATCTGCCAAGGTTATCTCCAATTGAACCTTT-
>71_Hag_S_1
TTTTAGCTTGCACAAGCATGTATGAAGCACAGAAATCATACCACATGCATAAATCTCTAAAATATCTTATCTGAAGGTACCTAAAATATCTTATCTGAAGGTACTGGGGGATTTCCTATCCCATCTGAAATCCGAGCTAATAAACACCAAACCCTAAGTGGCAAAAACCCTACTTTCAGATGGTATTGTTTCCTCAATCCCAGAGGTAGACTTAAAACTAATTTGAAACCTCCCTGGATAGAAGAGAATTGGCAGTCCTTTCCAGCTGGGAGCACCTGCTAGTAACGGAGGGGCCTCTGTTGACAGTGCTTTTATGAAGCAGGATGGTTTGTGAATTTACCAACAGTGAGGTATCAGACTTGACCCAGAATGTTTAGGATTACCGTAGACCCAGGAGTAGTTCTGGCCTGGAATCTAGATAGTTTTCAGGATGGGGAAGATAGATTCAAAACCACCTAAGGGCATTCTGGGTACAAAGCATTGTGCAAGGCTTTGGTGATACAGAGAATGAGGTCTTTTTTCCCATACTTCCTCATCTGCCAAGGTTATCTCCAATTGAACCTTT-
>71_Hag_S_2
TTTTAGCTTGCACAAGCATGTATGAAGCACAGAAATCATACCACATGCATAAATCTCTAAAATATCTTATCTGAAGGTACCTAAAATATCTTATCTGAAGGTACTGGGGGATTTCCTATCCCATCTGAAATCCGAGCTAATAAACACCAAACCCTAAGTGGCAAAAACCCTACTTTCAGATGGTATTGTTTCCTCAATCCCAGAGGTAGACTCAAAACTAATTTGAAACCTCCCTGGATAGAAGAGAATTGGCAGTCCTTTCCAGCTGGGAGCACCTGCTAGTAACGGAGGGGCCTCTGTTGACAGTGCTTTTATGAAGCAGGATGGTTTGTGAATTTACCAACAGTGAGGTATCAGACTTGACCCAGAATGTTTAGGATTACCGTAGACCCAGGAGTAGTTCTGGCCTGGAATCTAGATAGTTTTCAGGATGGGGAAGATAGATTCAAAACCACCTAAGGGCATTCTGGGTACAAAGCATTGTGCAAGGCTTTGGTGATACAGAGAATGAGGTCTTTTTTCCCATACTTCCTCATCTGCCAAGGTTATCTCCAATTGAACCTTT-
>72_Hag_S_1
TTTTAGCTTGCACAAGCATGTATGAAGCACAGAAATCATACCACATGCATAAATCTCTAAAATATCTTATCTGAAGGTACCTAAAATATCTTATCTGAAGGTACTGGGGGATTTCCTATCCCATCTGAAATCCGAGCTAATAAACACCAAACCCTAAGTGGCAAAAACCCTACTTTCAGATGGTATTGTTTCCTCAATCCCAGAGGTAGACTCAAAACTAATTTGAAACCTCCCTGGATAGAAGAGAATTGGCAGTCCTTTCCAGCTGGGAGCACCTGCTAGTAACGGAGGGGCCTCTGTTGACAGTGCTTTTATGAAGCAGGATGGTTTGTGAATTTACCAACAGTGAGGTATCAGACTTGACCCAGAATGTTTAGGATTACTGTAGACCCAGGAGTAGTTCTGGCCTGGAATCTAGATAGTTTTCAGGATGGGGAAGATAGATTCAAAACCACCTAAGGGCATTCTGGGTACAAAGCATTGTGCAAGGCTTTGGTGATACAGAGAATGAGGTCTTTTTTCCCATACTTCCTCATCTGCCAAGGTTATCTCCAATTGAACCTTT-
>72_Hag_S_2
TTTTAGCTTGCACAAGCATGTATGAAGCACAGAAATCATACCACATGCATAAATCTCTAAAATATCTTATCTGAAGGTACCTAAAATATCTTATCTGAAGGTACTGGGGGATTTCCTATCCCATCTGAAATCCGAGCTAATAAACACCAAACCCTAAGTGGCAAAAACCCTACTTTCAGATGGTATTGTTTCCTCAATCCCAGAGGTAGACTCAAAACTAATTTGAAACCTCCCTGGATAGAAGAGAATTGGCAGTCCTTTCCAGCTGGGATCACCTGCTAGTAACGGAGGGGCCTCTGTTGACAGTGCTTTTATGAAGCAGGATGGTTTGTGAATTTACCAACAGTGAGGTATCAGACTTGACCCAGAATGTTTAGGATTACTGTAGACCCAGGAGTAGTTCTGGCCTGGAATCTAGATAGTTTTCAGGATGGGGAAGATAGATTCAAAACCACCTAAGGGCATTCTGGGTACAAAGCATTGTGCAAGGCTTTGGTGATACAGAGAATGAGGTCTTTTTTCCCATACTTCCTCATCTGCCAAGGTTATCTCCAATTGAACCTTT-
>73_Hag_S_1
TTTTAGCTTGCACAAGCATGTATGAAGCACAGAAATCATACCACATGCATAAATCTCTAAAATATCTTATCTGAAGGTACCTAAAATATCTTATCTGAAGGTACTGGGGGATTTCCTATCCCATCTGAAATCCGAGCTAATAAACACCAAACCCTAAGTGGCAAAAACCCTACTTTCAGATGGTATTGTTTCCTCAATCCCAGAGGTAGACTCAAAACTAATTTGAAACCTCCCTGGATAGAAGAGAATTGGCAGTCCTTTCCAGCTGGGAGCACCTGCTAGTAACGGAGGGGCCTCTGTTGACAGTGCTTTTATGAAGCAGGATGGTTTGTGAATTTACCAACAGTGAGGTATCAAACTTGACCCAGAATGTTTAGGATTACCGTAGACCCAGGAGTAGTTCTGGCCTGGAATCTAGATAGTTTTCAGGATGGGGAAGATAGATTCAAAACCACCTAAGGGCATTCTGGGTACAAAGCATTGTGCAAGGCTTTGGTGATACAGAGAATGAGGTCTTTTTTCCCATACTTCCTCATCTGCCAAGGTTATCTCCAATTGAACCTTT-
>73_Hag_S_2
TTTTAGCTTGCACAAGCATGTATGAAGCACAGAAATCATACCACATGCATAAATCTCTAAAATATCTTATCTGAAGGTACCTAAAATATCTTATCTGAAGGTACTGGGGGATTTCCTATCCCATCTGAAATCCGAGCTAATAAACACCAAACCCTAAGTGGCAAAAACCCTACTTTCAGATGGTATTGTTTCCTCAATCCCAGAGGTAGACTCAAAACTAATTTGAAACCTCCCTGGATAGAAGAGAATTGGCAGTCCTTTCCAGCTGGGAGCACCTGCTAGTAACGGAGGGGCCTCTGTTGACAGTGCTTTTATGAAGCAGGATGGTTTGTGAATTTACCAACAGTGAGGTATCAGACTTGACCCAGAATGTTTAGGATTACCGTAGACCCAGGAGTAGTTCTGGCCTGGAATCTAGATAGTTTTCAGGATGGGGAAGATAGATTCAAAACCACCTAAGGGCATTCTGGGTACAAAGCATTGTGCAAGGCTTTGGTGATACAGAGAATGAGGTCTTTTTTCCCATACTTCCTCATCTGCCAAGGTTATCTCCAATTGAACCTTT-
>79_Hag_S_1
TTTTAGCTTGCACAAGCATGTATGAAGCACAGAAATCATACCACATGCATAAATCTCTAAAATATCTTATCTGAAGGTACCTAAAATATCTTATCTGAAGGTACTGGGGGATTTCCTATCCCATCTGAAATCCGAGCTAATAAACACCAAACCCTAAGTGGCAAAAACCCTACTTTCAGATGGTATTGTTTCCTCAATCCCAGAGGTAGACTCAAAACTAATTTGAAACCTCCCTGGATAGAAGAGAATTGGCAGTCCTTTCCAGCTGGGATCACCTGCTAGTAACGGAGGGGCCTCTGTTGACAGTGCTTTTATGAAGCAGGATGGTTTGTGAATTTACCAACAGTGAGGTATCAGACTTGACCCAGAATGTTTAGGATTACTGTAGACCCAGGAGTAGTTCTGGCCTGGAATCTAGATAGTTTTCAGGATGGGGAAGATAGATTCAAAACCACCTAAGGGCATTCTGGGTACAAAGCATTGTGCAAGGCTTTGGTGATACAGAGAATGAGGTCTTTTTTCCCATACTTCCTCATCTGCCAAGGTTATCTCCAATTGAACCTTT-
>79_Hag_S_2
TTTTAGCTTGCACAAGCATGTATGAAGCACAGAAATCATACCACATGCATAAATCTCTAAAATATCTTATCTGAAGGTACCTAAAATATCTTATCTGAAGGTACTGGGGGATTTCCTATCCCATCTGAAATCCGAGCTAATAAACACCAAACCCTAAGTGGCAAAAACCCTACTTTCAGATGGTATTGTTTCCTCAATCCCAGAGGTAGACTCAAAACTAATTTGAAACCTCCCTGGATAGAAGAGAATTGGCAGTCCTTTCCAGCTGGGATCACCTGCTAGTAACGGAGGGGCCTCTGTTGACAGTGCTTTTATGAAGCAGGATGGTTTGTGAATTTACCAACAGTGAGGTATCAGACTTGACCCAGAATGTTTAGGATTACTGTAGACCCAGGAGTAGTTCTGGCCTGGAATCTAGATAGTTTTCAGGATGGGGAAGATAGATTCAAAACCACCTAAGGGCATTCTGGGTACAAAGCATTGTGCAAGGCTTTGGTGATACAGAGAATGAGGTCTTTTTTCCCATACTTCCTCATCTGCCAAGGTTATCTCCAATTGAACCTTT-
>81_Hag_S_1
TTTTAGCTTGCACAAGCATGTATGAAGCACAGAAATCATACCACATGCATAAATCTCTAAAATATCTTATCTGAAGGTACCTAAAATATCTTATCTGAAGGTACTGGGGGATTTCCTATCCCATCTGAAATCCGAGCTAATAAACACCAAACCCTAAGTGGCAAAAACCCTACTTTCAGATGGTATTGTTTCCTCAATCCCAGAGGTAGACTCAAAACTAATTTGAAACCTCCCTGGATAGAAGAGAATTGGCAGTCCTTTCCAGCTGGGAGCACCTGCTAGTAACGGAGGGGCCTCTGTTGACAGTGCTTTTATGAAGCAGGATGGTTTGTGAATTTACCAACAGTGAGGTATCAGACTTGACCCAGAATGTTTAGGATTACCGTAGACCCAGGAGTAGTTCTGGCCTGGAATCTAGATAGTTTTCAGGATGGGGAAGATAGATTCAAAACCACCTAAGGGCATTCTGGGTACAAAGCATTGTGCAAGGCTTTGGTGATACAGAGAATGAGGTCTTTTTTCCCATACTTCCTCATCTGCCAAGGTTATCTCCAATTGAACCTTT-
>81_Hag_S_2
TTTTAGCTTGCACAAGCATGTATGAAGCACAGAAATCATACCACATGCATAAATCTCTAAAATATCTTATCTGAAGGTACCTAAAATATCTTATCTGAAGGTACTGGGGGATTTCCTATCCCATCTGAAATCCGAGCTAATAAACACCAAACCCTAAGTGGCAAAAACCCTACTTTCAGATGGTATTGTTTCCTCAATCCCAGAGGTAGACTCAAAACTAATTTGAAACCTCCCTGGATAGAAGAGAATTGGCAGTCCTTTCCAGCTGGGAGCACCTGCTAGTAACGGAGGGGCCTCTGTTGACAGTGCTTTTATGAAGCAGGATGGTTTGTGAATTTACCAACAGTGAGGTATCAGACTTGACCCAGAATGTTTAGGATTACCGTAGACCCAGGAGTAGTTCTGGCCTGGAATCTAGATAGTTTTCAGGATGGGGAAGATAGATTCAAAACCACCTAAGGGCATTCTGGGTACAAAGCATTGTGCAAGGCTTTGGTGATACAGAGAATGAGGTCTTTTTTCCCATACTTCCTCATCTGCCAAGGTTATCTCCAATTGAACCTTT-
>83_Hag_S_1
TTTTAGCTTGCACAAGCATGTATGAAGCACAGAAATCATACCACATGCATAAATCTCTAAAATATCTTATCTGAAGGTACCTAAAATATCTTATCTGAAGGTACTGGGGGATTTCCTATCCCATCTGAAATCCGAGCTAATAAACACCAAACCCTAAGTGGCAAAAACCCTACTTTCAGATGGTATTGTTTCCTCAATCCCAGAGGTAGACTCAAAACTAATTTGAAACCTCCCTGGATAGAAGAGAATTGGCAGTCCTTTCCAGCTGGGAGCACCTGCTAGTAACGGAGGGGCCTCTGTTGACAGTGCTTTTATGAAGCAGGATGGTTTGTGAATTTACCAACAGTGAGGTATCAGACTTGACCCAGAATGTTTAGGATTACTGTAGACCCAGGAGTAGTTCTGGCCTGGAATCTAGATAGTTTTCAGGATGGGGAAGATAGATTCAAAACCACCTAAGGGCATTCTGGGTACAAAGCATTGTGCAAGGCTTTGGTGATACAGAGAATGAGGTCTTTTTTCCCATACTTCCTCATCTGCCAAGGTTATCTCCAATTGAACCTTT-
>83_Hag_S_2
TTTTAGCTTGCACAAGCATGTATGAAGCACAGAAATCATACCACATGCATAAATCTCTAAAATATCTTATCTGAAGGTACCTAAAATATCTTATCTGAAGGTACTGGGGGATTTCCTATCCCATCTGAAATCCGAGCTAATAAACACCAAACCCTAAGTGGCAAAAACCCTACTTTCAGATGGTATTGTTTCCTCAATCCCAGAGGTAGACTCAAAACTAATTTGAAACCTCCCTGGATAGAAGAGAATTGGCAGTCCTTTCCAGCTGGGATCACCTGCTAGTAACGGAGGGGCCTCTGTTGACAGTGCTTTTATGAAGCAGGATGGTTTGTGAATTTACCAACAGTGAGGTATCAGACTTGACCCAGAATGTTTAGGATTACCGTAGACCCAGGAGTAGTTCTGGCCTGGAATCTAGATAGTTTTCAGGATGGGGAAGATAGATTCAAAACCACCTAAGGGCATTCTGGGTACAAAGCATTGTGCAAGGCTTTGGTGATACAGAGAATGAGGTCTTTTTTCCCATACTTCCTCATCTGCCAAGGTTATCTCCAATTGAACCTTT-
>84_Hag_S_1
TTTTAGCTTGCACAAGCATGTATGAAGCACAGAAATCATACCACATGCATAAATCTCTAAAATATCTTATCTGAAGGTACCTAAAATATCTTATCTGAAGGTACTGGGGGATTTCCTATCCCATCTGAAATCCGAGCTAATAAACACCAAACCCTAAGTGGCAAAAACCCTACTTTCAGATGGTATTGTTTCCTCAATCCCAGAGGTAGACTCAAAACTAATTTGAAACCTCCCTGGATAGAAGAGAATTGGCAGTCCTTTCCAGCTGGGAGCACCTGCTAGTAACGGAGGGGCCTCTGTTGACAGTGCTTTTATGAAGCAGGATGGTTTGTGAATTTACCAACAGTGAGGTATCAGACTTGACCCAGAATGTTTAGGATTACCGTAGACCCAGGAGTAGTTCTGGCCTGGAATCTAGATAGTTTTCAGGATGGGGAAGATAGATTCAAAACCACCTAAGGGCATTCTGGGTACAAAGCATTGTGCAAGGCTTTGGTGATACAGAGAATGAGGTCTTTTTTCCCATACTTCCTCATCTGCCAAGGTTATCTCCAATTGAACCTTT-
>84_Hag_S_2
TTTTAGCTTGCACAAGCATGTATGAAGCACAGAAATCATACCACATGCATAAATCTCTAAAATATCTTATCTGAAGGTACCTAAAATATCTTATCTGAAGGTACTGGGGGATTTCCTATCCCATCTGAAATCCGAGCTAATAAACACCAAACCCTAAGTGGCAAAAACCCTACTTTCAGATGGTATTGTTTCCTCAATCCCAGAGGTAGACTCAAAACTAATTTGAAACCTCCCTGGATAGAAGAGAATTGGCAGTCCTTTCCAGCTGGGAGCACCTGCTAGTAACGGAGGGGCCTCTGTTGACAGTGCTTTTATGAAGCAGGATGGTTTGTGAATTTACCAACAGTGAGGTATCAGACTTGACCCAGAATGTTTAGGATTACCGTAGACCCAGGAGTAGTTCTGGCCTGGAATCTAGATAGTTTTCAGGATGGGGAAGATAGATTCAAAACCACCTAAGGGCATTCTGGGTACAAAGCATTGTGCAAGGCTTTGGTGATACAGAGAATGAGGTCTTTTTTCCCATACTTCCTCATCTGCCAAGGTTATCTCCAATTGAACCTTT-
>86_Hag_S_1
TTTTAGCTTGCACAAGCATGTATGAAGCACAGAAATCATACCACATGCATAAATCTCTAAAATATCTTATCTGAAGGTACCTAAAATATCTTATCTGAAGGTACTGGGGGATTTCCTATCCCATCTGAAATCCGAGCTAATAAACACCAAACCCTAAGTGGCAAAAACCCTACTTTCAGATGGTATTGTTTCCTCAATCCCAGAGGTAGACTCAAAACTAATTTGAAACCTCCCTGGATAGAAGAGAATTGGCAGTCCTTTCCAGCTGGGAGCACCTGCTAGTAACGGAGGGGCCTCTGTTGACAGTGCTTTTATGAAGCAGGATGGTTTGTGAATTTACCAACAGTGAGGTATCAGACTTGACCCAGAATGTTTAGGATTACCGTAGACCCAGGAGTAGTTCTGGCCTGGAATCTAGATAGTTTTCAGGATGGGGAAGATAGATTCAAAACCACCTAAGGGCATTCTGGGTACAAAGCATTGTGCAAGGCTTTGGTGATACAGAGAATGAGGTCTTTTTTCCCATACTTCCTCATCTGCCAAGGTTATCTCCAATTGAACCTTT-
>86_Hag_S_2
TTTTAGCTTGCACAAGCATGTATGAAGCACAGAAATCATACCACATGCATAAATCTCTAAAATATCTTATCTGAAGGTACCTAAAATATCTTATCTGAAGGTACTGGGGGATTTCCTATCCCATCTGAAATCCGAGCTAATAAACACCAAACCCTAAGTGGCAAAAACCCTACTTTCAGATGGTATTGTTTCCTCAATCCCAGAGGTAGACTCAAAACTAATTTGAAACCTCCCTGGATAGAAGAGAATTGGCAGTCCTTTCCAGCTGGGAGCACCTGCTAGTAACGGAGGGGCCTCTGTTGACAGTGCTTTTATGAAGCAGGATGGTTTGTGAATTTACCAACAGTGAGGTATCAGACTTGACCCAGAATGTTTAGGATTACCGTAGACCCAGGAGTAGTTCTGGCCTGGAATCTAGATAGTTTTCAGGATGGGGAAGATAGATTCAAAACCACCTAAGGGCATTCTGGGTACAAAGCATTGTGCAAGGCTTTGGTGATACAGAGAATGAGGTCTTTTTTCCCATACTTCCTCATCTGCCAAGGTTATCTCCAATTGAACCTTT-
>87_Hag_S_1
TTTTAGCTTGCACAAGCATGTATGAAGCACAGAAATCATACCACATGCATAAATCTCTAAAATATCTTATCTGAAGGTACCTAAAATATCTTATCTGAAGGTACTGGGGGATTTCCTATCCCATCTGAAATCCGAGCTAATAAACACCAAACCCTAAGTGGCAAAAACCCTACTTTCAGATGGTATTGTTTCCTCAATCCCAGAGGTAGACTCAAAACTAATTTGAAACCTCCCTGGATAGAAGAGAATTGGCAGTCCTTTCCAGCTGGGAGCACCTGCTAGTAACGGAGGGGCCTCTGTTGACAGTGCTTTTATGAAGCAGGATGGTTTGTGAATTTACCAACAGTGAGGTATCAGACTTGACCCAGAATGTTTAGGATTACCGTAGACCCAGGAGTAGTTCTGGCCTGGAATCTAGATAGTTTTCAGGATGGGGAAGATAGATTCAAAACCACCTAAGGGCATTCTGGGTACAAAGCATTGTGCAAGGCTTTGGTGATACAGAGAATGAGGTCTTTTTTCCCATACTTCCTCATCTGCCAAGGTTATCTCCAATTGAACCTTT-
>87_Hag_S_2
TTTTAGCTTGCACAAGCATGTATGAAGCACAGAAATCATACCACATGCATAAATCTCTAAAATATCTTATCTGAAGGTACCTAAAATATCTTATCTGAAGGTACTGGGGGATTTCCTATCCCATCTGAAATCCGAGCTAATAAACACCAAACCCTAAGTGGCAAAAACCCTACTTTCAGATGGTATTGTTTCCTCAATCCCAGAGGTAGACTCAAAACTAATTTGAAACCTCCCTGGATAGAAGAGAATTGGCAGTCCTTTCCAGCTGGGAGCACCTGCTAGTAACGGAGGGGCCTCTGTTGACAGTGCTTTTATGAAGCAGGATGGTTTGTGAATTTACCAACAGTGAGGTATCAGACTTGACCCAGAATGTTTAGGATTACCGTAGACCCAGGAGTAGTTCTGGCCTGGAATCTAGATAGTTTTCAGGATGGGGAAGATAGATTCAAAACCACCTAAGGGCATTCTGGGTACAAAGCATTGTGCAAGGCTTTGGTGATACAGAGAATGAGGTCTTTTTTCCCATACTTCCTCATCTGCCAAGGTTATCTCCAATTGAACCTTT-
>88_Hag_S_1
TTTTAGCTTGCACAAGCATGTATGAAGCACAGAAATCATACCACATGCATAAATCTCTAAAATATCTTATCTGAAGGTACCTAAAATATCTTATCTGAAGGTACTGGGGGATTTCCTATCCCATCTGAAATCCGAGCTAATAAACACCAAACCCTAAGTGGCAAAAACCCTACTTTCAGATGGTATTGTTTCCTCAATCCCAGAGGTAGACTCAAAACTAATTTGAAACCTCCCTGGATAGAAGAGAATTGGCAGTCCTTTCCAGCTGGGAGCACCTGCTAGTAACGGAGGGGCCTCTGTTGACAGTGCTTTTATGAAGCAGGATGGTTTGTGAATTTACCAACAGTGAGGTATCAGACTTGACCCAGAATGTTTAGGATTACTGTAGACCCAGGAGTAGTTCTGGCCTGGAATCTAGATAGTTTTCAGGATGGGGAAGATAGATTCAAAACCACCTAAGGGCATTCTGGGTACAAAGCATTGTGCAAGGCTTTGGTGATACAGAGAATGAGGTCTTTTTTCCCATACTTCCTCATCTGCCAAGGTTATCTCCAATTGAACCTTT-
>88_Hag_S_2
TTTTAGCTTGCACAAGCATGTATGAAGCACAGAAATCATACCACATGCATAAATCTCTAAAATATCTTATCTGAAGGTACCTAAAATATCTTATCTGAAGGTACTGGGGGATTTCCTATCCCATCTGAAATCCGAGCTAATAAACACCAAACCCTAAGTGGCAAAAACCCTACTTTCAGATGGTATTGTTTCCTCAATCCCAGAGGTAGACTCAAAACTAATTTGAAACCTCCCTGGATAGAAGAGAATTGGCAGTCCTTTCCAGCTGGGATCACCTGCTAGTAACGGAGGGGCCTCTGTTGACAGTGCTTTTATGAAGCAGGATGGTTTGTGAATTTACCAACAGTGAGGTATCAGACTTGACCCAGAATGTTTAGGATTACCGTAGACCCAGGAGTAGTTCTGGCCTGGAATCTAGATAGTTTTCAGGATGGGGAAGATAGATTCAAAACCACCTAAGGGCATTCTGGGTACAAAGCATTGTGCAAGGCTTTGGTGATACAGAGAATGAGGTCTTTTTTCCCATACTTCCTCATCTGCCAAGGTTATCTCCAATTGAACCTTT-
>90_Hag_S_1
TTTTAGCTTGCACAAGCATGTATGAAGCACAGAAATCATACCACATGCATAAATCTCTAAAATATCTTATCTGAAGGTACCTAAAATATCTTATCTGAAGGTACTGGGGGATTTCCTATCCCATCTGAAATCCGAGCTAATAAACACCAAACCCTAAGTGGCAAAAACCCTACTTTCAGATGGTATTGTTTCCTCAATCCCAGAGGTAGACTCAAAACTAATTTGAAACCTCCCTGGATAGAAGAGAATTGGCAGTCCTTTCCAGCTGGGAGCACCTGCTAGTAACGGAGGGGCCTCTGTTGACAGTGCTTTTATGAAGCAGGATGGTTTGTGAATTTACCAACAGTGAGGTATCAGACTTGACCCAGAATGTTTAGGATTACCGTAGACCCAGGAGTAGTTCTGGCCTGGAATCTAGATAGTTTTCAGGATGGGGAAGATAGATTCAAAACCACCTAAGGGCATTCTGGGTACAAAGCATTGTGCAAGGCTTTGGTGATACAGAGAATGAGGTCTTTTTTCCCATACTTCCTCATCTGCCAAGGTTATCTCCAATTGAACCTTT-
>90_Hag_S_2
TTTTAGCTTGCACAAGCATGTATGAAGCACAGAAATCATACCACATGCATAAATCTCTAAAATATCTTATCTGAAGGTACCTAAAATATCTTATCTGAAGGTACTGGGGGATTTCCTATCCCATCTGAAATCCGAGCTAATAAACACCAAACCCTAAGTGGCAAAAACCCTACTTTCAGATGGTATTGTTTCCTCAATCCCAGAGGTAGACTCAAAACTAATTTGAAACCTCCCTGGATAGAAGAGAATTGGCAGTCCTTTCCAGCTGGGAGCACCTGCTAGTAACGGAGGGGCCTCTGTTGACAGTGCTTTTATGAAGCAGGATGGTTTGTGAATTTACCAACAGTGAGGTATCAGACTTGACCCAGAATGTTTAGGATTACCGTAGACCCAGGAGTAGTTCTGGCCTGGAATCTAGATAGTTTTCAGGATGGGGAAGATAGATTCAAAACCACCTAAGGGAATTCTGGGTACAAAGCATTGTGCAAGGCTTTGGTGATACAGAGAATGAGGTCTTTTTTCCCATACTTCCTCATCTGCCAAGGTTATCTCCAATTGAACCTTT-
>92_Hag_S_1
TTTTAGCTTGCACAAGCATGTATGAAGCACAGAAATCATACCACATGCATAAATCTCTAAAATATCTTATCTGAAGGTACCTAAAATATCTTATCTGAAGGTACTGGGGGATTTCCTATCCCATCTGAAATCCGAGCTAATAAACACCAAACCCTAAGTGGCAAAAACCCTACTTTCAGATGGTATTGTTTCCTCAATCCCAGAGGTAGACTCAAAACTAATTTGAAACCTCCCTGGATAGAAGAGAATTGGCAGTCCTTTCTAGCTGGGAGCACCTGCTAGTAACGGAGGGGCCTCTGTTGACAGTGCTTTTATGAAGCAGGATGGTTTGTGAATTTACCAACAGTGAGGTATCAGACTTGACCCAGAATGTTTAGGATTACCGTAGACCCAGGAGTAGTTCTGGCCTGGAATCTAGATAGTTTTCAGGATGGGGAAGATAGATTCAAAACCACCTAAGGGCATTCTGGGTACAAAGCATTGTGCAAGGCTTTGGTGATACAGAGAATGAGGTCTTTTTTCCCATACTTCCTCATCTGCCAAGGTTATCTCCAATTGAACCTTT-
>92_Hag_S_2
TTTTAGCTTGCACAAGCATGTATGAAGCACAGAAATCATACCACATGCATAAATCTCTAAAATATCTTATCTGAAGGTACCTAAAATATCTTATCTGAAGGTACTGGGGGATTTCCTATCCCATCTGAAATCCGAGCTAATAAACACCAAACCCTAAGTGGCAAAAACCCTACTTTCAGATGGTATTGTTTCCTCAATCCCAGAGGTAGACTCAAAACTAATTTGAAACCTCCCTGGATAGAAGAGAATTGGCAGTCCTTTCCAGCTGGGAGCACCTGCTAGTAACGGAGGGGCCTCTGTTGACAGTGCTTTTATGAAGCAGGATGGTTTGTGAATTTACCAACAGTGAGGTATCAGACTTGACCCAGAATGTTTAGGATTACCGTAGACCCAGGAGTAGTTCTGGCCTGGAATCTAGATAGTTTTCAGGATGGGGAAGATAGATTCAAAACCACCTAAGGGCATTCTGGGTACAAAGCATTGTGCAAGGCTTTGGTGATACAGAGAATGAGGTCTTTTTTCCCATACTTCCTCATCTGCCAAGGTTATCTCCAATTGAACCTTT-
>93_Hag_S_1
TTTTAGCTTGCACAAGCATGTATGAAGCACAGAAATCATACCACATGCATAAATCCCTAAAATATCTTATCTGAAGGTACCTAAAATATCTTATCTGAAGGTACTGGGGGATTTCCTATCCCATCTGAAATCCGAGCTAATAAACACCAAACCCTAAGTGGCAAAAACCCTACTTTCAGATGGTATTGTTTCCTCAATCCCAGAGGTAGACTCAAAACTAATTTGAAACCTCCCTGGATAGAAGAGAATTGGCAGTCCTTTCTAGCTGGGAGCACCTGCTAGTAACGGAGGGGCCTCTGTTGACAGTGCTTTTATGAAGCAGGATGGTTTGTGAATTTACCAACAGTGAGGTATCAGACTTGACCCAGAATGTTTAGGATTACCGTAGACCCAGGAGTAGTTCTGGCCTGGAATCTAGATAGTTTTCAGGATGGGGAAGATAGATTCAAAACCACCTAAGGGCATTCTGGGTACAAAGCATTGTGCAAGGCTTTGGTGATACAGAGAATGAGGTCTTTTTTCCCATACTTCCTCATCTGCCAAGGTTATCTCCAATTGAACCTTT-
>93_Hag_S_2
TTTTAGCTTGCACAAGCATGTATGAAGCACAGAAATCATACCACATGCATAAATCCCTAAAATATCTTATCTGAAGGTACCTAAAATATCTTATCTGAAGGTACTGGGGGATTTCCTATCCCATCTGAAATCCGAGCTAATAAACACCAAACCCTAAGTGGCAAAAACCCTACTTTCAGATGGTATTGTTTCCTCAATCCCAGAGGTAGACTCAAAACTAATTTGAAACCTCCCTGGATAGAAGAGAATTGGCAGTCCTTTCCAGCTGGGAGCACCTGCTAGTAACGGAGGGGCCTCTGTTGACAGTGCTTTTATGAAGCAGGATGGTTTGTGAATTTACCAACAGTGAGGTATCAGACTTGACCCAGAATGTTTAGGATTACCGTAGACCCAGGAGTAGTTCTGGCCTGGAATCTAGATAGTTTTCAGGATGGGGAAGATAGATTCAAAACCACCTAAGGGCATTCTGGGTACAAAGCATTGTGCAAGGCTTTGGTGATACAGAGAATGAGGTCTTTTTTCCCATACTTCCTCATCTGCCAAGGTTATCTCCAATTGAACCTTT-
>95_Hag_S_1
TTTTAGCTTGCACAAGCATGTATGAAGCACAGAAATCATACCACATGCATAAATCTCTAAAATATCTTATCTGAAGGTACCTAAAATATCTTATCTGAAGGTACTGGGGGATTTCCTATCCCATCTGAAATCCGAGCTAATAAACACCAAACCCGAAGTGGCAAAAACCCTACTTTCAGATGGTATTGTTTCCTCAATCCCAGAGGTAGACTCAAAACTAATTTGAAACCTCCCTGGATAGAAGAGAATTGGCAGTCCTTTCCAGCTGGGAGCACCTGCTAGTAACGGAGGGGCCTCTGTTGACAGTGCTTTTATGAAGCAGGATGGTTTGTGAATTTACCAACAGTGAGGTATCAGACTTGACCCAGAATGTTTAGGATTACCGTAGACCCAGGAGTAGTTCTGGCCTGGAATCTAGATAGTTTTCAGGATGGGGAAGATAGATTCAAAACCACCTAAGGGCATTCTGGGTACAAAGCATTGTGCAAGGCTTTGGTGATACAGAGAATGAGGTCTTTTTTCCCATACTTCCTCATCTGCCAAGGTTATCTCCAATTGAACCTTT-
>95_Hag_S_2
TTTTAGCTTGCACAAGCATGTATGAAGCACAGAAATCATACCACATGCATAAATCTCTAAAATATCTTATCTGAAGGTACCTAAAATATCTTATCTGAAGGTACTGGGGGATTTCCTATCCCATCTGAAATCCGAGCTAATAAACACCAAACCCTAAGTGGCAAAAACCCTACTTTCAGATGGTATTGTTTCCTCAATCCCAGAGGTAGACTCAAAACTAATTTGAAACCTCCCTGGATAGAAGAGAATTGGCAGTCCTTTCCAGCTGGGAGCACCTGCTAGTAACGGAGGGGCCTCTGTTGACAGTGCTTTTATGAAGCAGGATGGTTTGTGAATTTACCAACAGTGAGGTATCAGACTTGACCCAGAATGTTTAGGATTACCGTAGACCCAGGAGTAGTTCTGGCCTGGAATCTAGATAGTTTTCAGGATGGGGAAGATAGATTCAAAACCACCTAAGGGCATTCTGGGTACAAAGCATTGTGCAAGGCTTTGGTGATACAGAGAATGAGGTCTTTTTTCCCATACTTCCTCATCTGCCAAGGTTATCTCCAATTGAACCTTT-
>96_Hag_S_1
TTTTAGCTTGCACAAGCATGTATGAAGCACAGAAATCATACCACATGCATAAATCTCTAAAATATCTTATCTGAAGGTACCTAAAATATCTTATCTGAAGGTACTGGGGGATTTCCTATCCCATCTGAAATCCGAGCTAATAAACACCAAACCCTAAGTGGCAAAAACCCTACTTTCAGATGGTATTGTTTCCTCAATCCCAGAGGTAGACTCAAAACTAATTTGAAACCTCCCTGGATAGAAGAGAATTGGCAGTCCTTTCCAGCTGGGAGCACCTGCTAGTAACGGAGGGGCCTCTGTTGACAGTGCTTTTATGAAGCAGGATGGTTTGTGAATTTACCAACAGTGAGGTATCAGACTTGACCCAGAATGTTTAGGATTACCGTAGACCCAGGAGTAGTTCTGGCCTGGAATCTAGATAGTTTTCAGGATGGGGAAGATAGATTCAAAACCACCTAAGGGCATTCTGGGTACAAAGCATTGTGCAAGGCTTTGGTGATACAGAGAATGAGGTCTTTTTTCCCATACTTCCTCATCTGCCAAGGTTATCTCCAATTGAACCTTT-
>96_Hag_S_2
TTTTAGCTTGCACAAGCATGTATGAAGCACAGAAATCATACCACATGCATAAATCTCTAAAATATCTTATCTGAAGGTACCTAAAATATCTTATCTGAAGGTACTGGGGGATTTCCTATCCCATCTGAAATCCGAGCTAATAAACACCAAACCCTAAGTGGCAAAAACCCTACTTTCAGATGGTATTGTTTCCTCAATCCCAGAGGTAGACTCAAAACTAATTTGAAACCTCCCTGGATAGAAGAGAATTGGCAGTCCTTTCCAGCTGGGAGCACCTGCTAGTAACGGAGGGGCCTCTGTTGACAGTGCTTTTATGAAGCAGGATGGTTTGTGAATTTACCAACAGTGAGGTATCAGACTTGACCCAGAATGTTTAGGATTACCGTAGACCCAGGAGTAGTTCTGGCCTGGAATCTAGATAGTTTTCAGGATGGGGAAGATAGATTCAAAACCACCTAAGGGCATTCTGGGTACAAAGCATTGTGCAAGGCTTTGGTGATACAGAGAATGAGGTCTTTTTTCCCATACTTCCTCATCTGCCAAGGTTATCTCCAATTGAACCTTT-
>98_Hag_S_1
TTTTAGCTTGCACAAGCATGTATGAAGCACAGAAATCATACCACATGCATAAATCCCTAAAATATCTTATCTGAAGGTACCTAAAATATCTTATCTGAAGGTACTGGGGGATTTCCTATCCCATCTGAAATCCGAGCTAATAAACACCAAACCCTAAGTGGCAAAAACCCTACTTTCAGATGGTATTGTTTCCTCAATCCCAGAGGTAGACTCAAAACTAATTTGAAACCTCCCTGGATAGAAGAGAATTGGCAGTCCTTTCCAGCTGGGATCACCTGCTAGTAACGGAGGGGCCTCTGTTGACAGTGCTTTTATGAAGCAGGATGGTTTGTGAATTTACCAACAGTGAGGTATCAGACTTGACCCAGAATGTTTAGGATTACTGTAGACCCAGGAGTAGTTCTGGCCTGGAATCTAGATAGTTTTCAGGATGGGGAAGATAGATTCAAAACCACCTAAGGGCATTCTGGGTACAAAGCATTGTGCAAGGCTTTGGTGATACAGAGAATGAGGTCTTTTTTCCCATACTTCCTCATCTGCCAAGGTTATCTCCAATTGAACCTTT-
>98_Hag_S_2
TTTTAGCTTGCACAAGCATGTATGAAGCACAGAAATCATACCACATGCATAAATCCCTAAAATATCTTATCTGAAGGTACCTAAAATATCTTATCTGAAGGTACTGGGGGATTTCCTATCCCATCTGAAATCCGAGCTAATAAACACCAAACCCTAAGTGGCAAAAACCCTACTTTCAGATGGTATTGTTTCCTCAATCCCAGAGGTAGACTCAAAACTAATTTGAAACCTCCCTGGATAGAAGAGAATTGGCAGTCCTTTCCAGCTGGGATCACCTGCTAGTAACGGAGGGGCCTCTGTTGACAGTGCTTTTATGAAGCAGGATGGTTTGTGAATTTACCAACAGTGAGGTATCAGACTTGACCCAGAATGTTTAGGATTACTGTAGACCCAGGAGTAGTTCTGGCCTGGAATCTAGATAGTTTTCAGGATGGGGAAGATAGATTCAAAACCACCTAAGGGCATTCTGGGTACAAAGCATTGTGCAAGGCTTTGGTGATACAGAGAATGAGGTCTTTTTTCCCATACTTCCTCATCTGCCAAGGTTATCTCCAATTGAACCTTT-
>100_Hag_S_1
TTTTAGCTTGCACAAGCATGTATGAAGCACAGAAATCATACCACATGCATAAATCTCTAAAATATCTTATCTGAAGGTACCTAAAATATCTTATCTGAAGGTACTGGGGGATTTCCTATCCCATCTGAAATCCGAGCTAATAAACACCAAACCCTAAGTGGCAAAAACCCTACTTTCAGATGGTATTGTTTCCTCAATCCCAGAGGTAGACTCAAAACTAATTTGAAACCTCCCTGGATAGAAGAGAATTGGCAGTCCTTTCCAGCTGGGAGCACCTGCTAGTAACGGAGGGGCCTCTGTTGACAGTGCTTTTATGAAGCAGGATGGTTTGTGAATTTACCAACAGTGAGGTATCAGACTTGACCCAGAATGTTTAGGATTACCGTAGACCCAGGAGTAGTTCTGGCCTGGAATCTAGATAGTTTTCAGGATGGGGAAGATAGATTCAAAACCACCTAAGGGCATTCTGGGTACAAAGCATTGTGCAAGGCTTTGGTGATACAGAGAATGAGGTCTTTTTTCCCATACTTCCTCATCTGCCAAGGTTATCTCCAATTGAACCTTT-
>100_Hag_S_2
TTTTAGCTTGCACAAGCATGTATGAAGCACAGAAATCATACCACATGCATAAATCTCTAAAATATCTTATCTGAAGGTACCTAAAATATCTTATCTGAAGGTACTGGGGGATTTCCTATCCCATCTGAAATCCGAGCTAATAAACACCAAACCCTAAGTGGCAAAAACCCTACTTTCAGATGGTATTGTTTCCTCAATCCCAGAGGTAGACTCAAAACTAATTTGAAACCTCCCTGGATAGAAGAGAATTGGCAGTCCTTTCCAGCTGGGAGCACCTGCTAGTAACGGAGGGGCCTCTGTTGACAGTGCTTTTATGAAGCAGGATGGTTTGTGAATTTACCAACAGTGAGGTATCAGACTTGACCCAGAATGTTTAGGATTACCGTAGACCCAGGAGTAGTTCTGGCCTGGAATCTAGATAGTTTTCAGGATGGGGAAGATAGATTCAAAACCACCTAAGGGCATTCTGGGTACAAAGCATTGTGCAAGGCTTTGGTGATACAGAGAATGAGGTCTTTTTTCCCATACTTCCTCATCTGCCAAGGTTATCTCCAATTGAACCTTT-
>101_Hag_S_1
TTTTAGCTTGCACAAGCATGTATGAAGCACAGAAATCATACCACATGCATAAATCTCTAAAATATCTTATCTGAAGGTACCTAAAATATCTTATCTGAAGGTACTGGGGGATTTCCTATCCCATCTGAAATCCGAGCTAATAAACACCAAACCCTAAGTGGCAAAAACCCTACTTTCAGATGGTATTGTTTCCTCAATCCCAGAGGTAGACTCAAAACTAATTTGAAACCTCCCTGGATAGAAGAGAATTGGCAGTCCTTTCCAGCTGGGATCACCTGCTAGTAACGGAGGGGCCTCTGTTGACAGTGCTTTTATGAAGCAGGATGGTTTGTGAATTTACCAACAGTGAGGTATCAGACTTGACCCAGAATGTTTAGGATTACTGTAGACCCAGGAGTAGTTCTGGCCTGGAATCTAGATAGTTTTCAGGATGGGGAAGATAGATTCAAAACCACCTAAGGGCATTCTGGGTACAAAGCATTGTGCAAGGCTTTGGTGATACAGAGAATGAGGTCTTTTTTCCCATACTTCCTCATCTGCCAAGGTTATCTCCAATTGAACCTTT-
>101_Hag_S_2
TTTTAGCTTGCACAAGCATGTATGAAGCACAGAAATCATACCACATGCATAAATCTCTAAAATATCTTATCTGAAGGTACCTAAAATATCTTATCTGAAGGTACTGGGGGATTTCCTATCCCATCTGAAATCCGAGCTAATAAACACCAAACCCTAAGTGGCAAAAACCCTACTTTCAGATGGTATTGTTTCCTCAATCCCAGAGGTAGACTCAAAACTAATTTGAAACCTCCCTGGATAGAAGAGAATTGGCAGTCCTTTCCAGCTGGGATCACCTGCTAGTAACGGAGGGGCCTCTGTTGACAGTGCTTTTATGAAGCAGGATGGTTTGTGAATTTACCAACAGTGAGGTATCAGACTTGACCCAGAATGTTTAGGATTACTGTAGACCCAGGAGTAGTTCTGGCCTGGAATCTAGATAGTTTTCAGGATGGGGAAGATAGATTCAAAACCACCTAAGGGCATTCTGGGTACAAAGCATTGTGCAAGGCTTTGGTGATACAGAGAATGAGGTCTTTTTTCCCATACTTCCTCATCTGCCAAGGTTATCTCCAATTGAACCTTT-
>102_Hag_S_1
TTTTAGCTTGCACAAGCATGTATGAAGCACAGAAATCATACCACATGCATAAATCCCTAAAATATCTTATCTGAAGGTACCTAAAATATCTTATCTGAAGGTACTGGGGGATTTCCTATCCCATCTGAAATCCGAGCTAATAAACACCAAACCCTAAGTGGCAAAAACCCTACTTTCAGATGGTATTGTTTCCTCAATCCCAGAGGTAGACTCAAAACTAATTTGAAACCTCCCTGGATAGAAGAGAATTGGCAGTCCTTTCCAGCTGGGATCACCTGCTAGTAACGGAGGGGCCTCTGTTGACAGTGCTTTTATGAAGCAGGATGGTTTGTGAATTTACCAACAGTGAGGTATCAGACTTGACCCAGAATGTTTAGGATTACTGTAGACCCAGGAGTAGTTCTGGCCTGGAATCTAGATAGTTTTCAGGATGGGGAAGATAGATTCAAAACCACCTAAGGGCATTCTGGGTACAAAGCATTGTGCAAGGCTTTGGTGATACAGAGAATGAGGTCTTTTTTCCCATACTTCCTCATCTGCCAAGGTTATCTCCAATTGAACCTTT-
>102_Hag_S_2
TTTTAGCTTGCACAAGCATGTATGAAGCACAGAAATCATACCACATGCATAAATCCCTAAAATATCTTATCTGAAGGTACCTAAAATATCTTATCTGAAGGTACTGGGGGATTTCCTATCCCATCTGAAATCCGAGCTAATAAACACCAAACCCTAAGTGGCAAAAACCCTACTTTCAGATGGTATTGTTTCCTCAATCCCAGAGGTAGACTCAAAACTAATTTGAAACCTCCCTGGATAGAAGAGAATTGGCAGTCCTTTCCAGCTGGGATCACCTGCTAGTAACGGAGGGGCCTCTGTTGACAGTGCTTTTATGAAGCAGGATGGTTTGTGAATTTACCAACAGTGAGGTATCAGACTTGACCCAGAATGTTTAGGATTACTGTAGACCCAGGAGTAGTTCTGGCCTGGAATCTAGATAGTTTTCAGGATGGGGAAGATAGATTCAAAACCACCTAAGGGCATTCTGGGTACAAAGCATTGTGCAAGGCTTTGGTGATACAGAGAATGAGGTCTTTTTTCCCATACTTCCTCATCTGCCAAGGTTATCTCCAATTGAACCTTT-
>147_Hag_S_1
TTTTAGCTTGCACAAGCATGTATGAAGCACAGAAATCATACCACATGCATAAATCCCTAAAATATCTTATCTGAAGGTACCTAAAATATCTTATCTGAAGGTACTGGGGGATTTCCTATCCCATCTGAAATCCGAGCTAATAAACACCAAACCCTAAGTGGCAAAAACCCTACTTTCAGATGGTATTGTTTCCTCAATCCCAGAGGTAGACTCAAAACTAATTTGAAACCTCCCTGGATAGAAGAGAATTGGCAGTCCTTTCCAGCTGGGAGCACCTGCTAGTAACGGAGGGGCCTCTGTTGACAGTGCTTTTATGAAGCAGGATGGTTTGTGAATTTACCAACAGTGAGGTATCAGACTTGACCCAGAATGTTTAGGATTACCGTAGACCCAGGAGTAGTTCTGGCCTGGAATCTAGATAGTTTTCAGGATGGGGAAGATAGATTCAAAACCACCTAAGGGCATTCTGGGTACAAAGCATTGTGCAAGGCTTTGGTGATACAGAGAATGAGGTCTTTTTTCCCATACTTCCTCATCTGCCAAGGTTATCTCCAATTGAACCTTT-
>147_Hag_S_2
TTTTAGCTTGCACAAGCATGTATGAAGCACAGAAATCATACCACATGCATAAATCTCTAAAATATCTTATCTGAAGGTACCTAAAATATCTTATCTGAAGGTACTGGGGGATTTCCTATCCCATCTGAAATCCGAGCTAATAAACACCAAACCCTAAGTGGCAAAAACCCTACTTTCAGATGGTATTGTTTCCTCAATCCCAGAGGTAGACTCAAAACTAATTTGAAACCTCCCTGGATAGAAGAGAATTGGCAGTCCTTTCCAGCTGGGATCACCTGCTAGTAACGGAGGGGCCTCTGTTGACAGTGCTTTTATGAAGCAGGATGGTTTGTGAATTTACCAACAGTGAGGTATCAGACTTGACCCAGAATGTTTAGGATTACTGTAGACCCAGGAGTAGTTCTGGCCTGGAATCTAGATAGTTTTCAGGATGGGGAAGATAGATTCAAAACCACCTAAGGGCATTCTGGGTACAAAGCATTGTGCAAGGCTTTGGTGATACAGAGAATGAGGTCTTTTTTCCCATACTTCCTCATCTGCCAAGGTTATCTCCAATTGAACCTTT-
>148_Hag_S_1
TTTTAGCTTGCACAAGCATGTATGAAGCACAGAAATCATACCACATGCATAAATCTCTAAAATATCTTATCTGAAGGTACCTAAAATATCTTATCTGAAGGTACTGGGGGATTTCCTATCCCATCTGAAATCCGAGCTAATAAACACCAAACCCTAAGTGGCAAAAACCCTACTTTCAGATGGTATTGTTTCCTCAATCCCAGAGGTAGACTCAAAACTAATTTGAAACCTCCCTGGATAGAAGAGAATTGGCAGTCCTTTCCAGCTGGGATCACCTGCTAGTAACGGAGGGGCCTCTGTTGACAGTGCTTTTATGAAGCAGGATGGTTTGTGAATTTACCAACAGTGAGGTATCAGACTTGACCCAGAATGTTTAGGATTACCGTAGACCCAGGAGTAGTTCTGGCCTGGAATCTAGATAGTTTTCAGGATGGGGAAGATAGATTCAAAACCACCTAAGGGCATTCTGGGTACAAAGCATTGTGCAAGGCTTTGGTGATACAGAGAATGAGGTCTTTTTTCCCATACTTCCTCATCTGCCAAGGTTATCTCCAATTGAACCTTT-
>148_Hag_S_2
TTTTAGCTTGCACAAGCATGTATGAAGCACAGAAATCATACCACATGCATAAATCTCTAAAATATCTTATCTGAAGGTACCTAAAATATCTTATCTGAAGGTACTGGGGGATTTCCTATCCCATCTGAAATCCGAGCTAATAAACACCAAACCCTAAGTGGCAAAAACCCTACTTTCAGATGGTATTGTTTCCTCAATCCCAGAGGTAGACTCAAAACTAATTTGAAACCTCCCTGGATAGAAGAGAATTGGCAGTCCTTTCCAGCTGGGATCACCTGCTAGTAACGGAGGGGCCTCTGTTGACAGTGCTTTTATGAAGCAGGATGGTTTGTGAATTTACCAACAGTGAGGTATCAGACTTGACCCAGAATGTTTAGGATTACTGTAGACCCAGGAGTAGTTCTGGCCTGGAATCTAGATAGTTTTCAGGATGGGGAAGATAGATTCAAAACCACCTAAGGGCATTCTGGGTACAAAGCATTGTGCAAGGCTTTGGTGATACAGAGAATGAGGTCTTTTTTCCCATACTTCCTCATCTGCCAAGGTTATCTCCAATTGAACCTTT-
>149_Hag_S_1
TTTTAGCTTGCACAAGCATGTATGAAGCACAGAAATCATACCACATGCATAAATCTCTAAAATATCTTATCTGAAGGTACCTAAAATATCTTATCTGAAGGTACTGGGGGATTTCCTATCCCATCTGAAATCCGAGCTAATAAACACCAAACCCTAAGTGGCAAAAACCCTACTTTCAGATGGTATTGTTTCCTCAATCCCAGAGGTAGACTCAAAACTAATTTGAAACCTCCCTGGATAGAAGAGAATTGGCAGTCCTTTCCAGCTGGGATCACCTGCTAGTAACGGAGGGGCCTCTGTTGACAGTGCTTTTATGAAGCAGGATGGTTTGTGAATTTACCAACAGTGAGGTATCAGACTTGACCCAGAATGTTTAGGATTACCGTAGACCCAGGAGTAGTTCTGGCCTGGAATCTAGATAGTTTTCAGGATGGGGAAGATAGATTCAAAACCACCTAAGGGCATTCTGGGTACAAAGCATTGTGCAAGGCTTTGGTGATACAGAGAATGAGGTCTTTTTTCCCATACTTCCTCATCTGCCAAGGTTATCTCCAATTGAACCTTT-
>149_Hag_S_2
TTTTAGCTTGCACAAGCATGTATGAAGCACAGAAATCATACCACATGCATAAATCTCTAAAATATCTTATCTGAAGGTACCTAAAATATCTTATCTGAAGGTACTGGGGGATTTCCTATCCCATCTGAAATCCGAGCTAATAAACACCAAACCCTAAGTGGCAAAAACCCTACTTTCAGATGGTATTGTTTCCTCAATCCCAGAGGTAGACTCAAAACTAATTTGAAACCTCCCTGGATAGAAGAGAATTGGCAGTCCTTTCCAGCTGGGATCACCTGCTAGTAACGGAGGGGCCTCTGTTGACAGTGCTTTTATGAAGCAGGATGGTTTGTGAATTTACCAACAGTGAGGTATCAGACTTGACCCAGAATGTTTAGGATTACTGTAGACCCAGGAGTAGTTCTGGCCTGGAATCTAGATAGTTTTCAGGATGGGGAAGATAGATTCAAAACCACCTAAGGGCATTCTGGGTACAAAGCATTGTGCAAGGCTTTGGTGATACAGAGAATGAGGTCTTTTTTCCCATACTTCCTCATCTGCCAAGGTTATCTCCAATTGAACCTTT-
>23_Hla_S_1
----------------------------------ATCATACCACATGCATAAATCCCTAAAATATCTTATCTGAAGGTA------------------------CTGGGGGATTTCCTATCCCATCTGAAATCCGAGCTAATAAACACCAAACCCTAAGTGGCAAAAACCCTACTTTCAGATGGTATTGTTTCCTCAATCCCAGAGGTAGACTCAAAACTAATTTGAAACCTCCCTGGATAGAAGAGAATTGGCAGTCCTTTCCAGCTGGGATCACCTGCTAGTAACGGAGGGGCCTCTGTTGACAGTGCTTTTATGAAGCAGGATGGTTTGTGAATTTACCAACAGTGAGGTCTCAGACTTGACCCAGAATGTTTAGGATTACTGTAGACCCAGGAGTAGTTCTGGCCTGGAATCTAGATAGTTTTCAGGATGGGGAAGATAGATTCAAAACCACCTAAGGGCATTCTGGGTACAAAGCATTGTGCAAGGCTTTGGTGATACAGAGAATGAGGTCTTTTTTCCCATACTTCCTCATCTGCCAAGGTTATCTCCAATTGAAC-----
>23_Hla_S_2
----------------------------------ATCATACCACATGCATAAATCCCTAAAATATCTTATCTGAAGGTA------------------------CTGGGGGATTTCCTATCCCATCTGAAATCCGAGCTAATAAACACCAAACCCTAAGTGGCAAAAACCCTACTTTCAGATGGTATTGTTTCCTCAATCCCAGAGGTAGACTCAAAACTAATTTGAAACCTCCCTGGATAGAAGAGAATTGGCAGTCCTTTCCAGCTGGGATCACCTGCTAGTAACGGAGGGGCCTCTGTTGACAGTGCTTTTATGAAGCAGGATGGTTTGTGAATTTACCAACAGTGAGGTCTCAGACTTGACCCAGAATGTTTAGGATTACTGTAGACCCAGGAGTAGTTCTGGCCTGGAATCTAGATAGTTTTCAGGATGGGGAAGATAGATTCAAAACCACCTAAGGGCATTCTGGGTACAAAGCATTGTGCAAGGCTTTGGTGATACAGAGAATGAGGTCTTTTTTCCCATACTTCCTCATCTGCCAAGGTTATCTCCAATTGAAC-----
>24_Hla_S_1
----------------------------------ATCATACCACATGCATAAATCCCTAAAATATCTTATCTGAAGGTA------------------------CTGGGGGATTTCCTATCCCATCTGAAATCCGAGCTAATAAACACCAAACCCTAAGTGGCAAAAACCCTACTTTCAGATGGTATTGTTTCCTCAATCCCAGAGGTAGACTCAAAACTAATTTGAAACCTCCCTGGATAGAAGAGAATTGGCAGTCCTTTCCAGCTGGGATCACCTGCTAGTAACGGAGGGGCCTCTGTTGACAGTGCTTTTATGAAGCAGGATGGTTTGTGAATTTACCAACAGTGAGGTCTCAGACTTGACCCAGAATGTTTAGGATTACTGTAGACCCAGGAGTAGTTCTGGCCTGGAATCTAGATAGTTTTCAGGATGGGGAAGATAGATTCAAAACCACCTAAGGGCATTCTGGGTACAAAGCATTGTGCAAGGCTTTGGTGATACAGAGAATGAGGTCTTTTTTCCCATACTTCCTCATCTGCCAAGGTTATCTCCAATTGAAC-----
>24_Hla_S_2
----------------------------------ATCATACCACATGCATAAATCCCTAAAATATCTTATCTGAAGGTA------------------------CTGGGGGATTTCCTATCCCATCTGAAATCCGAGCTAATAAACACCAAACCCTAAGTGGCAAAAACCCTACTTTCAGATGGTATTGTTTCCTCAATCCCAGAGGTAGACTCAAAACTAATTTGAAACCTCCCTGGATAGAAGAGAATTGGCAGTCCTTTCCAGCTGGGATCACCTGCTAGTAACGGAGGGGCCTCTGTTGACAGTGCTTTTATGAAGCAGGATGGTTTGTGAATTTACCAACAGTGAGGTCTCAGACTTGACCCAGAATGTTTAGGATTACTGTAGACCCAGGAGTAGTTCTGGCCTGGAATCTAGATAGTTTTCAGGATGGGGAAGATAGATTCAAAACCACCTAAGGGCATTCTGGGTACAAAGCATTGTGCAAGGCTTTGGTGATACAGAGAATGAGGTCTTTTTTCCCATACTTCCTCATCTGCCAAGGTTATCTCCAATTGAAC-----
>25_Hla_S_1
----------------------------------ATCATACCACATGCATAAATCCCTAAAATATCTTATCTGAAGGTA------------------------CTGGGGGATTTCCTATCCCATCTGAAATCCGAGCTAATAAACACCAAACCCTAAGTGGCAAAAACCCTACTTTCAGATGGTATTGTTTCCTCAATCCCAGAGGTAGACTCAAAACTAATTTGAAACCTCCCTGGATAGAAGAGAATTGGCAGTCCTTTCCAGCTGGGATCACCTGCTAGTAACGGAGGGGCCTCTGTTGACAGTGCTTTTATGAAGCAGGATGGTTTGTGAATTTACCAACAGTGAGGTCTCAGACTTGACCCAGAATGTTTAGGATTACTGTAGACCCAGGAGTAGTTCTGGCCTGGAATCTAGATAGTTTTCAGGATGGGGAAGATAGATTCAAAACCACCTAAGGGCATTCTGGGTACAAAGCATTGTGCAAGGCTTTGGTGATACAGAGAATGAGGTCTTTTTTCCCATACTTCCTCATCTGCCAAGGTTATCTCCAATTGAAC-----
>25_Hla_S_2
----------------------------------ATCATACCACATGCATAAATCCCTAAAATATCTTATCTGAAGGTA------------------------CTGGGGGATTTCCTATCCCATCTGAAATCCGAGCTAATAAACACCAAACCCTAAGTGGCAAAAACCCTACTTTCAGATGGTATTGTTTCCTCAATCCCAGAGGTAGACTCAAAACTAATTTGAAACCTCCCTGGATAGAAGAGAATTGGCAGTCCTTTCCAGCTGGGATCACCTGCTAGTAACGGAGGGGCCTCTGTTGACAGTGCTTTTATGAAGCAGGACGGTTTGTGAATTTACCAACAGTGAGGTCTCAGACTTGACCCAGAATGTTTAGGATTACTGTAGACCCAGGAGTAGTTCTGGCCTGGAATCTAGATAGTTTTCAGGATGGGGAAGATAGATTCAAAACCACCTAAGGGCATTCTGGGTACAAAGCATTGTGCAAGGCTTTGGTGATACAGAGAATGAGGTCTTTTTTCCCATACTTCCTCATCTGCCAAGGTTATCTCCAATTGAAC-----
>26_Hla_S_1
----------------------------------ATCATACCACATGCATAAATCCCTAAAATATCTTATCTGAAGGTA------------------------CTGGGGGATTTCCTATCCCATCTGAAATCCGAGCTAATAAACACCAAACCCTAAGTGGCAAAAACCCTACTTTCAGATGGTATTGTTTCCTCAATCCCAGAGGTAGACTCAAAACTAATTTGAAACCTCCCTGGATAGAAGAGAATTGGCAGTCCTTTCCAGCTGGGATCACCTGCTAGTAACGGAGGGGCCTCTGTTGACAGTGCTTTTATGAAGCAGGATGGTTTGTGAATTTACCAACAGTGAGGTCTCAGACTTGACCCAGAATGTTTAGGATTACTGTAGACCCAGGAGTAGTTCTGGCCTGGAATCTAGATAGTTTTCAGGATGGGGAAGATAGATTCAAAACCACCTAAGGGCATTCTGGGTACAAAGCATTGTGCAAGGCTTTGGTGATACAGAGAATGAGGTCTTTTTTCCCATACTTCCTCATCTGCCAAGGTTATCTCCAATTGAAC-----
>26_Hla_S_2
----------------------------------ATCATACCACATGCATAAATCCCTAAAATATCTTATCTGAAGGTA------------------------CTGGGGGATTTCCTATCCCATCTGAAATCCGAGCTAATAAACACCAAACCCTAAGTGGCAAAAACCCTACTTTCAGATGGTATTGTTTCCTCAATCCCAGAGGTAGACTCAAAACTAATTTGAAACCTCCCTGGATAGAAGAGAATTGGCAGTCCTTTCCAGCTGGGATCACCTGCTAGTAACGGAGGGGCCTCTGTTGACAGTGCTTTTATGAAGCAGGATGGTTTGTGAATTTACCAACAGTGAGGTCTCAGACTTGACCCAGAATGTTTAGGATTACTGTAGACCCAGGAGTAGTTCTGGCCTGGAATCTAGATAGTTTTCAGGATGGGGAAGATAGATTCAAAACCACCTAAGGGCATTCTGGGTACAAAGCATTGTGCAAGGCTTTGGTGATACAGAGAATGAGGTCTTTTTTCCCATACTTCCTCATCTGCCAAGGTTATCTCCAATTGAAC-----
>27_Hla_S_1
----------------------------------ATCATACCACATGCATAAATCCCTAAAATATCTTATCTGAAGGTA------------------------CTGGGGGATTTCCTATCCCATCTGAAATCCGAGCTAATAAACACCAAACCCTAAGTGGCAAAAACCCTACTTTCAGATGGTATTGTTTCCTCAATCCCAGAGGTAGACTCAAAACTAATTTGAAACCTCCCTGGATAGAAGAGAATTGGCAGTCCTTTCCAGCTGGGATCACCTGCTAGTAACGGAGGGGCCTCTGTTGACAGTGCTTTTATGAAGCAGGATGGTTTGTGAATTTACCAACAGTGAGGTCTCAGACTTGACCCAGAATGTTTAGGATTACTGTAGACCCAGGAGTAGTTCTGGCCTGGAATCTAGATAGTTTTCAGGATGGGGAAGATAGATTCAAAACCACCTAAGGGCATTCTGGGTACAAAGCATTGTGCAAGGCTTTGGTGATACAGAGAATGAGGTCTTTTTTCCCATACTTCCTCATCTGCCAAGGTTATCTCCAATTGAAC-----
>27_Hla_S_2
----------------------------------ATCATACCACATGCATAAATCCCTAAAATATCTTATCTGAAGGTA------------------------CTGGGGGATTTCCTATCCCATCTGAAATCCGAGCTAATAAACACCAAACCCTAAGTGGCAAAAACCCTACTTTCAGATGGTATTGTTTCCTCAATCCCAGAGGTAGACTCAAAACTAATTTGAAACCTCCCTGGATAGAAGAGAATTGGCAGTCCTTTCCAGCTGGGATCACCTGCTAGTAACGGAGGGGCCTCTGTTGACAGTGCTTTTATGAAGCAGGATGGTTTGTGAATTTACCAACAGTGAGGTCTCAGACTTGACCCAGAATGTTTAGGATTACTGTAGACCCAGGAGTAGTTCTGGCCTGGAATCTAGATAGTTTTCAGGATGGGGAAGATAGATTCAAAACCACCTAAGGGCATTCTGGGTACAAAGCATTGTGCAAGGCTTTGGTGATACAGAGAATGAGGTCTTTTTTCCCATACTTCCTCATCTGCCAAGGTTATCTCCAATTGAAC-----
>45_Hla_S_1
----------------------------------ATCATACCACATGCATAAATCCCTAAAATATCTTATCTGAAGGTA------------------------CTGGGGGATTTCCTATCCCATCTGAAATCCGAGCTAATAAACACCAAACCCTAAGTGGCAAAAACCCTACTTTCAGATGGTATTGTTTCCTCAATCCCAGAGGTAGACTCAAAACTAATTTGAAACCTCCCTGGATAGAAGAGAATTGGCAGTCCTTTCCAGCTGGGATCACCTGCTAGTAACGGAGGGGCCTCTGTTGACAGTGCTTTTATGAAGCAGGATGGTTTGTGAATTTACCAACAGTGAGGTCTCAGACTTGACCCAGAATGTTTAGGATTACTGTAGACCCAGGAGTAGTTCTGGCCTGGAATCTAGATAGTTTTCAGGATGGGGAAGATAGATTCAAAACCACCTAAGGGCATTCTGGGTACAAAGCATTGTGCAAGGCTTTGGTGATACAGAGAATGAGGTCTTTTTTCCCATACTTCCTCATCTGCCAAGGTTATCTCCAATTGAAC-----
>45_Hla_S_2
----------------------------------ATCATACCACATGCATAAATCCCTAAAATATCTTATCTGAAGGTA------------------------CTGGGGGATTTCCTATCCCATCTGAAATCCGAGCTAATAAACACCAAACCCTAAGTGGCAAAAACCCTACTTTCAGATGGTATTGTTTCCTCAATCCCAGAGGTAGACTCAAAACTAATTTGAAACCTCCCTGGATAGAAGAGAATTGGCAGTCCTTTCCAGCTGGGATCACCTGCTAGTAACGGAGGGGCCTCTGTTGACAGTGCTTTTATGAAGCAGGATGGTTTGTGAATTTACCAACAGTGAGGTCTCAGACTTGACCCAGAATGTTTAGGATTACTGTAGACCCAGGAGTAGTTCTGGCCTGGAATCTAGATAGTTTTCAGGATGGGGAAGATAGATTCAAAACCACCTAAGGGCATTCTGGGTACAAAGCATTGTGCAAGGCTTTGGTGATACAGAGAATGAGGTCTTTTTTCCCATACTTCCTCATCTGCCAAGGTTATCTCCAATTGAAC-----
>46_Hla_S_1
----------------------------------ATCATACCACATGCATAAATCCCTAAAATATCTTATCTGAAGGTA------------------------CTGGGGGATTTCCTATCCCATCTGAAATCCGAGCTAATAAACACCAAACCCTAAGTGGCAAAAACCCTACTTTCAGATGGTATTGTTTCCTCAATCCCAGAGGTAGACTCAAAACTAATTTGAAACCTCCCTGGATAGAAGAGAATTGGCAGTCCTTTCCAGCTGGGATCACCTGCTAGTAACGGAGGGGCCTCTGTTGACAGTGCTTTTATGAAGCAGGATGGTTTGTGAATTTACCAACAGTGAGGTCTCAGACTTGACCCAGAATGTTTAGGATTACTGTAGACCCAGGAGTAGTTCTGGCCTGGAATCTAGATAGTTTTCAGGATGGGGAAGATAGATTCAAAACCACCTAAGGGCATTCTGGGTACAAAGCATTGTGCAAGGCTTTGGTGATACAGAGAATGAGGTCTTTTTTCCCATACTTCCTCATCTGCCAAGGTTATCTCCAATTGAAC-----
>46_Hla_S_2
----------------------------------ATCATACCACATGCATAAATCCCTAAAATATCTTATCTGAAGGTA------------------------CTGGGGGATTTCCTATCCCATCTGAAATCCGAGCTAATAAACACCAAACCCTAAGTGGCAAAAACCCTACTTTCAGATGGTATTGTTTCCTCAATCCCAGAGGTAGACTCAAAACTAATTTGAAACCTCCCTGGATAGAAGAGAATTGGCAGTCCTTTCCAGCTGGGATCACCTGCTAGTAACGGAGGGGCCTCTGTTGACAGTGCTTTTATGAAGCAGGATGGTTTGTGAATTTACCAACAGTGAGGTCTCAGACTTGACCCAGAATGTTTAGGATTACTGTAGACCCAGGAGTAGTTCTGGCCTGGAATCTAGATAGTTTTCAGGATGGGGAAGATAGATTCAAAACCACCTAAGGGCATTCTGGGTACAAAGCATTGTGCAAGGCTTTGGTGATACAGAGAATGAGGTCTTTTTTCCCATACTTCCTCATCTGCCAAGGTTATCTCCAATTGAAC-----
>47_Hla_S_1
----------------------------------ATCATACCACATGCATAAATCCCTAAAATATCTTATCTGAAGGTA------------------------CTGGGGGATTTCCTATCCCATCTGAAATCCGAGCTAATAAACACCAAACCCTAAGTGGCAAAAACCCTACTTTCAGATGGTATTGTTTCCTCAATCCCAGAGGTAGACTCAAAACTAATTTGAAACCTCCCTGGATAGAAGAGAATTGGCAGTCCTTTCCAGCTGGGATCACCTGCTAGTAACGGAGGGGCCTCTGTTGACAGTGCTTTTATGAAGCAGGATGGTTTGTGAATTTACCAACAGTGAGGTCTCAGACTTGACCCAGAATGTTTAGGATTACTGTAGACCCAGGAGTAGTTCTGGCCTGGAATCTAGATAGTTTTCAGGATGGGGAAGATAGATTCAAAACCACCTAAGGGCATTCTGGGTACAAAGCATTGTGCAAGGCTTTGGTGATACAGAGAATGAGGTCTTTTTTCCCATACTTCCTCATCTGCCAAGGTTATCTCCAATTGAAC-----
>47_Hla_S_2
----------------------------------ATCATACCACATGCATAAATCCCTAAAATATCTTATCTGAAGGTAC------------------------TGGGGGATTTCCTATCCCATCTGAAATCCGAGCTAATAAACACCAAACCCTAAGTGGCAAAAACCCTACTTTCAGATGGTATTGTTTCCTCAATCCCAGAGGTAGACTCAAAACTAATTTGAAACCTCCCTGGATAGAAGAGAATTGGCAGTCCTTTCCAGCTGGGAGCACCTGCTAGTAACGGAGGGGCCTCTGTTGACAGTGCTTTTATGAAGCAGGATGGTTTGTGAATTTACCAACAGTGAGGTCTCAGACTTGACCCAGAATGTTTAGGATTACCGTAGACCCAGGAGTAGTTCTGGCCTGGAATCTAGATAGTTTTCAGGATGGGGAAGATAGATTCAAAACCACCTAAGGGCATTCTGGGTACAAAGCATTGTGCAAGGCTTTGGTGATACAGAGAATGAGGTCTTTTTTCCCATACTTCCTCATCTGCCAAGGTTATCTCCAATTGAAC-----
>48_Hla_S_1
----------------------------------ATCATACCACATGCATAAATCCCTAAAATATCTTATCTGAAGGTA------------------------CTGGGGGATTTCCTATCCCATCTGAAATCCGAGCTAATAAACACCAAACCCTAAGTGGCAAAAACCCTACTTTCAGATGGTATTGTTTCCTCAATCCCAGAGGTAGACTCAAAACTAATTTGAAACCTCCCTGGATAGAAGAGAATTGGCAGTCCTTTCCAGCTGGGATCACCTGCTAGTAACGGAGGGGCCTCTGTTGACAGTGCTTTTATGAAGCAGGATGGTTTGTGAATTTACCAACAGTGAGGTCTCAGACTTGACCCAGAATGTTTAGGATTACTGTAGACCCAGGAGTAGTTCTGGCCTGGAATCTAGATAGTTTTCAGGATGGGGAAGATAGATTCAAAACCACCTAAGGGCATTCTGGGTACAAAGCATTGTGCAAGGCTTTGGTGATACAGAGAATGAGGTCTTTTTTCCCATACTTCCTCATCTGCCAAGGTTATCTCCAATTGAAC-----
>48_Hla_S_2
----------------------------------ATCATACCACATGCATAAATCCCTAAAATATCTTATCTGAAGGTA------------------------CTGGGGGATTTCCTATCCCATCTGAAATCCGAGCTAATAAACACCAAACCCTAAGTGGCAAAAACCCTACTTTCAGATGGTATTGTTTCCTCAATCCCAGAGGTAGACTCAAAACTAATTTGAAACCTCCCTGGATAGAAGAGAATTGGCAGTCCTTTCCAGCTGGGATCACCTGCTAGTAACGGAGGGGCCTCTGTTGACAGTGCTTTTATGAAGCAGGATGGTTTGTGAATTTACCAACAGTGAGGTCTCAGACTTGACCCAGAATGTTTAGGATTACTGTAGACCCAGGAGTAGTTCTGGCCTGGAATCTAGATAGTTTTCAGGATGGGGAAGATAGATTCAAAACCACCTAAGGGCATTCTGGGTACAAAGCATTGTGCAAGGCTTTGGTGATACAGAGAATGAGGTCTTTTTTCCCATACTTCCTCATCTGCCAAGGTTATCTCCAATTGAAC-----
>55_Hla_S_1
----------------------------------ATCATACCACATGCATAAATCCCTAAAATATCTTATCTGAAGGTA------------------------CTGGGGGATTTCCTATCCCATCTGAAATCCGAGCTAATAAACACCAAACCCTAAGTGGCAAAAACCCTACTTTCAGATGGTATTGTTTCCTCAATCCCAGAGGTAGACTCAAAACTAATTTGAAACCTCCCTGGATAGAAGAGAATTGGCAGTCCTTTCCAGCTGGGATCACCTGCTAGTAACGGAGGGGCCTCTGTTGACAGTGCTTTTATGAAGCAGGATGGTTTGTGAATTTACCAACAGTGAGGTCTCAGACTTGACCCAGAATGTTTAGGATTACTGTAGACCCAGGAGTAGTTCTGGCCTGGAATCTAGATAGTTTTCAGGATGGGGAAGATAGATTCAAAACCACCTAAGGGCATTCTGGGTACAAAGCATTGTGCAAGGCTTTGGTGATACAGAGAATGAGGTCTTTTTTCCCATACTTCCTCATCTGCCAAGGTTATCTCCAATTGAAC-----
>55_Hla_S_2
----------------------------------ATCATACCACATGCATAAATCCCTAAAATATCTTATCTGAAGGTA------------------------CTGGGGGATTTCCTATCCCATCTGAAATCCGAGCTAATAAACACCAAACCCTAAGTGGCAAAAACCCTACTTTCAGATGGTATTGTTTCCTCAATCCCAGAGGTAGACTCAAAACTAATTTGAAACCTCCCTGGATAGAAGAGAATTGGCAGTCCTTTCCAGCTGGGATCACCTGCTAGTAACGGAGGGGCCTCTGTTGACAGTGCTTTTATGAAGCAGGATGGTTTGTGAATTTACCAACAGTGAGGTCTCAGACTTGACCCAGAATGTTTAGGATTACTGTAGACCCAGGAGTAGTTCTGGCCTGGAATCTAGATAGTTTTCAGGATGGGGAAGATAGATTCAAAACCACCTAAGGGCATTCTGGGTACAAAGCATTGTGCAAGGCTTTGGTGATACAGAGAATGAGGTCTTTTTTCCCATACTTCCTCATCTGCCAAGGTTATCTCCAATTGAAC-----
>56_Hla_S_1
----------------------------------ATCATACCACATGCATAAATCCCTAAAATATCTTATCTGAAGGTA------------------------CTGGGGGATTTCCTATCCCATCTGAAATCCGAGCTAATAAACACCAAACCCTAAGTGGCAAAAACCCTACTTTCAGATGGTATTGTTTCCTCAATCCCAGAGGTAGACTCAAAACTAATTTGAAACCTCCCTGGATAGAAGAGAATTGGCAGTCCTTTCCAGCTGGGATCACCTGCTAGTAACGGAGGGGCCTCTGTTGACAGTGCTTTTATGAAGCAGGATGGTTTGTGAATTTACCAACAGTGAGGTCTCAGACTTGACCCAGAATGTTTAGGATTACTGTAGACCCAGGAGTAGTTCTGGCCTGGAATCTAGATAGTTTTCAGGATGGGGAAGATAGATTCAAAACCACCTAAGGGCATTCTGGGTACAAAGCATTGTGCAAGGCTTTGGTGATACAGAGAATGAGGTCTTTTTTCCCATACTTCCTCATCTGCCAAGGTTATCTCCAATTGAAC-----
>56_Hla_S_2
----------------------------------ATCATACCACATGCATAAATCCCTAAAATATCTTATCTGAAGGTA------------------------CTGGGGGATTTCCTATCCCATCTGAAATCCGAGCTAATAAACACCAAACCCTAAGTGGCAAAAACCCTACTTTCAGATGGTATTGTTTCCTCAATCCCAGAGGTAGACTCAAAACTAATTTGAAACCTCCCTGGATAGAAGAGAATTGGCAGTCCTTTCCAGCTGGGATCACCTGCTAGTAACGGAGGGGCCTCTGTTGACAGTGCTTTTATGAAGCAGGATGGTTTGTGAATTTACCAACAGTGAGGTCTCAGACTTGACCCAGAATGTTTAGGATTACTGTAGACCCAGGAGTAGTTCTGGCCTGGAATCTAGATAGTTTTCAGGATGGGGAAGATAGATTCAAAACCACCTAAGGGCATTCTGGGTACAAAGCATTGTGCAAGGCTTTGGTGATACAGAGAATGAGGTCTTTTTTCCCATACTTCCTCATCTGCCAAGGTTATCTCCAATTGAAC-----
>58_Hla_S_1
----------------------------------ATCATACCACATGCATAAATCCCTAAAATATCTTATCTGAAGGTA------------------------CTGGGGGATTTCCTATCCCATCTGAAATCCGAGCTAATAAACACCAAACCCTAAGTGGCAAAAACCCTACTTTCAGATGGTATTGTTTCCTCAATCCCAGAGGTAGACTCAAAACTAATTTGAAACCTCCCTGGATAGAAGAGAATTGGCAGTCCTTTCCAGCTGGGATCACCTGCTAGTAACGGAGGGGCCTCTGTTGACAGTGCTTTTATGAAGCAGGATGGTTTGTGAATTTACCAACAGTGAGGTCTCAGACTTGACCCAGAATGTTTAGGATTACTGTAGACCCAGGAGTAGTTCTGGCCTGGAATCTAGATAGTTTTCAGGATGGGGAAGATAGATTCAAAACCACCTAAGGGCATTCTGGGTACAAAGCATTGTGCAAGGCTTTGGTGATACAGAGAATGAGGTCTTTTTTCCCATACTTCCTCATCTGCCAAGGTTATCTCCAATTGAAC-----
>58_Hla_S_2
----------------------------------ATCATACCACATGCATAAATCCCTAAAATATCTTATCTGAAGGTA------------------------CTGGGGGATTTCCTATCCCATCTGAAATCCGAGCTAATAAACACCAAACCCTAAGTGGCAAAAACCCTACTTTCAGATGGTATTGTTTCCTCAATCCCAGAGGTAGACTCAAAACTAATTTGAAACCTCCCTGGATAGAAGAGAATTGGCAGTCCTTTCCAGCTGGGATCACCTGCTAGTAACGGAGGGGCCTCTGTTGACAGTGCTTTTATGAAGCAGGATGGTTTGTGAATTTACCAACAGTGAGGTCTCAGACTTGACCCAGAATGTTTAGGATTACTGTAGACCCAGGAGTAGTTCTGGCCTGGAATCTAGATAGTTTTCAGGATGGGGAAGATAGATTCAAAACCACCTAAGGGCATTCTGGGTACAAAGCATTGTGCAAGGCTTTGGTGATACAGAGAATGAGGTCTTTTTTCCCATACTTCCTCATCTGCCAAGGTTATCTCCAATTGAAC-----
>85_Hla_S_1
----------------------------------ATCATACCACATGCATAAATCCCTAAAATATCTTATCTGAAGGTAC------------------------TGGGGGATTTCCTATCCCATCTGAAATCCGAGCTAATAAACACCAAACCCTAAGTGGCAAAAACCCTACTTTCAGATGGTATTGTTTCCTCAATCCCAGAGGTAGACTCAAAACTAATTTGAAACCTCCCTGGATAGAAGAGAATTGGCAGTCCTTTCCAGCTGGGAGCACCTGCTAGTAACGGAGGGGCCTCTGTTGACAGTGCTTTTATGAAGCAGGATGGTTTGTGAATTTACCAACAGTGAGGTCTCAGACTTGACCCAGAATGTTTAGGATTACCGTAGACCCAGGAGTAGTTCTGGCCTGGAATCTAGATAGTTTTCAGGATGGGGAAGATAGATTCAAAACCACCTAAGGGCATTCTGGGTACAAAGCATTGTGCAAGGCTTTGGTGATACAGAGAATGAGGTCTTTTTTCCCATACTTCCTCATCTGCCAAGGTTATCTCCAATTGAAC-----
>85_Hla_S_2
----------------------------------ATCATACCACATGCATAAATCCCTAAAATATCTTATCTGAAGGTAC------------------------TGGGGGATTTCCTATCCCATCTGAAATCCGAGCTAATAAACACCAAACCCTAAGTGGCAAAAACCCTACTTTCAGATGGTATTGTTTCCTCAATCCCAGAGGTAGACTCAAAACTAATTTGAAACCTCCCTGGATAGAAGAGAATTGGCAGTCCTTTCCAGCTGGGAGCACCTGCTAGTAACGGAGGGGCCTCTGTTGACAGTGCTTTTATGAAGCAGGATGGTTTGTGAATTTACCAACAGTGAGGTCTCAGACTTGACCCAGAATGTTTAGGATTACCGTAGACCCAGGAGTAGTTCTGGCCTGGAATCTAGATAGTTTTCAGGATGGGGAAGATAGATTCAAAACCACCTAAGGGCATTCTGGGTACAAAGCATTGTGCAAGGCTTTGGTGATACAGAGAATGAGGTCTTTTTTCCCATACTTCCTCATCTGCCAAGGTTATCTCCAATTGAAC-----
>89_Hla_S_1
----------------------------------ATCATACCACATGCATAAATCCCTAAAATATCTTATCTGAAGGTAC------------------------TGGGGGATTTCCTATCCCATCTGAAATCCGAGCTAATAAACACCAAACCCTAAGTGGCAAAAACCCTACTTTCAGATGGTATTGTTTCCTCAATCCCAGAGGTAGACTCAAAACTAATTTGAAACCTCCCTGGATAGAAGAGAATTGGCAGTCCTTTCCAGCTGGGAGCACCTGCTAGTAACGGAGGGGCCTCTGTTGACAGTGCTTTTATGAAGCAGGATGGTTTGTGAATTTACCAACAGTGAGGTCTCAGACTTGACCCAGAATGTTTAGGATTACCGTAGACCCAGGAGTAGTTCTGGCCTGGAATCTAGATAGTTTTCAGGATGGGGAAGATAGATTCAAAACCACCTAAGGGCATTCTGGGTACAAAGCATTGTGCAAGGCTTTGGTGATACAGAGAATGAGGTCTTTTTTCCCATACTTCCTCATCTGCCAAGGTTATCTCCAATTGAAC-----
>89_Hla_S_2
----------------------------------ATCATACCACATGCATAAATCCCTAAAATATCTTATCTGAAGGTAC------------------------TGGGGGATTTCCTATCCCATCTGAAATCCGAGCTAATAAACACCAAACCCTAAGTGGCAAAAACCCTACTTTCAGATGGTATTGTTTCCTCAATCCCAGAGGTAGACTCAAAACTAATTTGAAACCTCCCTGGATAGAAGAGAATTGGCAGTCCTTTCCAGCTGGGAGCACCTGCTAGTAACGGAGGGGCCTCTGTTGACAGTGCTTTTATGAAGCAGGATGGTTTGTGAATTTACCAACAGTGAGGTCTCAGACTTGACCCAGAATGTTTAGGATTACCGTAGACCCAGGAGTAGTTCTGGCCTGGAATCTAGATAGTTTTCAGGATGGGGAAGATAGATTCAAAACCACCTAAGGGCATTCTGGGTACAAAGCATTGTGCAAGGCTTTGGTGATACAGAGAATGAGGTCTTTTTTCCCATACTTCCTCATCTGCCAAGGTTATCTCCAATTGAAC-----
>110_Hla_S_1
----------------------------------ATCATACCACATGCATAAATCCCTAAAATATCTTATCTGAAGGTA------------------------CTGGGGGATTTCCTATCCCATCTGAAATCCGAGCTAATAAACACCAAACCCTAAGTGGCAAAAACCCTACTTTCAGATGGTATTGTTTCCTCAATCCCAGAGGTAGACTCAAAACTAATTTGAAACCTCCCTGGATAGAAGAGAATTGGCAGTCCTTTCCAGCTGGGATCACCTGCTAGTAACGGAGGGGCCTCTGTTGACAGTGCTTTTATGAAGCAGGATGGTTTGTGAATTTACCAACAGTGAGGTCTCAGACTTGACCCAGAATGTTTAGGATTACTGTAGACCCAGGAGTAGTTCTGGCCTGGAATCTAGATAGTTTTCAGGATGGGGAAGATAGATTCAAAACCACCTAAGGGCATTCTGGGTACAAAGCATTGTGCAAGGCTTTGGTGATACAGAGAATGAGGTCTTTTTTCCCATACTTCCTCATCTGCCAAGGTTATCTCCAATTGAAC-----
>110_Hla_S_2
----------------------------------ATCATACCACATGCATAAATCCCTAAAATATCTTATCTGAAGGTA------------------------CTGGGGGATTTCCTATCCCATCTGAAATCCGAGCTAATAAACACCAAACCCTAAGTGGCAAAAACCCTACTTTCAGATGGTATTGTTTCCTCAATCCCAGAGGTAGACTCAAAACTAATTTGAAACCTCCCTGGATAGAAGAGAATTGGCAGTCCTTTCCAGCTGGGATCACCTGCTAGTAACGGAGGGGCCTCTGTTGACAGTGCTTTTATGAAGCAGGATGGTTTGTGAATTTACCAACAGTGAGGTCTCAGACTTGACCCAGAATGTTTAGGATTACTGTAGACCCAGGAGTAGTTCTGGCCTGGAATCTAGATAGTTTTCAGGATGGGGAAGATAGATTCAAAACCACCTAAGGGCATTCTGGGTACAAAGCATTGTGCAAGGCTTTGGTGATACAGAGAATGAGGTCTTTTTTCCCATACTTCCTCATCTGCCAAGGTTATCTCCAATTGAAC-----
>119_Hla_S_1
----------------------------------ATCATACCACATGCATAAATCCCTAAAATATCTTATCTGAAGGTA------------------------CTGGGGGATTTCCTATCCCATCTGAAATCCGAGCTAATAAACACCAAACCCTAAGTGGCAAAAACCCTACTTTCAGATGGTATTGTTTCCTCAATCCCAGAGGTAGACTCAAAACTAATTTGAAACCTCCCTGGATAGAAGAGAATTGGCAGTCCTTTCCAGCTGGGATCACCTGCTAGTAACGGAGGGGCCTCTGTTGACAGTGCTTTTATGAAGCAGGATGGTTTGTGAATTTACCAACAGTGAGGTCTCAGACTTGACCCAGAATGTTTAGGATTACTGTAGACCCAGGAGTAGTTCTGGCCTGGAATCTAGATAGTTTTCAGGATGGGGAAGATAGATTCAAAACCACCTAAGGGCATTCTGGGTACAAAGCATTGTGCAAGGCTTTGGTGATACAGAGAATGAGGTCTTTTTTCCCATACTTCCTCATCTGCCAAGGTTATCTCCAATTGAAC-----
>119_Hla_S_2
----------------------------------ATCATACCACATGCATAAATCCCTAAAATATCTTATCTGAAGGTA------------------------CTGGGGGATTTCCTATCCCATCTGAAATCCGAGCTAATAAACACCAAACCCTAAGTGGCAAAAACCCTACTTTCAGATGGTATTGTTTCCTCAATCCCAGAGGTAGACTCAAAACTAATTTGAAACCTCCCTGGATAGAAGAGAATTGGCAGTCCTTTCCAGCTGGGATCACCTGCTAGTAACGGAGGGGCCTCTGTTGACAGTGCTTTTATGAAGCAGGATGGTTTGTGAATTTACCAACAGTGAGGTCTCAGACTTGACCCAGAATGTTTAGGATTACTGTAGACCCAGGAGTAGTTCTGGCCTGGAATCTAGATAGTTTTCAGGATGGGGAAGATAGATTCAAAACCACCTAAGGGCATTCTGGGTACAAAGCATTGTGCAAGGCTTTGGTGATACAGAGAATGAGGTCTTTTTTCCCATACTTCCTCATCTGCCAAGGTTATCTCCAATTGAAC-----
>126_Hla_S_1
----------------------------------ATCATACCACATGCATAAATCCCTAAAATATCTTATCTGAAGGTA------------------------CTGGGGGATTTCCTATCCCATCTGAAATCCGAGCTAATAAACACCAAACCCTAAGTGGCAAAAACCCTACTTTCAGATGGTATTGTTTCCTCAATCCCAGAGGTAGACTCAAAACTAATTTGAAACCTCCCTGGATAGAAGAGAATTGGCAGTCCTTTCCAGCTGGGATCACCTGCTAGTAACGGAGGGGCCTCTGTTGACAGTGCTTTTATGAAGCAGGATGGTTTGTGAATTTACCAACAGTGAGGTCTCAGACTTGACCCAGAATGTTTAGGATTACTGTAGACCCAGGAGTAGTTCTGGCCTGGAATCTAGATAGTTTTCAGGATGGGGAAGATAGATTCAAAACCACCTAAGGGCATTCTGGGTACAAAGCATTGTGCAAGGCTTTGGTGATACAGAGAATGAGGTCTTTTTTCCCATACTTCCTCATCTGCCAAGGTTATCTCCAATTGAAC-----
>126_Hla_S_2
----------------------------------ATCATACCACATGCATAAATCCCTAAAATATCTTATCTGAAGGTA------------------------CTGGGGGATTTCCTATCCCATCTGAAATCCGAGCTAATAAACACCAAACCCTAAGTGGCAAAAACCCTACTTTCAGATGGTATTGTTTCCTCAATCCCAGAGGTAGACTCAAAACTAATTTGAAACCTCCCTGGATAGAAGAGAATTGGCAGTCCTTTCCAGCTGGGATCACCTGCTAGTAACGGAGGGGCCTCTGTTGACAGTGCTTTTATGAAGCAGGATGGTTTGTGAATTTACCAACAGTGAGGTCTCAGACTTGACCCAGAATGTTTAGGATTACTGTAGACCCAGGAGTAGTTCTGGCCTGGAATCTAGATAGTTTTCAGGATGGGGAAGATAGATTCAAAACCACCTAAGGGCATTCTGGGTACAAAGCATTGTGCAAGGCTTTGGTGATACAGAGAATGAGGTCTTTTTTCCCATACTTCCTCATCTGCCAAGGTTATCTCCAATTGAAC-----
>129_Hla_S_1
----------------------------------ATCATACCACATGCATAAATCCCTAAAATATCTTATCTGAAGGTA------------------------CTGGGGGATTTCCTATCCCATCTGAAATCCGAGCTAATAAACACCAAACCCTAAGTGGCAAAAACCCTACTTTCAGATGGTATTGTTTCCTCAATCCCAGAGGTAGACTCAAAACTAATTTGAAACCTCCCTGGATAGAAGAGAATTGGCAGTCCTTTCCAGCTGGGATCACCTGCTAGTAACGGAGGGGCCTCTGTTGACAGTGCTTTTATGAAGCAGGATGGTTTGTGAATTTACCAACAGTGAGGTCTCAGACTTGACCCAGAATGTTTAGGATTACTGTAGACCCAGGAGTAGTTCTGGCCTGGAATCTAGATAGTTTTCAGGATGGGGAAGATAGATTCAAAACCACCTAAGGGCATTCTGGGTACAAAGCATTGTGCAAGGCTTTGGTGATACAGAGAATGAGGTCTTTTTTCCCATACTTCCTCATCTGCCAAGGTTATCTCCAATTGAAC-----
>129_Hla_S_2
----------------------------------ATCATACCACATGCATAAATCCCTAAAATATCTTATCTGAAGGTA------------------------CTGGGGGATTTCCTATCCCATCTGAAATCCGAGCTAATAAACACCAAACCCTAAGTGGCAAAAACCCTACTTTCAGATGGTATTGTTTCCTCAATCCCAGAGGTAGACTCAAAACTAATTTGAAACCTCCCTGGATAGAAGAGAATTGGCAGTCCTTTCCAGCTGGGATCACCTGCTAGTAACGGAGGGGCCTCTGTTGACAGTGCTTTTATGAAGCAGGATGGTTTGTGAATTTACCAACAGTGAGGTCTCAGACTTGACCCAGAATGTTTAGGATTACTGTAGACCCAGGAGTAGTTCTGGCCTGGAATCTAGATAGTTTTCAGGATGGGGAAGATAGATTCAAAACCACCTAAGGGCATTCTGGGTACAAAGCATTGTGCAAGGCTTTGGTGATACAGAGAATGAGGTCTTTTTTCCCATACTTCCTCATCTGCCAAGGTTATCTCCAATTGAAC-----
>135_Hla_S_1
----------------------------------ATCATACCACATGCATAAATCCCTAAAATATCTTATCTGAAGGTA------------------------CTGGGGGATTTCCTATCCCATCTGAAATCCGAGCTAATAAACACCAAACCCTAAGTGGCAAAAACCCTACTTTCAGATGGTATTGTTTCCTCAATCCCAGAGGTAGACTCAAAACTAATTTGAAACCTCCCTGGATAGAAGAGAATTGGCAGTCCTTTCCAGCTGGGATCACCTGCTAGTAACGGAGGGGCCTCTGTTGACAGTGCTTTTATGAAGCAGGATGGTTTGTGAATTTACCAACAGTGAGGTCTCAGACTTGACCCAGAATGTTTAGGATTACTGTAGACCCAGGAGTAGTTCTGGCCTGGAATCTAGATAGTTTTCAGGATGGGGAAGATAGATTCAAAACCACCTAAGGGCATTCTGGGTACAAAGCATTGTGCAAGGCTTTGGTGATACAGAGAATGAGGTCTTTTTTCCCATACTTCCTCATCTGCCAAGGTTATCTCCAATTGAAC-----
>135_Hla_S_2
----------------------------------ATCATACCACATGCATAAATCCCTAAAATATCTTATCTGAAGGTA------------------------CTGGGGGATTTCCTATCCCATCTGAAATCCGAGCTAATAAACACCAAACCCTAAGTGGCAAAAACCCTACTTTCAGATGGTATTGTTTCCTCAATCCCAGAGGTAGACTCAAAACTAATTTGAAACCTCCCTGGATAGAAGAGAATTGGCAGTCCTTTCCAGCTGGGATCACCTGCTAGTAACGGAGGGGCCTCTGTTGACAGTGCTTTTATGAAGCAGGACGGTTTGTGAATTTACCAACAGTGAGGTCTCAGACTTGACCCAGAATGTTTAGGATTACTGTAGACCCAGGAGTAGTTCTGGCCTGGAATCTAGATAGTTTTCAGGATGGGGAAGATAGATTCAAAACCACCTAAGGGCATTCTGGGTACAAAGCATTGTGCAAGGCTTTGGTGATACAGAGAATGAGGTCTTTTTTCCCATACTTCCTCATCTGCCAAGGTTATCTCCAATTGAAC-----
>137_Hla_S_1
----------------------------------ATCATACCACATGCATAAATCCCTAAAATATCTTATCTGAAGGTA------------------------CTGGGGGATTTCCTATCCCATCTGAAATCCGAGCTAATAAACACCAAACCCTAAGTGGCAAAAACCCTACTTTCAGATGGTATTGTTTCCTCAATCCCAGAGGTAGACTCAAAACTAATTTGAAACCTCCCTGGATAGAAGAGAATTGGCAGTCCTTTCCAGCTGGGATCACCTGCTAGTAACGGAGGGGCCTCTGTTGACAGTGCTTTTATGAAGCAGGATGGTTTGTGAATTTACCAACAGTGAGGTCTCAGACTTGACCCAGAATGTTTAGGATTACTGTAGACCCAGGAGTAGTTCTGGCCTGGAATCTAGATAGTTTTCAGGATGGGGAAGATAGATTCAAAACCACCTAAGGGCATTCTGGGTACAAAGCATTGTGCAAGGCTTTGGTGATACAGAGAATGAGGTCTTTTTTCCCATACTTCCTCATCTGCCAAGGTTATCTCCAATTGAAC-----
>137_Hla_S_2
----------------------------------ATCATACCACATGCATAAATCCCTAAAATATCTTATCTGAAGGTAC------------------------TGGGGGATTTCCTATCCCATCTGAAATCCGAGCTAATAAACACCAAACCCTAAGTGGCAAAAACCCTACTTTCAGATGGTATTGTTTCCTCAATCCCAGAGGTAGACTCAAAACTAATTTGAAACCTCCCTGGATAGAAGAGAATTGGCAGTCCTTTCCAGCTGGGAGCACCTGCTAGTAACGGAGGGGCCTCTGTTGACAGTGCTTTTATGAAGCAGGATGGTTTGTGAATTTACCAACAGTGAGGTCTCAGACTTGACCCAGAATGTTTAGGATTACCGTAGACCCAGGAGTAGTTCTGGCCTGGAATCTAGATAGTTTTCAGGATGGGGAAGATAGATTCAAAACCACCTAAGGGCATTCTGGGTACAAAGCATTGTGCAAGGCTTTGGTGATACAGAGAATGAGGTCTTTTTTCCCATACTTCCTCATCTGCCAAGGTTATCTCCAATTGAAC-----
>138_Hla_S_1
----------------------------------ATCATACCACATGCATAAATCCCTAAAATATCTTATCTGAAGGTA------------------------CTGGGGGATTTCCTATCCCATCTGAAATCCGAGCTAATAAACACCAAACCCTAAGTGGCAAAAACCCTACTTTCAGATGGTATTGTTTCCTCAATCCCAGAGGTAGACTCAAAACTAATTTGAAACCTCCCTGGATAGAAGAGAATTGGCAGTCCTTTCCAGCTGGGATCACCTGCTAGTAACGGAGGGGCCTCTGTTGACAGTGCTTTTATGAAGCAGGATGGTTTGTGAATTTACCAACAGTGAGGTCTCAGACTTGACCCAGAATGTTTAGGATTACTGTAGACCCAGGAGTAGTTCTGGCCTGGAATCTAGATAGTTTTCAGGATGGGGAAGATAGATTCAAAACCACCTAAGGGCATTCTGGGTACAAAGCATTGTGCAAGGCTTTGGTGATACAGAGAATGAGGTCTTTTTTCCCATACTTCCTCATCTGCCAAGGTTATCTCCAATTGAAC-----
>138_Hla_S_2
----------------------------------ATCATACCACATGCATAAATCCCTAAAATATCTTATCTGAAGGTA------------------------CTGGGGGATTTCCTATCCCATCTGAAATCCGAGCTAATAAACACCAAACCCTAAGTGGCAAAAACCCTACTTTCAGATGGTATTGTTTCCTCAATCCCAGAGGTAGACTCAAAACTAATTTGAAACCTCCCTGGATAGAAGAGAATTGGCAGTCCTTTCCAGCTGGGATCACCTGCTAGTAACGGAGGGGCCTCTGTTGACAGTGCTTTTATGAAGCAGGATGGTTTGTGAATTTACCAACAGTGAGGTCTCAGACTTGACCCAGAATGTTTAGGATTACTGTAGACCCAGGAGTAGTTCTGGCCTGGAATCTAGATAGTTTTCAGGATGGGGAAGATAGATTCAAAACCACCTAAGGGCATTCTGGGTACAAAGCATTGTGCAAGGCTTTGGTGATACAGAGAATGAGGTCTTTTTTCCCATACTTCCTCATCTGCCAAGGTTATCTCCAATTGAAC-----
>139_Hla_S_1
----------------------------------ATCATACCACATGCATAAATCCCTAAAATATCTTATCTGAAGGTA------------------------CTGGGGGATTTCCTATCCCATCTGAAATCCGAGCTAATAAACACCAAACCCTAAGTGGCAAAAACCCTACTTTCAGATGGTATTGTTTCCTCAATCCCAGAGGTAGACTCAAAACTAATTTGAAACCTCCCTGGATAGAAGAGAATTGGCAGTCCTTTCCAGCTGGGATCACCTGCTAGTAACGGAGGGGCCTCTGTTGACAGTGCTTTTATGAAGCAGGATGGTTTGTGAATTTACCAACAGTGAGGTCTCAGACTTGACCCAGAATGTTTAGGATTACTGTAGACCCAGGAGTAGTTCTGGCCTGGAATCTAGATAGTTTTCAGGATGGGGAAGATAGATTCAAAACCACCTAAGGGCATTCTGGGTACAAAGCATTGTGCAAGGCTTTGGTGATACAGAGAATGAGGTCTTTTTTCCCATACTTCCTCATCTGCCAAGGTTATCTCCAATTGAAC-----
>139_Hla_S_2
----------------------------------ATCATACCACATGCATAAATCCCTAAAATATCTTATCTGAAGGTA------------------------CTGGGGGATTTCCTATCCCATCTGAAATCCGAGCTAATAAACACCAAACCCTAAGTGGCAAAAACCCTACTTTCAGATGGTATTGTTTCCTCAATCCCAGAGGTAGACTCAAAACTAATTTGAAACCTCCCTGGATAGAAGAGAATTGGCAGTCCTTTCCAGCTGGGATCACCTGCTAGTAACGGAGGGGCCTCTGTTGACAGTGCTTTTATGAAGCAGGATGGTTTGTGAATTTACCAACAGTGAGGTCTCAGACTTGACCCAGAATGTTTAGGATTACTGTAGACCCAGGAGTAGTTCTGGCCTGGAATCTAGATAGTTTTCAGGATGGGGAAGATAGATTCAAAACCACCTAAGGGCATTCTGGGTACAAAGCATTGTGCAAGGCTTTGGTGATACAGAGAATGAGGTCTTTTTTCCCATACTTCCTCATCTGCCAAGGTTATCTCCAATTGAAC-----
>142_Hla_S_1
----------------------------------ATCATACCACATGCATAAATCCCTAAAATATCTTATCTGAAGGTA------------------------CTGGGGGATTTCCTATCCCATCTGAAATCCGAGCTAATAAACACCAAACCCTAAGTGGCAAAAACCCTACTTTCAGATGGTATTGTTTCCTCAATCCCAGAGGTAGACTCAAAACTAATTTGAAACCTCCCTGGATAGAAGAGAATTGGCAGTCCTTTCCAGCTGGGATCACCTGCTAGTAACGGAGGGGCCTCTGTTGACAGTGCTTTTATGAAGCAGGATGGTTTGTGAATTTACCAACAGTGAGGTCTCAGACTTGACCCAGAATGTTTAGGATTACTGTAGACCCAGGAGTAGTTCTGGCCTGGAATCTAGATAGTTTTCAGGATGGGGAAGATAGATTCAAAACCACCTAAGGGCATTCTGGGTACAAAGCATTGTGCAAGGCTTTGGTGATACAGAGAATGAGGTCTTTTTTCCCATACTTCCTCATCTGCCAAGGTTATCTCCAATTGAAC-----
>142_Hla_S_2
----------------------------------ATCATACCACATGCATAAATCCCTAAAATATCTTATCTGAAGGTA------------------------CTGGGGGATTTCCTATCCCATCTGAAATCCGAGCTAATAAACACCAAACCCTAAGTGGCAAAAACCCTACTTTCAGATGGTATTGTTTCCTCAATCCCAGAGGTAGACTCAAAACTAATTTGAAACCTCCCTGGATAGAAGAGAATTGGCAGTCCTTTCCAGCTGGGATCACCTGCTAGTAACGGAGGGGCCTCTGTTGACAGTGCTTTTATGAAGCAGGATGGTTTGTGAATTTACCAACAGTGAGGTCTCAGACTTGACCCAGAATGTTTAGGATTACTGTAGACCCAGGAGTAGTTCTGGCCTGGAATCTAGATAGTTTTCAGGATGGGGAAGATAGATTCAAAACCACCTAAGGGCATTCTGGGTACAAAGCATTGTGCAAGGCTTTGGTGATACAGAGAATGAGGTCTTTTTTCCCATACTTCCTCATCTGCCAAGGTTATCTCCAATTGAAC-----
>145_Hla_S_1
----------------------------------ATCATACCACATGCATAAATCCCTAAAATATCTTATCTGAAGGTA------------------------CTGGGGGATTTCCTATCCCATCTGAAATCCGAGCTAATAAACACCAAACCCTAAGTGGCAAAAACCCTACTTTCAGATGGTATTGTTTCCTCAATCCCAGAGGTAGACTCAAAACTAATTTGAAACCTCCCTGGATAGAAGAGAATTGGCAGTCCTTTCCAGCTGGGATCACCTGCTAGTAACGGAGGGGCCTCTGTTGACAGTGCTTTTATGAAGCAGGATGGTTTGTGAATTTACCAACAGTGAGGTCTCAGACTTGACCCAGAATGTTTAGGATTACTGTAGACCCAGGAGTAGTTCTGGCCTGGAATCTAGATAGTTTTCAGGATGGGGAAGATAGATTCAAAACCACCTAAGGGCATTCTGGGTACAAAGCATTGTGCAAGGCTTTGGTGATACAGAGAATGAGGTCTTTTTTCCCATACTTCCTCATCTGCCAAGGTTATCTCCAATTGAAC-----
>145_Hla_S_2
----------------------------------ATCATACCACATGCATAAATCCCTAAAATATCTTATCTGAAGGTA------------------------CTGGGGGATTTCCTATCCCATCTGAAATCCGAGCTAATAAACACCAAACCCTAAGTGGCAAAAACCCTACTTTCAGATGGTATTGTTTCCTCAATCCCAGAGGTAGACTCAAAACTAATTTGAAACCTCCCTGGATAGAAGAGAATTGGCAGTCCTTTCCAGCTGGGATCACCTGCTAGTAACGGAGGGGCCTCTGTTGACAGTGCTTTTATGAAGCAGGATGGTTTGTGAATTTACCAACAGTGAGGTCTCAGACTTGACCCAGAATGTTTAGGATTACTGTAGACCCAGGAGTAGTTCTGGCCTGGAATCTAGATAGTTTTCAGGATGGGGAAGATAGATTCAAAACCACCTAAGGGCATTCTGGGTACAAAGCATTGTGCAAGGCTTTGGTGATACAGAGAATGAGGTCTTTTTTCCCATACTTCCTCATCTGCCAAGGTTATCTCCAATTGAAC-----
>150_Hla_S_1
----------------------------------ATCATACCACATGCATAAATCCCTAAAATATCTTATCTGAAGGTA------------------------CTGGGGGATTTCCTATCCCATCTGAAATCCGAGCTAATAAACACCAAACCCTAAGTGGCAAAAACCCTACTTTCAGATGGTATTGTTTCCTCAATCCCAGAGGTAGACTCAAAACTAATTTGAAACCTCCCTGGATAGAAGAGAATTGGCAGTCCTTTCCAGCTGGGATCACCTGCTAGTAACGGAGGGGCCTCTGTTGACAGTGCTTTTATGAAGCAGGATGGTTTGTGAATTTACCAACAGTGAGGTCTCAGACTTGACCCAGAATGTTTAGGATTACTGTAGACCCAGGAGTAGTTCTGGCCTGGAATCTAGATAGTTTTCAGGATGGGGAAGATAGATTCAAAACCACCTAAGGGCATTCTGGGTACAAAGCATTGTGCAAGGCTTTGGTGATACAGAGAATGAGGTCTTTTTTCCCATACTTCCTCATCTGCCAAGGTTATCTCCAATTGAAC-----
>150_Hla_S_2
----------------------------------ATCATACCACATGCATAAATCCCTAAAATATCTTATCTGAAGGTA------------------------CTGGGGGATTTCCTATCCCATCTGAAATCCGAGCTAATAAACACCAAACCCTAAGTGGCAAAAACCCTACTTTCAGATGGTATTGTTTCCTCAATCCCAGAGGTAGACTCAAAACTAATTTGAAACCTCCCTGGATAGAAGAGAATTGGCAGTCCTTTCCAGCTGGGATCACCTGCTAGTAACGGAGGGGCCTCTGTTGACAGTGCTTTTATGAAGCAGGATGGTTTGTGAATTTACCAACAGTGAGGTCTCAGACTTGACCCAGAATGTTTAGGATTACTGTAGACCCAGGAGTAGTTCTGGCCTGGAATCTAGATAGTTTTCAGGATGGGGAAGATAGATTCAAAACCACCTAAGGGCATTCTGGGTACAAAGCATTGTGCAAGGCTTTGGTGATACAGAGAATGAGGTCTTTTTTCCCATACTTCCTCATCTGCCAAGGTTATCTCCAATTGAAC-----
>151_Hla_S_1
----------------------------------ATCATACCACATGCATAAATCCCTAAAATATCTTATCTGAAGGTA------------------------CTGGGGGATTTCCTATCCCATCTGAAATCCGAGCTAATAAACACCAAACCCTAAGTGGCAAAAACCCTACTTTCAGATGGTATTGTTTCCTCAATCCCAGAGGTAGACTCAAAACTAATTTGAAACCTCCCTGGATAGAAGAGAATTGGCAGTCCTTTCCAGCTGGGATCACCTGCTAGTAACGGAGGGGCCTCTGTTGACAGTGCTTTTATGAAGCAGGATGGTTTGTGAATTTACCAACAGTGAGGTCTCAGACTTGACCCAGAATGTTTAGGATTACTGTAGACCCAGGAGTAGTTCTGGCCTGGAATCTAGATAGTTTTCAGGATGGGGAAGATAGATTCAAAACCACCTAAGGGCATTCTGGGTACAAAGCATTGTGCAAGGCTTTGGTGATACAGAGAATGAGGTCTTTTTTCCCATACTTCCTCATCTGCCAAGGTTATCTCCAATTGAAC-----
>151_Hla_S_2
----------------------------------ATCATACCACATGCATAAATCCCTAAAATATCTTATCTGAAGGTA------------------------CTGGGGGATTTCCTATCCCATCTGAAATCCGAGCTAATAAACACCAAACCCTAAGTGGCAAAAACCCTACTTTCAGATGGTATTGTTTCCTCAATCCCAGAGGTAGACTCAAAACTAATTTGAAACCTCCCTGGATAGAAGAGAATTGGCAGTCCTTTCCAGCTGGGATCACCTGCTAGTAACGGAGGGGCCTCTGTTGACAGTGCTTTTATGAAGCAGGATGGTTTGTGAATTTACCAACAGTGAGGTCTCAGACTTGACCCAGAATGTTTAGGATTACTGTAGACCCAGGAGTAGTTCTGGCCTGGAATCTAGATAGTTTTCAGGATGGGGAAGATAGATTCAAAACCACCTAAGGGCATTCTGGGTACAAAGCATTGTGCAAGGCTTTGGTGATACAGAGAATGAGGTCTTTTTTCCCATACTTCCTCATCTGCCAAGGTTATCTCCAATTGAAC-----
>152_Hla_S_1
----------------------------------ATCATACCACATGCATAAATCCCTAAAATATCTTATCTGAAGGTA------------------------CTGGGGGATTTCCTATCCCATCTGAAATCCGAGCTAATAAACACCAAACCCTAAGTGGCAAAAACCCTACTTTCAGATGGTATTGTTTCCTCAATCCCAGAGGTAGACTCAAAACTAATTTGAAACCTCCCTGGATAGAAGAGAATTGGCAGTCCTTTCCAGCTGGGATCACCTGCTAGTAACGGAGGGGCCTCTGTTGACAGTGCTTTTATGAAGCAGGATGGTTTGTGAATTTACCAACAGTGAGGTCTCAGACTTGACCCAGAATGTTTAGGATTACTGTAGACCCAGGAGTAGTTCTGGCCTGGAATCTAGATAGTTTTCAGGATGGGGAAGATAGATTCAAAACCACCTAAGGGCATTCTGGGTACAAAGCATTGTGCAAGGCTTTGGTGATACAGAGAATGAGGTCTTTTTTCCCATACTTCCTCATCTGCCAAGGTTATCTCCAATTGAAC-----
>152_Hla_S_2
----------------------------------ATCATACCACATGCATAAATCCCTAAAATATCTTATCTGAAGGTA------------------------CTGGGGGATTTCCTATCCCATCTGAAATCCGAGCTAATAAACACCAAACCCTAAGTGGCAAAAACCCTACTTTCAGATGGTATTGTTTCCTCAATCCCAGAGGTAGACTCAAAACTAATTTGAAACCTCCCTGGATAGAAGAGAATTGGCAGTCCTTTCCAGCTGGGATCACCTGCTAGTAACGGAGGGGCCTCTGTTGACAGTGCTTTTATGAAGCAGGATGGTTTGTGAATTTACCAACAGTGAGGTCTCAGACTTGACCCAGAATGTTTAGGATTACTGTAGACCCAGGAGTAGTTCTGGCCTGGAATCTAGATAGTTTTCAGGATGGGGAAGATAGATTCAAAACCACCTAAGGGCATTCTGGGTACAAAGCATTGTGCAAGGCTTTGGTGATACAGAGAATGAGGTCTTTTTTCCCATACTTCCTCATCTGCCAAGGTTATCTCCAATTGAAC-----
>153_Hla_S_1
----------------------------------ATCATACCACATGCATAAATCCCTAAAATATCTTATCTGAAGGTA------------------------CTGGGGGATTTCCTATCCCATCTGAAATCCGAGCTAATAAACACCAAACCCTAAGTGGCAAAAACCCTACTTTCAGATGGTATTGTTTCCTCAATCCCAGAGGTAGACTCAAAACTAATTTGAAACCTCCCTGGATAGAAGAGAATTGGCAGTCCTTTCCAGCTGGGATCACCTGCTAGTAACGGAGGGGCCTCTGTTGACAGTGCTTTTATGAAGCAGGATGGTTTGTGAATTTACCAACAGTGAGGTCTCAGACTTGACCCAGAATGTTTAGGATTACTGTAGACCCAGGAGTAGTTCTGGCCTGGAATCTAGATAGTTTTCAGGATGGGGAAGATAGATTCAAAACCACCTAAGGGCATTCTGGGTACAAAGCATTGTGCAAGGCTTTGGTGATACAGAGAATGAGGTCTTTTTTCCCATACTTCCTCATCTGCCAAGGTTATCTCCAATTGAAC-----
>153_Hla_S_2
----------------------------------ATCATACCACATGCATAAATCCCTAAAATATCTTATCTGAAGGTA------------------------CTGGGGGATTTCCTATCCCATCTGAAATCCGAGCTAATAAACACCAAACCCTAAGTGGCAAAAACCCTACTTTCAGATGGTATTGTTTCCTCAATCCCAGAGGTAGACTCAAAACTAATTTGAAACCTCCCTGGATAGAAGAGAATTGGCAGTCCTTTCCAGCTGGGATCACCTGCTAGTAACGGAGGGGCCTCTGTTGACAGTGCTTTTATGAAGCAGGATGGTTTGTGAATTTACCAACAGTGAGGTCTCAGACTTGACCCAGAATGTTTAGGATTACTGTAGACCCAGGAGTAGTTCTGGCCTGGAATCTAGATAGTTTTCAGGATGGGGAAGATAGATTCAAAACCACCTAAGGGCATTCTGGGTACAAAGCATTGTGCAAGGCTTTGGTGATACAGAGAATGAGGTCTTTTTTCCCATACTTCCTCATCTGCCAAGGTTATCTCCAATTGAAC-----
>154_Hla_S_1
----------------------------------ATCATACCACATGCATAAATCCCTAAAATATCTTATCTGAAGGTA------------------------CTGGGGGATTTCCTATCCCATCTGAAATCCGAGCTAATAAACACCAAACCCTAAGTGGCAAAAACCCTACTTTCAGATGGTATTGTTTCCTCAATCCCAGAGGTAGACTCAAAACTAATTTGAAACCTCCCTGGATAGAAGAGAATTGGCAGTCCTTTCCAGCTGGGATCACCTGCTAGTAACGGAGGGGCCTCTGTTGACAGTGCTTTTATGAAGCAGGATGGTTTGTGAATTTACCAACAGTGAGGTCTCAGACTTGACCCAGAATGTTTAGGATTACTGTAGACCCAGGAGTAGTTCTGGCCTGGAATCTAGATAGTTTTCAGGATGGGGAAGATAGATTCAAAACCACCTAAGGGCATTCTGGGTACAAAGCATTGTGCAAGGCTTTGGTGATACAGAGAATGAGGTCTTTTTTCCCATACTTCCTCATCTGCCAAGGTTATCTCCAATTGAAC-----
>154_Hla_S_2
----------------------------------ATCATACCACATGCATAAATCCCTAAAATATCTTATCTGAAGGTA------------------------CTGGGGGATTTCCTATCCCATCTGAAATCCGAGCTAATAAACACCAAACCCTAAGTGGCAAAAACCCTACTTTCAGATGGTATTGTTTCCTCAATCCCAGAGGTAGACTCAAAACTAATTTGAAACCTCCCTGGATAGAAGAGAATTGGCAGTCCTTTCCAGCTGGGATCACCTGCTAGTAACGGAGGGGCCTCTGTTGACAGTGCTTTTATGAAGCAGGATGGTTTGTGAATTTACCAACAGTGAGGTCTCAGACTTGACCCAGAATGTTTAGGATTACTGTAGACCCAGGAGTAGTTCTGGCCTGGAATCTAGATAGTTTTCAGGATGGGGAAGATAGATTCAAAACCACCTAAGGGCATTCTGGGTACAAAGCATTGTGCAAGGCTTTGGTGATACAGAGAATGAGGTCTTTTTTCCCATACTTCCTCATCTGCCAAGGTTATCTCCAATTGAAC-----
>155_Hla_S_1
----------------------------------ATCATACCACATGCATAAATCCCTAAAATATCTTATCTGAAGGTA------------------------CTGGGGGATTTCCTATCCCATCTGAAATCCGAGCTAATAAACACCAAACCCTAAGTGGCAAAAACCCTACTTTCAGATGGTATTGTTTCCTCAATCCCAGAGGTAGACTCAAAACTAATTTGAAACCTCCCTGGATAGAAGAGAATTGGCAGTCCTTTCCAGCTGGGATCACCTGCTAGTAACGGAGGGGCCTCTGTTGACAGTGCTTTTATGAAGCAGGATGGTTTGTGAATTTACCAACAGTGAGGTCTCAGACTTGACCCAGAATGTTTAGGATTACTGTAGACCCAGGAGTAGTTCTGGCCTGGAATCTAGATAGTTTTCAGGATGGGGAAGATAGATTCAAAACCACCTAAGGGCATTCTGGGTACAAAGCATTGTGCAAGGCTTTGGTGATACAGAGAATGAGGTCTTTTTTCCCATACTTCCTCATCTGCCAAGGTTATCTCCAATTGAAC-----
>155_Hla_S_2
----------------------------------ATCATACCACATGCATAAATCCCTAAAATATCTTATCTGAAGGTA------------------------CTGGGGGATTTCCTATCCCATCTGAAATCCGAGCTAATAAACACCAAACCCTAAGTGGCAAAAACCCTACTTTCAGATGGTATTGTTTCCTCAATCCCAGAGGTAGACTCAAAACTAATTTGAAACCTCCCTGGATAGAAGAGAATTGGCAGTCCTTTCCAGCTGGGATCACCTGCTAGTAACGGAGGGGCCTCTGTTGACAGTGCTTTTATGAAGCAGGATGGTTTGTGAATTTACCAACAGTGAGGTCTCAGACTTGACCCAGAATGTTTAGGATTACTGTAGACCCAGGAGTAGTTCTGGCCTGGAATCTAGATAGTTTTCAGGATGGGGAAGATAGATTCAAAACCACCTAAGGGCATTCTGGGTACAAAGCATTGTGCAAGGCTTTGGTGATACAGAGAATGAGGTCTTTTTTCCCATACTTCCTCATCTGCCAAGGTTATCTCCAATTGAAC-----
>156_Hla_S_1
----------------------------------ATCATACCACATGCATAAATCCCTAAAATATCTTATCTGAAGGTA------------------------CTGGGGGATTTCCTATCCCATCTGAAATCCGAGCTAATAAACACCAAACCCTAAGTGGCAAAAACCCTACTTTCAGATGGTATTGTTTCCTCAATCCCAGAGGTAGACTCAAAACTAATTTGAAACCTCCCTGGATAGAAGAGAATTGGCAGTCCTTTCCAGCTGGGATCACCTGCTAGTAACGGAGGGGCCTCTGTTGACAGTGCTTTTATGAAGCAGGATGGTTTGTGAATTTACCAACAGTGAGGTCTCAGACTTGACCCAGAATGTTTAGGATTACTGTAGACCCAGGAGTAGTTCTGGCCTGGAATCTAGATAGTTTTCAGGATGGGGAAGATAGATTCAAAACCACCTAAGGGCATTCTGGGTACAAAGCATTGTGCAAGGCTTTGGTGATACAGAGAATGAGGTCTTTTTTCCCATACTTCCTCATCTGCCAAGGTTATCTCCAATTGAAC-----
>156_Hla_S_2
----------------------------------ATCATACCACATGCATAAATCCCTAAAATATCTTATCTGAAGGTA------------------------CTGGGGGATTTCCTATCCCATCTGAAATCCGAGCTAATAAACACCAAACCCTAAGTGGCAAAAACCCTACTTTCAGATGGTATTGTTTCCTCAATCCCAGAGGTAGACTCAAAACTAATTTGAAACCTCCCTGGATAGAAGAGAATTGGCAGTCCTTTCCAGCTGGGATCACCTGCTAGTAACGGAGGGGCCTCTGTTGACAGTGCTTTTATGAAGCAGGATGGTTTGTGAATTTACCAACAGTGAGGTCTCAGACTTGACCCAGAATGTTTAGGATTACTGTAGACCCAGGAGTAGTTCTGGCCTGGAATCTAGATAGTTTTCAGGATGGGGAAGATAGATTCAAAACCACCTAAGGGCATTCTGGGTACAAAGCATTGTGCAAGGCTTTGGTGATACAGAGAATGAGGTCTTTTTTCCCATACTTCCTCATCTGCCAAGGTTATCTCCAATTGAAC-----
>157_Hla_S_1
----------------------------------ATCATACCACATGCATAAATCCCTAAAATATCTTATCTGAAGGTA------------------------CTGGGGGATTTCCTATCCCATCTGAAATCCGAGCTAATAAACACCAAACCCTAAGTGGCAAAAACCCTACTTTCAGATGGTATTGTTTCCTCAATCCCAGAGGTAGACTCAAAACTAATTTGAAACCTCCCTGGATAGAAGAGAATTGGCAGTCCTTTCCAGCTGGGATCACCTGCTAGTAACGGAGGGGCCTCTGTTGACAGTGCTTTTATGAAGCAGGATGGTTTGTGAATTTACCAACAGTGAGGTCTCAGACTTGACCCAGAATGTTTAGGATTACTGTAGACCCAGGAGTAGTTCTGGCCTGGAATCTAGATAGTTTTCAGGATGGGGAAGATAGATTCAAAACCACCTAAGGGCATTCTGGGTACAAAGCATTGTGCAAGGCTTTGGTGATACAGAGAATGAGGTCTTTTTTCCCATACTTCCTCATCTGCCAAGGTTATCTCCAATTGAAC-----
>157_Hla_S_2
----------------------------------ATCATACCACATGCATAAATCCCTAAAATATCTTATCTGAAGGTAC------------------------TGGGGGATTTCCTATCCCATCTGAAATCCGAGCTAATAAACACCAAACCCTAAGTGGCAAAAACCCTACTTTCAGATGGTATTGTTTCCTCAATCCCAGAGGTAGACTCAAAACTAATTTGAAACCTCCCTGGATAGAAGAGAATTGGCAGTCCTTTCCAGCTGGGAGCACCTGCTAGTAACGGAGGGGCCTCTGTTGACAGTGCTTTTATGAAGCAGGATGGTTTGTGAATTTACCAACAGTGAGGTCTCAGACTTGACCCAGAATGTTTAGGATTACCGTAGACCCAGGAGTAGTTCTGGCCTGGAATCTAGATAGTTTTCAGGATGGGGAAGATAGATTCAAAACCACCTAAGGGCATTCTGGGTACAAAGCATTGTGCAAGGCTTTGGTGATACAGAGAATGAGGTCTTTTTTCCCATACTTCCTCATCTGCCAAGGTTATCTCCAATTGAAC-----
>158_Hla_S_1
----------------------------------ATCATACCACATGCATAAATCCCTAAAATATCTTATCTGAAGGTA------------------------CTGGGGGATTTCCTATCCCATCTGAAATCCGAGCTAATAAACACCAAACCCTAAGTGGCAAAAACCCTACTTTCAGATGGTATTGTTTCCTCAATCCCAGAGGTAGACTCAAAACTAATTTGAAACCTCCCTGGATAGAAGAGAATTGGCAGTCCTTTCCAGCTGGGATCACCTGCTAGTAACGGAGGGGCCTCTGTTGACAGTGCTTTTATGAAGCAGGATGGTTTGTGAATTTACCAACAGTGAGGTCTCAGACTTGACCCAGAATGTTTAGGATTACTGTAGACCCAGGAGTAGTTCTGGCCTGGAATCTAGATAGTTTTCAGGATGGGGAAGATAGATTCAAAACCACCTAAGGGCATTCTGGGTACAAAGCATTGTGCAAGGCTTTGGTGATACAGAGAATGAGGTCTTTTTTCCCATACTTCCTCATCTGCCAAGGTTATCTCCAATTGAAC-----
>158_Hla_S_2
----------------------------------ATCATACCACATGCATAAATCCCTAAAATATCTTATCTGAAGGTA------------------------CTGGGGGATTTCCTATCCCATCTGAAATCCGAGCTAATAAACACCAAACCCTAAGTGGCAAAAACCCTACTTTCAGATGGTATTGTTTCCTCAATCCCAGAGGTAGACTCAAAACTAATTTGAAACCTCCCTGGATAGAAGAGAATTGGCAGTCCTTTCCAGCTGGGATCACCTGCTAGTAACGGAGGGGCCTCTGTTGACAGTGCTTTTATGAAGCAGGATGGTTTGTGAATTTACCAACAGTGAGGTCTCAGACTTGACCCAGAATGTTTAGGATTACTGTAGACCCAGGAGTAGTTCTGGCCTGGAATCTAGATAGTTTTCAGGATGGGGAAGATAGATTCAAAACCACCTAAGGGCATTCTGGGTACAAAGCATTGTGCAAGGCTTTGGTGATACAGAGAATGAGGTCTTTTTTCCCATACTTCCTCATCTGCCAAGGTTATCTCCAATTGAAC-----
>159_Hla_S_1
----------------------------------ATCATACCACATGCATAAATCCCTAAAATATCTTATCTGAAGGTA------------------------CTGGGGGATTTCCTATCCCATCTGAAATCCGAGCTAATAAACACCAAACCCTAAGTGGCAAAAACCCTACTTTCAGATGGTATTGTTTCCTCAATCCCAGAGGTAGACTCAAAACTAATTTGAAACCTCCCTGGATAGAAGAGAATTGGCAGTCCTTTCCAGCTGGGATCACCTGCTAGTAACGGAGGGGCCTCTGTTGACAGTGCTTTTATGAAGCAGGATGGTTTGTGAATTTACCAACAGTGAGGTCTCAGACTTGACCCAGAATGTTTAGGATTACTGTAGACCCAGGAGTAGTTCTGGCCTGGAATCTAGATAGTTTTCAGGATGGGGAAGATAGATTCAAAACCACCTAAGGGCATTCTGGGTACAAAGCATTGTGCAAGGCTTTGGTGATACAGAGAATGAGGTCTTTTTTCCCATACTTCCTCATCTGCCAAGGTTATCTCCAATTGAAC-----
>159_Hla_S_2
----------------------------------ATCATACCACATGCATAAATCCCTAAAATATCTTATCTGAAGGTA------------------------CTGGGGGATTTCCTATCCCATCTGAAATCCGAGCTAATAAACACCAAACCCTAAGTGGCAAAAACCCTACTTTCAGATGGTATTGTTTCCTCAATCCCAGAGGTAGACTCAAAACTAATTTGAAACCTCCCTGGATAGAAGAGAATTGGCAGTCCTTTCCAGCTGGGATCACCTGCTAGTAACGGAGGGGCCTCTGTTGACAGTGCTTTTATGAAGCAGGATGGTTTGTGAATTTACCAACAGTGAGGTCTCAGACTTGACCCAGAATGTTTAGGATTACTGTAGACCCAGGAGTAGTTCTGGCCTGGAATCTAGATAGTTTTCAGGATGGGGAAGATAGATTCAAAACCACCTAAGGGCATTCTGGGTACAAAGCATTGTGCAAGGCTTTGGTGATACAGAGAATGAGGTCTTTTTTCCCATACTTCCTCATCTGCCAAGGTTATCTCCAATTGAAC-----
>160_Hla_S_1
----------------------------------ATCATACCACATGCATAAATCCCTAAAATATCTTATCTGAAGGTA------------------------CTGGGGGATTTCCTATCCCATCTGAAATCCGAGCTAATAAACACCAAACCCTAAGTGGCAAAAACCCTACTTTCAGATGGTATTGTTTCCTCAATCCCAGAGGTAGACTCAAAACTAATTTGAAACCTCCCTGGATAGAAGAGAATTGGCAGTCCTTTCCAGCTGGGATCACCTGCTAGTAACGGAGGGGCCTCTGTTGACAGTGCTTTTATGAAGCAGGATGGTTTGTGAATTTACCAACAGTGAGGTCTCAGACTTGACCCAGAATGTTTAGGATTACTGTAGACCCAGGAGTAGTTCTGGCCTGGAATCTAGATAGTTTTCAGGATGGGGAAGATAGATTCAAAACCACCTAAGGGCATTCTGGGTACAAAGCATTGTGCAAGGCTTTGGTGATACAGAGAATGAGGTCTTTTTTCCCATACTTCCTCATCTGCCAAGGTTATCTCCAATTGAAC-----
>160_Hla_S_2
----------------------------------ATCATACCACATGCATAAATCCCTAAAATATCTTATCTGAAGGTA------------------------CTGGGGGATTTCCTATCCCATCTGAAATCCGAGCTAATAAACACCAAACCCTAAGTGGCAAAAACCCTACTTTCAGATGGTATTGTTTCCTCAATCCCAGAGGTAGACTCAAAACTAATTTGAAACCTCCCTGGATAGAAGAGAATTGGCAGTCCTTTCCAGCTGGGATCACCTGCTAGTAACGGAGGGGCCTCTGTTGACAGTGCTTTTATGAAGCAGGATGGTTTGTGAATTTACCAACAGTGAGGTCTCAGACTTGACCCAGAATGTTTAGGATTACTGTAGACCCAGGAGTAGTTCTGGCCTGGAATCTAGATAGTTTTCAGGATGGGGAAGATAGATTCAAAACCACCTAAGGGCATTCTGGGTACAAAGCATTGTGCAAGGCTTTGGTGATACAGAGAATGAGGTCTTTTTTCCCATACTTCCTCATCTGCCAAGGTTATCTCCAATTGAAC-----
>161_Hla_S_1
----------------------------------ATCATACCACATGCATAAATCCCTAAAATATCTTATCTGAAGGTA------------------------CTGGGGGATTTCCTATCCCATCTGAAATCCGAGCTAATAAACACCAAACCCTAAGTGGCAAAAACCCTACTTTCAGATGGTATTGTTTCCTCAATCCCAGAGGTAGACTCAAAACTAATTTGAAACCTCCCTGGATAGAAGAGAATTGGCAGTCCTTTCCAGCTGGGATCACCTGCTAGTAACGGAGGGGCCTCTGTTGACAGTGCTTTTATGAAGCAGGATGGTTTGTGAATTTACCAACAGTGAGGTCTCAGACTTGACCCAGAATGTTTAGGATTACTGTAGACCCAGGAGTAGTTCTGGCCTGGAATCTAGATAGTTTTCAGGATGGGGAAGATAGATTCAAAACCACCTAAGGGCATTCTGGGTACAAAGCATTGTGCAAGGCTTTGGTGATACAGAGAATGAGGTCTTTTTTCCCATACTTCCTCATCTGCCAAGGTTATCTCCAATTGAAC-----
>161_Hla_S_2
----------------------------------ATCATACCACATGCATAAATCCCTAAAATATCTTATCTGAAGGTA------------------------CTGGGGGATTTCCTATCCCATCTGAAATCCGAGCTAATAAACACCAAACCCTAAGTGGCAAAAACCCTACTTTCAGATGGTATTGTTTCCTCAATCCCAGAGGTAGACTCAAAACTAATTTGAAACCTCCCTGGATAGAAGAGAATTGGCAGTCCTTTCCAGCTGGGATCACCTGCTAGTAACGGAGGGGCCTCTGTTGACAGTGCTTTTATGAAGCAGGATGGTTTGTGAATTTACCAACAGTGAGGTCTCAGACTTGACCCAGAATGTTTAGGATTACTGTAGACCCAGGAGTAGTTCTGGCCTGGAATCTAGATAGTTTTCAGGATGGGGAAGATAGATTCAAAACCACCTAAGGGCATTCTGGGTACAAAGCATTGTGCAAGGCTTTGGTGATACAGAGAATGAGGTCTTTTTTCCCATACTTCCTCATCTGCCAAGGTTATCTCCAATTGAAC-----
>28_Hpi_S_1
-TTTAGCTTGCACAAGCATGTATGAAGCACAGAAATCATACCACATGCATAAATCCCTAAAATATCTTATCTGAAGGTAC------------------------TGGGGGATTTCCTATCCCATCTGAAATCCGAGCTAATAAACACCAAACCCTAAGTGGCAAAAACCCTACTTTCAGATGGTATTGTTTCCTCAATCCCAGAGGTAGACTCAAAACTAATTTGAAACCTCCCTGGATAGAAGAGAATTGGCAGTCCTTTCCAGCTGGGATCACCTGCTAGTAACGGAGGGGCCTCTGTTGACAGTGCTTTTATGAAGCAGGATGGTTTGTGAATTTACCAACAGTGAGGTCTCAGACTTGACCCAGAATGTTTAGGATTACTGTAGACCCAGGAGTAGTTCTGGCCTGGAATCTAGA--GTTTTCAGGATGGGGAAGATAGATTCAAAACCACCTAAGGGCATTCTGGGTACAAAGCATTGTGCAAGGCTTTGGTGATACAGAGAATGAGGTCTTTTTTCCCATACTTCCTCATCTGCCAAGGTTATCTCCAAT----------
>28_Hpi_S_2
-TTTAGCTTGCACAAGCATGTATGAAGCACAGAAATCATACCACATGCATAAATCCCTAAAATATCTTATCTGAAGGTAC------------------------TGGGGGATTTCCTATCCCATCTGAAATCCGAGCTAATAAACACCAAACCCTAAGTGGCAAAAACCCTACTTTCAGATGGTATTGTTTCCTCAATCCCAGAGGTAGACTCAAAACTAATTTGAAACCTCCCTGGATAGAAGAGAATTGGCAGTCCTTTCCAGCTGGGATCACCTGCTAGTAACGGAGGGGCCTCTGTTGACAGTGCTTTTATGAAGCAGGATGGTTTGTGAATTTACCAACAGTGAGGTCTCAGACTTGACCCAGAATGTTTAGGATTACTGTAGACCCAGGAGTAGTTCTGGCCTGGAATCTAGA--GTTTTCAGGATGGGGAAGATAGATTCAAAACCACCTAAGGGCATTCTGGGTACAAAGCATTGTGCAAGGCTTTGGTGATACAGAGAATGAGGTCTTTTTTCCCATACTTCCTCATCTGCCAAGGTTATCTCCAAT----------
>29_Hpi_S_1
-TTTAGCTTGCACAAGCATGTATGAAGCACAGAAATCATACCACATGCATAAATCCCTAAAATATCTTATCTGAAGGTAC------------------------TGGGGGATTTCCTATCCCATCTGAAATCCGAGCTAATAAACACCAAACCCTAAGTGGCAAAAACCCTACTTTCAGATGGTATTGTTTCCTCAATCCCAGAGGTAGACTCAAAACTAATTTGAAACCTCCCTGGATAGAAGAGAATTGGCAGTCCTTTCCAGCTGGGATCACCTGCTAGTAACGGAGGGGCCTCTGTTGACAGTGCTTTTATGAAGCAGGATGGTTTGTGAATTTACCAACAGTGAGGTCTCAGACTTGACCCAGAATGTTTAGGATTACTGTAGACCCAGGAGTAGTTCTGGCCTGGAATCTAGA--GTTTTCAGGATGGGGAAGATAGATTCAAAACCACCTAAGGGCATTCTGGGTACAAAGCATTGTGCAAGGCTTTGGTGATACAGAGAATGAGGTCTTTTTTCCCATACTTCCTCATCTGCCAAGGTTATCTCCAAT----------
>29_Hpi_S_2
-TTTAGCTTGCACAAGCATGTATGAAGCACAGAAATCATACCACATGCATAAATCCCTAAAATATCTTATCTGAAGGTAC------------------------TGGGGGATTTCCTATCCCATCTGAAATCCGAGCTAATAAACACCAAACCCTAAGTGGCAAAAACCCTACTTTCAGATGGTATTGTTTCCTCAATCCCAGAGGTAGACTCAAAACTAATTTGAAACCTCCCTGGATAGAAGAGAATTGGCAGTCCTTTCCAGCTGGGAGCACCTGCTAGTAACGGAGGGGCCTCTGTTGACAGTGCTTTTATGAAGCAGGATGGTTTGTGAATTTACCAACAGTGAGGTCTCAGACTTGACCCAGAATGTTTAGGATTACCGTAGACCCAGGAGTAGTTCTGGCCTGGAATCTAGA--GTTTTCAGGATGGGGAAGATAGATTCAAAACCACCTAAGGGCATTCTGGGTACAAAGCATTGTGCAAGGCTTTGGTGATACAGAGAATGAGGTCTTTTTTCCCATACTTCCTCATCTGCCAAGGTTATCTCCAAT----------
>30_Hpi_S_1
-TTTAGCTTGCACAAGCATGTATGAAGCACAGAAATCATACCACATGCATAAATCCCTAAAATATCTTATCTGAAGGTAC------------------------TGGGGGATTTCCTATCCCATCTGAAATCCGAGCTAATAAACACCAAACCCTAAGTGGCAAAAACCCTACTTTCAGATGGTATTGTTTCCTCAATCCCAGAGGTAGACTCAAAACTAATTTGAAACCTCCCTGGATAGAAGAGAATTGGCAGTCCTTTCCAGCTGGGATCACCTGCTAGTAACGGAGGGGCCTCTGTTGACAGTGCTTTTATGAAGCAGGATGGTTTGTGAATTTACCAACAGTGAGGTCTCAGACTTGACCCAGAATGTTTAGGATTACTGTAGACCCAGGAGTAGTTCTGGCCTGGAATCTAGA--GTTTTCAGGATGGGGAAGATAGATTCAAAACCACCTAAGGGCATTCTGGGTACAAAGCATTGTGCAAGGCTTTGGTGATACAGAGAATGAGGTCTTTTTTCCCATACTTCCTCATCTGCCAAGGTTATCTCCAAT----------
>30_Hpi_S_2
-TTTAGCTTGCACAAGCATGTATGAAGCACAGAAATCATACCACATGCATAAATCCCTAAAATATCTTATCTGAAGGTAC------------------------TGGGGGATTTCCTATCCCATCTGAAATCCGAGCTAATAAACACCAAACCCTAAGTGGCAAAAACCCTACTTTCAGATGGTATTGTTTCCTCAATCCCAGAGGTAGACTCAAAACTAATTTGAAACCTCCCTGGATAGAAGAGAATTGGCAGTCCTTTCCAGCTGGGATCACCTGCTAGTAACGGAGGGGCCTCTGTTGACAGTGCTTTTATGAAGCAGGATGGTTTGTGAATTTACCAACAGTGAGGTCTCAGACTTGACCCAGAATGTTTAGGATTACTGTAGACCCAGGAGTAGTTCTGGCCTGGAATCTAGA--GTTTTCAGGATGGGGAAGATAGATTCAAAACCACCTAAGGGCATTCTGGGTACAAAGCATTGTGCAAGGCTTTGGTGATACAGAGAATGAGGTCTTTTTTCCCATACTTCCTCATCTGCCAAGGTTATCTCCAAT----------
>32_Hpi_S_1
-TTTAGCTTGCACAAGCATGTATGAAGCACAGAAATCATACCACATGCATAAATCCCTAAAATATCTTATCTGAAGGTAC------------------------TGGGGGATTTCCTATCCCATCTGAAATCCGAGCTAATAAACACCAAACCCTAAGTGGCAAAAACCCTACTTTCAGATGGTATTGTTTCCTCAATCCCAGAGGTAGACTCAAAACTAATTTGAAACCTCCCTGGATAGAAGAGAATTGGCAGTCCTTTCCAGCTGGGATCACCTGCTAGTAACGGAGGGGCCTCTGTTGACAGTGCTTTTATGAAGCAGGATGGTTTGTGAATTTACCAACAGTGAGGTCTCAGACTTGACCCAGAATGTTTAGGATTACTGTAGACCCAGGAGTAGTTCTGGCCTGGAATCTAGA--GTTTTCAGGATGGGGAAGATAGATTCAAAACCACCTAAGGGCATTCTGGGTACAAAGCATTGTGCAAGGCTTTGGTGATACAGAGAATGAGGTCTTTTTTCCCATACTTCCTCATCTGCCAAGGTTATCTCCAAT----------
>32_Hpi_S_2
-TTTAGCTTGCACAAGCATGTATGAAGCACAGAAATCATACCACATGCATAAATCCCTAAAATATCTTATCTGAAGGTAC------------------------TGGGGGATTTCCTATCCCATCTGAAATCCGAGCTAATAAACACCAAACCCTAAGTGGCAAAAACCCTACTTTCAGATGGTATTGTTTCCTCAATCCCAGAGGTAGACTCAAAACTAATTTGAAACCTCCCTGGATAGAAGAGAATTGGCAGTCCTTTCCAGCTGGGAGCACCTGCTAGTAACGGAGGGGCCTCTGTTGACAGTGCTTTTATGAAGCAGGATGGTTTGTGAATTTACCAACAGTGAGGTCTCAGACTTGACCCAGAATGTTTAGGATTACCGTAGACCCAGGAGTAGTTCTGGCCTGGAATCTAGA--GTTTTCAGGATGGGGAAGATAGATTCAAAACCACCTAAGGGCATTCTGGGTACAAAGCATTGTGCAAGGCTTTGGTGATACAGAGAATGAGGTCTTTTTTCCCATACTTCCTCATCTGCCAAGGTTATCTCCAAT----------
>49_Hpi_S_1
-TTTAGCTTGCACAAGCATGTATGAAGCACAGAAATCATACCACATGCATAAATCCCTAAAATATCTTATCTGAAGGTAC------------------------TGGGGGATTTCCTATCCCATCTGAAATCCGAGCTAATAAACACCAAACCCTAAGTGGCAAAAACCCTACTTTCAGATGGTATTGTTTCCTCAATCCCAGAGGTAGACTCAAAACTAATTTGAAACCTCCCTGGATAGAAGAGAATTGGCAGTCCTTTCCAGCTGGGATCACCTGCTAGTAACGGAGGGGCCTCTGTTGACAGTGCTTTTATGAAGCAGGATGGTTTGTGAATTTACCAACAGTGAGGTCTCAGACTTGACCCAGAATGTTTAGGATTACTGTAGACCCAGGAGTAGTTCTGGCCTGGAATCTAGA--GTTTTCAGGATGGGGAAGATAGATTCAAAACCACCTAAGGGCATTCTGGGTACAAAGCATTGTGCAAGGCTTTGGTGATACAGAGAATGAGGTCTTTTTTCCCATACTTCCTCATCTGCCAAGGTTATCTCCAAT----------
>49_Hpi_S_2
-TTTAGCTTGCACAAGCATGTATGAAGCACAGAAATCATACCACATGCATAAATCCCTAAAATATCTTATCTGAAGGTAC------------------------TGGGGGATTTCCTATCCCATCTGAAATCCGAGCTAATAAACACCAAACCCTAAGTGGCAAAAACCCTACTTTCAGATGGTATTGTTTCCTCAATCCCAGAGGTAGACTCAAAACTAATTTGAAACCTCCCTGGATAGAAGAGAATTGGCAGTCCTTTCCAGCTGGGATCACCTGCTAGTAACGGAGGGGCCTCTGTTGACAGTGCTTTTATGAAGCAGGATGGTTTGTGAATTTACCAACAGTGAGGTCTCAGACTTGACCCAGAATGTTTAGGATTACTGTAGACCCAGGAGTAGTTCTGGCCTGGAATCTAGA--GTTTTCAGGATGGGGAAGATAGATTCAAAACCACCTAAGGGCATTCTGGGTACAAAGCATTGTGCAAGGCTTTGGTGATACAGAGAATGAGGTCTTTTTTCCCATACTTCCTCATCTGCCAAGGTTATCTCCAAT----------
>50_Hpi_S_1
-TTTAGCTTGCACAAGCATGTATGAAGCACAGAAATCATACCACATGCATAAATCCCTAAAATATCTTATCTGAAGGTAC------------------------TGGGGGATTTCCTATCCCATCTGAAATCCGAGCTAATAAACACCAAACCCTAAGTGGCAAAAACCCTACTTTCAGATGGTATTGTTTCCTCAATCCCAGAGGTAGACTCAAAACTAATTTGAAACCTCCCTGGATAGAAGAGAATTGGCAGTCCTTTCCAGCTGGGATCACCTGCTAGTAACGGAGGGGCCTCTGTTGACAGTGCTTTTATGAAGCAGGATGGTTTGTGAATTTACCAACAGTGAGGTCTCAGACTTGACCCAGAATGTTTAGGATTACTGTAGACCCAGGAGTAGTTCTGGCCTGGAATCTAGA--GTTTTCAGGATGGGGAAGATAGATTCAAAACCACCTAAGGGCATTCTGGGTACAAAGCATTGTGCAAGGCTTTGGTGATACAGAGAATGAGGTCTTTTTTCCCATACTTCCTCATCTGCCAAGGTTATCTCCAAT----------
>50_Hpi_S_2
-TTTAGCTTGCACAAGCATGTATGAAGCACAGAAATCATACCACATGCATAAATCCCTAAAATATCTTATCTGAAGGTAC------------------------TGGGGGATTTCCTATCCCATCTGAAATCCGAGCTAATAAACACCAAACCCTAAGTGGCAAAAACCCTACTTTCAGATGGTATTGTTTCCTCAATCCCAGAGGTAGACTCAAAACTAATTTGAAACCTCCCTGGATAGAAGAGAATTGGCAGTCCTTTCCAGCTGGGATCACCTGCTAGTAACGGAGGGGCCTCTGTTGACAGTGCTTTTATGAAGCAGGATGGTTTGTGAATTTACCAACAGTGAGGTCTCAGACTTGACCCAGAATGTTTAGGATTACTGTAGACCCAGGAGTAGTTCTGGCCTGGAATCTAGA--GTTTTCAGGATGGGGAAGATAGATTCAAAACCACCTAAGGGCATTCTGGGTACAAAGCATTGTGCAAGGCTTTGGTGATACAGAGAATGAGGTCTTTTTTCCCATACTTCCTCATCTGCCAAGGTTATCTCCAAT----------
>51_Hpi_S_1
-TTTAGCTTGCACAAGCATGTATGAAGCACAGAAATCATACCACATGCATAAATCCCTAAAATATCTTATCTGAAGGTAC------------------------TGGGGGATTTCCTATCCCATCTGAAATCCGAGCTAATAAACACCAAACCCTAAGTGGCAAAAACCCTACTTTCAGATGGTATTGTTTCCTCAATCCCAGAGGTAGACTCAAAACTAATTTGAAACCTCCCTGGATAGAAGAGAATTGGCAGTCCTTTCCAGCTGGGATCACCTGCTAGTAACGGAGGGGCCTCTGTTGACAGTGCTTTTATGAAGCAGGATGGTTTGTGAATTTACCAACAGTGAGGTCTCAGACTTGACCCAGAATGTTTAGGATTACTGTAGACCCAGGAGTAGTTCTGGCCTGGAATCTAGA--GTTTTCAGGATGGGGAAGATAGATTCAAAACCACCTAAGGGCATTCTGGGTACAAAGCATTGTGCAAGGCTTTGGTGATACAGAGAATGAGGTCTTTTTTCCCATACTTCCTCATCTGCCAAGGTTATCTCCAAT----------
>51_Hpi_S_2
-TTTAGCTTGCACAAGCATGTATGAAGCACAGAAATCATACCACATGCATAAATCCCTAAAATATCTTATCTGAAGGTAC------------------------TGGGGGATTTCCTATCCCATCTGAAATCCGAGCTAATAAACACCAAACCCTAAGTGGCAAAAACCCTACTTTCAGATGGTATTGTTTCCTCAATCCCAGAGGTAGACTCAAAACTAATTTGAAACCTCCCTGGATAGAAGAGAATTGGCAGTCCTTTCCAGCTGGGATCACCTGCTAGTAACGGAGGGGCCTCTGTTGACAGTGCTTTTATGAAGCAGGATGGTTTGTGAATTTACCAACAGTGAGGTCTCAGACTTGACCCAGAATGTTTAGGATTACTGTAGACCCAGGAGTAGTTCTGGCCTGGAATCTAGA--GTTTTCAGGATGGGGAAGATAGATTCAAAACCACCTAAGGGCATTCTGGGTACAAAGCATTGTGCAAGGCTTTGGTGATACAGAGAATGAGGTCTTTTTTCCCATACTTCCTCATCTGCCAAGGTTATCTCCAAT----------
>109_Hpi_S_1
-TTTAGCTTGCACAAGCATGTATGAAGCACAGAAATCATACCACATGCATAAATCCCTAAAATATCTTATCTGAAGGTAC------------------------TGGGGGATTTCCTATCCCATCTGAAATCCGAGCTAATAAACACCAAACCCTAAGTGGCAAAAACCCTACTTTCAGATGGTATTGTTTCCTCAATCCCAGAGGTAGACTCAAAACTAATTTGAAACCTCCCTGGATAGAAGAGAATTGGCAGTCCTTTCCAGCTGGGATCACCTGCTAGTAACGGAGGGGCCTCTGTTGACAGTGCTTTTATGAAGCAGGATGGTTTGTGAATTTACCAACAGTGAGGTCTCAGACTTGACCCAGAATGTTTAGGATTACTGTAGACCCAGGAGTAGTTCTGGCCTGGAATCTAGA--GTTTTCAGGATGGGGAAGATAGATTCAAAACCACCTAAGGGCATTCTGGGTACAAAGCATTGTGCAAGGCTTTGGTGATACAGAGAATGAGGTCTTTTTTCCCATACTTCCTCATCTGCCAAGGTTATCTCCAAT----------
>109_Hpi_S_2
-TTTAGCTTGCACAAGCATGTATGAAGCACAGAAATCATACCACATGCATAAATCCCTAAAATATCTTATCTGAAGGTAC------------------------TGGGGGATTTCCTATCCCATCTGAAATCCGAGCTAATAAACACCAAACCCTAAGTGGCAAAAACCCTACTTTCAGATGGTATTGTTTCCTCAATCCCAGAGGTAGACTCAAAACTAATTTGAAACCTCCCTGGATAGAAGAGAATTGGCAGTCCTTTCCAGCTGGGATCACCTGCTAGTAACGGAGGGGCCTCTGTTGACAGTGCTTTTATGAAGCAGGATGGTTTGTGAATTTACCAACAGTGAGGTCTCAGACTTGACCCAGAATGTTTAGGATTACTGTAGACCCAGGAGTAGTTCTGGCCTGGAATCTAGA--GTTTTCAGGATGGGGAAGATAGATTCAAAACCACCTAAGGGCATTCTGGGTACAAAGCATTGTGCAAGGCTTTGGTGATACAGAGAATGAGGTCTTTTTTCCCATACTTCCTCATCTGCCAAGGTTATCTCCAAT----------
>113_Hpi_S_1
-TTTAGCTTGCACAAGCATGTATGAAGCACAGAAATCATACCACATGCATAAATCCCTAAAATATCTTATCTGAAGGTAC------------------------TGGGGGATTTCCTATCCCATCTGAAATCCGAGCTAATAAACACCAAACCCTAAGTGGCAAAAACCCTACTTTCAGATGGTATTGTTTCCTCAATCCCAGAGGTAGACTCAAAACTAATTTGAAACCTCCCTGGATAGAAGAGAATTGGCAGTCCTTTCCAGCTGGGATCACCTGCTAGTAACGGAGGGGCCTCTGTTGACAGTGCTTTTATGAAGCAGGATGGTTTGTGAATTTACCAACAGTGAGGTCTCAGACTTGACCCAGAATGTTTAGGATTACTGTAGACCCAGGAGTAGTTCTGGCCTGGAATCTAGA--GTTTTCAGGATGGGGAAGATAGATTCAAAACCACCTAAGGGCATTCTGGGTACAAAGCATTGTGCAAGGCTTTGGTGATACAGAGAATGAGGTCTTTTTTCCCATACTTCCTCATCTGCCAAGGTTATCTCCAAT----------
>113_Hpi_S_2
-TTTAGCTTGCACAAGCATGTATGAAGCACAGAAATCATACCACATGCATAAATCCCTAAAATATCTTATCTGAAGGTAC------------------------TGGGGGATTTCCTATCCCATCTGAAATCCGAGCTAATAAACACCAAACCCTAAGTGGCAAAAACCCTACTTTCAGATGGTATTGTTTCCTCAATCCCAGAGGTAGACTCAAAACTAATTTGAAACCTCCCTGGATAGAAGAGAATTGGCAGTCCTTTCCAGCTGGGATCACCTGCTAGTAACGGAGGGGCCTCTGTTGACAGTGCTTTTATGAAGCAGGATGGTTTGTGAATTTACCAACAGTGAGGTCTCAGACTTGACCCAGAATGTTTAGGATTACTGTAGACCCAGGAGTAGTTCTGGCCTGGAATCTAGA--GTTTTCAGGATGGGGAAGATAGATTCAAAACCACCTAAGGGCATTCTGGGTACAAAGCATTGTGCAAGGCTTTGGTGATACAGAGAATGAGGTCTTTTTTCCCATACTTCCTCATCTGCCAAGGTTATCTCCAAT----------
>114_Hpi_S_1
-TTTAGCTTGCACAAGCATGTATGAAGCACAGAAATCATACCACATGCATAAATCCCTAAAATATCTTATCTGAAGGTAC------------------------TGGGGGATTTCCTATCCCATCTGAAATCCGAGCTAATAAACACCAAACCCTAAGTGGCAAAAACCCTACTTTCAGATGGTATTGTTTCCTCAATCCCAGAGGTAGACTCAAAACTAATTTGAAACCTCCCTGGATAGAAGAGAATTGGCAGTCCTTTCCAGCTGGGATCACCTGCTAGTAACGGAGGGGCCTCTGTTGACAGTGCTTTTATGAAGCAGGATGGTTTGTGAATTTACCAACAGTGAGGTCTCAGACTTGACCCAGAATGTTTAGGATTACTGTAGACCCAGGAGTAGTTCTGGCCTGGAATCTAGA--GTTTTCAGGATGGGGAAGATAGATTCAAAACCACCTAAGGGCATTCTGGGTACAAAGCATTGTGCAAGGCTTTGGTGATACAGAGAATGAGGTCTTTTTTCCCATACTTCCTCATCTGCCAAGGTTATCTCCAAT----------
>114_Hpi_S_2
-TTTAGCTTGCACAAGCATGTATGAAGCACAGAAATCATACCACATGCATAAATCCCTAAAATATCTTATCTGAAGGTAC------------------------TGGGGGATTTCCTATCCCATCTGAAATCCGAGCTAATAAACACCAAACCCTAAGTGGCAAAAACCCTACTTTCAGATGGTATTGTTTCCTCAATCCCAGAGGTAGACTCAAAACTAATTTGAAACCTCCCTGGATAGAAGAGAATTGGCAGTCCTTTCCAGCTGGGATCACCTGCTAGTAACGGAGGGGCCTCTGTTGACAGTGCTTTTATGAAGCAGGATGGTTTGTGAATTTACCAACAGTGAGGTCTCAGACTTGACCCAGAATGTTTAGGATTACTGTAGACCCAGGAGTAGTTCTGGCCTGGAATCTAGA--GTTTTCAGGATGGGGAAGATAGATTCAAAACCACCTAAGGGCATTCTGGGTACAAAGCATTGTGCAAGGCTTTGGTGATACAGAGAATGAGGTCTTTTTTCCCATACTTCCTCATCTGCCAAGGTTATCTCCAAT----------
>117_Hpi_S_1
-TTTAGCTTGCACAAGCATGTATGAAGCACAGAAATCATACCACATGCATAAATCCCTAAAATATCTTATCTGAAGGTAC------------------------TGGGGGATTTCCTATCCCATCTGAAATCCGAGCTAATAAACACCAAACCCTAAGTGGCAAAAACCCTACTTTCAGATGGTATTGTTTCCTCAATCCCAGAGGTAGACTCAAAACTAATTTGAAACCTCCCTGGATAGAAGAGAATTGGCAGTCCTTTCCAGCTGGGATCACCTGCTAGTAACGGAGGGGCCTCTGTTGACAGTGCTTTTATGAAGCAGGATGGTTTGTGAATTTACCAACAGTGAGGTCTCAGACTTGACCCAGAATGTTTAGGATTACTGTAGACCCAGGAGTAGTTCTGGCCTGGAATCTAGA--GTTTTCAGGATGGGGAAGATAGATTCAAAACCACCTAAGGGCATTCTGGGTACAAAGCATTGTGCAAGGCTTTGGTGATACAGAGAATGAGGTCTTTTTTCCCATACTTCCTCATCTGCCAAGGTTATCTCCAAT----------
>117_Hpi_S_2
-TTTAGCTTGCACAAGCATGTATGAAGCACAGAAATCATACCACATGCATAAATCCCTAAAATATCTTATCTGAAGGTAC------------------------TGGGGGATTTCCTATCCCATCTGAAATCCGAGCTAATAAACACCAAACCCTAAGTGGCAAAAACCCTACTTTCAGATGGTATTGTTTCCTCAATCCCAGAGGTAGACTCAAAACTAATTTGAAACCTCCCTGGATAGAAGAGAATTGGCAGTCCTTTCCAGCTGGGATCACCTGCTAGTAACGGAGGGGCCTCTGTTGACAGTGCTTTTATGAAGCAGGATGGTTTGTGAATTTACCAACAGTGAGGTCTCAGACTTGACCCAGAATGTTTAGGATTACTGTAGACCCAGGAGTAGTTCTGGCCTGGAATCTAGA--GTTTTCAGGATGGGGAAGATAGATTCAAAACCACCTAAGGGCATTCTGGGTACAAAGCATTGTGCAAGGCTTTGGTGATACAGAGAATGAGGTCTTTTTTCCCATACTTCCTCATCTGCCAAGGTTATCTCCAAT----------
>128_Hpi_S_1
-TTTAGCTTGCACAAGCATGTATGAAGCACAGAAATCATACCACATGCATAAATCCCTAAAATATCTTATCTGAAGGTAC------------------------TGGGGGATTTCCTATCCCATCTGAAATCCGAGCTAATAAACACCAAACCCTAAGTGGCAAAAACCCTACTTTCAGATGGTATTGTTTCCTCAATCCCAGAGGTAGACTCAAAACTAATTTGAAACCTCCCTGGATAGAAGAGAATTGGCAGTCCTTTCCAGCTGGGATCACCTGCTAGTAACGGAGGGGCCTCTGTTGACAGTGCTTTTATGAAGCAGGATGGTTTGTGAATTTACCAACAGTGAGGTCTCAGACTTGACCCAGAATGTTTAGGATTACTGTAGACCCAGGAGTAGTTCTGGCCTGGAATCTAGA--GTTTTCAGGATGGGGAAGATAGATTCAAAACCACCTAAGGGCATTCTGGGTACAAAGCATTGTGCAAGGCTTTGGTGATACAGAGAATGAGGTCTTTTTTCCCATACTTCCTCATCTGCCAAGGTTATCTCCAAT----------
>128_Hpi_S_2
-TTTAGCTTGCACAAGCATGTATGAAGCACAGAAATCATACCACATGCATAAATCCCTAAAATATCTTATCTGAAGGTAC------------------------TGGGGGATTTCCTATCCCATCTGAAATCCGAGCTAATAAACACCAAACCCTAAGTGGCAAAAACCCTACTTTCAGATGGTATTGTTTCCTCAATCCCAGAGGTAGACTCAAAACTAATTTGAAACCTCCCTGGATAGAAGAGAATTGGCAGTCCTTTCCAGCTGGGATCACCTGCTAGTAACGGAGGGGCCTCTGTTGACAGTGCTTTTATGAAGCAGGATGGTTTGTGAATTTACCAACAGTGAGGTCTCAGACTTGACCCAGAATGTTTAGGATTACTGTAGACCCAGGAGTAGTTCTGGCCTGGAATCTAGA--GTTTTCAGGATGGGGAAGATAGATTCAAAACCACCTAAGGGCATTCTGGGTACAAAGCATTGTGCAAGGCTTTGGTGATACAGAGAATGAGGTCTTTTTTCCCATACTTCCTCATCTGCCAAGGTTATCTCCAAT----------
>130_Hpi_S_1
-TTTAGCTTGCACAAGCATGTATGAAGCACAGAAATCATACCACATGCATAAATCCCTAAAATATCTTATCTGAAGGTAC------------------------TGGGGGATTTCCTATCCCATCTGAAATCCGAGCTAATAAACACCAAACCCTAAGTGGCAAAAACCCTACTTTCAGATGGTATTGTTTCCTCAATCCCAGAGGTAGACTCAAAACTAATTTGAAACCTCCCTGGATAGAAGAGAATTGGCAGTCCTTTCCAGCTGGGATCACCTGCTAGTAACGGAGGGGCCTCTGTTGACAGTGCTTTTATGAAGCAGGATGGTTTGTGAATTTACCAACAGTGAGGTCTCAGACTTGACCCAGAATGTTTAGGATTACTGTAGACCCAGGAGTAGTTCTGGCCTGGAATCTAGA--GTTTTCAGGATGGGGAAGATAGATTCAAAACCACCTAAGGGCATTCTGGGTACAAAGCATTGTGCAAGGCTTTGGTGATACAGAGAATGAGGTCTTTTTTCCCATACTTCCTCATCTGCCAAGGTTATCTCCAAT----------
>130_Hpi_S_2
-TTTAGCTTGCACAAGCATGTATGAAGCACAGAAATCATACCACATGCATAAATCCCTAAAATATCTTATCTGAAGGTAC------------------------TGGGGGATTTCCTATCCCATCTGAAATCCGAGCTAATAAACACCAAACCCTAAGTGGCAAAAACCCTACTTTCAGATGGTATTGTTTCCTCAATCCCAGAGGTAGACTCAAAACTAATTTGAAACCTCCCTGGATAGAAGAGAATTGGCAGTCCTTTCCAGCTGGGATCACCTGCTAGTAACGGAGGGGCCTCTGTTGACAGTGCTTTTATGAAGCAGGATGGTTTGTGAATTTACCAACAGTGAGGTCTCAGACTTGACCCAGAATGTTTAGGATTACTGTAGACCCAGGAGTAGTTCTGGCCTGGAATCTAGA--GTTTTCAGGATGGGGAAGATAGATTCAAAACCACCTAAGGGCATTCTGGGTACAAAGCATTGTGCAAGGCTTTGGTGATACAGAGAATGAGGTCTTTTTTCCCATACTTCCTCATCTGCCAAGGTTATCTCCAAT----------
>140_Hpi_S_1
-TTTAGCTTGCACAAGCATGTATGAAGCACAGAAATCATACCACATGCATAAATCCCTAAAATATCTTATCTGAAGGTAC------------------------TGGGGGATTTCCTATCCCATCTGAAATCCGAGCTAATAAACACCAAACCCTAAGTGGCAAAAACCCTACTTTCAGATGGTATTGTTTCCTCAATCCCAGAGGTAGACTCAAAACTAATTTGAAACCTCCCTGGATAGAAGAGAATTGGCAGTCCTTTCCAGCTGGGATCACCTGCTAGTAACGGAGGGGCCTCTGTTGACAGTGCTTTTATGAAGCAGGATGGTTTGTGAATTTACCAACAGTGAGGTCTCAGACTTGACCCAGAATGTTTAGGATTACTGTAGACCCAGGAGTAGTTCTGGCCTGGAATCTAGA--GTTTTCAGGATGGGGAAGATAGATTCAAAACCACCTAAGGGCATTCTGGGTACAAAGCATTGTGCAAGGCTTTGGTGATACAGAGAATGAGGTCTTTTTTCCCATACTTCCTCATCTGCCAAGGTTATCTCCAAT----------
>140_Hpi_S_2
-TTTAGCTTGCACAAGCATGTATGAAGCACAGAAATCATACCACATGCATAAATCCCTAAAATATCTTATCTGAAGGTAC------------------------TGGGGGATTTCCTATCCCATCTGAAATCCGAGCTAATAAACACCAAACCCTAAGTGGCAAAAACCCTACTTTCAGATGGTATTGTTTCCTCAATCCCAGAGGTAGACTCAAAACTAATTTGAAACCTCCCTGGATAGAAGAGAATTGGCAGTCCTTTCCAGCTGGGATCACCTGCTAGTAACGGAGGGGCCTCTGTTGACAGTGCTTTTATGAAGCAGGATGGTTTGTGAATTTACCAACAGTGAGGTCTCAGACTTGACCCAGAATGTTTAGGATTACTGTAGACCCAGGAGTAGTTCTGGCCTGGAATCTAGA--GTTTTCAGGATGGGGAAGATAGATTCAAAACCACCTAAGGGCATTCTGGGTACAAAGCATTGTGCAAGGCTTTGGTGATACAGAGAATGAGGTCTTTTTTCCCATACTTCCTCATCTGCCAAGGTTATCTCCAAT----------
>141_Hpi_S_1
-TTTAGCTTGCACAAGCATGTATGAAGCACAGAAATCATACCACATGCATAAATCCCTAAAATATCTTATCTGAAGGTAC------------------------TGGGGGATTTCCTATCCCATCTGAAATCCGAGCTAATAAACACCAAACCCTAAGTGGCAAAAACCCTACTTTCAGATGGTATTGTTTCCTCAATCCCAGAGGTAGACTCAAAACTAATTTGAAACCTCCCTGGATAGAAGAGAATTGGCAGTCCTTTCCAGCTGGGATCACCTGCTAGTAACGGAGGGGCCTCTGTTGACAGTGCTTTTATGAAGCAGGATGGTTTGTGAATTTACCAACAGTGAGGTCTCAGACTTGACCCAGAATGTTTAGGATTACTGTAGACCCAGGAGTAGTTCTGGCCTGGAATCTAGA--GTTTTCAGGATGGGGAAGATAGATTCAAAACCACCTAAGGGCATTCTGGGTACAAAGCATTGTGCAAGGCTTTGGTGATACAGAGAATGAGGTCTTTTTTCCCATACTTCCTCATCTGCCAAGGTTATCTCCAAT----------
>141_Hpi_S_2
-TTTAGCTTGCACAAGCATGTATGAAGCACAGAAATCATACCACATGCATAAATCCCTAAAATATCTTATCTGAAGGTAC------------------------TGGGGGATTTCCTATCCCATCTGAAATCCGAGCTAATAAACACCAAACCCTAAGTGGCAAAAACCCTACTTTCAGATGGTATTGTTTCCTCAATCCCAGAGGTAGACTCAAAACTAATTTGAAACCTCCCTGGATAGAAGAGAATTGGCAGTCCTTTCCAGCTGGGATCACCTGCTAGTAACGGAGGGGCCTCTGTTGACAGTGCTTTTATGAAGCAGGATGGTTTGTGAATTTACCAACAGTGAGGTCTCAGACTTGACCCAGAATGTTTAGGATTACTGTAGACCCAGGAGTAGTTCTGGCCTGGAATCTAGA--GTTTTCAGGATGGGGAAGATAGATTCAAAACCACCTAAGGGCATTCTGGGTACAAAGCATTGTGCAAGGCTTTGGTGATACAGAGAATGAGGTCTTTTTTCCCATACTTCCTCATCTGCCAAGGTTATCTCCAAT----------
>144_Hpi_S_1
-TTTAGCTTGCACAAGCATGTATGAAGCACAGAAATCATACCACATGCATAAATCCCTAAAATATCTTATCTGAAGGTAC------------------------TGGGGGATTTCCTATCCCATCTGAAATCCGAGCTAATAAACACCAAACCCTAAGTGGCAAAAACCCTACTTTCAGATGGTATTGTTTCCTCAATCCCAGAGGTAGACTCAAAACTAATTTGAAACCTCCCTGGATAGAAGAGAATTGGCAGTCCTTTCCAGCTGGGATCACCTGCTAGTAACGGAGGGGCCTCTGTTGACAGTGCTTTTATGAAGCAGGATGGTTTGTGAATTTACCAACAGTGAGGTCTCAGACTTGACCCAGAATGTTTAGGATTACTGTAGACCCAGGAGTAGTTCTGGCCTGGAATCTAGA--GTTTTCAGGATGGGGAAGATAGATTCAAAACCACCTAAGGGCATTCTGGGTACAAAGCATTGTGCAAGGCTTTGGTGATACAGAGAATGAGGTCTTTTTTCCCATACTTCCTCATCTGCCAAGGTTATCTCCAAT----------
>144_Hpi_S_2
-TTTAGCTTGCACAAGCATGTATGAAGCACAGAAATCATACCACATGCATAAATCCCTAAAATATCTTATCTGAAGGTAC------------------------TGGGGGATTTCCTATCCCATCTGAAATCCGAGCTAATAAACACCAAACCCTAAGTGGCAAAAACCCTACTTTCAGATGGTATTGTTTCCTCAATCCCAGAGGTAGACTCAAAACTAATTTGAAACCTCCCTGGATAGAAGAGAATTGGCAGTCCTTTCCAGCTGGGATCACCTGCTAGTAACGGAGGGGCCTCTGTTGACAGTGCTTTTATGAAGCAGGATGGTTTGTGAATTTACCAACAGTGAGGTCTCAGACTTGACCCAGAATGTTTAGGATTACTGTAGACCCAGGAGTAGTTCTGGCCTGGAATCTAGA--GTTTTCAGGATGGGGAAGATAGATTCAAAACCACCTAAGGGCATTCTGGGTACAAAGCATTGTGCAAGGCTTTGGTGATACAGAGAATGAGGTCTTTTTTCCCATACTTCCTCATCTGCCAAGGTTATCTCCAAT----------
>111_Nle_S_1
-----GCTTGCACGAGCATGTATGAAGCACAGAAATCATACCACATGCATAAATCTCTAAAATATCTTATCTGAAGGTAC------------------------TGGGGGATTTCCTATCCCATCTGAAATCCGAGCTAATAAACACCAAACCCTAAGTGGCAAAAACCCTACTTTCAGATGGTATTGTTTCCTCAATCCCAGAGGTAGACTCAAAACTAATTTGAAACCTCCCTGGATAGAAGAGAATCGGCAGTCCTTTCCAGCTGGGAGCACCTGCTAGTAACGGAGGGGCCTCTGTTGACAGTG-------------------------------------GTGAGGTCTCAGACTTGACCCAGAATGTTTAGGATTACCGTAGACCCAGGAGTAGTTCTGGACTGGAATCTAGATAGTTTTCAGGATGGGGAAGATAGATTCAAAACCACCTAAGGGCATTCTGGGTACAAAGCATTGTGCAAGGCTTTGGTGATACAGAGAATGAGGTCTTTTTTCCCATACTTCCTCATCTGCCAAGGTTATCTCCAATTGAACCTTTC
>111_Nle_S_2
-----GCTTGCACGAGCATGTATGAAGCACAGAAATCATACCACATGCATAAATCTCTAAAATATCTTATCTGAAGGTAC------------------------TGGGGGATTTCCTATCCCATCTGAAATCCGAGCTAATAAACACCAAACCCTAAGTGGCAAAAACCCTACTTTCAGATGGTATTGTTTCCTCAATCCCAGAGGTAGACTCAAAACTAATTTGAAACCTCCCTGGATAGAAGAGAATCGGCAGTCCTTTCCAGCTGGGAGCACCTGCTAGTAACGGAGGGGCCTCTGTTGACAGTG-------------------------------------GTGAGGTCTCAGACTTGACCCAGAATGTTTAGGATTACCGTAGACCCAGGAGTAGTTCTGGACTGGAATCTAGATAGTTTTCAGGATGGGGAAGATAGATTCAAAACCACCTAAGGGCATTCTGGGTACAAAGCATTGTGCAAGGCTTTGGTGATACAGAGAATGAGGTCTTTTTTCCCATACTTCCTCATCTGCCAAGGTTATCTCCAATTGAACCTTTC
>112_Nle_S_1
-----GCTTGCACGAGCATGTATGAAGCACAGAAATCATACCACATGCATAAATCTCTAAAATATCTTATCTGAAGGTAC------------------------TGGGGGATTTCCTATCCCATCTGAAATCCGAGCTAATAAACACCAAACCCTAAGTGGCAAAAACCCTACTTTCAGATGGTATTGTTTCCTCAATCCCAGAGGTAGACTCAAAACTAATTTGAAACCTCCCTGGATAGAAGAGAATCGGCAGTCCTTTCCAGCTGGGAGCACCTGCTAGTAACGGAGGGGCCTCTGTTGACAGTG-------------------------------------GTGAGGTCTCAGACTTGACCCAGAATGTTTAGGATTACCGTAGACCCAGGAGTAGTTCTGGACTGGAATCTAGATAGTTTTCAGGATGGGGAAGATAGATTCAAAACCACCTAAGGGCATTCTGGGTACAAAGCATTGTGCAAGGCTTTGGTGATACAGAGAATGAGGTCTTTTTTCCCATACTTCCTCATCTGCCAAGGTTATCTCCAATTGAACCTTTC
>112_Nle_S_2
-----GCTTGCACGAGCATGTATGAAGCACAGAAATCATACCACATGCATAAATCTCTAAAATATCTTATCTGAAGGTAC------------------------TGGGGGATTTCCTATCCCATCTGAAATCCGAGCTAATAAACACCAAACCCTAAGTGGCAAAAACCCTACTTTCAGATGGTATTGTTTCCTCAATCCCAGAGGTAGACTCAAAACTAATTTGAAACCTCCCTGGATAGAAGAGAATCGGCAGTCCTTTCCAGCTGGGAGCACCTGCTAGTAACGGAGGGGCCTCTGTTGACAGTG-------------------------------------GTGAGGTCTCAGACTTGACCCAGAATGTTTAGGATTACCGTAGACCCAGGAGTAGTTCTGGACTGGAATCTAGATAGTTTTCAGGATGGGGAAGATAGATTCAAAACCACCTAAGGGCATTCTGGGTACAAAGCATTGTGCAAGGCTTTGGTGATACAGAGAATGAGGTCTTTTTTCCCATACTTCCTCATCTGCCAAGGTTATCTCCAATTGAACCTTTC
>115_Nle_S_1
-----GCTTGCACGAGCATGTATGAAGCACAGAAATCATACCACATGCATAAATCTCTAAAATATCTTATCTGAAGGTAC------------------------TGGGGGATTTCCTATCCCATCTGAAATCCGAGCTAATAAACACCAAACCCTAAGTGGCAAAAACCCTACTTTCAGATGGTATTGTTTCCTCAATCCCAGAGGTAGACTCAAAACTAATTTGAAACCTCCCTGGATAGAAGAGAATCGGCAGTCCTTTCCAGCTGGGAGCACCTGCTAGTAACGGAGGGGCCTCTGTTGACAGTG-------------------------------------GTGAGGTCTCAGACTTGACCCAGAATGTTTAGGATTACCGTAGACCCAGGAGTAGTTCTGGACTGGAATCTAGATAGTTTTCAGGATGGGGAAGATAGATTCAAAACCACCTAAGGGCATTCTGGGTACAAAGCATTGTGCAAGGCTTTGGTGATACAGAGAATGAGGTCTTTTTTCCCATACTTCCTCATCTGCCAAGGTTATCTCCAATTGAACCTTTC
>115_Nle_S_2
-----GCTTGCACGAGCATGTATGAAGCACAGAAATCATACCACATGCATAAATCTCTAAAATATCTTATCTGAAGGTAC------------------------TGGGGGATTTCCTATCCCATCTGAAATCCGAGCTAATAAACACCAAACCCTAAGTGGCAAAAACCCTACTTTCAGATGGTATTGTTTCCTCAATCCCAGAGGTAGACTCAAAACTAATTTGAAACCTCCCTGGATAGAAGAGAATCGGCAGTCCTTTCCAGCTGGGAGCACCTGCTAGTAACGGAGGGGCCTCTGTTGACAGTG-------------------------------------GTGAGGTCTCAGACTTGACCCAGAATGTTTAGGATTACCGTAGACCCAGGAGTAGTTCTGGACTGGAATCTAGATAGTTTTCAGGATGGGGAAGATAGATTCAAAACCACCTAAGGGCATTCTGGGTACAAAGCATTGTGCAAGGCTTTGGTGATACAGAGAATGAGGTCTTTTTTCCCATACTTCCTCATCTGCCAAGGTTATCTCCAATTGAACCTTTC
>116_Nle_S_1
-----GCTTGCACGAGCATGTATGAAGCACAGAAATCATACCACATGCATAAATCTCTAAAATATCTTATCTGAAGGTAC------------------------TGGGGGATTTCCTATCCCATCTGAAATCCGAGCTAATAAACACCAAACCCTAAGTGGCAAAAACCCTACTTTCAGATGGTATTGTTTCCTCAATCCCAGAGGTAGACTCAAAACTAATTTGAAACCTCCCTGGATAGAAGAGAATCGGCAGTCCTTTCCAGCTGGGAGCACCTGCTAGTAACGGAGGGGCCTCTGTTGACAGTG-------------------------------------GTGAGGTCTCAGACTTGACCCAGAATGTTTAGGATTACCGTAGACCCAGGAGTAGTTCTGGACTGGAATCTAGATAGTTTTCAGGATGGGGAAGATAGATTCAAAACCACCTAAGGGCATTCTGGGTACAAAGCATTGTGCAAGGCTTTGGTGATACAGAGAATGAGGTCTTTTTTCCCATACTTCCTCATCTGCCAAGGTTATCTCCAATTGAACCTTTC
>116_Nle_S_2
-----GCTTGCACGAGCATGTATGAAGCACAGAAATCATACCACATGCATAAATCTCTAAAATATCTTATCTGAAGGTAC------------------------TGGGGGATTTCCTATCCCATCTGAAATCCGAGCTAATAAACACCAAACCCTAAGTGGCAAAAACCCTACTTTCAGATGGTATTGTTTCCTCAATCCCAGAGGTAGACTCAAAACTAATTTGAAACCTCCCTGGATAGAAGAGAATTGGCAGTCCTTTCCAGCTGGGAGCACCTGCTAGTAACGGAGGGGCCTCTGTTGACAGTG-------------------------------------GTGAGGTCTCAGACTTGACCCAGAATGTTTAGGATTACCGTAGACCCAGGAGTAGTTCTGGACTGGAATCTAGATAGTTTTCAGGATGGGGAAGATAGATTCAAAACCACCTAAGGGCATTCTGGGTACAAAGCATTGTGCAAGGCTTTGGTGATACAGAGAATGAGGTCTTTTTTCCCATACTTCCTCATCTGCCAAGGTTATCTCCAATTGAACCTTTC
>118_Nle_S_1
-----GCTTGCACGAGCATGTATGAAGCACAGAAATCATACCACATGCATAAATCTCTAAAATATCTTATCTGAAGGTAC------------------------TGGGGGATTTCCTATCCCATCTGAAATCCGAGCTAATAAACACCAAACCCTAAGTGGCAAAAACCCTACTTTCAGATGGTATTGTTTCCTCAATCCCAGAGGTAGACTCAAAACTAATTTGAAACCTCCCTGGATAGAAGAGAATCGGCAGTCCTTTCCAGCTGGGAGCACCTGCTAGTAACGGAGGGGCCTCTGTTGACAGTG-------------------------------------GTGAGGTCTCAGACTTGACCCAGAATGTTTAGGATTACCGTAGACCCAGGAGTAGTTCTGGACTGGAATCTAGATAGTTTTCAGGATGGGGAAGATAGATTCAAAACCACCTAAGGGCATTCTGGGTACAAAGCATTGTGCAAGGCTTTGGTGATACAGAGAATGAGGTCTTTTTTCCCATACTTCCTCATCTGCCAAGGTTATCTCCAATTGAACCTTTC
>118_Nle_S_2
-----GCTTGCACGAGCATGTATGAAGCACAGAAATCATACCACATGCATAAATCTCTAAAATATCTTATCTGAAGGTAC------------------------TGGGGGATTTCCTATCCCATCTGAAATCCGAGCTAATAAACACCAAACCCTAAGTGGCAAAAACCCTACTTTCAGATGGTATTGTTTCCTCAATCCCAGAGGTAGACTCAAAACTAATTTGAAACCTCCCTGGATAGAAGAGAATCGGCAGTCCTTTCCAGCTGGGAGCACCTGCTAGTAACGGAGGGGCCTCTGTTGACAGTG-------------------------------------GTGAGGTCTCAGACTTGACCCAGAATGTTTAGGATTACCGTAGACCCAGGAGTAGTTCTGGACTGGAATCTAGATAGTTTTCAGGATGGGGAAGATAGATTCAAAACCACCTAAGGGCATTCTGGGTACAAAGCATTGTGCAAGGCTTTGGTGATACAGAGAATGAGGTCTTTTTTCCCATACTTCCTCATCTGCCAAGGTTATCTCCAATTGAACCTTTC
>120_Nle_S_1
-----GCTTGCACGAGCATGTATGAAGCACAGAAATCATACCACATGCATAAATCTCTAAAATATCTTATCTGAAGGTAC------------------------TGGGGGATTTCCTATCCCATCTGAAATCCGAGCTAATAAACACCAAACCCTAAGTGGCAAAAACCCTACTTTCAGATGGTATTGTTTCCTCAATCCCAGAGGTAGACTCAAAACTAATTTGAAACCTCCCTGGATAGAAGAGAATCGGCAGTCCTTTCCAGCTGGGAGCACCTGCTAGTAACGGAGGGGCCTCTGTTGACAGTG-------------------------------------GTGAGGTCTCAGACTTGACCCAGAATGTTTAGGATTACCGTAGACCCAGGAGTAGTTCTGGACTGGAATCTAGATAGTTTTCAGGATGGGGAAGATAGATTCAAAACCACCTAAGGGCATTCTGGGTACAAAGCATTGTGCAAGGCTTTGGTGATACAGAGAATGAGGTCTTTTTTCCCATACTTCCTCATCTGCCAAGGTTATCTCCAATTGAACCTTTC
>120_Nle_S_2
-----GCTTGCACGAGCATGTATGAAGCACAGAAATCATACCACATGTATAAATCTCTAAAATATCTTATCTGAAGGTAC------------------------TGGGGGATTTCCTATCCCATCTGAAATCCGAGCTAATAAACACCAAACCCTAAGTGGCAAAAACCCTACTTTCAGATGGTATTGTTTCCTCAATCCCAGAGGTAGACTCAAAACTAATTTGAAACCTCCCTGGATAGAAGAGAATCGGCAGTCCTTTCCAGCTGGGAGCACCTGCTAGTAACGGAGGGGCCTCTGTTGACAGTG-------------------------------------GTGAGGTCTCAGACTTGACCCAGAATGTTTAGGATTACCGTAGACCCAGGAGTAGTTCTGGACTGGAATCTAGATAGTTTTCAGGATGGGGAAGATAGATTCAAAACCACCTAAGGGCATTCTGGGTACAAAGCATTGTGCAAGGCTTTGGTGATACAGAGAATGAGGTCTTTTTTCCCATACTTCCTCATCTGCCAAGGTTATCTCCAATTGAACCTTTC
>121_Nle_S_1
-----GCTTGCACGAGCATGTATGAAGCACAGAAATCATACCACATGCATAAATCTCTAAAATATCTTATCTGAAGGTAC------------------------TGGGGGATTTCCTATCCCATCTGAAATCCGAGCTAATAAACACCAAACCCTAAGTGGCAAAAACCCTACTTTCAGATGGTATTGTTTCCTCAATCCCAGAGGTAGACTCAAAACTAATTTGAAACCTCCCTGGATAGAAGAGAATCGGCAGTCCTTTCCAGCTGGGAGCACCTGCTAGTAACGGAGGGGCCTCTGTTGACAGTG-------------------------------------GTGAGGTCTCAGACTTGACCCAGAATGTTTAGGATTACCGTAGACCCAGGAGTAGTTCTGGACTGGAATCTAGATAGTTTTCAGGATGGGGAAGATAGATTCAAAACCACCTAAGGGCATTCTGGGTACAAAGCATTGTGCAAGGCTTTGGTGATACAGAGAATGAGGTCTTTTTTCCCATACTTCCTCATCTGCCAAGGTTATCTCCAATTGAACCTTTC
>121_Nle_S_2
-----GCTTGCACGAGCATGTATGAAGCACAGAAATCATACCACATGCATAAATCTCTAAAATATCTTATCTGAAGGTAC------------------------TGGGGGATTTCCTATCCCATCTGAAATCCGAGCTAATAAACACCAAACCCTAAGTGGCAAAAACCCTACTTTCAGATGGTATTGTTTCCTCAATCCCAGAGGTAGACTCAAAACTAATTTGAAACCTCCCTGGATAGAAGAGAATCGGCAGTCCTTTCCAGCTGGGAGCACCTGCTAGTAACGGAGGGGCCTCTGTTGACAGTG-------------------------------------GTGAGGTCTCAGACTTGACCCAGAATGTTTAGGATTACCGTAGACCCAGGAGTAGTTCTGGACTGGAATCTAGATAGTTTTCAGGATGGGGAAGATAGATTCAAAACCACCTAAGGGCATTCTGGGTACAAAGCATTGTGCAAGGCTTTGGTGATACAGAGAATGAGGTCTTTTTTCCCATACTTCCTCATCTGCCAAGGTTATCTCCAATTGAACCTTTC
>122_Nle_S_1
-----GCTTGCACGAGCATGTATGAAGCACAGAAATCATACCACATGCATAAATCTCTAAAATATCTTATCTGAAGGTAC------------------------TGGGGGATTTCCTATCCCATCTGAAATCCGAGCTAATAAACACCAAACCCTAAGTGGCAAAAACCCTACTTTCAGATGGTATTGTTTCCTCAATCCCAGAGGTAGACTCAAAACTAATTTGAAACCTCCCTGGATAGAAGAGAATCGGCAGTCCTTTCCAGCTGGGAGCACCTGCTAGTAACGGAGGGGCCTCTGTTGACAGTG-------------------------------------GTGAGGTCTCAGACTTGACCCAGAATGTTTAGGATTACCGTAGACCCAGGAGTAGTTCTGGACTGGAATCTAGATAGTTTTCAGGATGGGGAAGATAGATTCAAAACCACCTAAGGGCATTCTGGGTACAAAGCATTGTGCAAGGCTTTGGTGATACAGAGAATGAGGTCTTTTTTCCCATACTTCCTCATCTGCCAAGGTTATCTCCAATTGAACCTTTC
>122_Nle_S_2
-----GCTTGCACGAGCATGTATGAAGCACAGAAATCATACCACATGCATAAATCTCTAAAATATCTTATCTGAAGGTAC------------------------TGGGGGATTTCCTATCCCATCTGAAATCCGAGCTAATAAACACCAAACCCTAAGTGGCAAAAACCCTACTTTCAGATGGTATTGTTTCCTCAATCCCAGAGGTAGACTCAAAACTAATTTGAAACCTCCCTGGATAGAAGAGAATCGGCAGTCCTTTCCAGCTGGGAGCACCTGCTAGTAACGGAGGGGCCTCTGTTGACAGTG-------------------------------------GTGAGGTCTCAGACTTGACCCAGAATGTTTAGGATTACCGTAGACCCAGGAGTAGTTCTGGACTGGAATCTAGATAGTTTTCAGGATGGGGAAGATAGATTCAAAACCACCTAAGGGCATTCTGGGTACAAAGCATTGTGCAAGGCTTTGGTGATACAGAGAATGAGGTCTTTTTTCCCATACTTCCTCATCTGCCAAGGTTATCTCCAATTGAACCTTTC
>123_Nle_S_1
-----GCTTGCACGAGCATGTATGAAGCACAGAAATCATACCACATGCATAAATCTCTAAAATATCTTATCTGAAGGTAC------------------------TGGGGGATTTCCTATCCCATCTGAAATCCGAGCTAATAAACACCAAACCCTAAGTGGCAAAAACCCTACTTTCAGATGGTATTGTTTCCTCAATCCCAGAGGTAGACTCAAAACTAATTTGAAACCTCCCTGGATAGAAGAGAATCGGCAGTCCTTTCCAGCTGGGAGCACCTGCTAGTAACGGAGGGGCCTCTGTTGACAGTG-------------------------------------GTGAGGTCTCAGACTTGACCCAGAATGTTTAGGATTACCGTAGACCCAGGAGTAGTTCTGGACTGGAATCTAGATAGTTTTCAGGATGGGGAAGATAGATTCAAAACCACCTAAGGGCATTCTGGGTACAAAGCATTGTGCAAGGCTTTGGTGATACAGAGAATGAGGTCTTTTTTCCCATACTTCCTCATCTGCCAAGGTTATCTCCAATTGAACCTTTC
>123_Nle_S_2
-----GCTTGCACGAGCATGTATGAAGCACAGAAATCATACCACATGTATAAATCTCTAAAATATCTTATCTGAAGGTAC------------------------TGGGGGATTTCCTATCCCATCTGAAATCCGAGCTAATAAACACCAAACCCTAAGTGGCAAAAACCCTACTTTCAGATGGTATTGTTTCCTCAATCCCAGAGGTAGACTCAAAACTAATTTGAAACCTCCCTGGATAGAAGAGAATCGGCAGTCCTTTCCAGCTGGGAGCACCTGCTAGTAACGGAGGGGCCTCTGTTGACAGTG-------------------------------------GTGAGGTCTCAGACTTGACCCAGAATGTTTAGGATTACCGTAGACCCAGGAGTAGTTCTGGACTGGAATCTAGATAGTTTTCAGGATGGGGAAGATAGATTCAAAACCACCTAAGGGCATTCTGGGTACAAAGCATTGTGCAAGGCTTTGGTGATACAGAGAATGAGGTCTTTTTTCCCATACTTCCTCATCTGCCAAGGTTATCTCCAATTGAACCTTTC
>127_Nle_S_1
-----GCTTGCACGAGCATGTATGAAGCACAGAAATCATACCACATGCATAAATCTCTAAAATATCTTATCTGAAGGTAC------------------------TGGGGGATTTCCTATCCCATCTGAAATCCGAGCTAATAAACACCAAACCCTAAGTGGCAAAAACCCTACTTTCAGATGGTATTGTTTCCTCAATCCCAGAGGTAGACTCAAAACTAATTTGAAACCTCCCTGGATAGAAGAGAATCGGCAGTCCTTTCCAGCTGGGAGCACCTGCTAGTAACGGAGGGGCCTCTGTTGACAGTG-------------------------------------GTGAGGTCTCAGACTTGACCCAGAATGTTTAGGATTACCGTAGACCCAGGAGTAGTTCTGGACTGGAATCTAGATAGTTTTCAGGATGGGGAAGATAGATTCAAAACCACCTAAGGGCATTCTGGGTACAAAGCATTGTGCAAGGCTTTGGTGATACAGAGAATGAGGTCTTTTTTCCCATACTTCCTCATCTGCCAAGGTTATCTCCAATTGAACCTTTC
>127_Nle_S_2
-----GCTTGCACGAGCATGTATGAAGCACAGAAATCATACCACATGCATAAATCTCTAAAATATCTTATCTGAAGGTAC------------------------TGGGGGATTTCCTATCCCATCTGAAATCCGAGCTAATAAACACCAAACCCTAAGTGGCAAAAACCCTACTTTCAGATGGTATTGTTTCCTCAATCCCAGAGGTAGACTCAAAACTAATTTGAAACCTCCCTGGATAGAAGAGAATTGGCAGTCCTTTCCAGCTGGGAGCACCTGCTAGTAACGGAGGGGCCTCTGTTGACAGTG-------------------------------------GTGAGGTCTCAGACTTGACCCAGAATGTTTAGGATTACCGTAGACCCAGGAGTAGTTCTGGACTGGAATCTAGATAGTTTTCAGGATGGGGAAGATAGATTCAAAACCACCTAAGGGCATTCTGGGTACAAAGCATTGTGCAAGGCTTTGGTGATACAGAGAATGAGGTCTTTTTTCCCATACTTCCTCATCTGCCAAGGTTATCTCCAATTGAACCTTTC
>134_Nle_S_1
-----GCTTGCACGAGCATGTATGAAGCACAGAAATCATACCACATGCATAAATCTCTAAAATATCTTATCTGAAGGTAC------------------------TGGGGGATTTCCTATCCCATCTGAAATCCGAGCTAATAAACACCAAACCCTAAGTGGCAAAAACCCTACTTTCAGATGGTATTGTTTCCTCAATCCCAGAGGTAGACTCAAAACTAATTTGAAACCTCCCTGGATAGAAGAGAATCGGCAGTCCTTTCCAGCTGGGAGCACCTGCTAGTAACGGAGGGGCCTCTGTTGACAGTG-------------------------------------GTGAGGTCTCAGACTTGACCCAGAATGTTTAGGATTACCGTAGACCCAGGAGTAGTTCTGGACTGGAATCTAGATAGTTTTCAGGATGGGGAAGATAGATTCAAAACCACCTAAGGGCATTCTGGGTACAAAGCATTGTGCAAGGCTTTGGTGATACAGAGAATGAGGTCTTTTTTCCCATACTTCCTCATCTGCCAAGGTTATCTCCAATTGAACCTTTC
>134_Nle_S_2
-----GCTTGCACGAGCATGTATGAAGCACAGAAATCATACCACATGCATAAATCTCTAAAATATCTTATCTGAAGGTAC------------------------TGGGGGATTTCCTATCCCATCTGAAATCCGAGCTAATAAACACCAAACCCTAAGTGGCAAAAACCCTACTTTCAGATGGTATTGTTTCCTCAATCCCAGAGGTAGACTCAAAACTAATTTGAAACCTCCCTGGATAGAAGAGAATCGGCAGTCCTTTCCAGCTGGGAGCACCTGCTAGTAACGGAGGGGCCTCTGTTGACAGTG-------------------------------------GTGAGGTCTCAGACTTGACCCAGAATGTTTAGGATTACCGTAGACCCAGGAGTAGTTCTGGACTGGAATCTAGATAGTTTTCAGGATGGGGAAGATAGATTCAAAACCACCTAAGGGCATTCTGGGTACAAAGCATTGTGCAAGGCTTTGGTGATACAGAGAATGAGGTCTTTTTTCCCATACTTCCTCATCTGCCAAGGTTATCTCCAATTGAACCTTTC
>143_Nle_S_1
-----GCTTGCACGAGCATGTATGAAGCACAGAAATCATACCACATGCATAAATCTCTAAAATATCTTATCTGAAGGTAC------------------------TGGGGGATTTCCTATCCCATCTGAAATCCGAGCTAATAAACACCAAACCCTAAGTGGCAAAAACCCTACTTTCAGATGGTATTGTTTCCTCAATCCCAGAGGTAGACTCAAAACTAATTTGAAACCTCCCTGGATAGAAGAGAATCGGCAGTCCTTTCCAGCTGGGAGCACCTGCTAGTAACGGAGGGGCCTCTGTTGACAGTG-------------------------------------GTGAGGTCTCAGACTTGACCCAGAATGTTTAGGATTACCGTAGACCCAGGAGTAGTTCTGGACTGGAATCTAGATAGTTTTCAGGATGGGGAAGATAGATTCAAAACCACCTAAGGGCATTCTGGGTACAAAGCATTGTGCAAGGCTTTGGTGATACAGAGAATGAGGTCTTTTTTCCCATACTTCCTCATCTGCCAAGGTTATCTCCAATTGAACCTTTC
>143_Nle_S_2
-----GCTTGCACGAGCATGTATGAAGCACAGAAATCATACCACATGCATAAATCTCTAAAATATCTTATCTGAAGGTAC------------------------TGGGGGATTTCCTATCCCATCTGAAATCCGAGCTAATAAACACCAAACCCTAAGTGGCAAAAACCCTACTTTCAGATGGTATTGTTTCCTCAATCCCAGAGGTAGACTCAAAACTAATTTGAAACCTCCCTGGATAGAAGAGAATCGGCAGTCCTTTCCAGCTGGGAGCACCTGCTAGTAACGGAGGGGCCTCTGTTGACAGTG-------------------------------------GTGAGGTCTCAGACTTGACCCAGAATGTTTAGGATTACCGTAGACCCAGGAGTAGTTCTGGACTGGAATCTAGATAGTTTTCAGGATGGGGAAGATAGATTCAAAACCACCTAAGGGCATTCTGGGTACAAAGCATTGTGCAAGGCTTTGGTGATACAGAGAATGAGGTCTTTTTTCCCATACTTCCTCATCTGCCAAGGTTATCTCCAATTGAACCTTTC
>146_Nle_S_1
-----GCTTGCACGAGCATGTATGAAGCACAGAAATCATACCACATGCATAAATCTCTAAAATATCTTATCTGAAGGTAC------------------------TGGGGGATTTCCTATCCCATCTGAAATCCGAGCTAATAAACACCAAACCCTAAGTGGCAAAAACCCTACTTTCAGATGGTATTGTTTCCTCAATCCCAGAGGTAGACTCAAAACTAATTTGAAACCTCCCTGGATAGAAGAGAATCGGCAGTCCTTTCCAGCTGGGAGCACCTGCTAGTAACGGAGGGGCCTCTGTTGACAGTG-------------------------------------GTGAGGTCTCAGACTTGACCCAGAATGTTTAGGATTACCGTAGACCCAGGAGTAGTTCTGGACTGGAATCTAGATAGTTTTCAGGATGGGGAAGATAGATTCAAAACCACCTAAGGGCATTCTGGGTACAAAGCATTGTGCAAGGCTTTGGTGATACAGAGAATGAGGTCTTTTTTCCCATACTTCCTCATCTGCCAAGGTTATCTCCAATTGAACCTTTC
>146_Nle_S_2
-----GCTTGCACGAGCATGTATGAAGCACAGAAATCATACCACATGCATAAATCTCTAAAATATCTTATCTGAAGGTAC------------------------TGGGGGATTTCCTATCCCATCTGAAATCCGAGCTAATAAACACCAAACCCTAAGTGGCAAAAACCCTACTTTCAGATGGTATTGTTTCCTCAATCCCAGAGGTAGACTCAAAACTAATTTGAAACCTCCCTGGATAGAAGAGAATCGGCAGTCCTTTCCAGCTGGGAGCACCTGCTAGTAACGGAGGGGCCTCTGTTGACAGTG-------------------------------------GTGAGGTCTCAGACTTGACCCAGAATGTTTAGGATTACCGTAGACCCAGGAGTAGTTCTGGACTGGAATCTAGATAGTTTTCAGGATGGGGAAGATAGATTCAAAACCACCTAAGGGCATTCTGGGTACAAAGCATTGTGCAAGGCTTTGGTGATACAGAGAATGAGGTCTTTTTTCCCATACTTCCTCATCTGCCAAGGTTATCTCCAATTGAACCTTTC
>162_Nle_S_1
-----GCTTGCACGAGCATGTATGAAGCACAGAAATCATACCACATGCATAAATCTCTAAAATATCTTATCTGAAGGTAC------------------------TGGGGGATTTCCTATCCCATCTGAAATCCGAGCTAATAAACACCAAACCCTAAGTGGCAAAAACCCTACTTTCAGATGGTATTGTTTCCTCAATCCCAGAGGTAGACTCAAAACTAATTTGAAACCTCCCTGGATAGAAGAGAATCGGCAGTCCTTTCCAGCTGGGAGCACCTGCTAGTAACGGAGGGGCCTCTGTTGACAGTG-------------------------------------GTGAGGTCTCAGACTTGACCCAGAATGTTTAGGATTACCGTAGACCCAGGAGTAGTTCTGGACTGGAATCTAGATAGTTTTCAGGATGGGGAAGATAGATTCAAAACCACCTAAGGGCATTCTGGGTACAAAGCATTGTGCAAGGCTTTGGTGATACAGAGAATGAGGTCTTTTTTCCCATACTTCCTCATCTGCCAAGGTTATCTCCAATTGAACCTTTC
>162_Nle_S_2
-----GCTTGCACGAGCATGTATGAAGCACAGAAATCATACCACATGCATAAATCTCTAAAATATCTTATCTGAAGGTAC------------------------TGGGGGATTTCCTATCCCATCTGAAATCCGAGCTAATAAACACCAAACCCTAAGTGGCAAAAACCCTACTTTCAGATGGTATTGTTTCCTCAATCCCAGAGGTAGACTCAAAACTAATTTGAAACCTCCCTGGATAGAAGAGAATCGGCAGTCCTTTCCAGCTGGGAGCACCTGCTAGTAACGGAGGGGCCTCTGTTGACAGTG-------------------------------------GTGAGGTCTCAGACTTGACCCAGAATGTTTAGGATTACCGTAGACCCAGGAGTAGTTCTGGACTGGAATCTAGATAGTTTTCAGGATGGGGAAGATAGATTCAAAACCACCTAAGGGCATTCTGGGTACAAAGCATTGTGCAAGGCTTTGGTGATACAGAGAATGAGGTCTTTTTTCCCATACTTCCTCATCTGCCAAGGTTATCTCCAATTGAACCTTTC
>3_Ssy_S_1
-------------AAGCATGTATGAAGCACAGAAATCATACCACATGCATAAATCTCTAAAGTATCTTATCTGAAGGTAC------------------------TGGGGGATTTCCTATCCCATCTGAAATCCGAGCTAATAAACACCAAACTCTAAGTGGCAAAAACCCTACTTTCAGATGGTATTGTTTCCTCAATCCCAGAGGTAGACTCAAAACTAATTTGAAACCTCCCTGGATAGAAGAGAATTGGCAGTCCTTTCCAGCTGGGAGCACCTGCTAGTAACAGAGGGGCCTCTGTTGACAGTGCTTTTATGAAGCAGGATGGTTTGTGAATTTACCAACAGTGAGGTCTCAGACTTGACCCAGAATGTTTAGGATTACCGTAGACCCAGGAGTAGTTCTGGCCTGGAATCTAGATAGTTTTCAGGATGGGGAAGATAGATTCAAAACCACCTAAGGGCATTCTGGGTACAAAGCATTGTGCAAGGCTTTGGTGATACAGAGAATGAGGTCTTTTTTCCCATACTTCCTCATCTGCCAAGGTTATCTCCAAT----------
>3_Ssy_S_2
-------------AAGCATGTATGAAGCACAGAAATCATACCACATGCATAAATCTCTAAAGTATCTTATCTGAAGGTAC------------------------TGGGGGATTTCCTATCCCATCTGAAATCCGAGCTAATAAACACCAAACTCTAAGTGGCAAAAACCCTACTTTCAGATGGTATTGTTTCCTCAATCCCAGAGGTAGACTCAAAACTAATTTGAAACCTCCCTGGATAGAAGAGAATTGGCAGTCCTTTCCAGCTGGGAGCACCTGCTAGTAACAGAGGGGCCTCTGTTGACAGTGCTTTTATGAAGCAGGATGGTTTGTGAATTTACCAACAGTGAGGTCTCAGACTTGACCCAGAATGTTTAGGATTACCGTAGACCCAGGAGTAGTTCTGGCCTGGAATCTAGATAGTTTTCAGGATGGGGAAGATAGATTCAAAACCACCTAAGGGCATTCTGGGTACAAAGCATTGTGCAAGGCTTTGGTGATACAGAGAATGAGGTCTTTTTTCCCATACTTCCTCATCTGCCAAGGTTATCTCCAAT----------
>4_Ssy_S_1
-------------AAGCATGTATGAAGCACAGAAATCATACCACATGCATAAATCTCTAAAGTATCTTATCTGAAGGTAC------------------------TGGGGGATTTCCTATCCCATCTGAAATCCGAGCTAATAAACACCAAACTCTAAGTGGCAAAAACCCTACTTTCAGATGGTATTGTTTCCTCAATCCCAGAGGTAGACTCAAAACTAATTTGAAACCTCCCTGGATAGAAGAGAATTGGCAGTCCTTTCCAGCTGGGAGCACCTGCTAGTAACAGAGGGGCCTCTGTTGACAGTGCTTTTATGAAGCAGGATGGTTTGTGAATTTACCAACAGTGAGGTCTCAGACTTGACCCAGAATGTTTAGGATTACCGTAGACCCAGGAGTAGTTCTGGCCTGGAATCTAGATAGTTTTCAGGATGGGGAAGATAGATTCAAAACCACCTAAGGGCATTCTGGGTACAAAGCATTGTGCAAGGCTTTGGTGATACAGAGAATGAGGTCTTTTTTCCCATACTTCCTCATCTGCCAAGGTTATCTCCAAT----------
>4_Ssy_S_2
-------------AAGCATGTATGAAGCACAGAAATCATACCACATGCATAAATCTCTAAAGTATCTTATCTGAAGGTAC------------------------TGGGGGATTTCCTATCCCATCTGAAATCCGAGCTAATAAACACCAAACTCTAAGTGGCAAAAACCCTACTTTCAGATGGTATTGTTTCCTCAATCCCAGAGGTAGACTCAAAACTAATTTGAAACCTCCCTGGATAGAAGAGAATTGGCAGTCCTTTCCAGCTGGGAGCACCTGCTAGTAACAGAGGGGCCTCTGTTGACAGTGCTTTTATGAAGCAGGATGGTTTGTGAATTTACCAACAGTGAGGTCTCAGACTTGACCCAGAATGTTTAGGATTACCGTAGACCCAGGAGTAGTTCTGGCCTGGAATCTAGATAGTTTTCAGGATGGGGAAGATAGATTCAAAACCACCTAAGGGCATTCTGGGTACAAAGCATTGTGCAAGGCTTTGGTGATACAGAGAATGAGGTCTTTTTTCCCATACTTCCTCATCTGCCAAGGTTATCTCCAAT----------
>5_Ssy_S_1
-------------AAGCATGTATGAAGCACAGAAATCATACCACATGCATAAATCTCTAAAGTATCTTATCTGAAGGTAC------------------------TGGGGGATTTCCTATCCCATCTGAAATCCGAGCTAATAAACACCAAACTCTAAGTGGCAAAAACCCTACTTTCAGATGGTATTGTTTCCTCAATCCCAGAGGTAGACTCAAAACTAATTTGAAACCTCCCTGGATAGAAGAGAATTGGCAGTCCTTTCCAGCTGGGAGCACCTGCTAGTAACAGAGGGGCCTCTGTTGACAGTGCTTTTATGAAGCAGGATGGTTTGTGAATTTACCAACAGTGAGGTCTCAGACTTGACCCAGAATGTTTAGGATTACCGTAGACCCAGGAGTAGTTCTGGCCTGGAATCTAGATAGTTTTCAGGATGGGGAAGATAGATTCAAAACCACCTAAGGGCATTCTGGGTACAAAGCATTGTGCAAGGCTTTGGTGATACAGAGAATGAGGTCTTTTTTCCCATACTTCCTCATCTGCCAAGGTTATCTCCAAT----------
>5_Ssy_S_2
-------------AAGCATGTATGAAGCACAGAAATCATACCACATGCATAAATCTCTAAAGTATCTTATCTGAAGGTAC------------------------TGGGGGATTTCCTATCCCATCTGAAATCCGAGCTAATAAACACCAAACTCTAAGTGGCAAAAACCCTACTTTCAGATGGTATTGTTTCCTCAATCCCAGAGGTAGACTCAAAACTAATTTGAAACCTCCCTGGATAGAAGAGAATTGGCAGTCCTTTCCAGCTGGGAGCACCTGCTAGTAACAGAGGGGCCTCTGTTGACAGTGCTTTTATGAAGCAGGATGGTTTGTGAATTTACCAACAGTGAGGTCTCAGACTTGACCCAGAATGTTTAGGATTACCGTAGACCCAGGAGTAGTTCTGGCCTGGAATCTAGATAGTTTTCAGGATGGGGAAGATAGATTCAAAACCACCTAAGGGCATTCTGGGTACAAAGCATTGTGCAAGGCTTTGGTGATACAGAGAATGAGGTCTTTTTTCCCATACTTCCTCATCTGCCAAGGTTATCTCCAAT----------
>6_Ssy_S_1
-------------AAGCATGTATGAAGCACAGAAATCATACCACATGCATAAATCTCTAAAGTATCTTATCTGAAGGTAC------------------------TGGGGGATTTCCTATCCCATCTGAAATCCGAGCTAATAAACACCAAACTCTAAGTGGCAAAAACCCTACTTTCAGATGGTATTGTTTCCTCAATCCCAGAGGTAGACTCAAAACTAATTTGAAACCTCCCTGGATAGAAGAGAATTGGCAGTCCTTTCCAGCTGGGAGCACCTGCTAGTAACAGAGGGGCCTCTGTTGACAGTGCTTTTATGAAGCAGGATGGTTTGTGAATTTACCAACAGTGAGGTCTCAGACTTGACCCAGAATGTTTAGGATTACCGTAGACCCAGGAGTAGTTCTGGCCTGGAATCTAGATAGTTTTCAGGATGGGGAAGATAGATTCAAAACCACCTAAGGGCATTCTGGGTACAAAGCATTGTGCAAGGCTTTGGTGATACAGAGAATGAGGTCTTTTTTCCCATACTTCCTCATCTGCCAAGGTTATCTCCAAT----------
>6_Ssy_S_2
-------------AAGCATGTATGAAGCACAGAAATCATACCACATGCATAAATCTCTAAAGTATCTTATCTGAAGGTAC------------------------TGGGGGATTTCCTATCCCATCTGAAATCCGAGCTAATAAACACCAAACTCTAAGTGGCAAAAACCCTACTTTCAGATGGTATTGTTTCCTCAATCCCAGAGGTAGACTCAAAACTAATTTGAAACCTCCCTGGATAGAAGAGAATTGGCAGTCCTTTCCAGCTGGGAGCACCTGCTAGTAACAGAGGGGCCTCTGTTGACAGTGCTTTTATGAAGCAGGATGGTTTGTGAATTTACCAACAGTGAGGTCTCAGACTTGACCCAGAATGTTTAGGATTACCGTAGACCCAGGAGTAGTTCTGGCCTGGAATCTAGATAGTTTTCAGGATGGGGAAGATAGATTCAAAACCACCTAAGGGCATTCTGGGTACAAAGCATTGTGCAAGGCTTTGGTGATACAGAGAATGAGGTCTTTTTTCCCATACTTCCTCATCTGCCAAGGTTATCTCCAAT----------
>7_Ssy_S_1
-------------AAGCATGTATGAAGCACAGAAATCATACCACATGCATAAATCTCTAAAGTATCTTATCTGAAGGTAC------------------------TGGGGGATTTCCTATCCCATCTGAAATCCGAGCTAATAAACACCAAACTCTAAGTGGCAAAAACCCTACTTTCAGATGGTATTGTTTCCTCAATCCCAGAGGTAGACTCAAAACTAATTTGAAACCTCCCTGGATAGAAGAGAATTGGCAGTCCTTTCCAGCTGGGAGCACCTGCTAGTAACAGAGGGGCCTCTGTTGACAGTGCTTTTATGAAGCAGGATGGTTTGTGAATTTACCAACAGTGAGGTCTCAGACTTGACCCAGAATGTTTAGGATTACCGTAGACCCAGGAGTAGTTCTGGCCTGGAATCTAGATAGTTTTCAGGATGGGGAAGATAGATTCAAAACCACCTAAGGGCATTCTGGGTACAAAGCATTGTGCAAGGCTTTGGTGATACAGAGAATGAGGTCTTTTTTCCCATACTTCCTCATCTGCCAAGGTTATCTCCAAT----------
>7_Ssy_S_2
-------------AAGCATGTATGAAGCACAGAAATCATACCACATGCATAAATCTCTAAAGTATCTTATCTGAAGGTAC------------------------TGGGGGATTTCCTATCCCATCTGAAATCCGAGCTAATAAACACCAAACTCTAAGTGGCAAAAACCCTACTTTCAGATGGTATTGTTTCCTCAATCCCAGAGGTAGACTCAAAACTAATTTGAAACCTCCCTGGATAGAAGAGAATTGGCAGTCCTTTCCAGCTGGGAGCACCTGCTAGTAACAGAGGGGCCTCTGTTGACAGTGCTTTTATGAAGCAGGATGGTTTGTGAATTTACCAACAGTGAGGTCTCAGACTTGACCCAGAATGTTTAGGATTACCGTAGACCCAGGAGTAGTTCTGGCCTGGAATCTAGATAGTTTTCAGGATGGGGAAGATAGATTCAAAACCACCTAAGGGCATTCTGGGTACAAAGCATTGTGCAAGGCTTTGGTGATACAGAGAATGAGGTCTTTTTTCCCATACTTCCTCATCTGCCAAGGTTATCTCCAAT----------
>8_Ssy_S_1
-------------AAGCATGTATGAAGCACAGAAATCATACCACATGCATAAATCTCTAAAGTATCTTATCTGAAGGTAC------------------------TGGGGGATTTCCTATCCCATCTGAAATCCGAGCTAATAAACACCAAACTCTAAGTGGCAAAAACCCTACTTTCAGATGGTATTGTTTCCTCAATCCCAGAGGTAGACTCAAAACTAATTTGAAACCTCCCTGGATAGAAGAGAATTGGCAGTCCTTTCCAGCTGGGAGCACCTGCTAGTAACAGAGGGGCCTCTGTTGACAGTGCTTTTATGAAGCAGGATGGTTTGTGAATTTACCAACAGTGAGGTCTCAGACTTGACCCAGAATGTTTAGGATTACCGTAGACCCAGGAGTAGTTCTGGCCTGGAATCTAGATAGTTTTCAGGATGGGGAAGATAGATTCAAAACCACCTAAGGGCATTCTGGGTACAAAGCATTGTGCAAGGCTTTGGTGATACAGAGAATGAGGTCTTTTTTCCCATACTTCCTCATCTGCCAAGGTTATCTCCAAT----------
>8_Ssy_S_2
-------------AAGCATGTATGAAGCACAGAAATCATACCACATGCATAAATCTCTAAAGTATCTTATCTGAAGGTAC------------------------TGGGGGATTTCCTATCCCATCTGAAATCCGAGCTAATAAACACCAAACTCTAAGTGGCAAAAACCCTACTTTCAGATGGTATTGTTTCCTCAATCCCAGAGGTAGACTCAAAACTAATTTGAAACCTCCCTGGATAGAAGAGAATTGGCAGTCCTTTCCAGCTGGGAGCACCTGCTAGTAACAGAGGGGCCTCTGTTGACAGTGCTTTTATGAAGCAGGATGGTTTGTGAATTTACCAACAGTGAGGTCTCAGACTTGACCCAGAATGTTTAGGATTACCGTAGACCCAGGAGTAGTTCTGGCCTGGAATCTAGATAGTTTTCAGGATGGGGAAGATAGATTCAAAACCACCTAAGGGCATTCTGGGTACAAAGCATTGTGCAAGGCTTTGGTGATACAGAGAATGAGGTCTTTTTTCCCATACTTCCTCATCTGCCAAGGTTATCTCCAAT----------
>9_Ssy_S_1
-------------AAGCATGTATGAAGCACAGAAATCATACCACATGCATAAATCTCTAAAGTATCTTATCTGAAGGTAC------------------------TGGGGGATTTCCTATCCCATCTGAAATCCGAGCTAATAAACACCAAACTCTAAGTGGCAAAAACCCTACTTTCAGATGGTATTGTTTCCTCAATCCCAGAGGTAGACTCAAAACTAATTTGAAACCTCCCTGGATAGAAGAGAATTGGCAGTCCTTTCCAGCTGGGAGCACCTGCTAGTAACAGAGGGGCCTCTGTTGACAGTGCTTTTATGAAGCAGGATGGTTTGTGAATTTACCAACAGTGAGGTCTCAGACTTGACCCAGAATGTTTAGGATTACCGTAGACCCAGGAGTAGTTCTGGCCTGGAATCTAGATAGTTTTCAGGATGGGGAAGATAGATTCAAAACCACCTAAGGGCATTCTGGGTACAAAGCATTGTGCAAGGCTTTGGTGATACAGAGAATGAGGTCTTTTTTCCCATACTTCCTCATCTGCCAAGGTTATCTCCAAT----------
>9_Ssy_S_2
-------------AAGCATGTATGAAGCACAGAAATCATACCACATGCATAAATCTCTAAAGTATCTTATCTGAAGGTAC------------------------TGGGGGATTTCCTATCCCATCTGAAATCCGAGCTAATAAACACCAAACTCTAAGTGGCAAAAACCCTACTTTCAGATGGTATTGTTTCCTCAATCCCAGAGGTAGACTCAAAACTAATTTGAAACCTCCCTGGATAGAAGAGAATTGGCAGTCCTTTCCAGCTGGGAGCACCTGCTAGTAACAGAGGGGCCTCTGTTGACAGTGCTTTTATGAAGCAGGATGGTTTGTGAATTTACCAACAGTGAGGTCTCAGACTTGACCCAGAATGTTTAGGATTACCGTAGACCCAGGAGTAGTTCTGGCCTGGAATCTAGATAGTTTTCAGGATGGGGAAGATAGATTCAAAACCACCTAAGGGCATTCTGGGTACAAAGCATTGTGCAAGGCTTTGGTGATACAGAGAATGAGGTCTTTTTTCCCATACTTCCTCATCTGCCAAGGTTATCTCCAAT----------
>10_Ssy_S_1
-------------AAGCATGTATGAAGCACAGAAATCATACCACATGCATAAATCTCTAAAGTATCTTATCTGAAGGTAC------------------------TGGGGGATTTCCTATCCCATCTGAAATCCGAGCTAATAAACACCAAACTCTAAGTGGCAAAAACCCTACTTTCAGATGGTATTGTTTCCTCAATCCCAGAGGTAGACTCAAAACTAATTTGAAACCTCCCTGGATAGAAGAGAATTGGCAGTCCTTTCCAGCTGGGAGCACCTGCTAGTAACAGAGGGGCCTCTGTTGACAGTGCTTTTATGAAGCAGGATGGTTTGTGAATTTACCAACAGTGAGGTCTCAGACTTGACCCAGAATGTTTAGGATTACCGTAGACCCAGGAGTAGTTCTGGCCTGGAATCTAGATAGTTTTCAGGATGGGGAAGATAGATTCAAAACCACCTAAGGGCATTCTGGGTACAAAGCATTGTGCAAGGCTTTGGTGATACAGAGAATGAGGTCTTTTTTCCCATACTTCCTCATCTGCCAAGGTTATCTCCAAT----------
>10_Ssy_S_2
-------------AAGCATGTATGAAGCACAGAAATCATACCACATGCATAAATCTCTAAAGTATCTTATCTGAAGGTAC------------------------TGGGGGATTTCCTATCCCATCTGAAATCCGAGCTAATAAACACCAAACTCTAAGTGGCAAAAACCCTACTTTCAGATGGTATTGTTTCCTCAATCCCAGAGGTAGACTCAAAACTAATTTGAAACCTCCCTGGATAGAAGAGAATTGGCAGTCCTTTCCAGCTGGGAGCACCTGCTAGTAACAGAGGGGCCTCTGTTGACAGTGCTTTTATGAAGCAGGATGGTTTGTGAATTTACCAACAGTGAGGTCTCAGACTTGACCCAGAATGTTTAGGATTACCGTAGACCCAGGAGTAGTTCTGGCCTGGAATCTAGATAGTTTTCAGGATGGGGAAGATAGATTCAAAACCACCTAAGGGCATTCTGGGTACAAAGCATTGTGCAAGGCTTTGGTGATACAGAGAATGAGGTCTTTTTTCCCATACTTCCTCATCTGCCAAGGTTATCTCCAAT----------
>11_Ssy_S_1
-------------AAGCATGTATGAAGCACAGAAATCATACCACATGCATAAATCTCTAAAGTATCTTATCTGAAGGTAC------------------------TGGGGGATTTCCTATCCCATCTGAAATCCGAGCTAATAAACACCAAACTCTAAGTGGCAAAAACCCTACTTTCAGATGGTATTGTTTCCTCAATCCCAGAGGTAGACTCAAAACTAATTTGAAACCTCCCTGGATAGAAGAGAATTGGCAGTCCTTTCCAGCTGGGAGCACCTGCTAGTAACGGAGGGGCCTCTGTTGACAGTGCTTTTATGAAGCAGGATGGTTTGTGAATTTACCAACAGTGAGGTCTCAGACTTGACCCAGAATGTTTAGGATTACCGTAGACCCAGGAGTAGTTCTGGCCTGGAATCTAGATAGTTTTCAGGATGGGGAAGATAGATTCAAAACCACCTAAGGGCATTCTGGGTACAAAGCATTGTGCAAGGCTTTGGTGATACAGAGAATGAGGTCTTTTTTCCCATACTTCCTCATCTGCCAAGGTTATCTCCAAT----------
>11_Ssy_S_2
-------------AAGCATGTATGAAGCACAGAAATCATACCACATGCATAAATCTCTAAAGTATCTTATCTGAAGGTAC------------------------TGGGGGATTTCCTATCCCATCTGAAATCCGAGCTAATAAACACCAAACTCTAAGTGGCAAAAACCCTACTTTCAGATGGTATTGTTTCCTCAATCCCAGAGGTAGACTCAAAACTAATTTGAAACCTCCCTGGATAGAAGAGAATTGGCAGTCCTTTCCAGCTGGGATCACCTGCTAGTAACGGAGGGGCCTCTGTTGACAGTGCTTTTATGAAGCAGGATGGTTTGTGAATTTACCAACAGTGAGGTCTCAGACTTGACCCAGAATGTTTAGGATTACTGTAGACCCAGGAGTAGTTCTGGCCTGGAATCTAGATAGTTTTCAGGATGGGGAAGATAGATTCAAAACCACCTAAGGGCATTCTGGGTACAAAGCATTGTGCAAGGCTTTGGTGATACAGAGAATGAGGTCTTTTTTCCCATACTTCCTCATCTGCCAAGGTTATCTCCAAT----------
>12_Ssy_S_1
-------------AAGCATGTATGAAGCACAGAAATCATACCACATGCATAAATCTCTAAAGTATCTTATCTGAAGGTAC------------------------TGGGGGATTTCCTATCCCATCTGAAATCCGAGCTAATAAACACCAAACTCTAAGTGGCAAAAACCCTACTTTCAGATGGTATTGTTTCCTCAATCCCAGAGGTAGACTCAAAACTAATTTGAAACCTCCCTGGATAGAAGAGAATTGGCAGTCCTTTCCAGCTGGGAGCACCTGCTAGTAACAGAGGGGCCTCTGTTGACAGTGCTTTTATGAAGCAGGATGGTTTGTGAATTTACCAACAGTGAGGTCTCAGACTTGACCCAGAATGTTTAGGATTACCGTAGACCCAGGAGTAGTTCTGGCCTGGAATCTAGATAGTTTTCAGGATGGGGAAGATAGATTCAAAACCACCTAAGGGCATTCTGGGTACAAAGCATTGTGCAAGGCTTTGGTGATACAGAGAATGAGGTCTTTTTTCCCATACTTCCTCATCTGCCAAGGTTATCTCCAAT----------
>12_Ssy_S_2
-------------AAGCATGTATGAAGCACAGAAATCATACCACATGCATAAATCTCTAAAGTATCTTATCTGAAGGTAC------------------------TGGGGGATTTCCTATCCCATCTGAAATCCGAGCTAATAAACACCAAACTCTAAGTGGCAAAAACCCTACTTTCAGATGGTATTGTTTCCTCAATCCCAGAGGTAGACTCAAAACTAATTTGAAACCTCCCTGGATAGAAGAGAATTGGCAGTCCTTTCCAGCTGGGAGCACCTGCTAGTAACAGAGGGGCCTCTGTTGACAGTGCTTTTATGAAGCAGGATGGTTTGTGAATTTACCAACAGTGAGGTCTCAGACTTGACCCAGAATGTTTAGGATTACCGTAGACCCAGGAGTAGTTCTGGCCTGGAATCTAGATAGTTTTCAGGATGGGGAAGATAGATTCAAAACCACCTAAGGGCATTCTGGGTACAAAGCATTGTGCAAGGCTTTGGTGATACAGAGAATGAGGTCTTTTTTCCCATACTTCCTCATCTGCCAAGGTTATCTCCAAT----------
>13_Ssy_S_1
-------------AAGCATGTATGAAGCACAGAAATCATACCACATGCATAAATCTCTAAAGTATCTTATCTGAAGGTAC------------------------TGGGGGATTTCCTATCCCATCTGAAATCCGAGCTAATAAACACCAAACTCTAAGTGGCAAAAACCCTACTTTCAGATGGTATTGTTTCCTCAATCCCAGAGGTAGACTCAAAACTAATTTGAAACCTCCCTGGATAGAAGAGAATTGGCAGTCCTTTCCAGCTGGGAGCACCTGCTAGTAACAGAGGGGCCTCTGTTGACAGTGCTTTTATGAAGCAGGATGGTTTGTGAATTTACCAACAGTGAGGTCTCAGACTTGACCCAGAATGTTTAGGATTACCGTAGACCCAGGAGTAGTTCTGGCCTGGAATCTAGATAGTTTTCAGGATGGGGAAGATAGATTCAAAACCACCTAAGGGCATTCTGGGTACAAAGCATTGTGCAAGGCTTTGGTGATACAGAGAATGAGGTCTTTTTTCCCATACTTCCTCATCTGCCAAGGTTATCTCCAAT----------
>13_Ssy_S_2
-------------AAGCATGTATGAAGCACAGAAATCATACCACATGCATAAATCTCTAAAGTATCTTATCTGAAGGTAC------------------------TGGGGGATTTCCTATCCCATCTGAAATCCGAGCTAATAAACACCAAACTCTAAGTGGCAAAAACCCTACTTTCAGATGGTATTGTTTCCTCAATCCCAGAGGTAGACTCAAAACTAATTTGAAACCTCCCTGGATAGAAGAGAATTGGCAGTCCTTTCCAGCTGGGAGCACCTGCTAGTAACAGAGGGGCCTCTGTTGACAGTGCTTTTATGAAGCAGGATGGTTTGTGAATTTACCAACAGTGAGGTCTCAGACTTGACCCAGAATGTTTAGGATTACCGTAGACCCAGGAGTAGTTCTGGCCTGGAATCTAGATAGTTTTCAGGATGGGGAAGATAGATTCAAAACCACCTAAGGGCATTCTGGGTACAAAGCATTGTGCAAGGCTTTGGTGATACAGAGAATGAGGTCTTTTTTCCCATACTTCCTCATCTGCCAAGGTTATCTCCAAT----------
>37_Ssy_S_1
-------------AAGCATGTATGAAGCACAGAAATCATACCACATGCATAAATCTCTAAAGTATCTTATCTGAAGGTAC------------------------TGGGGGATTTCCTATCCCATCTGAAATCCGAGCTAATAAACACCAAACTCTAAGTGGCAAAAACCCTACTTTCAGATGGTATTGTTTCCTCAATCCCAGAGGTAGACTCAAAACTAATTTGAAACCTCCCTGGATAGAAGAGAATTGGCAGTCCTTTCCAGCTGGGAGCACCTGCTAGTAACAGAGGGGCCTCTGTTGACAGTGCTTTTATGAAGCAGGATGGTTTGTGAATTTACCAACAGTGAGGTCTCAGACTTGACCCAGAATGTTTAGGATTACCGTAGACCCAGGAGTAGTTCTGGCCTGGAATCTAGATAGTTTTCAGGATGGGGAAGATAGATTCAAAACCACCTAAGGGCATTCTGGGTACAAAGCATTGTGCAAGGCTTTGGTGATACAGAGAATGAGGTCTTTTTTCCCATACTTCCTCATCTGCCAAGGTTATCTCCAAT----------
>37_Ssy_S_2
-------------AAGCATGTATGAAGCACAGAAATCATACCACATGCATAAATCTCTAAAGTATCTTATCTGAAGGTAC------------------------TGGGGGATTTCCTATCCCATCTGAAATCCGAGCTAATAAACACCAAACTCTAAGTGGCAAAAACCCTACTTTCAGATGGTATTGTTTCCTCAATCCCAGAGGTAGACTCAAAACTAATTTGAAACCTCCCTGGATAGAAGAGAATTGGCAGTCCTTTCCAGCTGGGAGCACCTGCTAGTAACAGAGGGGCCTCTGTTGACAGTGCTTTTATGAAGCAGGATGGTTTGTGAATTTACCAACAGTGAGGTCTCAGACTTGACCCAGAATGTTTAGGATTACCGTAGACCCAGGAGTAGTTCTGGCCTGGAATCTAGATAGTTTTCAGGATGGGGAAGATAGATTCAAAACCACCTAAGGGCATTCTGGGTACAAAGCATTGTGCAAGGCTTTGGTGATACAGAGAATGAGGTCTTTTTTCCCATACTTCCTCATCTGCCAAGGTTATCTCCAAT----------
>38_Ssy_S_1
-------------AAGCATGTATGAAGCACAGAAATCATACCACATGCATAAATCTCTAAAGTATCTTATCTGAAGGTAC------------------------TGGGGGATTTCCTATCCCATCTGAAATCCGAGCTAATAAACACCAAACTCTAAGTGGCAAAAACCCTACTTTCAGATGGTATTGTTTCCTCAATCCCAGAGGTAGACTCAAAACTAATTTGAAACCTCCCTGGATAGAAGAGAATTGGCAGTCCTTTCCAGCTGGGAGCACCTGCTAGTAACAGAGGGGCCTCTGTTGACAGTGCTTTTATGAAGCAGGATGGTTTGTGAATTTACCAACAGTGAGGTCTCAGACTTGACCCAGAATGTTTAGGATTACCGTAGACCCAGGAGTAGTTCTGGCCTGGAATCTAGATAGTTTTCAGGATGGGGAAGATAGATTCAAAACCACCTAAGGGCATTCTGGGTACAAAGCATTGTGCAAGGCTTTGGTGATACAGAGAATGAGGTCTTTTTTCCCATACTTCCTCATCTGCCAAGGTTATCTCCAAT----------
>38_Ssy_S_2
-------------AAGCATGTATGAAGCACAGAAATCATACCACATGCATAAATCTCTAAAGTATCTTATCTGAAGGTAC------------------------TGGGGGATTTCCTATCCCATCTGAAATCCGAGCTAATAAACACCAAACTCTAAGTGGCAAAAACCCTACTTTCAGATGGTATTGTTTCCTCAATCCCAGAGGTAGACTCAAAACTAATTTGAAACCTCCCTGGATAGAAGAGAATTGGCAGTCCTTTCCAGCTGGGAGCACCTGCTAGTAACAGAGGGGCCTCTGTTGACAGTGCTTTTATGAAGCAGGATGGTTTGTGAATTTACCAACAGTGAGGTCTCAGACTTGACCCAGAATGTTTAGGATTACCGTAGACCCAGGAGTAGTTCTGGCCTGGAATCTAGATAGTTTTCAGGATGGGGAAGATAGATTCAAAACCACCTAAGGGCATTCTGGGTACAAAGCATTGTGCAAGGCTTTGGTGATACAGAGAATGAGGTCTTTTTTCCCATACTTCCTCATCTGCCAAGGTTATCTCCAAT----------
>40_Ssy_S_1
-------------AAGCATGTATGAAGCACAGAAATCATACCACATGCATAAATCTCTAAAGTATCTTATCTGAAGGTAC------------------------TGGGGGATTTCCTATCCCATCTGAAATCCGAGCTAATAAACACCAAACTCTAAGTGGCAAAAACCCTACTTTCAGATGGTATTGTTTCCTCAATCCCAGAGGTAGACTCAAAACTAATTTGAAACCTCCCTGGATAGAAGAGAATTGGCAGTCCTTTCCAGCTGGGAGCACCTGCTAGTAACAGAGGGGCCTCTGTTGACAGTGCTTTTATGAAGCAGGATGGTTTGTGAATTTACCAACAGTGAGGTCTCAGACTTGACCCAGAATGTTTAGGATTACCGTAGACCCAGGAGTAGTTCTGGCCTGGAATCTAGATAGTTTTCAGGATGGGGAAGATAGATTCAAAACCACCTAAGGGCATTCTGGGTACAAAGCATTGTGCAAGGCTTTGGTGATACAGAGAATGAGGTCTTTTTTCCCATACTTCCTCATCTGCCAAGGTTATCTCCAAT----------
>40_Ssy_S_2
-------------AAGCATGTATGAAGCACAGAAATCATACCACATGCATAAATCTCTAAAGTATCTTATCTGAAGGTAC------------------------TGGGGGATTTCCTATCCCATCTGAAATCCGAGCTAATAAACACCAAACTCTAAGTGGCAAAAACCCTACTTTCAGATGGTATTGTTTCCTCAATCCCAGAGGTAGACTCAAAACTAATTTGAAACCTCCCTGGATAGAAGAGAATTGGCAGTCCTTTCCAGCTGGGAGCACCTGCTAGTAACAGAGGGGCCTCTGTTGACAGTGCTTTTATGAAGCAGGATGGTTTGTGAATTTACCAACAGTGAGGTCTCAGACTTGACCCAGAATGTTTAGGATTACCGTAGACCCAGGAGTAGTTCTGGCCTGGAATCTAGATAGTTTTCAGGATGGGGAAGATAGATTCAAAACCACCTAAGGGCATTCTGGGTACAAAGCATTGTGCAAGGCTTTGGTGATACAGAGAATGAGGTCTTTTTTCCCATACTTCCTCATCTGCCAAGGTTATCTCCAAT----------
>54_Ssy_S_1
-------------AAGCATGTATGAAGCACAGAAATCATACCACATGCATAAATCTCTAAAGTATCTTATCTGAAGGTAC------------------------TGGGGGATTTCCTATCCCATCTGAAATCCGAGCTAATAAACACCAAACTCTAAGTGGCAAAAACCCTACTTTCAGATGGTATTGTTTCCTCAATCCCAGAGGTAGACTCAAAACTAATTTGAAACCTCCCTGGATAGAAGAGAATTGGCAGTCCTTTCCAGCTGGGAGCACCTGCTAGTAACAGAGGGGCCTCTGTTGACAGTGCTTTTATGAAGCAGGATGGTTTGTGAATTTACCAACAGTGAGGTCTCAGACTTGACCCAGAATGTTTAGGATTACCGTAGACCCAGGAGTAGTTCTGGCCTGGAATCTAGATAGTTTTCAGGATGGGGAAGATAGATTCAAAACCACCTAAGGGCATTCTGGGTACAAAGCATTGTGCAAGGCTTTGGTGATACAGAGAATGAGGTCTTTTTTCCCATACTTCCTCATCTGCCAAGGTTATCTCCAAT----------
>54_Ssy_S_2
-------------AAGCATGTATGAAGCACAGAAATCATACCACATGCATAAATCTCTAAAGTATCTTATCTGAAGGTAC------------------------TGGGGGATTTCCTATCCCATCTGAAATCCGAGCTAATAAACACCAAACTCTAAGTGGCAAAAACCCTACTTTCAGATGGTATTGTTTCCTCAATCCCAGAGGTAGACTCAAAACTAATTTGAAACCTCCCTGGATAGAAGAGAATTGGCAGTCCTTTCCAGCTGGGAGCACCTGCTAGTAACAGAGGGGCCTCTGTTGACAGTGCTTTTATGAAGCAGGATGGTTTGTGAATTTACCAACAGTGAGGTCTCAGACTTGACCCAGAATGTTTAGGATTACCGTAGACCCAGGAGTAGTTCTGGCCTGGAATCTAGATAGTTTTCAGGATGGGGAAGATAGATTCAAAACCACCTAAGGGCATTCTGGGTACAAAGCATTGTGCAAGGCTTTGGTGATACAGAGAATGAGGTCTTTTTTCCCATACTTCCTCATCTGCCAAGGTTATCTCCAAT----------
>59_Ssy_S_1
-------------AAGCATGTATGAAGCACAGAAATCATACCACATGCATAAATCTCTAAAGTATCTTATCTGAAGGTAC------------------------TGGGGGATTTCCTATCCCATCTGAAATCCGAGCTAATAAACACCAAACTCTAAGTGGCAAAAACCCTACTTTCAGATGGTATTGTTTCCTCAATCCCAGAGGTAGACTCAAAACTAATTTGAAACCTCCCTGGATAGAAGAGAATTGGCAGTCCTTTCCAGCTGGGAGCACCTGCTAGTAACAGAGGGGCCTCTGTTGACAGTGCTTTTATGAAGCAGGATGGTTTGTGAATTTACCAACAGTGAGGTCTCAGACTTGACCCAGAATGTTTAGGATTACCGTAGACCCAGGAGTAGTTCTGGCCTGGAATCTAGATAGTTTTCAGGATGGGGAAGATAGATTCAAAACCACCTAAGGGCATTCTGGGTACAAAGCATTGTGCAAGGCTTTGGTGATACAGAGAATGAGGTCTTTTTTCCCATACTTCCTCATCTGCCAAGGTTATCTCCAAT----------
>59_Ssy_S_2
-------------AAGCATGTATGAAGCACAGAAATCATACCACATGCATAAATCTCTAAAGTATCTTATCTGAAGGTAC------------------------TGGGGGATTTCCTATCCCATCTGAAATCCGAGCTAATAAACACCAAACTCTAAGTGGCAAAAACCCTACTTTCAGATGGTATTGTTTCCTCAATCCCAGAGGTAGACTCAAAACTAATTTGAAACCTCCCTGGATAGAAGAGAATTGGCAGTCCTTTCCAGCTGGGAGCACCTGCTAGTAACAGAGGGGCCTCTGTTGACAGTGCTTTTATGAAGCAGGATGGTTTGTGAATTTACCAACAGTGAGGTCTCAGACTTGACCCAGAATGTTTAGGATTACCGTAGACCCAGGAGTAGTTCTGGCCTGGAATCTAGATAGTTTTCAGGATGGGGAAGATAGATTCAAAACCACCTAAGGGCATTCTGGGTACAAAGCATTGTGCAAGGCTTTGGTGATACAGAGAATGAGGTCTTTTTTCCCATACTTCCTCATCTGCCAAGGTTATCTCCAAT----------
>60_Ssy_S_1
-------------AAGCATGTATGAAGCACAGAAATCATACCACATGCATAAATCTCTAAAGTATCTTATCTGAAGGTAC------------------------TGGGGGATTTCCTATCCCATCTGAAATCCGAGCTAATAAACACCAAACTCTAAGTGGCAAAAACCCTACTTTCAGATGGTATTGTTTCCTCAATCCCAGAGGTAGACTCAAAACTAATTTGAAACCTCCCTGGATAGAAGAGAATTGGCAGTCCTTTCCAGCTGGGAGCACCTGCTAGTAACAGAGGGGCCTCTGTTGACAGTGCTTTTATGAAGCAGGATGGTTTGTGAATTTACCAACAGTGAGGTCTCAGACTTGACCCAGAATGTTTAGGATTACCGTAGACCCAGGAGTAGTTCTGGCCTGGAATCTAGATAGTTTTCAGGATGGGGAAGATAGATTCAAAACCACCTAAGGGCATTCTGGGTACAAAGCATTGTGCAAGGCTTTGGTGATACAGAGAATGAGGTCTTTTTTCCCATACTTCCTCATCTGCCAAGGTTATCTCCAAT----------
>60_Ssy_S_2
-------------AAGCATGTATGAAGCACAGAAATCATACCACATGCATAAATCTCTAAAGTATCTTATCTGAAGGTAC------------------------TGGGGGATTTCCTATCCCATCTGAAATCCGAGCTAATAAACACCAAACTCTAAGTGGCAAAAACCCTACTTTCAGATGGTATTGTTTCCTCAATCCCAGAGGTAGACTCAAAACTAATTTGAAACCTCCCTGGATAGAAGAGAATTGGCAGTCCTTTCCAGCTGGGAGCACCTGCTAGTAACAGAGGGGCCTCTGTTGACAGTGCTTTTATGAAGCAGGATGGTTTGTGAATTTACCAACAGTGAGGTCTCAGACTTGACCCAGAATGTTTAGGATTACCGTAGACCCAGGAGTAGTTCTGGCCTGGAATCTAGATAGTTTTCAGGATGGGGAAGATAGATTCAAAACCACCTAAGGGCATTCTGGGTACAAAGCATTGTGCAAGGCTTTGGTGATACAGAGAATGAGGTCTTTTTTCCCATACTTCCTCATCTGCCAAGGTTATCTCCAAT----------
>61_Ssy_S_1
-------------AAGCATGTATGAAGCACAGAAATCATACCACATGCATAAATCTCTAAAGTATCTTATCTGAAGGTAC------------------------TGGGGGATTTCCTATCCCATCTGAAATCCGAGCTAATAAACACCAAACTCTAAGTGGCAAAAACCCTACTTTCAGATGGTATTGTTTCCTCAATCCCAGAGGTAGACTCAAAACTAATTTGAAACCTCCCTGGATAGAAGAGAATTGGCAGTCCTTTCCAGCTGGGAGCACCTGCTAGTAACAGAGGGGCCTCTGTTGACAGTGCTTTTATGAAGCAGGATGGTTTGTGAATTTACCAACAGTGAGGTCTCAGACTTGACCCAGAATGTTTAGGATTACCGTAGACCCAGGAGTAGTTCTGGCCTGGAATCTAGATAGTTTTCAGGATGGGGAAGATAGATTCAAAACCACCTAAGGGCATTCTGGGTACAAAGCATTGTGCAAGGCTTTGGTGATACAGAGAATGAGGTCTTTTTTCCCATACTTCCTCATCTGCCAAGGTTATCTCCAAT----------
>61_Ssy_S_2
-------------AAGCATGTATGAAGCACAGAAATCATACCACATGCATAAATCTCTAAAGTATCTTATCTGAAGGTAC------------------------TGGGGGATTTCCTATCCCATCTGAAATCCGAGCTAATAAACACCAAACTCTAAGTGGCAAAAACCCTACTTTCAGATGGTATTGTTTCCTCAATCCCAGAGGTAGACTCAAAACTAATTTGAAACCTCCCTGGATAGAAGAGAATTGGCAGTCCTTTCCAGCTGGGAGCACCTGCTAGTAACAGAGGGGCCTCTGTTGACAGTGCTTTTATGAAGCAGGATGGTTTGTGAATTTACCAACAGTGAGGTCTCAGACTTGACCCAGAATGTTTAGGATTACCGTAGACCCAGGAGTAGTTCTGGCCTGGAATCTAGATAGTTTTCAGGATGGGGAAGATAGATTCAAAACCACCTAAGGGCATTCTGGGTACAAAGCATTGTGCAAGGCTTTGGTGATACAGAGAATGAGGTCTTTTTTCCCATACTTCCTCATCTGCCAAGGTTATCTCCAAT----------
>63_Ssy_S_1
-------------AAGCATGTATGAAGCACAGAAATCATACCACATGCATAAATCTCTAAAGTATCTTATCTGAAGGTAC------------------------TGGGGGATTTCCTATCCCATCTGAAATCCGAGCTAATAAACACCAAACTCTAAGTGGCAAAAACCCTACTTTCAGATGGTATTGTTTCCTCAATCCCAGAGGTAGACTCAAAACTAATTTGAAACCTCCCTGGATAGAAGAGAATTGGCAGTCCTTTCCAGCTGGGAGCACCTGCTAGTAACAGAGGGGCCTCTGTTGACAGTGCTTTTATGAAGCAGGATGGTTTGTGAATTTACCAACAGTGAGGTCTCAGACTTGACCCAGAATGTTTAGGATTACCGTAGACCCAGGAGTAGTTCTGGCCTGGAATCTAGATAGTTTTCAGGATGGGGAAGATAGATTCAAAACCACCTAAGGGCATTCTGGGTACAAAGCATTGTGCAAGGCTTTGGTGATACAGAGAATGAGGTCTTTTTTCCCATACTTCCTCATCTGCCAAGGTTATCTCCAAT----------
>63_Ssy_S_2
-------------AAGCATGTATGAAGCACAGAAATCATACCACATGCATAAATCTCTAAAGTATCTTATCTGAAGGTAC------------------------TGGGGGATTTCCTATCCCATCTGAAATCCGAGCTAATAAACACCAAACTCTAAGTGGCAAAAACCCTACTTTCAGATGGTATTGTTTCCTCAATCCCAGAGGTAGACTCAAAACTAATTTGAAACCTCCCTGGATAGAAGAGAATTGGCAGTCCTTTCCAGCTGGGAGCACCTGCTAGTAACAGAGGGGCCTCTGTTGACAGTGCTTTTATGAAGCAGGATGGTTTGTGAATTTACCAACAGTGAGGTCTCAGACTTGACCCAGAATGTTTAGGATTACCGTAGACCCAGGAGTAGTTCTGGCCTGGAATCTAGATAGTTTTCAGGATGGGGAAGATAGATTCAAAACCACCTAAGGGCATTCTGGGTACAAAGCATTGTGCAAGGCTTTGGTGATACAGAGAATGAGGTCTTTTTTCCCATACTTCCTCATCTGCCAAGGTTATCTCCAAT----------
>64_Ssy_S_1
-------------AAGCATGTATGAAGCACAGAAATCATACCACATGCATAAATCTCTAAAGTATCTTATCTGAAGGTAC------------------------TGGGGGATTTCCTATCCCATCTGAAATCCGAGCTAATAAACACCAAACTCTAAGTGGCAAAAACCCTACTTTCAGATGGTATTGTTTCCTCAATCCCAGAGGTAGACTCAAAACTAATTTGAAACCTCCCTGGATAGAAGAGAATTGGCAGTCCTTTCCAGCTGGGAGCACCTGCTAGTAACAGAGGGGCCTCTGTTGACAGTGCTTTTATGAAGCAGGATGGTTTGTGAATTTACCAACAGTGAGGTCTCAGACTTGACCCAGAATGTTTAGGATTACCGTAGACCCAGGAGTAGTTCTGGCCTGGAATCTAGATAGTTTTCAGGATGGGGAAGATAGATTCAAAACCACCTAAGGGCATTCTGGGTACAAAGCATTGTGCAAGGCTTTGGTGATACAGAGAATGAGGTCTTTTTTCCCATACTTCCTCATCTGCCAAGGTTATCTCCAAT----------
>64_Ssy_S_2
-------------AAGCATGTATGAAGCACAGAAATCATACCACATGCATAAATCTCTAAAGTATCTTATCTGAAGGTAC------------------------TGGGGGATTTCCTATCCCATCTGAAATCCGAGCTAATAAACACCAAACTCTAAGTGGCAAAAACCCTACTTTCAGATGGTATTGTTTCCTCAATCCCAGAGGTAGACTCAAAACTAATTTGAAACCTCCCTGGATAGAAGAGAATTGGCAGTCCTTTCCAGCTGGGAGCACCTGCTAGTAACAGAGGGGCCTCTGTTGACAGTGCTTTTATGAAGCAGGATGGTTTGTGAATTTACCAACAGTGAGGTCTCAGACTTGACCCAGAATGTTTAGGATTACCGTAGACCCAGGAGTAGTTCTGGCCTGGAATCTAGATAGTTTTCAGGATGGGGAAGATAGATTCAAAACCACCTAAGGGCATTCTGGGTACAAAGCATTGTGCAAGGCTTTGGTGATACAGAGAATGAGGTCTTTTTTCCCATACTTCCTCATCTGCCAAGGTTATCTCCAAT----------
>65_Ssy_S_1
-------------AAGCATGTATGAAGCACAGAAATCATACCACATGCATAAATCTCTAAAGTATCTTATCTGAAGGTAC------------------------TGGGGGATTTCCTATCCCATCTGAAATCCGAGCTAATAAACACCAAACTCTAAGTGGCAAAAACCCTACTTTCAGATGGTATTGTTTCCTCAATCCCAGAGGTAGACTCAAAACTAATTTGAAACCTCCCTGGATAGAAGAGAATTGGCAGTCCTTTCCAGCTGGGAGCACCTGCTAGTAACAGAGGGGCCTCTGTTGACAGTGCTTTTATGAAGCAGGATGGTTTGTGAATTTACCAACAGTGAGGTCTCAGACTTGACCCAGAATGTTTAGGATTACCGTAGACCCAGGAGTAGTTCTGGCCTGGAATCTAGATAGTTTTCAGGATGGGGAAGATAGATTCAAAACCACCTAAGGGCATTCTGGGTACAAAGCATTGTGCAAGGCTTTGGTGATACAGAGAATGAGGTCTTTTTTCCCATACTTCCTCATCTGCCAAGGTTATCTCCAAT----------
>65_Ssy_S_2
-------------AAGCATGTATGAAGCACAGAAATCATACCACATGCATAAATCTCTAAAGTATCTTATCTGAAGGTAC------------------------TGGGGGATTTCCTATCCCATCTGAAATCCGAGCTAATAAACACCAAACTCTAAGTGGCAAAAACCCTACTTTCAGATGGTATTGTTTCCTCAATCCCAGAGGTAGACTCAAAACTAATTTGAAACCTCCCTGGATAGAAGAGAATTGGCAGTCCTTTCCAGCTGGGAGCACCTGCTAGTAACAGAGGGGCCTCTGTTGACAGTGCTTTTATGAAGCAGGATGGTTTGTGAATTTACCAACAGTGAGGTCTCAGACTTGACCCAGAATGTTTAGGATTACCGTAGACCCAGGAGTAGTTCTGGCCTGGAATCTAGATAGTTTTCAGGATGGGGAAGATAGATTCAAAACCACCTAAGGGCATTCTGGGTACAAAGCATTGTGCAAGGCTTTGGTGATACAGAGAATGAGGTCTTTTTTCCCATACTTCCTCATCTGCCAAGGTTATCTCCAAT----------
>67_Ssy_S_1
-------------AAGCATGTATGAAGCACAGAAATCATACCACATGCATAAATCTCTAAAGTATCTTATCTGAAGGTAC------------------------TGGGGGATTTCCTATCCCATCTGAAATCCGAGCTAATAAACACCAAACTCTAAGTGGCAAAAACCCTACTTTCAGATGGTATTGTTTCCTCAATCCCAGAGGTAGACTCAAAACTAATTTGAAACCTCCCTGGATAGAAGAGAATTGGCAGTCCTTTCCAGCTGGGAGCACCTGCTAGTAACAGAGGGGCCTCTGTTGACAGTGCTTTTATGAAGCAGGATGGTTTGTGAATTTACCAACAGTGAGGTCTCAGACTTGACCCAGAATGTTTAGGATTACCGTAGACCCAGGAGTAGTTCTGGCCTGGAATCTAGATAGTTTTCAGGATGGGGAAGATAGATTCAAAACCACCTAAGGGCATTCTGGGTACAAAGCATTGTGCAAGGCTTTGGTGATACAGAGAATGAGGTCTTTTTTCCCATACTTCCTCATCTGCCAAGGTTATCTCCAAT----------
>67_Ssy_S_2
-------------AAGCATGTATGAAGCACAGAAATCATACCACATGCATAAATCTCTAAAGTATCTTATCTGAAGGTAC------------------------TGGGGGATTTCCTATCCCATCTGAAATCCGAGCTAATAAACACCAAACTCTAAGTGGCAAAAACCCTACTTTCAGATGGTATTGTTTCCTCAATCCCAGAGGTAGACTCAAAACTAATTTGAAACCTCCCTGGATAGAAGAGAATTGGCAGTCCTTTCCAGCTGGGAGCACCTGCTAGTAACAGAGGGGCCTCTGTTGACAGTGCTTTTATGAAGCAGGATGGTTTGTGAATTTACCAACAGTGAGGTCTCAGACTTGACCCAGAATGTTTAGGATTACCGTAGACCCAGGAGTAGTTCTGGCCTGGAATCTAGATAGTTTTCAGGATGGGGAAGATAGATTCAAAACCACCTAAGGGCATTCTGGGTACAAAGCATTGTGCAAGGCTTTGGTGATACAGAGAATGAGGTCTTTTTTCCCATACTTCCTCATCTGCCAAGGTTATCTCCAAT----------
>68_Ssy_S_1
-------------AAGCATGTATGAAGCACAGAAATCATACCACATGCATAAATCTCTAAAGTATCTTATCTGAAGGTAC------------------------TGGGGGATTTCCTATCCCATCTGAAATCCGAGCTAATAAACACCAAACTCTAAGTGGCAAAAACCCTACTTTCAGATGGTATTGTTTCCTCAATCCCAGAGGTAGACTCAAAACTAATTTGAAACCTCCCTGGATAGAAGAGAATTGGCAGTCCTTTCCAGCTGGGAGCACCTGCTAGTAACAGAGGGGCCTCTGTTGACAGTGCTTTTATGAAGCAGGATGGTTTGTGAATTTACCAACAGTGAGGTCTCAGACTTGACCCAGAATGTTTAGGATTACCGTAGACCCAGGAGTAGTTCTGGCCTGGAATCTAGATAGTTTTCAGGATGGGGAAGATAGATTCAAAACCACCTAAGGGCATTCTGGGTACAAAGCATTGTGCAAGGCTTTGGTGATACAGAGAATGAGGTCTTTTTTCCCATACTTCCTCATCTGCCAAGGTTATCTCCAAT----------
>68_Ssy_S_2
-------------AAGCATGTATGAAGCACAGAAATCATACCACATGCATAAATCTCTAAAGTATCTTATCTGAAGGTAC------------------------TGGGGGATTTCCTATCCCATCTGAAATCCGAGCTAATAAACACCAAACTCTAAGTGGCAAAAACCCTACTTTCAGATGGTATTGTTTCCTCAATCCCAGAGGTAGACTCAAAACTAATTTGAAACCTCCCTGGATAGAAGAGAATTGGCAGTCCTTTCCAGCTGGGAGCACCTGCTAGTAACAGAGGGGCCTCTGTTGACAGTGCTTTTATGAAGCAGGATGGTTTGTGAATTTACCAACAGTGAGGTCTCAGACTTGACCCAGAATGTTTAGGATTACCGTAGACCCAGGAGTAGTTCTGGCCTGGAATCTAGATAGTTTTCAGGATGGGGAAGATAGATTCAAAACCACCTAAGGGCATTCTGGGTACAAAGCATTGTGCAAGGCTTTGGTGATACAGAGAATGAGGTCTTTTTTCCCATACTTCCTCATCTGCCAAGGTTATCTCCAAT----------
>74_Ssy_S_1
-------------AAGCATGTATGAAGCACAGAAATCATACCACATGCATAAATCTCTAAAGTATCTTATCTGAAGGTAC------------------------TGGGGGATTTCCTATCCCATCTGAAATCCGAGCTAATAAACACCAAACTCTAAGTGGCAAAAACCCTACTTTCAGATGGTATTGTTTCCTCAATCCCAGAGGTAGACTCAAAACTAATTTGAAACCTCCCTGGATAGAAGAGAATTGGCAGTCCTTTCCAGCTGGGAGCACCTGCTAGTAACAGAGGGGCCTCTGTTGACAGTGCTTTTATGAAGCAGGATGGTTTGTGAATTTACCAACAGTGAGGTCTCAGACTTGACCCAGAATGTTTAGGATTACCGTAGACCCAGGAGTAGTTCTGGCCTGGAATCTAGATAGTTTTCAGGATGGGGAAGATAGATTCAAAACCACCTAAGGGCATTCTGGGTACAAAGCATTGTGCAAGGCTTTGGTGATACAGAGAATGAGGTCTTTTTTCCCATACTTCCTCATCTGCCAAGGTTATCTCCAAT----------
>74_Ssy_S_2
-------------AAGCATGTATGAAGCACAGAAATCATACCACATGCATAAATCTCTAAAGTATCTTATCTGAAGGTAC------------------------TGGGGGATTTCCTATCCCATCTGAAATCCGAGCTAATAAACACCAAACTCTAAGTGGCAAAAACCCTACTTTCAGATGGTATTGTTTCCTCAATCCCAGAGGTAGACTCAAAACTAATTTGAAACCTCCCTGGATAGAAGAGAATTGGCAGTCCTTTCCAGCTGGGAGCACCTGCTAGTAACAGAGGGGCCTCTGTTGACAGTGCTTTTATGAAGCAGGATGGTTTGTGAATTTACCAACAGTGAGGTCTCAGACTTGACCCAGAATGTTTAGGATTACCGTAGACCCAGGAGTAGTTCTGGCCTGGAATCTAGATAGTTTTCAGGATGGGGAAGATAGATTCAAAACCACCTAAGGGCATTCTGGGTACAAAGCATTGTGCAAGGCTTTGGTGATACAGAGAATGAGGTCTTTTTTCCCATACTTCCTCATCTGCCAAGGTTATCTCCAAT----------
>76_Ssy_S_1
-------------AAGCATGTATGAAGCACAGAAATCATACCACATGCATAAATCTCTAAAGTATCTTATCTGAAGGTAC------------------------TGGGGGATTTCCTATCCCATCTGAAATCCGAGCTAATAAACACCAAACCCTAAGTGGCAAAAACCCTACTTTCAGATGGTATTGTTTCCTCAATCCCAGAGGTAGACTCAAAACTAATTTGAAACCTCCCTGGATAGAAGAGAATTGGCAGTCCTTTCCAGCTGGGAGCACCTGCTAGTAACGGAGGGGCCTCTGTTGACAGTGCTTTTATGAAGCAGGATGGTTTGTGAATTTACCAACAGTGAGGTCTCAGACTTGACCCAGAATGTTTAGGATTACCGTAGACCCAGGAGTAGTTCTGGCCTGGAATCTAGATAGTTTTCAGGATGGGGAAGATAGATTCAAAACCACCTAAGGGCATTCTGGGTACAAAGCATTGTGCAAGGCTTTGGTGATACAGAGAATGAGGTCTTTTTTCCCATACTTCCTCATCTGCCAAGGTTATCTCCAAT----------
>76_Ssy_S_2
-------------AAGCATGTATGAAGCACAGAAATCATACCACATGCATAAATCTCTAAAGTATCTTATCTGAAGGTAC------------------------TGGGGGATTTCCTATCCCATCTGAAATCCGAGCTAATAAACACCAAACCCTAAGTGGCAAAAACCCTACTTTCAGATGGTATTGTTTCCTCAATCCCAGAGGTAGACTCAAAACTAATTTGAAACCTCCCTGGATAGAAGAGAATTGGCAGTCCTTTCCAGCTGGGATCACCTGCTAGTAACGGAGGGGCCTCTGTTGACAGTGCTTTTATGAAGCAGGATGGTTTGTGAATTTACCAACAGTGAGGTCTCAGACTTGACCCAGAATGTTTAGGATTACCGTAGACCCAGGAGTAGTTCTGGCCTGGAATCTAGATAGTTTTCAGGATGGGGAAGATAGATTCAAAACCACCTAAGGGCATTCTGGGTACAAAGCATTGTGCAAGGCTTTGGTGATACAGAGAATGAGGTCTTTTTTCCCATACTTCCTCATCTGCCAAGGTTATCTCCAAT----------
>103_Ssy_S_1
-------------GAGCATGTATGAAGCACAGAAATCATACCACATGCATAAATCTCTAAAATATCTTATCTGAAGGTAC------------------------TGGGGGATTTCCTATCCCATCTGAAATCCGAGCTAATAAACACCAAACCCTAAGTGGCAAAAACCCTACTTTCAGATGGTATTGTTTCCTCAATCCCAGAGGTAGACTCAAAACTAATTTGAAACCTCCCTGGATAGAAGAGAATTGGCAGTCCTTTCCAGCTGGGAGCACCTGCTAGTAACGGAGGGGCCTCTGTTGACAGTGCTTTTATGAAGCAGGATGGTTTGTGAATTTACCAACAGTGAGGTCTCAGACTTGACCCAGAATGTTTAGGATTACCGTAGACCCAGGAGTAGTTCTGGACTGGAATCTAGATAGTTTTCAGGATGGGGAAGATAGATTCAAAACCACCTAAGGGCATTCTGGGTACAAAGCATTGTGCAAGGCTTTGGTGATACAGAGAATGAGGTCTTTTTTCCCATACTTCCTCATCTGCCAAGGTTATCTCCAAT----------
>103_Ssy_S_2
-------------GAGCATGTATGAAGCACAGAAATCATACCACATGCATAAATCTCTAAAATATCTTATCTGAAGGTAC------------------------TGGGGGATTTCCTATCCCATCTGAAATCCGAGCTAATAAACACCAAACCCTAAGTGGCAAAAACCCTACTTTCAGATGGTATTGTTTCCTCAATCCCAGAGGTAGACTCAAAACTAATTTGAAACCTCCCTGGATAGAAGAGAATTGGCAGTCCTTTCCAGCTGGGAGCACCTGCTAGTAACGGAGGGGCCTCTGTTGACAGTGCTTTTATGAAGCAGGATGGTTTGTGAATTTACCAACAGTGAGGTCTCAGACTTGACCCAGAATGTTTAGGATTACCGTAGACCCAGGAGTAGTTCTGGACTGGAATCTAGATAGTTTTCAGGATGGGGAAGATAGATTCAAAACCACCTAAGGGCATTCTGGGTACAAAGCATTGTGCAAGGCTTTGGTGATACAGAGAATGAGGTCTTTTTTCCCATACTTCCTCATCTGCCAAGGTTATCTCCAAT----------
>104_Ssy_S_1
-------------GAGCATGTATGAAGCACAGAAATCATACCACATGCATAAATCTCTAAAATATCTTATCTGAAGGTAC------------------------TGGGGGATTTCCTATCCCATCTGAAATCCGAGCTAATAAACACCAAACCCTAAGTGGCAAAAACCCTACTTTCAGATGGTATTGTTTCCTCAATCCCAGAGGTAGACTCAAAACTAATTTGAAACCTCCCTGGATAGAAGAGAATTGGCAGTCCTTTCCAGCTGGGAGCACCTGCTAGTAACGGAGGGGCCTCTGTTGACAGTGCTTTTATGAAGCAGGATGGTTTGTGAATTTACCAACAGTGAGGTCTCAGACTTGACCCAGAATGTTTAGGATTACCGTAGACCCAGGAGTAGTTCTGGACTGGAATCTAGATAGTTTTCAGGATGGGGAAGATAGATTCAAAACCACCTAAGGGCATTCTGGGTACAAAGCATTGTGCAAGGCTTTGGTGATACAGAGAATGAGGTCTTTTTTCCCATACTTCCTCATCTGCCAAGGTTATCTCCAAT----------
>104_Ssy_S_2
-------------GAGCATGTATGAAGCACAGAAATCATACCACATGCATAAATCTCTAAAATATCTTATCTGAAGGTAC------------------------TGGGGGATTTCCTATCCCATCTGAAATCCGAGCTAATAAACACCAAACCCTAAGTGGCAAAAACCCTACTTTCAGATGGTATTGTTTCCTCAATCCCAGAGGTAGACTCAAAACTAATTTGAAACCTCCCTGGATAGAAGAGAATTGGCAGTCCTTTCCAGCTGGGAGCACCTGCTAGTAACGGAGGGGCCTCTGTTGACAGTGCTTTTATGAAGCAGGATGGTTTGTGAATTTACCAACAGTGAGGTCTCAGACTTGACCCAGAATGTTTAGGATTACCGTAGACCCAGGAGTAGTTCTGGACTGGAATCTAGATAGTTTTCAGGATGGGGAAGATAGATTCAAAACCACCTAAGGGCATTCTGGGTACAAAGCATTGTGCAAGGCTTTGGTGATACAGAGAATGAGGTCTTTTTTCCCATACTTCCTCATCTGCCAAGGTTATCTCCAAT----------
>105_Ssy_S_1
-------------AAGCATGTATGAAGCACAGAAATCATACCACATGCATAAATCTCTAAAATATCTTATCTGAAGGTAC------------------------TGGGGGATTTCCTATCCCATCTGAAATCCGAGCTAATAAACACCAAACCCTAAGTGGCAAAAACCCTACTTTCAGATGGTATTGTTTCCTCAATCCCAGAGGTAGACTCAAAACTAATTTGAAACCTCCCTGGATAGAAGAGAATTGGCAGTCCTTTCCAGCTGGGATCACCTGCTAGTAACGGAGGGGCCTCTGTTGACAGTGCTTTTATGAAGCAGGATGGTTTGTGAATTTACCAACAGTGAGGTCTCAGACTTGACCCAGAATGTTTAGGATTACTGTAGACCCAGGAGTAGTTCTGGCCTGGAATCTAGATAGTTTTCAGGATGGGGAAGATAGATTCAAAACCACCTAAGGGCATTCTGGGTACAAAGCATTGTGCAAGGCTTTGGTGATACAGAGAATGAGGTCTTTTTTCCCATACTTCCTCATCTGCCAAGGTTATCTCCAAT----------
>105_Ssy_S_2
-------------AAGCATGTATGAAGCACAGAAATCATACCACATGCATAAATCTCTAAAATATCTTATCTGAAGGTAC------------------------TGGGGGATTTCCTATCCCATCTGAAATCCGAGCTAATAAACACCAAACCCTAAGTGGCAAAAACCCTACTTTCAGATGGTATTGTTTCCTCAATCCCAGAGGTAGACTCAAAACTAATTTGAAACCTCCCTGGATAGAAGAGAATTGGCAGTCCTTTCCAGCTGGGATCACCTGCTAGTAACGGAGGGGCCTCTGTTGACAGTGCTTTTATGAAGCAGGATGGTTTGTGAATTTACCAACAGTGAGGTCTCAGACTTGACCCAGAATGTTTAGGATTACTGTAGACCCAGGAGTAGTTCTGGCCTGGAATCTAGATAGTTTTCAGGATGGGGAAGATAGATTCAAAACCACCTAAGGGCATTCTGGGTACAAAGCATTGTGCAAGGCTTTGGTGATACAGAGAATGAGGTCTTTTTTCCCATACTTCCTCATCTGCCAAGGTTATCTCCAAT----------
>106_Ssy_S_1
-------------AAGCATGTATGAAGCACAGAAATCATACCACATGCATAAATCTCTAAAATATCTTATCTGAAGGTAC------------------------TGGGGGATTTCCTATCCCATCTGAAATCCGAGCTAATAAACACCAAACCCTAAGTGGCAAAAACCCTACTTTCAGATGGTATTGTTTCCTCAATCCCAGAGGTAGACTCAAAACTAATTTGAAACCTCCCTGGATAGAAGAGAATTGGCAGTCCTTTCCAGCTGGGAGCACCTGCTAGTAACGGAGGGGCCTCTGTTGACAGTGCTTTTATGAAGCAGGATGGTTTGTGAATTTACCAACAGTGAGGTCTCAGACTTGACCCAGAATGTTTAGGATTACCGTAGACCCAGGAGTAGTTCTGGCCTGGAATCTAGATAGTTTTCAGGATGGGGAAGATAGATTCAAAACCACCTAAGGGCATTCTGGGTACAAAGCATTGTGCAAGGCTTTGGTGATACAGAGAATGAGGTCTTTTTTCCCATACTTCCTCATCTGCCAAGGTTATCTCCAAT----------
>106_Ssy_S_2
-------------AAGCATGTATGAAGCACAGAAATCATACCACATGCATAAATCTCTAAAGTATCTTATCTGAAGGTAC------------------------TGGGGGATTTCCTATCCCATCTGAAATCCGAGCTAATAAACACCAAACCCTAAGTGGCAAAAACCCTACTTTCAGATGGTATTGTTTCCTCAATCCCAGAGGTAGACTCAAAACTAATTTGAAACCTCCCTGGATAGAAGAGAATTGGCAGTCCTTTCCAGCTGGGAGCACCTGCTAGTAACGGAGGGGCCTCTGTTGACAGTGCTTTTATGAAGCAGGATGGTTTGTGAATTTACCAACAGTGAGGTCTCAGACTTGACCCAGAATGTTTAGGATTACCGTAGACCCAGGAGTAGTTCTGGCCTGGAATCTAGATAGTTTTCAGGATGGGGAAGATAGATTCAAAACCACCTAAGGGCATTCTGGGTACAAAGCATTGTGCAAGGCTTTGGTGATACAGAGAATGAGGTCTTTTTTCCCATACTTCCTCATCTGCCAAGGTTATCTCCAAT----------
